# Supplementary material for: Multi-label multi-instance transfer learning for simultaneous reconstruction and cross-talk modeling of multiple human signaling pathways
Source: BMC Bioinformatics. 2015 Dec 30;16:417. doi: 10.1186/s12859-015-0841-4 (PMC4697333; doi:10.1186/s12859-015-0841-4)
Supplement: Additional file 1: — Text file contains the total predicted signaling components. (ZIP 203 KB) [file 12859_2015_841_MOESM1_ESM.zip › 12859_2015_841_MOESM1_ESM.xml]

Part III
Section 1: Proteome-wide predictions of novel signaling components


[1]HPS4|Q9NQG7
	target instance predictes:[EGFR]
	homolog instance predictes:[TCR]
[2]KCT2|Q8NC54
	target instance predictes:[others]
	homolog instance predictes:[TCR]
[3]CBX7|O95931
	target instance predictes:[AR]
	homolog instance predictes:[Notch]
[4]MFRP|Q9BY79
	target instance predictes:[others]
	homolog instance predictes:[Wnt]
[5]ACR|P10323
	target instance predictes:[others]
	homolog instance predictes:[Prolactin]
[6]YV004_HUMAN|Q8TCH9
	target instance predictes:[null]
	homolog instance predictes:[EGFR]
[7]PNLIPRP3|Q17RR3
	target instance predictes:[others]
	homolog instance predictes:[Prolactin]
[8]ACVR1|Q04771
	target instance predictes:[TCR]
	homolog instance predictes:[TGFBeta]
[9]DNAJA3|Q96EY1
	target instance predictes:[TCR]
	homolog instance predictes:[EGFR]
[10]KLHDC2|Q9Y2U9
	target instance predictes:[others]
	homolog instance predictes:[TCR EGFR]
[11]UBASH3A|P57075
	target instance predictes:[others]
	homolog instance predictes:[Notch TCR TGFBeta TNF IL Alpha6 AR BCR BDNF EGFR Gastrin Ghrelin Kit Leptin OSM Prolactin RANKL TSH]
[12]HMX3|A6NHT5
	target instance predictes:[TGFBeta]
	homolog instance predictes:[TSH]
[13]RAB36|O95755
	target instance predictes:[others]
	homolog instance predictes:[TCR AR FGF1]
[14]GPAA1|O43292
	target instance predictes:[FGF1]
	homolog instance predictes:[others]
[15]TAF6|P49848
	target instance predictes:[TGFBeta]
	homolog instance predictes:[others]
[16]EPC2|Q52LR7
	target instance predictes:[others]
	homolog instance predictes:[EGFR]
[17]MAGIX|Q9H6Y5
	target instance predictes:[null]
	homolog instance predictes:[TCR TGFBeta EGFR]
[18]CST9|Q5W186
	target instance predictes:[others]
	homolog instance predictes:[EGFR]
[19]NEB|P20929
	target instance predictes:[TSLP]
	homolog instance predictes:[EGFR]
[20]SERPINB2|P05120
	target instance predictes:[EGFR]
	homolog instance predictes:[EGFR]
[21]VN1R3|Q9BXE9
	target instance predictes:[others]
	homolog instance predictes:[EGFR]
[22]GOLGA3|Q08378
	target instance predictes:[EGFR]
	homolog instance predictes:[TGFBeta TNF Gastrin Leptin RAGE]
[23]HERPUD1|Q15011
	target instance predictes:[TNF]
	homolog instance predictes:[EGFR]
[24]UB6L2_HUMAN|Q6URH7
	target instance predictes:[null]
	homolog instance predictes:[EGFR]
[25]BRAP|Q7Z569
	target instance predictes:[TNF]
	homolog instance predictes:[TNF]
[26]FCER1A|P12319
	target instance predictes:[TCR]
	homolog instance predictes:[TCR]
[27]FPR1|P21462
	target instance predictes:[others]
	homolog instance predictes:[Ghrelin]
[28]TTC27|Q6P3X3
	target instance predictes:[others]
	homolog instance predictes:[TCR]
[29]SERPINB9|P50453
	target instance predictes:[AR]
	homolog instance predictes:[EGFR]
[30]SLC25A25|Q6KCM7
	target instance predictes:[others]
	homolog instance predictes:[EGFR]
[31]DPY19L2P1|Q6NXN4
	target instance predictes:[others]
	homolog instance predictes:[EGFR TSLP]
[32]TCEANC2|Q96MN5
	target instance predictes:[others]
	homolog instance predictes:[EGFR Gastrin Kit]
[33]MACROD1|Q9BQ69
	target instance predictes:[others]
	homolog instance predictes:[TSLP]
[34]ZNF804A|Q7Z570
	target instance predictes:[others]
	homolog instance predictes:[TCR]
[35]FNDC7|Q5VTL7
	target instance predictes:[others]
	homolog instance predictes:[EGFR]
[36]KCNC2|Q96PR1
	target instance predictes:[Ghrelin]
	homolog instance predictes:[Ghrelin]
[37]HID1|Q8IV36
	target instance predictes:[EGFR]
	homolog instance predictes:[TNF]
[38]C1QTNF8|P60827
	target instance predictes:[others]
	homolog instance predictes:[IL]
[39]GPT2|Q8TD30
	target instance predictes:[others]
	homolog instance predictes:[AR]
[40]ZNF385A|Q96PM9
	target instance predictes:[others]
	homolog instance predictes:[TGFBeta]
[41]C1orf200|Q5SR53
	target instance predictes:[null]
	homolog instance predictes:[Notch TCR TGFBeta TNF EGFR]
[42]SF3B1|O75533
	target instance predictes:[others]
	homolog instance predictes:[TGFBeta FGF1]
[43]ECT2|Q9H8V3
	target instance predictes:[EGFR]
	homolog instance predictes:[TCR]
[44]RPL36AL|Q969Q0
	target instance predictes:[others]
	homolog instance predictes:[TCR TGFBeta BCR EGFR]
[45]RNF213|Q63HN8
	target instance predictes:[others]
	homolog instance predictes:[TCR IL BCR EGFR FGF1 Kit Prolactin RANKL]
[46]UCP1|P25874
	target instance predictes:[others]
	homolog instance predictes:[Ghrelin]
[47]PFDN1|O60925
	target instance predictes:[BCR]
	homolog instance predictes:[TCR]
[48]SHQ1|Q6PI26
	target instance predictes:[EGFR]
	homolog instance predictes:[TNF]
[49]ATPIF1|Q9UII2
	target instance predictes:[others]
	homolog instance predictes:[TCR]
[50]TBC1D10C|Q8IV04
	target instance predictes:[EGFR]
	homolog instance predictes:[TCR]
[51]TCTE1|Q5JU00
	target instance predictes:[null]
	homolog instance predictes:[TNF]
[52]PEX10|O60683
	target instance predictes:[EGFR]
	homolog instance predictes:[TCR IL BCR EGFR FGF1 Kit Prolactin RANKL]
[53]NLRP2|Q9NX02
	target instance predictes:[TNF]
	homolog instance predictes:[TNF]
[54]BIN2|Q9UBW5
	target instance predictes:[EGFR]
	homolog instance predictes:[TGFBeta]
[55]BBS10|Q8TAM1
	target instance predictes:[TNF]
	homolog instance predictes:[TNF]
[56]CCT7|Q99832
	target instance predictes:[TNF]
	homolog instance predictes:[TCR]
[57]BHLHB9|Q6PI77
	target instance predictes:[others]
	homolog instance predictes:[AR]
[58]SLC25A40|Q8TBP6
	target instance predictes:[others]
	homolog instance predictes:[Ghrelin]
[59]NEUROG2|Q9H2A3
	target instance predictes:[ID]
	homolog instance predictes:[ID]
[60]RGCC|Q9H4X1
	target instance predictes:[TSLP]
	homolog instance predictes:[TSLP]
[61]PDE6B|P35913
	target instance predictes:[FSH]
	homolog instance predictes:[TSH]
[62]UBR3|Q6ZT12
	target instance predictes:[others]
	homolog instance predictes:[EGFR]
[63]PMS2P11|Q13670
	target instance predictes:[others]
	homolog instance predictes:[Notch TCR]
[64]SLC25A45|Q8N413
	target instance predictes:[others]
	homolog instance predictes:[Ghrelin]
[65]MYO10|Q9HD67
	target instance predictes:[TCR]
	homolog instance predictes:[EGFR]
[66]EFHC2|Q5JST6
	target instance predictes:[others]
	homolog instance predictes:[TSLP]
[67]BTAF1|O14981
	target instance predictes:[TNF]
	homolog instance predictes:[TSLP]
[68]CDK10|Q15131
	target instance predictes:[others]
	homolog instance predictes:[Notch TGFBeta IL BCR EGFR FGF1 ID Kit OSM RAGE TSH]
[69]DUSP27|Q5VZP5
	target instance predictes:[TCR TSLP]
	homolog instance predictes:[TCR]
[70]EFCAB1|Q9HAE3
	target instance predictes:[others]
	homolog instance predictes:[IL TSH]
[71]ZNF394|Q53GI3
	target instance predictes:[others]
	homolog instance predictes:[TNF]
[72]AKAP14|Q86UN6
	target instance predictes:[others]
	homolog instance predictes:[EGFR]
[73]NLRP7|Q8WX94
	target instance predictes:[TNF]
	homolog instance predictes:[TNF]
[74]ZFY|P08048
	target instance predictes:[others]
	homolog instance predictes:[TNF]
[75]PPAPDC3|Q8NBV4
	target instance predictes:[others]
	homolog instance predictes:[TSLP]
[76]N4BP1|O75113
	target instance predictes:[TSLP]
	homolog instance predictes:[EGFR]
[77]CTDNEP1|O95476
	target instance predictes:[AR]
	homolog instance predictes:[TNF]
[78]TRIM65|Q6PJ69
	target instance predictes:[others]
	homolog instance predictes:[TNF RANKL TWEAK]
[79]POLM|Q9NP87
	target instance predictes:[others]
	homolog instance predictes:[EGFR]
[80]FBXO38|Q6PIJ6
	target instance predictes:[others]
	homolog instance predictes:[AR]
[81]POLR3A|O14802
	target instance predictes:[TNF]
	homolog instance predictes:[TNF]
[82]PANK2|Q9BZ23
	target instance predictes:[others]
	homolog instance predictes:[AR]
[83]FAM58A|Q8N1B3
	target instance predictes:[TGFBeta]
	homolog instance predictes:[AR]
[84]SEC23B|Q15437
	target instance predictes:[TNF]
	homolog instance predictes:[FGF1]
[85]MYO1A|Q9UBC5
	target instance predictes:[TNF]
	homolog instance predictes:[EGFR]
[86]GAGE12I|P0CL82
	target instance predictes:[null]
	homolog instance predictes:[TGFBeta TSLP]
[87]AGAP10|Q5T2P9
	target instance predictes:[EGFR]
	homolog instance predictes:[Prolactin]
[88]LV212_HUMAN|P80422
	target instance predictes:[BCR]
	homolog instance predictes:[TCR]
[89]PAGE2B|Q5JRK9
	target instance predictes:[null]
	homolog instance predictes:[EGFR]
[90]CYP2G1P|Q6ZSU1
	target instance predictes:[others]
	homolog instance predictes:[FSH Ghrelin]
[91]PPAP2C|O43688
	target instance predictes:[TCR]
	homolog instance predictes:[EGFR]
[92]L3MBTL3|Q96JM7
	target instance predictes:[others]
	homolog instance predictes:[Notch]
[93]UBE2E3|Q969T4
	target instance predictes:[TSLP]
	homolog instance predictes:[TNF]
[94]KEL|P23276
	target instance predictes:[others]
	homolog instance predictes:[CRH]
[95]ZNF682|O95780
	target instance predictes:[others]
	homolog instance predictes:[TNF]
[96]HMGCS1|Q01581
	target instance predictes:[TCR]
	homolog instance predictes:[Ghrelin]
[97]MCTS1|Q9ULC4
	target instance predictes:[others]
	homolog instance predictes:[TNF]
[98]IFT122|Q9HBG6
	target instance predictes:[EGFR]
	homolog instance predictes:[TNF IL AR BDNF]
[99]NAE1|Q13564
	target instance predictes:[TNF]
	homolog instance predictes:[TNF]
[100]PTAR1|Q7Z6K3
	target instance predictes:[others]
	homolog instance predictes:[TGFBeta]
[101]PRPF6|O94906
	target instance predictes:[AR]
	homolog instance predictes:[TCR]
[102]PHEX|P78562
	target instance predictes:[others]
	homolog instance predictes:[CRH]
[103]SLC16A12|Q6ZSM3
	target instance predictes:[others]
	homolog instance predictes:[TSH]
[104]RGS3|P49796
	target instance predictes:[TNF]
	homolog instance predictes:[TGFBeta]
[105]NRIP2|Q9BQI9
	target instance predictes:[AR]
	homolog instance predictes:[TSLP]
[106]SPTA1|P02549
	target instance predictes:[TSLP]
	homolog instance predictes:[EGFR]
[107]NME2P1|O60361
	target instance predictes:[others]
	homolog instance predictes:[TGFBeta]
[108]DDTL|A6NHG4
	target instance predictes:[others]
	homolog instance predictes:[IL]
[109]PRKAR2B|P31323
	target instance predictes:[TGFBeta]
	homolog instance predictes:[TGFBeta]
[110]SEC31A|O94979
	target instance predictes:[FGF1]
	homolog instance predictes:[TGFBeta]
[111]GDF15|Q99988
	target instance predictes:[TSLP]
	homolog instance predictes:[others]
[112]BARHL1|Q9BZE3
	target instance predictes:[others]
	homolog instance predictes:[AR]
[113]GZMA|P12544
	target instance predictes:[AR]
	homolog instance predictes:[AR]
[114]CCDC77|Q9BR77
	target instance predictes:[others]
	homolog instance predictes:[TNF]
[115]SERPINB4|P48594
	target instance predictes:[EGFR]
	homolog instance predictes:[EGFR]
[116]GTF2IRD1|Q9UHL9
	target instance predictes:[others]
	homolog instance predictes:[TNF BCR]
[117]S100A7|P31151
	target instance predictes:[AR]
	homolog instance predictes:[EGFR]
[118]ZP2|Q05996
	target instance predictes:[RANKL]
	homolog instance predictes:[others]
[119]PLEKHM1|Q9Y4G2
	target instance predictes:[others]
	homolog instance predictes:[EGFR]
[120]NMRK1|Q9NWW6
	target instance predictes:[others]
	homolog instance predictes:[AR]
[121]PERP|Q96FX8
	target instance predictes:[TCR]
	homolog instance predictes:[TCR EGFR FGF1]
[122]NANOS1|Q8WY41
	target instance predictes:[EGFR]
	homolog instance predictes:[AR]
[123]TCF24|Q7RTU0
	target instance predictes:[others]
	homolog instance predictes:[ID]
[124]TVP23A|A6NH52
	target instance predictes:[others]
	homolog instance predictes:[EGFR]
[125]SLC7A6OS|Q96CW6
	target instance predictes:[others]
	homolog instance predictes:[TSLP]
[126]GTPBP6|O43824
	target instance predictes:[others]
	homolog instance predictes:[EGFR]
[127]TMEM222|Q9H0R3
	target instance predictes:[others]
	homolog instance predictes:[EGFR]
[128]CD300LF|Q8TDQ1
	target instance predictes:[others]
	homolog instance predictes:[BCR]
[129]SLC26A8|Q96RN1
	target instance predictes:[Alpha6]
	homolog instance predictes:[others]
[130]UBE2H|P62256
	target instance predictes:[TSLP]
	homolog instance predictes:[TGFBeta TNF AR]
[131]MICALCL|Q6ZW33
	target instance predictes:[others]
	homolog instance predictes:[EGFR]
[132]SCPEP1|Q9HB40
	target instance predictes:[others]
	homolog instance predictes:[TNF]
[133]PLIN1|O60240
	target instance predictes:[others]
	homolog instance predictes:[EGFR]
[134]HSPH1|Q92598
	target instance predictes:[TNF]
	homolog instance predictes:[TNF AR EGFR]
[135]ICK|Q9UPZ9
	target instance predictes:[others]
	homolog instance predictes:[TNF IL AR BDNF EGFR Leptin]
[136]AADACL3|Q5VUY0
	target instance predictes:[others]
	homolog instance predictes:[EGFR]
[137]WNT9A|O14904
	target instance predictes:[Wnt]
	homolog instance predictes:[Wnt]
[138]PTTG2|Q9NZH5
	target instance predictes:[others]
	homolog instance predictes:[TSLP]
[139]SLC25A31|Q9H0C2
	target instance predictes:[others]
	homolog instance predictes:[EGFR]
[140]STARD3NL|O95772
	target instance predictes:[others]
	homolog instance predictes:[TCR]
[141]PDXDC2P|Q6P474
	target instance predictes:[others]
	homolog instance predictes:[AR]
[142]SRPK2|P78362
	target instance predictes:[others]
	homolog instance predictes:[AR BCR]
[143]SPINT4|Q6UDR6
	target instance predictes:[others]
	homolog instance predictes:[Notch EGFR FGF1]
[144]C6orf195|Q96MT4
	target instance predictes:[null]
	homolog instance predictes:[TSLP]
[145]LAMTOR5|O43504
	target instance predictes:[EGFR]
	homolog instance predictes:[TNF]
[146]GSPT2|Q8IYD1
	target instance predictes:[EGFR]
	homolog instance predictes:[EGFR]
[147]KALRN|O60229
	target instance predictes:[EGFR]
	homolog instance predictes:[TCR BCR EGFR Gastrin]
[148]ACTR3B|Q9P1U1
	target instance predictes:[others]
	homolog instance predictes:[EGFR]
[149]SUGCT|Q9HAC7
	target instance predictes:[others]
	homolog instance predictes:[AR]
[150]RORC|P51449
	target instance predictes:[others]
	homolog instance predictes:[AR]
[151]MT-ND5|P03915
	target instance predictes:[others]
	homolog instance predictes:[TCR]
[152]BIRC6|Q9NR09
	target instance predictes:[EGFR]
	homolog instance predictes:[TNF]
[153]UCP3|P55916
	target instance predictes:[Ghrelin]
	homolog instance predictes:[Ghrelin]
[154]GFPT2|O94808
	target instance predictes:[EGFR]
	homolog instance predictes:[others]
[155]CHMP6|Q96FZ7
	target instance predictes:[others]
	homolog instance predictes:[TNF]
[156]SERTAD3|Q9UJW9
	target instance predictes:[AR]
	homolog instance predictes:[AR]
[157]LRRC72|A6NJI9
	target instance predictes:[null]
	homolog instance predictes:[TCR]
[158]PPP1R15B|Q5SWA1
	target instance predictes:[others]
	homolog instance predictes:[TGFBeta]
[159]ERH|P84090
	target instance predictes:[others]
	homolog instance predictes:[TCR BCR]
[160]INO80B|Q9C086
	target instance predictes:[EGFR]
	homolog instance predictes:[EGFR]
[161]KLK13|Q9UKR3
	target instance predictes:[AR]
	homolog instance predictes:[others]
[162]BMP8A|Q7Z5Y6
	target instance predictes:[others]
	homolog instance predictes:[TGFBeta]
[163]AGO2|Q9UKV8
	target instance predictes:[TGFBeta]
	homolog instance predictes:[others]
[164]HEPACAM2|A8MVW5
	target instance predictes:[EGFR]
	homolog instance predictes:[Hedgehog]
[165]SRGAP2C|P0DJJ0
	target instance predictes:[others]
	homolog instance predictes:[EGFR]
[166]FAM118B|Q9BPY3
	target instance predictes:[null]
	homolog instance predictes:[EGFR]
[167]SHISA4|Q96DD7
	target instance predictes:[others]
	homolog instance predictes:[TWEAK]
[168]GSG1M_HUMAN|A8MUP6
	target instance predictes:[others]
	homolog instance predictes:[Gastrin]
[169]FNDC9|Q8TBE3
	target instance predictes:[others]
	homolog instance predictes:[EGFR]
[170]FLRT1|Q9NZU1
	target instance predictes:[others]
	homolog instance predictes:[BDNF]
[171]CENPW|Q5EE01
	target instance predictes:[TSLP]
	homolog instance predictes:[TSLP]
[172]UNC13D|Q70J99
	target instance predictes:[EGFR]
	homolog instance predictes:[others]
[173]PAPLN|O95428
	target instance predictes:[others]
	homolog instance predictes:[Notch]
[174]UPF3A|Q9H1J1
	target instance predictes:[EGFR]
	homolog instance predictes:[TGFBeta]
[175]CSRNP1|Q96S65
	target instance predictes:[TNF]
	homolog instance predictes:[TNF]
[176]PRIM2|P49643
	target instance predictes:[others]
	homolog instance predictes:[TSLP]
[177]NFAT5|O94916
	target instance predictes:[others]
	homolog instance predictes:[Notch TCR TNF IL BCR BDNF CRH EGFR FGF1 FSH Gastrin Ghrelin ID Kit Leptin OSM Prolactin RAGE RANKL TSH TSLP TWEAK]
[178]ARHGAP33|O14559
	target instance predictes:[EGFR]
	homolog instance predictes:[EGFR]
[179]NPAP1|Q9NZP6
	target instance predictes:[TNF]
	homolog instance predictes:[others]
[180]IMPA2|O14732
	target instance predictes:[others]
	homolog instance predictes:[TCR]
[181]RB1CC1|Q8TDY2
	target instance predictes:[TGFBeta]
	homolog instance predictes:[TNF]
[182]RABEP1|Q15276
	target instance predictes:[others]
	homolog instance predictes:[TNF]
[183]KDM2A|Q9Y2K7
	target instance predictes:[others]
	homolog instance predictes:[Notch]
[184]SKA3|Q8IX90
	target instance predictes:[TSLP]
	homolog instance predictes:[TGFBeta TSLP]
[185]KIAA1377|Q9P2H0
	target instance predictes:[others]
	homolog instance predictes:[TSLP]
[186]VPS54|Q9P1Q0
	target instance predictes:[others]
	homolog instance predictes:[TGFBeta]
[187]RIN2|Q8WYP3
	target instance predictes:[EGFR]
	homolog instance predictes:[TCR]
[188]ANGPT4|Q9Y264
	target instance predictes:[IL]
	homolog instance predictes:[others]
[189]LRRC8C|Q8TDW0
	target instance predictes:[others]
	homolog instance predictes:[TCR TGFBeta Alpha6 EGFR]
[190]COX8C|Q7Z4L0
	target instance predictes:[others]
	homolog instance predictes:[AR]
[191]EIF5A|P63241
	target instance predictes:[FGF1]
	homolog instance predictes:[RAGE]
[192]NISCH|Q9Y2I1
	target instance predictes:[TCR]
	homolog instance predictes:[EGFR TSH TSLP]
[193]CYS1|Q717R9
	target instance predictes:[EGFR]
	homolog instance predictes:[others]
[194]MON1A|Q86VX9
	target instance predictes:[others]
	homolog instance predictes:[TGFBeta]
[195]ZNF695|Q8IW36
	target instance predictes:[others]
	homolog instance predictes:[TNF]
[196]TMPRSS11BNL|B3KVV0
	target instance predictes:[others]
	homolog instance predictes:[EGFR]
[197]IRF9|Q00978
	target instance predictes:[TGFBeta]
	homolog instance predictes:[TNF]
[198]AKAP7|O43687
	target instance predictes:[others]
	homolog instance predictes:[TCR]
[199]SLC5A1|P13866
	target instance predictes:[EGFR]
	homolog instance predictes:[EGFR]
[200]LRP2BP|Q9P2M1
	target instance predictes:[EGFR]
	homolog instance predictes:[others]
[201]EDF1|O60869
	target instance predictes:[TGFBeta]
	homolog instance predictes:[TGFBeta]
[202]ZNF683|Q8IZ20
	target instance predictes:[others]
	homolog instance predictes:[BCR]
[203]KCNS1|Q96KK3
	target instance predictes:[BDNF]
	homolog instance predictes:[Ghrelin]
[204]DDX11L8|A8MPP1
	target instance predictes:[TCR]
	homolog instance predictes:[AR]
[205]NUP85|Q9BW27
	target instance predictes:[TGFBeta]
	homolog instance predictes:[others]
[206]FAM73B|Q7L4E1
	target instance predictes:[others]
	homolog instance predictes:[TCR]
[207]SOX13|Q9UN79
	target instance predictes:[TSLP]
	homolog instance predictes:[Wnt]
[208]LRGUK|Q96M69
	target instance predictes:[others]
	homolog instance predictes:[TCR BDNF TSLP]
[209]CTNND2|Q9UQB3
	target instance predictes:[EGFR]
	homolog instance predictes:[EGFR TSLP]
[210]TIPARP|Q7Z3E1
	target instance predictes:[others]
	homolog instance predictes:[TNF]
[211]ANLN|Q9NQW6
	target instance predictes:[EGFR TSLP]
	homolog instance predictes:[TCR]
[212]FAM179B|Q9Y4F4
	target instance predictes:[null]
	homolog instance predictes:[TNF]
[213]C12orf61|Q8N7H1
	target instance predictes:[null]
	homolog instance predictes:[AR]
[214]FBXO28|Q9NVF7
	target instance predictes:[null]
	homolog instance predictes:[TNF]
[215]FAM86B2|P0C5J1
	target instance predictes:[null]
	homolog instance predictes:[AR]
[216]IP6K2|Q9UHH9
	target instance predictes:[others]
	homolog instance predictes:[Notch]
[217]GBA2|Q9HCG7
	target instance predictes:[TCR]
	homolog instance predictes:[TCR]
[218]NEK5|Q6P3R8
	target instance predictes:[others]
	homolog instance predictes:[TCR TGFBeta TNF IL BCR BDNF EGFR FGF1 FSH Gastrin Ghrelin Kit Leptin Prolactin RANKL TSH]
[219]SOWAHC|Q53LP3
	target instance predictes:[null]
	homolog instance predictes:[TCR TGFBeta TNF IL BCR BDNF CRH Gastrin Ghrelin Leptin OSM Prolactin RAGE RANKL TSH TSLP TWEAK]
[220]ZNF654|Q8IZM8
	target instance predictes:[others]
	homolog instance predictes:[Hedgehog]
[221]MAP7D3|Q8IWC1
	target instance predictes:[TSLP]
	homolog instance predictes:[TNF]
[222]PNMA6D|P0CZ20
	target instance predictes:[null]
	homolog instance predictes:[TNF]
[223]SGK3|Q96BR1
	target instance predictes:[others]
	homolog instance predictes:[IL FSH]
[224]TRPM1|Q7Z4N2
	target instance predictes:[others]
	homolog instance predictes:[EGFR]
[225]OPLAH|O14841
	target instance predictes:[TNF]
	homolog instance predictes:[others]
[226]MT1A|P04731
	target instance predictes:[AR]
	homolog instance predictes:[AR]
[227]BTNL8|Q6UX41
	target instance predictes:[others]
	homolog instance predictes:[TCR]
[228]ARG2|P78540
	target instance predictes:[others]
	homolog instance predictes:[AR]
[229]PLSCR3|Q9NRY6
	target instance predictes:[EGFR]
	homolog instance predictes:[others]
[230]MRPS24|Q96EL2
	target instance predictes:[others]
	homolog instance predictes:[EGFR]
[231]DDX10|Q13206
	target instance predictes:[TCR]
	homolog instance predictes:[TNF]
[232]TCF25|Q9BQ70
	target instance predictes:[EGFR]
	homolog instance predictes:[AR]
[233]CC2D1B|Q5T0F9
	target instance predictes:[others]
	homolog instance predictes:[EGFR]
[234]NR0B1|P51843
	target instance predictes:[AR]
	homolog instance predictes:[TGFBeta]
[235]SNX20|Q7Z614
	target instance predictes:[TGFBeta]
	homolog instance predictes:[TGFBeta]
[236]RBP2|P50120
	target instance predictes:[EGFR]
	homolog instance predictes:[EGFR]
[237]MAST4|O15021
	target instance predictes:[others]
	homolog instance predictes:[TGFBeta TNF Gastrin Leptin RAGE]
[238]KCNK10|P57789
	target instance predictes:[BDNF]
	homolog instance predictes:[Ghrelin]
[239]BIRC7|Q96CA5
	target instance predictes:[TGFBeta]
	homolog instance predictes:[TNF]
[240]MCM6|Q14566
	target instance predictes:[TNF]
	homolog instance predictes:[TNF]
[241]FKBP10|Q96AY3
	target instance predictes:[TNF]
	homolog instance predictes:[TGFBeta]
[242]FAM71C|Q8NEG0
	target instance predictes:[null]
	homolog instance predictes:[TCR]
[243]ASXL3|Q9C0F0
	target instance predictes:[others]
	homolog instance predictes:[AR]
[244]FAM150A|Q6UXT8
	target instance predictes:[others]
	homolog instance predictes:[EGFR]
[245]SLC5A4|Q9NY91
	target instance predictes:[others]
	homolog instance predictes:[EGFR]
[246]PAPPA-AS1|Q5QFB9
	target instance predictes:[others]
	homolog instance predictes:[TNF]
[247]IL12RB2|Q99665
	target instance predictes:[IL]
	homolog instance predictes:[Notch IL AR OSM]
[248]PLGRKT|Q9HBL7
	target instance predictes:[TCR]
	homolog instance predictes:[others]
[249]BTBD8|Q5XKL5
	target instance predictes:[others]
	homolog instance predictes:[TSLP]
[250]WDR38|Q5JTN6
	target instance predictes:[null]
	homolog instance predictes:[TNF]
[251]TBC1D31|Q96DN5
	target instance predictes:[others]
	homolog instance predictes:[Notch TNF]
[252]CHN1|P15882
	target instance predictes:[others]
	homolog instance predictes:[BCR]
[253]KCTD10|Q9H3F6
	target instance predictes:[TSLP]
	homolog instance predictes:[TGFBeta]
[254]TRIM10|Q9UDY6
	target instance predictes:[EGFR]
	homolog instance predictes:[TWEAK]
[255]NOSIP|Q9Y314
	target instance predictes:[AR]
	homolog instance predictes:[TCR]
[256]DYM|Q7RTS9
	target instance predictes:[EGFR]
	homolog instance predictes:[EGFR]
[257]ANKIB1|Q9P2G1
	target instance predictes:[EGFR]
	homolog instance predictes:[others]
[258]ZC3HAV1L|Q96H79
	target instance predictes:[null]
	homolog instance predictes:[EGFR]
[259]TCP10|Q12799
	target instance predictes:[others]
	homolog instance predictes:[Prolactin]
[260]PARVB|Q9HBI1
	target instance predictes:[EGFR TSLP]
	homolog instance predictes:[TNF AR Prolactin]
[261]TIMD4|Q96H15
	target instance predictes:[others]
	homolog instance predictes:[EGFR]
[262]STOML3|Q8TAV4
	target instance predictes:[others]
	homolog instance predictes:[EGFR]
[263]LV210_HUMAN|P01713
	target instance predictes:[others]
	homolog instance predictes:[TCR]
[264]ATP6V0D2|Q8N8Y2
	target instance predictes:[others]
	homolog instance predictes:[EGFR]
[265]VPREB3|Q9UKI3
	target instance predictes:[others]
	homolog instance predictes:[BCR]
[266]PFKM|P08237
	target instance predictes:[EGFR]
	homolog instance predictes:[RANKL]
[267]WDR86|Q86TI4
	target instance predictes:[null]
	homolog instance predictes:[Notch TNF]
[268]GOLGA6L2|Q8N9W4
	target instance predictes:[null]
	homolog instance predictes:[TCR]
[269]TOP3B|O95985
	target instance predictes:[TNF]
	homolog instance predictes:[AR]
[270]C9orf40|Q8IXQ3
	target instance predictes:[null]
	homolog instance predictes:[AR]
[271]HSPA12A|O43301
	target instance predictes:[TNF]
	homolog instance predictes:[FGF1]
[272]SLC25A19|Q9HC21
	target instance predictes:[others]
	homolog instance predictes:[EGFR]
[273]ALAS1|P13196
	target instance predictes:[others]
	homolog instance predictes:[AR]
[274]XKR7|Q5GH72
	target instance predictes:[others]
	homolog instance predictes:[EGFR]
[275]NCAM2|O15394
	target instance predictes:[others]
	homolog instance predictes:[BDNF]
[276]SPRR2E|P22531
	target instance predictes:[EGFR]
	homolog instance predictes:[null]
[277]PRRT2|Q7Z6L0
	target instance predictes:[others]
	homolog instance predictes:[RANKL]
[278]SBF1|O95248
	target instance predictes:[TCR TSLP]
	homolog instance predictes:[TCR IL BCR EGFR Kit OSM Prolactin RANKL TSLP]
[279]ELAVL2|Q12926
	target instance predictes:[others]
	homolog instance predictes:[Gastrin]
[280]RPUSD4|Q96CM3
	target instance predictes:[EGFR]
	homolog instance predictes:[AR]
[281]MFN2|O95140
	target instance predictes:[TNF]
	homolog instance predictes:[TCR]
[282]CMPK2|Q5EBM0
	target instance predictes:[others]
	homolog instance predictes:[AR]
[283]CIT|O14578
	target instance predictes:[others]
	homolog instance predictes:[TGFBeta TNF Gastrin Leptin RAGE]
[284]MLLT4|P55196
	target instance predictes:[EGFR]
	homolog instance predictes:[TCR TGFBeta EGFR]
[285]EMR1|Q14246
	target instance predictes:[BCR]
	homolog instance predictes:[Notch]
[286]CD248|Q9HCU0
	target instance predictes:[EGFR]
	homolog instance predictes:[EGFR]
[287]DCTN5|Q9BTE1
	target instance predictes:[others]
	homolog instance predictes:[TCR]
[288]CCDC159|P0C7I6
	target instance predictes:[null]
	homolog instance predictes:[AR]
[289]ASIC1|P78348
	target instance predictes:[TCR]
	homolog instance predictes:[TCR]
[290]ACVR1C|Q8NER5
	target instance predictes:[others]
	homolog instance predictes:[TGFBeta]
[291]MEIS3P2|A8K0S8
	target instance predictes:[others]
	homolog instance predictes:[TGFBeta TNF EGFR]
[292]CCDC179|H3BU77
	target instance predictes:[null]
	homolog instance predictes:[TNF]
[293]SOWAHB|A6NEL2
	target instance predictes:[null]
	homolog instance predictes:[TCR TNF IL Prolactin TSH TWEAK]
[294]PRR3|P79522
	target instance predictes:[others]
	homolog instance predictes:[TNF IL]
[295]CES4A|Q5XG92
	target instance predictes:[others]
	homolog instance predictes:[TSH]
[296]TSKU|Q8WUA8
	target instance predictes:[others]
	homolog instance predictes:[BDNF]
[297]ORC2|Q13416
	target instance predictes:[others]
	homolog instance predictes:[TSLP]
[298]C10orf68|Q9H943
	target instance predictes:[null]
	homolog instance predictes:[IL]
[299]CEP85L|Q5SZL2
	target instance predictes:[others]
	homolog instance predictes:[TNF]
[300]EBNA1BP2|Q99848
	target instance predictes:[others]
	homolog instance predictes:[TCR EGFR FGF1]
[301]TNIP3|Q96KP6
	target instance predictes:[TNF]
	homolog instance predictes:[TNF]
[302]C21orf140|B9A014
	target instance predictes:[null]
	homolog instance predictes:[TNF]
[303]GPANK1|O95872
	target instance predictes:[others]
	homolog instance predictes:[TNF EGFR TSLP]
[304]TAF12|Q16514
	target instance predictes:[others]
	homolog instance predictes:[Prolactin]
[305]RDH8|Q9NYR8
	target instance predictes:[TCR]
	homolog instance predictes:[others]
[306]VRK3|Q8IV63
	target instance predictes:[TNF]
	homolog instance predictes:[TCR TNF Wnt EGFR]
[307]PEX16|Q9Y5Y5
	target instance predictes:[EGFR]
	homolog instance predictes:[others]
[308]LRRIQ4|A6NIV6
	target instance predictes:[null]
	homolog instance predictes:[TCR TGFBeta Alpha6 EGFR]
[309]CALN1|Q9BXU9
	target instance predictes:[EGFR]
	homolog instance predictes:[others]
[310]KCNA6|P17658
	target instance predictes:[BDNF]
	homolog instance predictes:[BDNF]
[311]PLEKHD1|A6NEE1
	target instance predictes:[others]
	homolog instance predictes:[EGFR]
[312]MECR|Q9BV79
	target instance predictes:[others]
	homolog instance predictes:[EGFR]
[313]HMGA2|P52926
	target instance predictes:[AR]
	homolog instance predictes:[AR]
[314]ARID5A|Q03989
	target instance predictes:[others]
	homolog instance predictes:[TNF AR]
[315]PHC3|Q8NDX5
	target instance predictes:[TSLP]
	homolog instance predictes:[TNF]
[316]CRB1|P82279
	target instance predictes:[RANKL]
	homolog instance predictes:[Notch]
[317]CCR6|P51684
	target instance predictes:[BCR]
	homolog instance predictes:[others]
[318]TRAPPC2|P0DI81
	target instance predictes:[others]
	homolog instance predictes:[TNF]
[319]GGNBP1|Q5YKI7
	target instance predictes:[others]
	homolog instance predictes:[TNF]
[320]ASCL5|Q7RTU5
	target instance predictes:[others]
	homolog instance predictes:[ID]
[321]NIP7|Q9Y221
	target instance predictes:[TSLP]
	homolog instance predictes:[TSLP]
[322]C16orf70|Q9BSU1
	target instance predictes:[others]
	homolog instance predictes:[TSLP]
[323]NAT16|Q8N8M0
	target instance predictes:[others]
	homolog instance predictes:[TCR]
[324]USP12|O75317
	target instance predictes:[TNF]
	homolog instance predictes:[others]
[325]GUCY1B3|Q02153
	target instance predictes:[TSLP]
	homolog instance predictes:[TSH]
[326]DDB2|Q92466
	target instance predictes:[others]
	homolog instance predictes:[TNF]
[327]C18orf32|Q8TCD1
	target instance predictes:[others]
	homolog instance predictes:[TSLP]
[328]DNTT|P04053
	target instance predictes:[others]
	homolog instance predictes:[EGFR]
[329]TUBA1B|P68363
	target instance predictes:[TCR]
	homolog instance predictes:[TCR]
[330]PEAK1|Q9H792
	target instance predictes:[EGFR]
	homolog instance predictes:[TCR TNF Wnt IL Alpha6 BCR BDNF CRH EGFR FGF1 Gastrin Ghrelin Leptin OSM Prolactin RAGE]
[331]TAS1R2|Q8TE23
	target instance predictes:[others]
	homolog instance predictes:[BDNF Ghrelin]
[332]IL16|Q14005
	target instance predictes:[TSLP]
	homolog instance predictes:[TCR TGFBeta EGFR]
[333]SUN1|O94901
	target instance predictes:[TSLP]
	homolog instance predictes:[others]
[334]SFTPD|P35247
	target instance predictes:[IL]
	homolog instance predictes:[Alpha6 EGFR]
[335]FAT3|Q8TDW7
	target instance predictes:[others]
	homolog instance predictes:[Wnt BDNF EGFR]
[336]UBL4B|Q8N7F7
	target instance predictes:[others]
	homolog instance predictes:[TNF]
[337]CASP4|P49662
	target instance predictes:[TNF]
	homolog instance predictes:[TNF]
[338]OSBPL9|Q96SU4
	target instance predictes:[others]
	homolog instance predictes:[EGFR]
[339]TMTC1|Q8IUR5
	target instance predictes:[others]
	homolog instance predictes:[TNF]
[340]MSMP|Q1L6U9
	target instance predictes:[others]
	homolog instance predictes:[Notch]
[341]GGTLC1|Q9BX51
	target instance predictes:[others]
	homolog instance predictes:[TCR]
[342]TSPAN32|Q96QS1
	target instance predictes:[others]
	homolog instance predictes:[BCR]
[343]TAB3|Q8N5C8
	target instance predictes:[TCR]
	homolog instance predictes:[TNF]
[344]LIPT2|A6NK58
	target instance predictes:[TSLP]
	homolog instance predictes:[others]
[345]GFAP|P14136
	target instance predictes:[EGFR]
	homolog instance predictes:[EGFR]
[346]GOLGA6L1|Q8N7Z2
	target instance predictes:[null]
	homolog instance predictes:[AR]
[347]HLA-DRB1|Q29974
	target instance predictes:[TCR]
	homolog instance predictes:[others]
[348]LPIN1|Q14693
	target instance predictes:[AR]
	homolog instance predictes:[AR]
[349]SBF2|Q86WG5
	target instance predictes:[TCR TSLP]
	homolog instance predictes:[TCR IL BCR EGFR Kit OSM Prolactin RANKL TSLP]
[350]SLC7A11|Q9UPY5
	target instance predictes:[EGFR]
	homolog instance predictes:[others]
[351]BNIP1|Q12981
	target instance predictes:[others]
	homolog instance predictes:[TNF]
[352]PMPCB|O75439
	target instance predictes:[others]
	homolog instance predictes:[TNF]
[353]SPP1|P10451
	target instance predictes:[others]
	homolog instance predictes:[TNF]
[354]CMTM1|Q8IZ96
	target instance predictes:[BCR]
	homolog instance predictes:[BCR]
[355]BRMS1|Q9HCU9
	target instance predictes:[AR]
	homolog instance predictes:[AR]
[356]FGFR1OP|O95684
	target instance predictes:[AR]
	homolog instance predictes:[others]
[357]TRIM31|Q9BZY9
	target instance predictes:[others]
	homolog instance predictes:[TGFBeta AR]
[358]DARS2|Q6PI48
	target instance predictes:[AR]
	homolog instance predictes:[others]
[359]ADAM2|Q99965
	target instance predictes:[others]
	homolog instance predictes:[TCR EGFR]
[360]RBM3|P98179
	target instance predictes:[AR]
	homolog instance predictes:[IL EGFR]
[361]SPRR1A|P35321
	target instance predictes:[EGFR]
	homolog instance predictes:[EGFR]
[362]C17orf75|Q9HAS0
	target instance predictes:[others]
	homolog instance predictes:[TCR TNF Wnt EGFR]
[363]WDPCP|O95876
	target instance predictes:[others]
	homolog instance predictes:[EGFR]
[364]USHBP1|Q8N6Y0
	target instance predictes:[others]
	homolog instance predictes:[TNF EGFR]
[365]FMO5|P49326
	target instance predictes:[FGF1]
	homolog instance predictes:[RANKL]
[366]HMGN5|P82970
	target instance predictes:[Prolactin TSH]
	homolog instance predictes:[TSH]
[367]CD1B|P29016
	target instance predictes:[TCR]
	homolog instance predictes:[others]
[368]LALBA|P00709
	target instance predictes:[TSLP]
	homolog instance predictes:[IL]
[369]TRMU|O75648
	target instance predictes:[TNF]
	homolog instance predictes:[others]
[370]MCM3AP|O60318
	target instance predictes:[others]
	homolog instance predictes:[TSLP]
[371]CARD6|Q9BX69
	target instance predictes:[TNF]
	homolog instance predictes:[TNF]
[372]TFAP2B|Q92481
	target instance predictes:[ID]
	homolog instance predictes:[CRH]
[373]ZBTB22|O15209
	target instance predictes:[others]
	homolog instance predictes:[TCR FGF1 Gastrin OSM]
[374]SLC20A1|Q8WUM9
	target instance predictes:[TCR]
	homolog instance predictes:[TCR]
[375]TARSL2|A2RTX5
	target instance predictes:[others]
	homolog instance predictes:[EGFR]
[376]POLR3GL|Q9BT43
	target instance predictes:[others]
	homolog instance predictes:[TNF]
[377]GRHL2|Q6ISB3
	target instance predictes:[others]
	homolog instance predictes:[TGFBeta]
[378]P2RX5|Q93086
	target instance predictes:[TCR]
	homolog instance predictes:[TCR]
[379]FAM83D|Q9H4H8
	target instance predictes:[others]
	homolog instance predictes:[TSLP]
[380]ERVV-2|B6SEH9
	target instance predictes:[others]
	homolog instance predictes:[EGFR]
[381]HIST2H2BE|Q16778
	target instance predictes:[others]
	homolog instance predictes:[IL EGFR FSH]
[382]ZCWPW2|Q504Y3
	target instance predictes:[others]
	homolog instance predictes:[AR]
[383]ARHGEF12|Q9NZN5
	target instance predictes:[EGFR]
	homolog instance predictes:[others]
[384]NT5C2|P49902
	target instance predictes:[TCR]
	homolog instance predictes:[others]
[385]RNF2|Q99496
	target instance predictes:[Notch]
	homolog instance predictes:[Notch]
[386]TMEM119|Q4V9L6
	target instance predictes:[others]
	homolog instance predictes:[TCR]
[387]WDR37|Q9Y2I8
	target instance predictes:[null]
	homolog instance predictes:[TNF IL AR BDNF]
[388]ZNF606|Q8WXB4
	target instance predictes:[others]
	homolog instance predictes:[Alpha6]
[389]ASNA1|O43681
	target instance predictes:[TNF]
	homolog instance predictes:[EGFR]
[390]TEX12|Q9BXU0
	target instance predictes:[others]
	homolog instance predictes:[EGFR TSLP]
[391]LLGL2|Q6P1M3
	target instance predictes:[others]
	homolog instance predictes:[Notch]
[392]CNTFR|P26992
	target instance predictes:[others]
	homolog instance predictes:[IL]
[393]HKR1|P10072
	target instance predictes:[Alpha6]
	homolog instance predictes:[others]
[394]MYH7|P12883
	target instance predictes:[TNF]
	homolog instance predictes:[EGFR]
[395]HRH4|Q9H3N8
	target instance predictes:[others]
	homolog instance predictes:[Ghrelin]
[396]SORBS3|O60504
	target instance predictes:[EGFR TSLP]
	homolog instance predictes:[TNF BDNF RAGE]
[397]POLD2|P49005
	target instance predictes:[others]
	homolog instance predictes:[AR]
[398]INSL6|Q9Y581
	target instance predictes:[TSLP]
	homolog instance predictes:[Gastrin]
[399]AURKC|Q9UQB9
	target instance predictes:[AR]
	homolog instance predictes:[TCR TGFBeta IL BCR BDNF EGFR Ghrelin Kit TSH]
[400]INTS6|Q9UL03
	target instance predictes:[TSLP]
	homolog instance predictes:[TCR]
[401]STX3|Q13277
	target instance predictes:[EGFR]
	homolog instance predictes:[EGFR]
[402]PCDH12|Q9NPG4
	target instance predictes:[TCR]
	homolog instance predictes:[Wnt BDNF EGFR]
[403]PDE2A|O00408
	target instance predictes:[TSH]
	homolog instance predictes:[FSH]
[404]KRI1|Q8N9T8
	target instance predictes:[null]
	homolog instance predictes:[TSLP]
[405]SPSB1|Q96BD6
	target instance predictes:[others]
	homolog instance predictes:[EGFR]
[406]SPATA1|Q5VX52
	target instance predictes:[null]
	homolog instance predictes:[TSLP]
[407]CPT1B|Q92523
	target instance predictes:[others]
	homolog instance predictes:[EGFR]
[408]ST3GAL2|Q16842
	target instance predictes:[EGFR]
	homolog instance predictes:[EGFR]
[409]SLC25A47|Q6Q0C1
	target instance predictes:[others]
	homolog instance predictes:[Ghrelin]
[410]COPS7B|Q9H9Q2
	target instance predictes:[TNF]
	homolog instance predictes:[TNF]
[411]TMEM70|Q9BUB7
	target instance predictes:[others]
	homolog instance predictes:[TCR EGFR FGF1]
[412]PLXNB1|O43157
	target instance predictes:[RANKL]
	homolog instance predictes:[Alpha6 EGFR]
[413]RAB13|P51153
	target instance predictes:[others]
	homolog instance predictes:[FGF1]
[414]RASGEF1A|Q8N9B8
	target instance predictes:[others]
	homolog instance predictes:[EGFR TSH]
[415]ANKRD10|Q9NXR5
	target instance predictes:[null]
	homolog instance predictes:[TNF EGFR TSLP]
[416]KAZALD1|Q96I82
	target instance predictes:[others]
	homolog instance predictes:[Hedgehog]
[417]CCDC69|A6NI79
	target instance predictes:[null]
	homolog instance predictes:[TSLP]
[418]COPA|P53621
	target instance predictes:[TNF]
	homolog instance predictes:[TNF Prolactin]
[419]TMCC3|Q9ULS5
	target instance predictes:[others]
	homolog instance predictes:[TSLP]
[420]HMGCL|P35914
	target instance predictes:[others]
	homolog instance predictes:[TNF]
[421]SLC25A30|Q5SVS4
	target instance predictes:[others]
	homolog instance predictes:[AR]
[422]KCNJ5|P48544
	target instance predictes:[BDNF]
	homolog instance predictes:[Ghrelin]
[423]COX4I2|Q96KJ9
	target instance predictes:[others]
	homolog instance predictes:[AR]
[424]SOX3|P41225
	target instance predictes:[others]
	homolog instance predictes:[Wnt]
[425]MLKL|Q8NB16
	target instance predictes:[others]
	homolog instance predictes:[EGFR]
[426]MKS1|Q9NXB0
	target instance predictes:[EGFR]
	homolog instance predictes:[TGFBeta]
[427]CCR2|P41597
	target instance predictes:[IL]
	homolog instance predictes:[others]
[428]PDILT|Q8N807
	target instance predictes:[others]
	homolog instance predictes:[Leptin]
[429]RIOK1|Q9BRS2
	target instance predictes:[others]
	homolog instance predictes:[AR]
[430]BLVRA|P53004
	target instance predictes:[others]
	homolog instance predictes:[EGFR TSLP]
[431]ALKBH6|Q3KRA9
	target instance predictes:[others]
	homolog instance predictes:[TNF]
[432]CSGALNACT2|Q8N6G5
	target instance predictes:[others]
	homolog instance predictes:[EGFR]
[433]DUS4L|O95620
	target instance predictes:[others]
	homolog instance predictes:[TCR]
[434]ADAMTS5|Q9UNA0
	target instance predictes:[TGFBeta TSLP]
	homolog instance predictes:[Notch]
[435]GBA3|Q9H227
	target instance predictes:[TNF]
	homolog instance predictes:[Wnt]
[436]ENDOU|P21128
	target instance predictes:[others]
	homolog instance predictes:[IL]
[437]TMPRSS4|Q9NRS4
	target instance predictes:[others]
	homolog instance predictes:[Prolactin]
[438]SPHKAP|Q2M3C7
	target instance predictes:[EGFR]
	homolog instance predictes:[others]
[439]PXMP2|Q9NR77
	target instance predictes:[EGFR]
	homolog instance predictes:[EGFR]
[440]PI15|O43692
	target instance predictes:[TSLP]
	homolog instance predictes:[others]
[441]STMN4|Q9H169
	target instance predictes:[others]
	homolog instance predictes:[TNF TSLP]
[442]SYTL1|Q8IYJ3
	target instance predictes:[TCR]
	homolog instance predictes:[FSH]
[443]LINGO2|Q7L985
	target instance predictes:[others]
	homolog instance predictes:[BDNF]
[444]TYRP1|P17643
	target instance predictes:[others]
	homolog instance predictes:[Prolactin]
[445]WDR72|Q3MJ13
	target instance predictes:[null]
	homolog instance predictes:[TNF IL AR BDNF]
[446]ZFPM1|Q8IX07
	target instance predictes:[EGFR]
	homolog instance predictes:[others]
[447]RPL21|P46778
	target instance predictes:[TNF EGFR]
	homolog instance predictes:[TNF]
[448]LRRC71|Q8N4P6
	target instance predictes:[null]
	homolog instance predictes:[TNF]
[449]STYXL1|Q9Y6J8
	target instance predictes:[others]
	homolog instance predictes:[EGFR]
[450]UBA1|P22314
	target instance predictes:[TNF]
	homolog instance predictes:[TNF]
[451]ZPBP2|Q6X784
	target instance predictes:[others]
	homolog instance predictes:[Notch]
[452]THRAP3|Q9Y2W1
	target instance predictes:[Hedgehog]
	homolog instance predictes:[AR]
[453]SYNGAP1|Q96PV0
	target instance predictes:[TNF]
	homolog instance predictes:[TNF]
[454]BTBD2|Q9BX70
	target instance predictes:[EGFR]
	homolog instance predictes:[others]
[455]SNX29|Q8TEQ0
	target instance predictes:[others]
	homolog instance predictes:[EGFR]
[456]VWA3A|A6NCI4
	target instance predictes:[others]
	homolog instance predictes:[EGFR]
[457]EIF3J|O75822
	target instance predictes:[TGFBeta]
	homolog instance predictes:[TNF]
[458]RTN2|O75298
	target instance predictes:[others]
	homolog instance predictes:[EGFR]
[459]CTSF|Q9UBX1
	target instance predictes:[others]
	homolog instance predictes:[TSH]
[460]ACTL10|Q5JWF8
	target instance predictes:[null]
	homolog instance predictes:[EGFR]
[461]SLC31A2|O15432
	target instance predictes:[others]
	homolog instance predictes:[TCR]
[462]RP1|P56715
	target instance predictes:[EGFR]
	homolog instance predictes:[AR]
[463]ARSB|P15848
	target instance predictes:[others]
	homolog instance predictes:[TSH]
[464]TNR|Q92752
	target instance predictes:[others]
	homolog instance predictes:[Leptin]
[465]PHLPP1|O60346
	target instance predictes:[TNF]
	homolog instance predictes:[TCR TGFBeta Alpha6 EGFR]
[466]F5|P12259
	target instance predictes:[others]
	homolog instance predictes:[Alpha6]
[467]IGSF1|Q8N6C5
	target instance predictes:[RANKL]
	homolog instance predictes:[TCR]
[468]KCND2|Q9NZV8
	target instance predictes:[BDNF]
	homolog instance predictes:[BDNF]
[469]ROS1|P08922
	target instance predictes:[TCR EGFR]
	homolog instance predictes:[Leptin TSH]
[470]CCDC78|A2IDD5
	target instance predictes:[others]
	homolog instance predictes:[TNF]
[471]GIPC3|Q8TF64
	target instance predictes:[null]
	homolog instance predictes:[BDNF]
[472]FKBP1B|P68106
	target instance predictes:[TGFBeta]
	homolog instance predictes:[TGFBeta]
[473]ANP32D|O95626
	target instance predictes:[null]
	homolog instance predictes:[TNF]
[474]GNG10|P50151
	target instance predictes:[CRH]
	homolog instance predictes:[TSH]
[475]HOXA6|P31267
	target instance predictes:[others]
	homolog instance predictes:[TGFBeta]
[476]B3GAT2|Q9NPZ5
	target instance predictes:[EGFR]
	homolog instance predictes:[Wnt]
[477]NPR3|P17342
	target instance predictes:[others]
	homolog instance predictes:[BDNF Ghrelin]
[478]EVA1A|Q9H8M9
	target instance predictes:[TNF]
	homolog instance predictes:[TNF]
[479]APOA4|P06727
	target instance predictes:[others]
	homolog instance predictes:[Prolactin]
[480]DNAJC6|O75061
	target instance predictes:[TCR EGFR]
	homolog instance predictes:[AR BCR EGFR Leptin]
[481]PRKRIR|O43422
	target instance predictes:[others]
	homolog instance predictes:[TSLP]
[482]TERF2|Q15554
	target instance predictes:[TSLP]
	homolog instance predictes:[Prolactin]
[483]RNF167|Q9H6Y7
	target instance predictes:[EGFR]
	homolog instance predictes:[TGFBeta]
[484]IPO11|Q9UI26
	target instance predictes:[others]
	homolog instance predictes:[TGFBeta FGF1]
[485]PLA2G4C|Q9UP65
	target instance predictes:[TCR]
	homolog instance predictes:[IL FSH Gastrin RAGE]
[486]NUDT17|P0C025
	target instance predictes:[others]
	homolog instance predictes:[TCR]
[487]VWDE|Q8N2E2
	target instance predictes:[others]
	homolog instance predictes:[Hedgehog]
[488]HKDC1|Q2TB90
	target instance predictes:[others]
	homolog instance predictes:[EGFR]
[489]PDF|Q9HBH1
	target instance predictes:[others]
	homolog instance predictes:[EGFR]
[490]SPOCD1|Q6ZMY3
	target instance predictes:[others]
	homolog instance predictes:[TNF]
[491]AKAP11|Q9UKA4
	target instance predictes:[others]
	homolog instance predictes:[EGFR]
[492]GABRA1|P14867
	target instance predictes:[others]
	homolog instance predictes:[BDNF]
[493]PCNX|Q96RV3
	target instance predictes:[others]
	homolog instance predictes:[TCR]
[494]MGAT4B|Q9UQ53
	target instance predictes:[EGFR]
	homolog instance predictes:[others]
[495]FAM214B|Q7L5A3
	target instance predictes:[others]
	homolog instance predictes:[TNF]
[496]PLEKHA6|Q9Y2H5
	target instance predictes:[others]
	homolog instance predictes:[BCR]
[497]TMEM216|Q9P0N5
	target instance predictes:[others]
	homolog instance predictes:[TCR]
[498]EBF2|Q9HAK2
	target instance predictes:[others]
	homolog instance predictes:[TNF]
[499]RNF222|A6NCQ9
	target instance predictes:[others]
	homolog instance predictes:[TNF]
[500]UNC119B|A6NIH7
	target instance predictes:[EGFR FGF1]
	homolog instance predictes:[TCR IL]
[501]FOXF2|Q12947
	target instance predictes:[AR]
	homolog instance predictes:[TNF IL BCR BDNF FSH Gastrin Ghrelin Kit Prolactin RAGE TSLP]
[502]AEBP2|Q6ZN18
	target instance predictes:[others]
	homolog instance predictes:[Leptin]
[503]OTUB2|Q96DC9
	target instance predictes:[TNF]
	homolog instance predictes:[EGFR]
[504]FKBP6|O75344
	target instance predictes:[others]
	homolog instance predictes:[AR]
[505]MBTD1|Q05BQ5
	target instance predictes:[AR]
	homolog instance predictes:[TNF]
[506]LEKR1|Q6ZMV7
	target instance predictes:[null]
	homolog instance predictes:[Alpha6]
[507]CCNB1IP1|Q9NPC3
	target instance predictes:[TGFBeta]
	homolog instance predictes:[others]
[508]PSMA1|P25786
	target instance predictes:[TNF]
	homolog instance predictes:[TNF]
[509]DHX30|Q7L2E3
	target instance predictes:[TCR]
	homolog instance predictes:[others]
[510]RNASEH2C|Q8TDP1
	target instance predictes:[others]
	homolog instance predictes:[TNF]
[511]IKZF4|Q9H2S9
	target instance predictes:[others]
	homolog instance predictes:[BCR]
[512]SUSD3|Q96L08
	target instance predictes:[others]
	homolog instance predictes:[BCR]
[513]NLRX1|Q86UT6
	target instance predictes:[TNF]
	homolog instance predictes:[TNF]
[514]IVNS1ABP|Q9Y6Y0
	target instance predictes:[TSLP]
	homolog instance predictes:[others]
[515]SSBP3-AS1|Q7Z2R9
	target instance predictes:[others]
	homolog instance predictes:[TCR]
[516]SH3BGRL|O75368
	target instance predictes:[AR]
	homolog instance predictes:[TCR]
[517]NDUFC2-KCTD14|E9PQ53
	target instance predictes:[others]
	homolog instance predictes:[AR]
[518]TCRA|P04437
	target instance predictes:[others]
	homolog instance predictes:[TCR]
[519]PCDHGA1|Q9Y5H4
	target instance predictes:[others]
	homolog instance predictes:[Wnt BDNF EGFR]
[520]BTBD10|Q9BSF8
	target instance predictes:[others]
	homolog instance predictes:[BDNF]
[521]CABP7|Q86V35
	target instance predictes:[EGFR]
	homolog instance predictes:[others]
[522]PRDM2|Q13029
	target instance predictes:[others]
	homolog instance predictes:[Notch]
[523]CASC3|O15234
	target instance predictes:[TGFBeta]
	homolog instance predictes:[AR]
[524]NOX4|Q9NPH5
	target instance predictes:[TNF]
	homolog instance predictes:[TNF RAGE]
[525]KCNH6|Q9H252
	target instance predictes:[BDNF]
	homolog instance predictes:[RAGE]
[526]RAVER2|Q9HCJ3
	target instance predictes:[AR]
	homolog instance predictes:[TSLP]
[527]C17orf64|Q86WR6
	target instance predictes:[null]
	homolog instance predictes:[AR]
[528]WBP4|O75554
	target instance predictes:[TCR]
	homolog instance predictes:[EGFR]
[529]CYP4F30P|Q9H0H9
	target instance predictes:[null]
	homolog instance predictes:[TSH]
[530]NEDD1|Q8NHV4
	target instance predictes:[others]
	homolog instance predictes:[TNF IL AR BDNF]
[531]NKAIN3|Q8N8D7
	target instance predictes:[others]
	homolog instance predictes:[EGFR]
[532]CD58|P19256
	target instance predictes:[IL BDNF EGFR Prolactin]
	homolog instance predictes:[TCR]
[533]AHCTF1|Q8WYP5
	target instance predictes:[TGFBeta]
	homolog instance predictes:[TGFBeta]
[534]MAP2|P11137
	target instance predictes:[EGFR]
	homolog instance predictes:[IL BDNF Leptin]
[535]SRSF9|Q13242
	target instance predictes:[others]
	homolog instance predictes:[Notch]
[536]KERA|O60938
	target instance predictes:[Wnt]
	homolog instance predictes:[BDNF]
[537]HLA-A|Q09160
	target instance predictes:[BCR]
	homolog instance predictes:[others]
[538]TBL1XR1|Q9BZK7
	target instance predictes:[Notch]
	homolog instance predictes:[Notch TNF]
[539]ZFYVE27|Q5T4F4
	target instance predictes:[TCR]
	homolog instance predictes:[TCR TGFBeta EGFR FGF1]
[540]FAM111A|Q96PZ2
	target instance predictes:[others]
	homolog instance predictes:[TNF]
[541]POP7|O75817
	target instance predictes:[others]
	homolog instance predictes:[TNF]
[542]CCT8L1P|A6NM43
	target instance predictes:[TNF]
	homolog instance predictes:[TCR]
[543]NLN|Q9BYT8
	target instance predictes:[others]
	homolog instance predictes:[RAGE]
[544]PFAS|O15067
	target instance predictes:[TCR]
	homolog instance predictes:[others]
[545]DNM3|Q9UQ16
	target instance predictes:[IL EGFR]
	homolog instance predictes:[TCR IL BCR Prolactin]
[546]RNF19A|Q9NV58
	target instance predictes:[others]
	homolog instance predictes:[TCR]
[547]PCNT|O95613
	target instance predictes:[TNF]
	homolog instance predictes:[TNF]
[548]DHX32|Q7L7V1
	target instance predictes:[others]
	homolog instance predictes:[TCR]
[549]LIMA1|Q9UHB6
	target instance predictes:[EGFR TSLP]
	homolog instance predictes:[TCR TGFBeta IL AR EGFR Gastrin OSM Prolactin TSLP]
[550]SUSD5|O60279
	target instance predictes:[others]
	homolog instance predictes:[IL]
[551]PHF6|Q8IWS0
	target instance predictes:[others]
	homolog instance predictes:[TGFBeta]
[552]C12orf54|Q6X4T0
	target instance predictes:[null]
	homolog instance predictes:[TCR]
[553]MRPL13|Q9BYD1
	target instance predictes:[others]
	homolog instance predictes:[TNF]
[554]U2AF1|Q01081
	target instance predictes:[TSLP]
	homolog instance predictes:[TNF]
[555]ARHGDIA|P52565
	target instance predictes:[TCR]
	homolog instance predictes:[TCR]
[556]ATP6V1B2|P21281
	target instance predictes:[RANKL]
	homolog instance predictes:[others]
[557]QARS|P47897
	target instance predictes:[others]
	homolog instance predictes:[TCR TSLP]
[558]PDXP|Q96GD0
	target instance predictes:[EGFR]
	homolog instance predictes:[TCR]
[559]LPA|P08519
	target instance predictes:[others]
	homolog instance predictes:[Prolactin]
[560]WHSC1|O96028
	target instance predictes:[others]
	homolog instance predictes:[TGFBeta]
[561]P4HB|P07237
	target instance predictes:[Leptin]
	homolog instance predictes:[Leptin]
[562]SNRPA|P09012
	target instance predictes:[TCR]
	homolog instance predictes:[Notch]
[563]GAREM|Q9H706
	target instance predictes:[others]
	homolog instance predictes:[TGFBeta]
[564]CENPL|Q8N0S6
	target instance predictes:[others]
	homolog instance predictes:[TCR]
[565]ELP5|Q8TE02
	target instance predictes:[AR]
	homolog instance predictes:[TGFBeta]
[566]ZFP64|Q9NPA5
	target instance predictes:[others]
	homolog instance predictes:[TGFBeta]
[567]HBG2|P69892
	target instance predictes:[others]
	homolog instance predictes:[TGFBeta]
[568]IDS|P22304
	target instance predictes:[others]
	homolog instance predictes:[RAGE]
[569]TCIRG1|Q13488
	target instance predictes:[RANKL]
	homolog instance predictes:[TNF]
[570]ALAS2|P22557
	target instance predictes:[others]
	homolog instance predictes:[TCR]
[571]CCM2L|Q9NUG4
	target instance predictes:[others]
	homolog instance predictes:[TCR]
[572]PPP1R9A|Q9ULJ8
	target instance predictes:[others]
	homolog instance predictes:[TCR TGFBeta EGFR]
[573]SEMA4G|Q9NTN9
	target instance predictes:[TCR]
	homolog instance predictes:[TCR]
[574]IGFBP5|P24593
	target instance predictes:[EGFR]
	homolog instance predictes:[others]
[575]PPIL6|Q8IXY8
	target instance predictes:[others]
	homolog instance predictes:[Prolactin]
[576]MAN1B1|Q9UKM7
	target instance predictes:[FGF1]
	homolog instance predictes:[FGF1]
[577]TRMT6|Q9UJA5
	target instance predictes:[TNF]
	homolog instance predictes:[TNF]
[578]ZNF675|Q8TD23
	target instance predictes:[others]
	homolog instance predictes:[EGFR]
[579]TBCC|Q15814
	target instance predictes:[others]
	homolog instance predictes:[TNF]
[580]DUSP28|Q4G0W2
	target instance predictes:[TCR TSLP]
	homolog instance predictes:[TCR]
[581]TFEC|O14948
	target instance predictes:[Notch]
	homolog instance predictes:[Kit RANKL]
[582]VWA7|Q9Y334
	target instance predictes:[others]
	homolog instance predictes:[TGFBeta IL AR]
[583]LAMP3|Q9UQV4
	target instance predictes:[others]
	homolog instance predictes:[TCR]
[584]SLC16A2|P36021
	target instance predictes:[others]
	homolog instance predictes:[TGFBeta TSLP]
[585]IGHE|P01854
	target instance predictes:[BCR]
	homolog instance predictes:[BCR]
[586]BDH1|Q02338
	target instance predictes:[TCR]
	homolog instance predictes:[TCR]
[587]CCT8L2|Q96SF2
	target instance predictes:[TNF]
	homolog instance predictes:[TCR]
[588]SPATC1|Q76KD6
	target instance predictes:[others]
	homolog instance predictes:[TCR]
[589]MLH1|P40692
	target instance predictes:[others]
	homolog instance predictes:[TNF]
[590]CHRD|Q9H2X0
	target instance predictes:[EGFR]
	homolog instance predictes:[others]
[591]BICD2|Q8TD16
	target instance predictes:[EGFR]
	homolog instance predictes:[EGFR]
[592]ZC3H12C|Q9C0D7
	target instance predictes:[others]
	homolog instance predictes:[Notch]
[593]NEU3|Q9UQ49
	target instance predictes:[TCR]
	homolog instance predictes:[others]
[594]BRINP2|Q9C0B6
	target instance predictes:[TSLP]
	homolog instance predictes:[TSLP]
[595]APOB|P04114
	target instance predictes:[EGFR]
	homolog instance predictes:[EGFR]
[596]SRPX|P78539
	target instance predictes:[others]
	homolog instance predictes:[BCR]
[597]CNN3|Q15417
	target instance predictes:[TSLP]
	homolog instance predictes:[TCR TNF BCR BDNF EGFR RANKL]
[598]KIF7|Q2M1P5
	target instance predictes:[TNF]
	homolog instance predictes:[TSLP]
[599]ZNF512|Q96ME7
	target instance predictes:[others]
	homolog instance predictes:[Notch]
[600]ATP5B|P06576
	target instance predictes:[EGFR]
	homolog instance predictes:[EGFR]
[601]RNFT1|Q5M7Z0
	target instance predictes:[others]
	homolog instance predictes:[Notch TGFBeta]
[602]CLDN16|Q9Y5I7
	target instance predictes:[others]
	homolog instance predictes:[Gastrin]
[603]WDR75|Q8IWA0
	target instance predictes:[others]
	homolog instance predictes:[Notch TNF]
[604]NIN|Q8N4C6
	target instance predictes:[EGFR]
	homolog instance predictes:[EGFR]
[605]LTK|P29376
	target instance predictes:[TCR]
	homolog instance predictes:[BDNF]
[606]CCL20|P78556
	target instance predictes:[BCR]
	homolog instance predictes:[BCR]
[607]ZNF618|Q5T7W0
	target instance predictes:[others]
	homolog instance predictes:[BCR]
[608]NUP93|Q8N1F7
	target instance predictes:[others]
	homolog instance predictes:[TCR EGFR FGF1]
[609]UBB|P0CG47
	target instance predictes:[TGFBeta]
	homolog instance predictes:[TNF]
[610]GABRB1|P18505
	target instance predictes:[BDNF]
	homolog instance predictes:[BDNF]
[611]C1orf146|Q5VVC0
	target instance predictes:[null]
	homolog instance predictes:[AR]
[612]HSD17B1|P14061
	target instance predictes:[others]
	homolog instance predictes:[TCR]
[613]TXNDC17|Q9BRA2
	target instance predictes:[EGFR]
	homolog instance predictes:[TNF]
[614]MOCS2|O96007
	target instance predictes:[others]
	homolog instance predictes:[AR]
[615]ARHGEF1|Q92888
	target instance predictes:[EGFR]
	homolog instance predictes:[TSLP]
[616]POLR2F|P61218
	target instance predictes:[TNF]
	homolog instance predictes:[TNF]
[617]PYCARD|Q9ULZ3
	target instance predictes:[TNF]
	homolog instance predictes:[TNF]
[618]LYRM1|O43325
	target instance predictes:[others]
	homolog instance predictes:[AR]
[619]RPAP3|Q9H6T3
	target instance predictes:[null]
	homolog instance predictes:[AR]
[620]MUL1|Q969V5
	target instance predictes:[TNF]
	homolog instance predictes:[AR FSH]
[621]SLC6A12|P48065
	target instance predictes:[others]
	homolog instance predictes:[BDNF]
[622]RAB39A|Q14964
	target instance predictes:[TSLP]
	homolog instance predictes:[BDNF]
[623]CEP192|Q8TEP8
	target instance predictes:[EGFR]
	homolog instance predictes:[TNF]
[624]SYTL2|Q9HCH5
	target instance predictes:[TSLP]
	homolog instance predictes:[TNF Wnt IL Alpha6 CRH EGFR FSH Gastrin Ghrelin ID Kit OSM Prolactin RAGE TSH TSLP]
[625]ZC3H3|Q8IXZ2
	target instance predictes:[others]
	homolog instance predictes:[TGFBeta]
[626]ABR|Q12979
	target instance predictes:[BCR]
	homolog instance predictes:[BCR]
[627]SNAP91|O60641
	target instance predictes:[TCR]
	homolog instance predictes:[FGF1]
[628]POLR2G|P62487
	target instance predictes:[TNF]
	homolog instance predictes:[TNF]
[629]RAE1|P78406
	target instance predictes:[AR]
	homolog instance predictes:[TNF IL AR BDNF]
[630]C17orf82|Q86X59
	target instance predictes:[null]
	homolog instance predictes:[FSH]
[631]ARHGAP42|A6NI28
	target instance predictes:[others]
	homolog instance predictes:[EGFR]
[632]UQCRC1|P31930
	target instance predictes:[others]
	homolog instance predictes:[TNF]
[633]PGR|P06401
	target instance predictes:[TGFBeta]
	homolog instance predictes:[TGFBeta IL Alpha6 AR]
[634]TRIM47|Q96LD4
	target instance predictes:[TSLP]
	homolog instance predictes:[TCR TGFBeta TNF IL BDNF RANKL]
[635]SULT1A3|P50224
	target instance predictes:[others]
	homolog instance predictes:[AR]
[636]DHX35|Q9H5Z1
	target instance predictes:[TCR]
	homolog instance predictes:[TCR]
[637]CACNB1|Q02641
	target instance predictes:[others]
	homolog instance predictes:[TCR BDNF TSLP]
[638]PRO2829|Q9P1C3
	target instance predictes:[others]
	homolog instance predictes:[FGF1]
[639]TOR2A|Q8N2E6
	target instance predictes:[TNF]
	homolog instance predictes:[Prolactin]
[640]LMO2|P25791
	target instance predictes:[EGFR]
	homolog instance predictes:[AR]
[641]ERAP2|Q6P179
	target instance predictes:[others]
	homolog instance predictes:[TCR]
[642]RTN3|O95197
	target instance predictes:[TNF]
	homolog instance predictes:[others]
[643]REC4_HUMAN|P61573
	target instance predictes:[TSLP]
	homolog instance predictes:[EGFR]
[644]ERAL1|O75616
	target instance predictes:[others]
	homolog instance predictes:[EGFR]
[645]GALNT14|Q96FL9
	target instance predictes:[BCR]
	homolog instance predictes:[others]
[646]RSG1|Q9BU20
	target instance predictes:[EGFR FGF1]
	homolog instance predictes:[others]
[647]PTCHD1|Q96NR3
	target instance predictes:[others]
	homolog instance predictes:[Hedgehog]
[648]KCNIP1|Q9NZI2
	target instance predictes:[Ghrelin]
	homolog instance predictes:[IL TSH]
[649]FGFBP3|Q8TAT2
	target instance predictes:[others]
	homolog instance predictes:[RANKL]
[650]MTO1|Q9Y2Z2
	target instance predictes:[others]
	homolog instance predictes:[EGFR]
[651]VPS26A|O75436
	target instance predictes:[TGFBeta]
	homolog instance predictes:[others]
[652]C7orf69|Q9H7B7
	target instance predictes:[others]
	homolog instance predictes:[TNF]
[653]IL4I1|Q96RQ9
	target instance predictes:[others]
	homolog instance predictes:[AR]
[654]BATF|Q16520
	target instance predictes:[TSLP]
	homolog instance predictes:[TCR TGFBeta TNF IL Alpha6 BCR CRH EGFR Leptin OSM Prolactin RANKL]
[655]SH3BP5|O60239
	target instance predictes:[EGFR]
	homolog instance predictes:[others]
[656]NAGPA|Q9UK23
	target instance predictes:[others]
	homolog instance predictes:[TGFBeta FGF1 TSLP]
[657]ZC3HC1|Q86WB0
	target instance predictes:[TSLP]
	homolog instance predictes:[TSLP]
[658]CDH18|Q13634
	target instance predictes:[others]
	homolog instance predictes:[EGFR]
[659]DPYD|Q12882
	target instance predictes:[others]
	homolog instance predictes:[TCR]
[660]NACA2|Q9H009
	target instance predictes:[others]
	homolog instance predictes:[TSLP]
[661]ILDR2|Q71H61
	target instance predictes:[others]
	homolog instance predictes:[EGFR]
[662]PLCL2|Q9UPR0
	target instance predictes:[TSLP]
	homolog instance predictes:[IL FSH Gastrin RAGE]
[663]AKTIP|Q9H8T0
	target instance predictes:[EGFR]
	homolog instance predictes:[TGFBeta TNF AR]
[664]UBE2U|Q5VVX9
	target instance predictes:[TSLP]
	homolog instance predictes:[TGFBeta TNF AR]
[665]MARCH8|Q5T0T0
	target instance predictes:[TGFBeta]
	homolog instance predictes:[others]
[666]C22orf39|Q6P5X5
	target instance predictes:[null]
	homolog instance predictes:[TCR]
[667]SEMA6B|Q9H3T3
	target instance predictes:[TCR]
	homolog instance predictes:[EGFR]
[668]GRXCR1|A8MXD5
	target instance predictes:[TNF]
	homolog instance predictes:[TNF]
[669]ANKEF1|Q9NU02
	target instance predictes:[others]
	homolog instance predictes:[TNF EGFR TSLP]
[670]PGM3|O95394
	target instance predictes:[TNF]
	homolog instance predictes:[AR]
[671]C20orf112|Q96MY1
	target instance predictes:[null]
	homolog instance predictes:[TNF]
[672]ACSS2|Q9NR19
	target instance predictes:[TNF]
	homolog instance predictes:[TCR]
[673]TLE3|Q04726
	target instance predictes:[Notch]
	homolog instance predictes:[TNF IL AR BDNF]
[674]B9D1|Q9UPM9
	target instance predictes:[others]
	homolog instance predictes:[EGFR]
[675]STIM2|Q9P246
	target instance predictes:[EGFR]
	homolog instance predictes:[EGFR]
[676]KIN|O60870
	target instance predictes:[TSLP]
	homolog instance predictes:[TSLP]
[677]SRP68|Q9UHB9
	target instance predictes:[TSLP]
	homolog instance predictes:[Wnt]
[678]PCTP|Q9UKL6
	target instance predictes:[TGFBeta]
	homolog instance predictes:[others]
[679]PHF3|Q92576
	target instance predictes:[TNF]
	homolog instance predictes:[AR]
[680]FAM109A|Q8N4B1
	target instance predictes:[others]
	homolog instance predictes:[TNF IL Alpha6 BCR EGFR FGF1]
[681]GP1BA|P07359
	target instance predictes:[TCR]
	homolog instance predictes:[others]
[682]HUS1B|Q8NHY5
	target instance predictes:[null]
	homolog instance predictes:[TSLP]
[683]XRN1|Q8IZH2
	target instance predictes:[EGFR]
	homolog instance predictes:[AR]
[684]BTN2A3P|Q96KV6
	target instance predictes:[others]
	homolog instance predictes:[TCR]
[685]NUP107|P57740
	target instance predictes:[TGFBeta]
	homolog instance predictes:[others]
[686]SSX10|A6NEJ1
	target instance predictes:[others]
	homolog instance predictes:[Alpha6]
[687]EID2B|Q96D98
	target instance predictes:[others]
	homolog instance predictes:[TGFBeta]
[688]IL36RN|Q9UBH0
	target instance predictes:[TSLP]
	homolog instance predictes:[IL]
[689]EMC1|Q8N766
	target instance predictes:[others]
	homolog instance predictes:[AR]
[690]BPIFA1|Q9NP55
	target instance predictes:[others]
	homolog instance predictes:[TSLP]
[691]VCAM1|P19320
	target instance predictes:[IL]
	homolog instance predictes:[EGFR]
[692]PLBD2|Q8NHP8
	target instance predictes:[others]
	homolog instance predictes:[EGFR]
[693]SERPINE3|A8MV23
	target instance predictes:[others]
	homolog instance predictes:[EGFR]
[694]CST6|Q15828
	target instance predictes:[others]
	homolog instance predictes:[EGFR]
[695]GAPVD1|Q14C86
	target instance predictes:[others]
	homolog instance predictes:[TCR IL BCR EGFR Kit]
[696]IGSF21|Q96ID5
	target instance predictes:[others]
	homolog instance predictes:[BDNF EGFR]
[697]NEK6|Q9HC98
	target instance predictes:[AR]
	homolog instance predictes:[TCR TNF Wnt EGFR]
[698]EEFSEC|P57772
	target instance predictes:[others]
	homolog instance predictes:[AR]
[699]SYNPR|Q8TBG9
	target instance predictes:[others]
	homolog instance predictes:[Hedgehog]
[700]ARL11|Q969Q4
	target instance predictes:[EGFR]
	homolog instance predictes:[TSH]
[701]CABYR|O75952
	target instance predictes:[TCR]
	homolog instance predictes:[FSH]
[702]DAAM2|Q86T65
	target instance predictes:[others]
	homolog instance predictes:[Wnt]
[703]PIM2|Q9P1W9
	target instance predictes:[TNF]
	homolog instance predictes:[BDNF EGFR Ghrelin Leptin RANKL]
[704]CHCHD2P9|Q5T1J5
	target instance predictes:[others]
	homolog instance predictes:[AR]
[705]ADCY10|Q96PN6
	target instance predictes:[TCR]
	homolog instance predictes:[TSH]
[706]CDKN2C|P42773
	target instance predictes:[TGFBeta]
	homolog instance predictes:[TNF EGFR TSLP]
[707]MEGF9|Q9H1U4
	target instance predictes:[TSLP]
	homolog instance predictes:[Alpha6]
[708]COL25A1|Q9BXS0
	target instance predictes:[RANKL]
	homolog instance predictes:[others]
[709]SPATA12|Q7Z6I5
	target instance predictes:[null]
	homolog instance predictes:[TNF]
[710]PNCK|Q6P2M8
	target instance predictes:[others]
	homolog instance predictes:[BDNF CRH EGFR FSH Ghrelin Leptin RANKL]
[711]TRMT1L|Q7Z2T5
	target instance predictes:[TSLP]
	homolog instance predictes:[EGFR]
[712]ENK3_HUMAN|O71037
	target instance predictes:[others]
	homolog instance predictes:[EGFR]
[713]KCNC4|Q03721
	target instance predictes:[BDNF]
	homolog instance predictes:[BDNF]
[714]VTI1B|Q9UEU0
	target instance predictes:[EGFR FGF1]
	homolog instance predictes:[others]
[715]SLAIN2|Q9P270
	target instance predictes:[TSLP]
	homolog instance predictes:[EGFR TSLP]
[716]GIN1|Q9NXP7
	target instance predictes:[others]
	homolog instance predictes:[TSLP]
[717]EIF4E3|Q8N5X7
	target instance predictes:[TCR]
	homolog instance predictes:[IL Alpha6 BDNF Leptin TSLP]
[718]TBC1D26|Q86UD7
	target instance predictes:[EGFR]
	homolog instance predictes:[EGFR]
[719]PRRX1|P54821
	target instance predictes:[others]
	homolog instance predictes:[ID]
[720]SSSCA1|O60232
	target instance predictes:[others]
	homolog instance predictes:[TNF]
[721]MYLK3|Q32MK0
	target instance predictes:[others]
	homolog instance predictes:[TCR BCR EGFR Gastrin]
[722]CCDC130|P13994
	target instance predictes:[EGFR]
	homolog instance predictes:[TNF]
[723]BNIPL|Q7Z465
	target instance predictes:[TNF]
	homolog instance predictes:[EGFR]
[724]ZHX2|Q9Y6X8
	target instance predictes:[TSLP]
	homolog instance predictes:[others]
[725]NUP54|Q7Z3B4
	target instance predictes:[others]
	homolog instance predictes:[TNF]
[726]MCMDC2|Q4G0Z9
	target instance predictes:[others]
	homolog instance predictes:[TNF]
[727]TRMT13|Q9NUP7
	target instance predictes:[others]
	homolog instance predictes:[TSLP]
[728]PLEKHJ1|Q9NW61
	target instance predictes:[others]
	homolog instance predictes:[TCR]
[729]HLA-DRB1|P04229
	target instance predictes:[TCR]
	homolog instance predictes:[others]
[730]CTCFL|Q8NI51
	target instance predictes:[TSLP]
	homolog instance predictes:[TGFBeta]
[731]RPLP1|P05386
	target instance predictes:[TNF EGFR]
	homolog instance predictes:[EGFR]
[732]CER1|O95813
	target instance predictes:[others]
	homolog instance predictes:[Leptin]
[733]TRIM49|P0CI25
	target instance predictes:[others]
	homolog instance predictes:[TCR]
[734]CASC1|Q6TDU7
	target instance predictes:[null]
	homolog instance predictes:[AR]
[735]DERL3|Q96Q80
	target instance predictes:[others]
	homolog instance predictes:[FGF1]
[736]PSMG3|Q9BT73
	target instance predictes:[null]
	homolog instance predictes:[EGFR]
[737]RABL5|Q9H7X7
	target instance predictes:[others]
	homolog instance predictes:[EGFR]
[738]ZNF696|Q9H7X3
	target instance predictes:[others]
	homolog instance predictes:[TNF]
[739]KIAA1045|Q9UPV7
	target instance predictes:[others]
	homolog instance predictes:[TNF]
[740]SERGEF|Q9UGK8
	target instance predictes:[EGFR]
	homolog instance predictes:[others]
[741]HMGB3|O15347
	target instance predictes:[others]
	homolog instance predictes:[AR]
[742]CPAMD8|Q8IZJ3
	target instance predictes:[RANKL]
	homolog instance predictes:[others]
[743]COG2|Q14746
	target instance predictes:[TNF]
	homolog instance predictes:[TCR]
[744]NT5C1B|Q96P26
	target instance predictes:[TCR]
	homolog instance predictes:[TCR]
[745]SERP1|Q9Y6X1
	target instance predictes:[others]
	homolog instance predictes:[TNF]
[746]GDPGP1|Q6ZNW5
	target instance predictes:[others]
	homolog instance predictes:[TNF]
[747]MAN1A2|O60476
	target instance predictes:[others]
	homolog instance predictes:[FGF1]
[748]SLC23A2|Q9UGH3
	target instance predictes:[others]
	homolog instance predictes:[EGFR]
[749]INTU|Q9ULD6
	target instance predictes:[EGFR]
	homolog instance predictes:[TCR TGFBeta EGFR]
[750]ZBTB47|Q9UFB7
	target instance predictes:[others]
	homolog instance predictes:[AR]
[751]DSN1|Q9H410
	target instance predictes:[AR]
	homolog instance predictes:[others]
[752]FSCN2|O14926
	target instance predictes:[others]
	homolog instance predictes:[TWEAK]
[753]KCNA5|P22460
	target instance predictes:[BDNF]
	homolog instance predictes:[BDNF]
[754]GRIK1|P39086
	target instance predictes:[BDNF]
	homolog instance predictes:[BDNF]
[755]PKIB|Q9C010
	target instance predictes:[others]
	homolog instance predictes:[EGFR]
[756]NKAP|Q8N5F7
	target instance predictes:[Notch]
	homolog instance predictes:[AR]
[757]TCEA2|Q15560
	target instance predictes:[TSLP]
	homolog instance predictes:[TNF]
[758]KCNK18|Q7Z418
	target instance predictes:[BDNF]
	homolog instance predictes:[BDNF]
[759]ZP1|P60852
	target instance predictes:[RANKL]
	homolog instance predictes:[others]
[760]FIS1|Q9Y3D6
	target instance predictes:[IL]
	homolog instance predictes:[others]
[761]SSX6|Q7RTT6
	target instance predictes:[others]
	homolog instance predictes:[Alpha6]
[762]WDR89|Q96FK6
	target instance predictes:[null]
	homolog instance predictes:[TNF]
[763]PHF13|Q86YI8
	target instance predictes:[others]
	homolog instance predictes:[TGFBeta]
[764]TMED10|P49755
	target instance predictes:[others]
	homolog instance predictes:[TNF]
[765]SACM1L|Q9NTJ5
	target instance predictes:[EGFR]
	homolog instance predictes:[EGFR]
[766]BUB1B|O60566
	target instance predictes:[Kit]
	homolog instance predictes:[TCR TGFBeta TNF Wnt IL Alpha6 BCR BDNF CRH EGFR FGF1 Gastrin Kit Leptin OSM Prolactin RAGE RANKL TSH TSLP TWEAK]
[767]MSI2|Q96DH6
	target instance predictes:[TSLP]
	homolog instance predictes:[IL EGFR]
[768]CST5|P28325
	target instance predictes:[EGFR]
	homolog instance predictes:[CRH]
[769]OTOA|Q7RTW8
	target instance predictes:[RANKL]
	homolog instance predictes:[EGFR]
[770]FAM57A|Q8TBR7
	target instance predictes:[others]
	homolog instance predictes:[EGFR]
[771]GAB3|Q8WWW8
	target instance predictes:[others]
	homolog instance predictes:[TNF IL Alpha6 BCR EGFR FGF1]
[772]VPS13D|Q5THJ4
	target instance predictes:[others]
	homolog instance predictes:[EGFR]
[773]NAIP|Q13075
	target instance predictes:[TNF]
	homolog instance predictes:[TNF TWEAK]
[774]YME1L1|Q96TA2
	target instance predictes:[others]
	homolog instance predictes:[TNF]
[775]DPY30|Q9C005
	target instance predictes:[others]
	homolog instance predictes:[TNF]
[776]SYT15|Q9BQS2
	target instance predictes:[others]
	homolog instance predictes:[IL FSH Gastrin RAGE]
[777]SCGB1D4|Q6XE38
	target instance predictes:[others]
	homolog instance predictes:[Prolactin]
[778]LRRC38|Q5VT99
	target instance predictes:[others]
	homolog instance predictes:[BDNF]
[779]EFCAB14|O75071
	target instance predictes:[others]
	homolog instance predictes:[TSLP]
[780]DDX59|Q5T1V6
	target instance predictes:[TCR]
	homolog instance predictes:[TCR TNF EGFR]
[781]TMOD3|Q9NYL9
	target instance predictes:[others]
	homolog instance predictes:[TCR]
[782]FOXD4L2|Q6VB85
	target instance predictes:[others]
	homolog instance predictes:[TNF IL BCR BDNF FSH Gastrin Ghrelin Kit Prolactin RAGE TSLP]
[783]PVRL3|Q9NQS3
	target instance predictes:[EGFR]
	homolog instance predictes:[TCR]
[784]LRIF1|Q5T3J3
	target instance predictes:[AR]
	homolog instance predictes:[TGFBeta TSLP]
[785]SLC26A6|Q9BXS9
	target instance predictes:[others]
	homolog instance predictes:[EGFR]
[786]CORO7|P57737
	target instance predictes:[EGFR]
	homolog instance predictes:[EGFR]
[787]CRYBA4|P53673
	target instance predictes:[TNF]
	homolog instance predictes:[Wnt]
[788]IPPK|Q9H8X2
	target instance predictes:[others]
	homolog instance predictes:[TNF]
[789]LDB2|O43679
	target instance predictes:[AR]
	homolog instance predictes:[AR]
[790]ZNF587B|E7ETH6
	target instance predictes:[others]
	homolog instance predictes:[TNF]
[791]ANGEL1|Q9UNK9
	target instance predictes:[null]
	homolog instance predictes:[AR]
[792]PLCB4|Q15147
	target instance predictes:[FSH]
	homolog instance predictes:[IL TSH]
[793]TNKS|O95271
	target instance predictes:[EGFR]
	homolog instance predictes:[TNF EGFR TSLP]
[794]DDX55|Q8NHQ9
	target instance predictes:[TCR]
	homolog instance predictes:[TNF]
[795]C22orf24|Q9Y442
	target instance predictes:[others]
	homolog instance predictes:[IL BDNF]
[796]PYDC1|Q8WXC3
	target instance predictes:[AR]
	homolog instance predictes:[TNF]
[797]PITPNM2|Q9BZ72
	target instance predictes:[others]
	homolog instance predictes:[EGFR]
[798]CTTNBP2|Q8WZ74
	target instance predictes:[others]
	homolog instance predictes:[TNF EGFR TSLP]
[799]PTH|P01270
	target instance predictes:[others]
	homolog instance predictes:[TSLP]
[800]LINC00479|Q96M42
	target instance predictes:[null]
	homolog instance predictes:[TCR]
[801]USP17L1P|Q7RTZ2
	target instance predictes:[TNF]
	homolog instance predictes:[TNF]
[802]GNA15|P30679
	target instance predictes:[CRH TSH]
	homolog instance predictes:[TSH]
[803]TUBD1|Q9UJT1
	target instance predictes:[others]
	homolog instance predictes:[TCR]
[804]MIA3|Q5JRA6
	target instance predictes:[others]
	homolog instance predictes:[TNF]
[805]NKAIN1|Q4KMZ8
	target instance predictes:[others]
	homolog instance predictes:[EGFR]
[806]FSIP1|Q8NA03
	target instance predictes:[null]
	homolog instance predictes:[EGFR]
[807]UHRF2|Q96PU4
	target instance predictes:[TSLP]
	homolog instance predictes:[TNF]
[808]TMEM35|Q53FP2
	target instance predictes:[others]
	homolog instance predictes:[TCR]
[809]PSMB6|P28072
	target instance predictes:[TNF]
	homolog instance predictes:[TNF]
[810]PABPN1|Q86U42
	target instance predictes:[EGFR]
	homolog instance predictes:[TCR]
[811]METTL21B|Q96AZ1
	target instance predictes:[others]
	homolog instance predictes:[AR]
[812]SYPL2|Q5VXT5
	target instance predictes:[others]
	homolog instance predictes:[Wnt]
[813]LINC00526|Q96FQ7
	target instance predictes:[null]
	homolog instance predictes:[TSLP]
[814]PDE7A|Q13946
	target instance predictes:[FSH]
	homolog instance predictes:[TSH]
[815]LRRC8B|Q6P9F7
	target instance predictes:[others]
	homolog instance predictes:[TCR TGFBeta Alpha6 EGFR]
[816]TAF3|Q5VWG9
	target instance predictes:[AR]
	homolog instance predictes:[others]
[817]EBF4|Q9BQW3
	target instance predictes:[others]
	homolog instance predictes:[EGFR]
[818]LANCL2|Q9NS86
	target instance predictes:[TCR]
	homolog instance predictes:[TNF]
[819]SH2D7|A6NKC9
	target instance predictes:[null]
	homolog instance predictes:[TCR IL EGFR]
[820]PDLIM2|Q96JY6
	target instance predictes:[AR]
	homolog instance predictes:[TCR BDNF TSLP]
[821]COMMD5|Q9GZQ3
	target instance predictes:[AR]
	homolog instance predictes:[AR]
[822]OSR2|Q8N2R0
	target instance predictes:[AR]
	homolog instance predictes:[AR]
[823]LGALS7|P47929
	target instance predictes:[TNF]
	homolog instance predictes:[TCR]
[824]DAZ3|Q9NR90
	target instance predictes:[AR]
	homolog instance predictes:[others]
[825]ZBED8|Q8IZ13
	target instance predictes:[others]
	homolog instance predictes:[Alpha6]
[826]NACA|Q13765
	target instance predictes:[others]
	homolog instance predictes:[TGFBeta]
[827]TMX2|Q9Y320
	target instance predictes:[others]
	homolog instance predictes:[Leptin]
[828]AANAT|Q16613
	target instance predictes:[others]
	homolog instance predictes:[TCR]
[829]NDE1|Q9NXR1
	target instance predictes:[TSLP]
	homolog instance predictes:[EGFR]
[830]TSGA10IP|Q3SY00
	target instance predictes:[null]
	homolog instance predictes:[EGFR]
[831]FTL|P02792
	target instance predictes:[others]
	homolog instance predictes:[EGFR]
[832]C12orf39|Q9BT56
	target instance predictes:[others]
	homolog instance predictes:[AR]
[833]FOXC2|Q99958
	target instance predictes:[TGFBeta]
	homolog instance predictes:[TNF IL BCR BDNF FSH Gastrin Ghrelin Kit Prolactin RAGE TSLP]
[834]ST8SIA3|O43173
	target instance predictes:[others]
	homolog instance predictes:[EGFR]
[835]MYT1L|Q9UL68
	target instance predictes:[TSLP]
	homolog instance predictes:[EGFR]
[836]CHERP|Q8IWX8
	target instance predictes:[EGFR]
	homolog instance predictes:[TSLP]
[837]RIIAD1|A6NNX1
	target instance predictes:[others]
	homolog instance predictes:[TGFBeta]
[838]SLC30A5|Q8TAD4
	target instance predictes:[EGFR]
	homolog instance predictes:[EGFR]
[839]GDF11|O95390
	target instance predictes:[TSLP]
	homolog instance predictes:[others]
[840]NOL8|Q76FK4
	target instance predictes:[TSLP]
	homolog instance predictes:[TSLP]
[841]PPM1E|Q8WY54
	target instance predictes:[others]
	homolog instance predictes:[TGFBeta]
[842]C9orf57|Q5W0N0
	target instance predictes:[others]
	homolog instance predictes:[RANKL]
[843]RPL36A|P83881
	target instance predictes:[TNF EGFR]
	homolog instance predictes:[others]
[844]GBGT1|Q8N5D6
	target instance predictes:[others]
	homolog instance predictes:[Notch]
[845]NBPF15|Q8N660
	target instance predictes:[others]
	homolog instance predictes:[AR]
[846]RIMS1|Q86UR5
	target instance predictes:[EGFR]
	homolog instance predictes:[IL FSH Gastrin RAGE]
[847]LRRC2|Q9BYS8
	target instance predictes:[null]
	homolog instance predictes:[TCR TGFBeta Alpha6 EGFR]
[848]ZNF609|O15014
	target instance predictes:[TSLP]
	homolog instance predictes:[TGFBeta]
[849]ATRIP|Q8WXE1
	target instance predictes:[others]
	homolog instance predictes:[EGFR]
[850]SLC35F2|Q8IXU6
	target instance predictes:[others]
	homolog instance predictes:[EGFR]
[851]CSAG1|Q6PB30
	target instance predictes:[null]
	homolog instance predictes:[AR]
[852]TRHDE|Q9UKU6
	target instance predictes:[others]
	homolog instance predictes:[TCR]
[853]POLE|Q07864
	target instance predictes:[others]
	homolog instance predictes:[IL]
[854]ADAM32|Q8TC27
	target instance predictes:[others]
	homolog instance predictes:[TCR EGFR]
[855]COPS2|P61201
	target instance predictes:[AR]
	homolog instance predictes:[TNF]
[856]CPO|Q8IVL8
	target instance predictes:[others]
	homolog instance predictes:[BDNF]
[857]TBC1D21|Q8IYX1
	target instance predictes:[EGFR]
	homolog instance predictes:[EGFR]
[858]HCRT|O43612
	target instance predictes:[TSLP]
	homolog instance predictes:[others]
[859]LV108_HUMAN|P06887
	target instance predictes:[others]
	homolog instance predictes:[TCR]
[860]BRPF1|P55201
	target instance predictes:[TSLP]
	homolog instance predictes:[Notch TGFBeta AR]
[861]IL36G|Q9NZH8
	target instance predictes:[TSLP]
	homolog instance predictes:[TWEAK]
[862]BHLHE23|Q8NDY6
	target instance predictes:[others]
	homolog instance predictes:[ID]
[863]RAB33B|Q9H082
	target instance predictes:[others]
	homolog instance predictes:[FGF1]
[864]NDUFAB1|O14561
	target instance predictes:[TSLP]
	homolog instance predictes:[TSLP]
[865]ZNF134|P52741
	target instance predictes:[others]
	homolog instance predictes:[TNF]
[866]RNF138|Q8WVD3
	target instance predictes:[TGFBeta]
	homolog instance predictes:[TCR TGFBeta TNF IL BDNF RANKL]
[867]MDGA1|Q8NFP4
	target instance predictes:[others]
	homolog instance predictes:[Hedgehog]
[868]ZNF826P|Q6ZT77
	target instance predictes:[others]
	homolog instance predictes:[TNF]
[869]LEPRE1|Q32P28
	target instance predictes:[others]
	homolog instance predictes:[TCR]
[870]PREP|P48147
	target instance predictes:[AR]
	homolog instance predictes:[others]
[871]DDR1|Q08345
	target instance predictes:[IL]
	homolog instance predictes:[Wnt]
[872]COL13A1|Q5TAT6
	target instance predictes:[RANKL]
	homolog instance predictes:[others]
[873]TFCP2L1|Q9NZI6
	target instance predictes:[TSLP]
	homolog instance predictes:[ID]
[874]RAD52|P43351
	target instance predictes:[others]
	homolog instance predictes:[IL]
[875]PSG11|Q9UQ72
	target instance predictes:[others]
	homolog instance predictes:[TCR]
[876]ICAM4|Q14773
	target instance predictes:[RANKL]
	homolog instance predictes:[IL]
[877]TCF7|P36402
	target instance predictes:[Wnt]
	homolog instance predictes:[Wnt ID]
[878]LAMTOR1|Q6IAA8
	target instance predictes:[EGFR]
	homolog instance predictes:[TCR]
[879]DHPS|P49366
	target instance predictes:[EGFR]
	homolog instance predictes:[TSLP]
[880]IL12A|P29459
	target instance predictes:[IL]
	homolog instance predictes:[IL]
[881]SMC3|Q9UQE7
	target instance predictes:[others]
	homolog instance predictes:[TNF EGFR]
[882]ARMCX4|Q5H9R4
	target instance predictes:[others]
	homolog instance predictes:[EGFR]
[883]SNX24|Q9Y343
	target instance predictes:[others]
	homolog instance predictes:[TNF TWEAK]
[884]THAP1|Q9NVV9
	target instance predictes:[others]
	homolog instance predictes:[TNF]
[885]RHPN2|Q8IUC4
	target instance predictes:[others]
	homolog instance predictes:[EGFR]
[886]DEFB107A|Q8IZN7
	target instance predictes:[others]
	homolog instance predictes:[TNF]
[887]ZFAT|Q9P243
	target instance predictes:[others]
	homolog instance predictes:[TGFBeta]
[888]COX6B1|P14854
	target instance predictes:[AR]
	homolog instance predictes:[AR]
[889]SEMA3C|Q99985
	target instance predictes:[TSLP]
	homolog instance predictes:[TCR]
[890]CLP1|Q92989
	target instance predictes:[others]
	homolog instance predictes:[EGFR]
[891]NEUROD4|Q9HD90
	target instance predictes:[Notch]
	homolog instance predictes:[TGFBeta Wnt AR CRH Gastrin ID]
[892]TUBA3C|Q13748
	target instance predictes:[EGFR]
	homolog instance predictes:[TCR]
[893]CDK5RAP2|Q96SN8
	target instance predictes:[TGFBeta]
	homolog instance predictes:[TNF]
[894]PRX|Q9BXM0
	target instance predictes:[TSLP]
	homolog instance predictes:[EGFR TSH TSLP]
[895]MCRS1|Q96EZ8
	target instance predictes:[EGFR]
	homolog instance predictes:[Hedgehog]
[896]POP4|O95707
	target instance predictes:[TSLP]
	homolog instance predictes:[AR]
[897]TARBP1|Q13395
	target instance predictes:[TSLP]
	homolog instance predictes:[others]
[898]ARFGAP2|Q8N6H7
	target instance predictes:[EGFR]
	homolog instance predictes:[others]
[899]FBLN1|P23142
	target instance predictes:[TSLP]
	homolog instance predictes:[Notch]
[900]C10orf35|Q96D05
	target instance predictes:[others]
	homolog instance predictes:[EGFR]
[901]AIMP1|Q12904
	target instance predictes:[EGFR]
	homolog instance predictes:[TNF]
[902]MASP1|P48740
	target instance predictes:[AR]
	homolog instance predictes:[others]
[903]FAM90A7P|A6NKC0
	target instance predictes:[others]
	homolog instance predictes:[TGFBeta TSLP]
[904]CACNG7|P62955
	target instance predictes:[others]
	homolog instance predictes:[BDNF]
[905]APOL2|Q9BQE5
	target instance predictes:[others]
	homolog instance predictes:[EGFR]
[906]DNAI1|Q9UI46
	target instance predictes:[others]
	homolog instance predictes:[TGFBeta]
[907]LENEP|Q9Y5L5
	target instance predictes:[others]
	homolog instance predictes:[EGFR]
[908]CARD17|Q5XLA6
	target instance predictes:[others]
	homolog instance predictes:[TNF]
[909]TBL1X|O60907
	target instance predictes:[Notch]
	homolog instance predictes:[Notch TNF]
[910]AIF1|P55008
	target instance predictes:[TCR]
	homolog instance predictes:[TNF]
[911]MBLAC1|A4D2B0
	target instance predictes:[others]
	homolog instance predictes:[AR]
[912]TRDC|B7Z8K6
	target instance predictes:[others]
	homolog instance predictes:[IL BDNF EGFR Prolactin]
[913]RTKN2|Q8IZC4
	target instance predictes:[others]
	homolog instance predictes:[EGFR]
[914]ZNF205|O95201
	target instance predictes:[Alpha6]
	homolog instance predictes:[others]
[915]PDE8A|O60658
	target instance predictes:[FSH]
	homolog instance predictes:[FSH]
[916]CYP26B1|Q9NR63
	target instance predictes:[FGF1]
	homolog instance predictes:[EGFR]
[917]GCC2|Q8IWJ2
	target instance predictes:[others]
	homolog instance predictes:[Alpha6 EGFR]
[918]FSD1|Q9BTV5
	target instance predictes:[others]
	homolog instance predictes:[TCR]
[919]RAB40AL|P0C0E4
	target instance predictes:[others]
	homolog instance predictes:[EGFR]
[920]NME5|P56597
	target instance predictes:[TSLP]
	homolog instance predictes:[TGFBeta]
[921]HV301_HUMAN|P01762
	target instance predictes:[others]
	homolog instance predictes:[TCR]
[922]SCUBE3|Q8IX30
	target instance predictes:[EGFR]
	homolog instance predictes:[Notch]
[923]NEUROD2|Q15784
	target instance predictes:[ID]
	homolog instance predictes:[TGFBeta Wnt AR CRH Gastrin ID]
[924]CALML6|Q8TD86
	target instance predictes:[TSLP]
	homolog instance predictes:[TNF]
[925]RABGGTA|Q92696
	target instance predictes:[EGFR]
	homolog instance predictes:[TGFBeta]
[926]KIF13B|Q9NQT8
	target instance predictes:[EGFR]
	homolog instance predictes:[TSLP]
[927]POTEJ|P0CG39
	target instance predictes:[TNF]
	homolog instance predictes:[EGFR]
[928]ATP1A4|Q13733
	target instance predictes:[TCR]
	homolog instance predictes:[TCR EGFR TSH]
[929]SLC9A7|Q96T83
	target instance predictes:[others]
	homolog instance predictes:[Gastrin]
[930]SEMA5B|Q9P283
	target instance predictes:[TSLP]
	homolog instance predictes:[others]
[931]CNOT3|O75175
	target instance predictes:[TGFBeta]
	homolog instance predictes:[TGFBeta]
[932]A4GNT|Q9UNA3
	target instance predictes:[others]
	homolog instance predictes:[EGFR]
[933]TM2D3|Q9BRN9
	target instance predictes:[others]
	homolog instance predictes:[RANKL]
[934]MFAP2|P55001
	target instance predictes:[others]
	homolog instance predictes:[TGFBeta TSLP]
[935]HIST1H2AD|P20671
	target instance predictes:[others]
	homolog instance predictes:[TCR TGFBeta TNF IL BCR EGFR FGF1 Gastrin Kit OSM Prolactin TSLP]
[936]TSNAX|Q99598
	target instance predictes:[others]
	homolog instance predictes:[EGFR]
[937]BCL11B|Q9C0K0
	target instance predictes:[others]
	homolog instance predictes:[Notch]
[938]GAK10_HUMAN|P87889
	target instance predictes:[EGFR]
	homolog instance predictes:[TNF]
[939]TADA3|O75528
	target instance predictes:[TSLP]
	homolog instance predictes:[TCR]
[940]ZNF843|Q8N446
	target instance predictes:[others]
	homolog instance predictes:[TNF]
[941]SMCHD1|A6NHR9
	target instance predictes:[TNF]
	homolog instance predictes:[Prolactin]
[942]TGM5|O43548
	target instance predictes:[others]
	homolog instance predictes:[FSH]
[943]PROZ|P22891
	target instance predictes:[TSLP]
	homolog instance predictes:[Notch]
[944]LSM3|P62310
	target instance predictes:[EGFR]
	homolog instance predictes:[EGFR]
[945]DDX24|Q9GZR7
	target instance predictes:[TCR]
	homolog instance predictes:[TCR]
[946]MEGF10|Q96KG7
	target instance predictes:[others]
	homolog instance predictes:[Notch]
[947]PF4V1|P10720
	target instance predictes:[TSLP]
	homolog instance predictes:[Notch]
[948]PEA15|Q15121
	target instance predictes:[EGFR]
	homolog instance predictes:[TNF AR Prolactin RAGE TWEAK]
[949]CD6|P30203
	target instance predictes:[others]
	homolog instance predictes:[TWEAK]
[950]RPS27L|Q71UM5
	target instance predictes:[others]
	homolog instance predictes:[EGFR]
[951]RBFOX1|Q9NWB1
	target instance predictes:[TCR]
	homolog instance predictes:[OSM]
[952]MICB|Q29980
	target instance predictes:[BCR]
	homolog instance predictes:[others]
[953]AMIGO2|Q86SJ2
	target instance predictes:[EGFR]
	homolog instance predictes:[BDNF]
[954]MTSS1|O43312
	target instance predictes:[EGFR TSLP]
	homolog instance predictes:[TCR Kit TSLP]
[955]POU4F1|Q01851
	target instance predictes:[others]
	homolog instance predictes:[AR]
[956]ART4|Q93070
	target instance predictes:[others]
	homolog instance predictes:[TCR]
[957]WDR87|Q6ZQQ6
	target instance predictes:[null]
	homolog instance predictes:[TSLP]
[958]CTSO|P43234
	target instance predictes:[others]
	homolog instance predictes:[TSH]
[959]GTF2H2C|Q6P1K8
	target instance predictes:[others]
	homolog instance predictes:[ID]
[960]NETO1|Q8TDF5
	target instance predictes:[RANKL]
	homolog instance predictes:[Wnt]
[961]PPP1R26|Q5T8A7
	target instance predictes:[AR]
	homolog instance predictes:[TSLP]
[962]PHKA1|P46020
	target instance predictes:[TCR]
	homolog instance predictes:[TCR]
[963]TRIM17|Q9Y577
	target instance predictes:[TSLP]
	homolog instance predictes:[TWEAK]
[964]HECTD3|Q5T447
	target instance predictes:[TGFBeta]
	homolog instance predictes:[TGFBeta]
[965]BTBD9|Q96Q07
	target instance predictes:[others]
	homolog instance predictes:[EGFR]
[966]TH|P07101
	target instance predictes:[AR]
	homolog instance predictes:[AR]
[967]TAS2R43|P59537
	target instance predictes:[others]
	homolog instance predictes:[EGFR]
[968]TNFRSF10B|O14763
	target instance predictes:[RANKL]
	homolog instance predictes:[TNF]
[969]WBSCR27|Q8N6F8
	target instance predictes:[null]
	homolog instance predictes:[EGFR]
[970]TRIM13|O60858
	target instance predictes:[TWEAK]
	homolog instance predictes:[TCR]
[971]IRX4|P78413
	target instance predictes:[others]
	homolog instance predictes:[TGFBeta TNF EGFR]
[972]POLR3D|P05423
	target instance predictes:[TNF]
	homolog instance predictes:[TNF EGFR]
[973]FBXO7|Q9Y3I1
	target instance predictes:[TSLP]
	homolog instance predictes:[others]
[974]LRRC56|Q8IYG6
	target instance predictes:[null]
	homolog instance predictes:[TNF]
[975]WDR93|Q6P2C0
	target instance predictes:[others]
	homolog instance predictes:[TCR EGFR TSLP]
[976]YP034_HUMAN|A8MU76
	target instance predictes:[null]
	homolog instance predictes:[EGFR]
[977]LYZL2|Q7Z4W2
	target instance predictes:[others]
	homolog instance predictes:[TNF]
[978]CEP152|O94986
	target instance predictes:[TGFBeta]
	homolog instance predictes:[TNF]
[979]OCSTAMP|Q9BR26
	target instance predictes:[others]
	homolog instance predictes:[TCR]
[980]APOH|P02749
	target instance predictes:[EGFR]
	homolog instance predictes:[BCR]
[981]XPO7|Q9UIA9
	target instance predictes:[TNF]
	homolog instance predictes:[TGFBeta]
[982]RBMXL2|O75526
	target instance predictes:[TSLP]
	homolog instance predictes:[TSLP]
[983]SPATA31A2|Q5RGS2
	target instance predictes:[others]
	homolog instance predictes:[AR]
[984]HEXIM1|O94992
	target instance predictes:[AR]
	homolog instance predictes:[AR]
[985]PTPRS|Q13332
	target instance predictes:[TCR EGFR]
	homolog instance predictes:[BDNF EGFR]
[986]DDX50|Q9BQ39
	target instance predictes:[TCR]
	homolog instance predictes:[TGFBeta AR]
[987]GMCL1|Q96IK5
	target instance predictes:[others]
	homolog instance predictes:[EGFR]
[988]SMC1B|Q8NDV3
	target instance predictes:[TSLP]
	homolog instance predictes:[others]
[989]ATXN10|Q9UBB4
	target instance predictes:[EGFR]
	homolog instance predictes:[TNF]
[990]HOXC9|P31274
	target instance predictes:[others]
	homolog instance predictes:[TGFBeta]
[991]C2orf43|Q9H6V9
	target instance predictes:[null]
	homolog instance predictes:[TSLP]
[992]TRAPPC6B|Q86SZ2
	target instance predictes:[others]
	homolog instance predictes:[TNF]
[993]SLC22A24|Q8N4F4
	target instance predictes:[others]
	homolog instance predictes:[AR]
[994]SCN5A|Q14524
	target instance predictes:[others]
	homolog instance predictes:[CRH]
[995]GEMIN5|Q8TEQ6
	target instance predictes:[EGFR]
	homolog instance predictes:[TGFBeta]
[996]ZMAT2|Q96NC0
	target instance predictes:[others]
	homolog instance predictes:[Prolactin]
[997]TSNAXIP1|Q2TAA8
	target instance predictes:[others]
	homolog instance predictes:[EGFR]
[998]COMMD7|Q86VX2
	target instance predictes:[TNF]
	homolog instance predictes:[EGFR]
[999]GPR19|Q15760
	target instance predictes:[others]
	homolog instance predictes:[Gastrin]
[1000]EFC1_HUMAN|P60507
	target instance predictes:[others]
	homolog instance predictes:[EGFR]
[1001]FHIT|P49789
	target instance predictes:[AR]
	homolog instance predictes:[others]
[1002]ECI1|P42126
	target instance predictes:[others]
	homolog instance predictes:[AR]
[1003]APCDD1L|Q8NCL9
	target instance predictes:[others]
	homolog instance predictes:[Wnt]
[1004]TERF1|P54274
	target instance predictes:[IL EGFR FSH]
	homolog instance predictes:[Prolactin]
[1005]MAL2|Q969L2
	target instance predictes:[EGFR]
	homolog instance predictes:[BCR]
[1006]ZFAND3|Q9H8U3
	target instance predictes:[others]
	homolog instance predictes:[TNF]
[1007]PCDHGB1|Q9Y5G3
	target instance predictes:[others]
	homolog instance predictes:[EGFR]
[1008]ITIH5|Q86UX2
	target instance predictes:[others]
	homolog instance predictes:[EGFR]
[1009]HIST2H2BD|Q6DRA6
	target instance predictes:[others]
	homolog instance predictes:[IL]
[1010]TDG|Q13569
	target instance predictes:[AR]
	homolog instance predictes:[others]
[1011]RPS15|P62841
	target instance predictes:[TSLP]
	homolog instance predictes:[TNF]
[1012]FBXO33|Q7Z6M2
	target instance predictes:[others]
	homolog instance predictes:[Notch TNF]
[1013]MTMR7|Q9Y216
	target instance predictes:[TCR TSLP]
	homolog instance predictes:[TCR TSLP]
[1014]AGTR1|P30556
	target instance predictes:[Ghrelin]
	homolog instance predictes:[others]
[1015]MEI4|A8MW99
	target instance predictes:[others]
	homolog instance predictes:[EGFR]
[1016]FUT10|Q6P4F1
	target instance predictes:[EGFR]
	homolog instance predictes:[TCR]
[1017]FAM187B|Q17R55
	target instance predictes:[others]
	homolog instance predictes:[Alpha6 EGFR]
[1018]ATP6V1B1|P15313
	target instance predictes:[EGFR]
	homolog instance predictes:[EGFR]
[1019]SEC24B|O95487
	target instance predictes:[TNF]
	homolog instance predictes:[others]
[1020]ALYREF|Q86V81
	target instance predictes:[EGFR]
	homolog instance predictes:[TCR]
[1021]KIAA1875|A6NE52
	target instance predictes:[null]
	homolog instance predictes:[TNF]
[1022]DENND3|A2RUS2
	target instance predictes:[others]
	homolog instance predictes:[TGFBeta TNF Wnt Prolactin]
[1023]AATK|Q6ZMQ8
	target instance predictes:[EGFR]
	homolog instance predictes:[BDNF]
[1024]GLTSCR1L|Q6AI39
	target instance predictes:[null]
	homolog instance predictes:[EGFR]
[1025]SLMAP|Q14BN4
	target instance predictes:[TCR]
	homolog instance predictes:[FGF1]
[1026]NCF4|Q15080
	target instance predictes:[EGFR]
	homolog instance predictes:[EGFR]
[1027]MED8|Q96G25
	target instance predictes:[Hedgehog]
	homolog instance predictes:[RAGE]
[1028]ATG16L1|Q676U5
	target instance predictes:[others]
	homolog instance predictes:[Notch TNF]
[1029]GMNC|A6NCL1
	target instance predictes:[others]
	homolog instance predictes:[TCR TNF BCR EGFR]
[1030]ESAM|Q96AP7
	target instance predictes:[others]
	homolog instance predictes:[TCR]
[1031]FABP12|A6NFH5
	target instance predictes:[others]
	homolog instance predictes:[EGFR]
[1032]ACY3|Q96HD9
	target instance predictes:[TCR BCR]
	homolog instance predictes:[others]
[1033]HELZ|P42694
	target instance predictes:[AR]
	homolog instance predictes:[Notch]
[1034]FUT7|Q11130
	target instance predictes:[others]
	homolog instance predictes:[TGFBeta TSLP]
[1035]USP19|O94966
	target instance predictes:[TNF]
	homolog instance predictes:[TNF]
[1036]RBM12|Q9NTZ6
	target instance predictes:[TSLP]
	homolog instance predictes:[TCR]
[1037]LDOC1|O95751
	target instance predictes:[others]
	homolog instance predictes:[TNF]
[1038]FSBP|O95073
	target instance predictes:[AR]
	homolog instance predictes:[others]
[1039]FERMT3|Q86UX7
	target instance predictes:[EGFR]
	homolog instance predictes:[EGFR TSLP]
[1040]HNRNPA1L2|Q32P51
	target instance predictes:[TSLP]
	homolog instance predictes:[IL EGFR]
[1041]CNGA4|Q8IV77
	target instance predictes:[others]
	homolog instance predictes:[EGFR FSH]
[1042]LILRB1|Q8NHL6
	target instance predictes:[TCR]
	homolog instance predictes:[others]
[1043]LPIN2|Q92539
	target instance predictes:[AR]
	homolog instance predictes:[AR]
[1044]HV319_HUMAN|P01780
	target instance predictes:[others]
	homolog instance predictes:[RAGE]
[1045]DHRS7|Q9Y394
	target instance predictes:[others]
	homolog instance predictes:[TCR]
[1046]SH3D19|Q5HYK7
	target instance predictes:[EGFR]
	homolog instance predictes:[IL BCR]
[1047]WNT16|Q9UBV4
	target instance predictes:[Wnt]
	homolog instance predictes:[Wnt]
[1048]TNS4|Q8IZW8
	target instance predictes:[EGFR TSLP]
	homolog instance predictes:[TCR TGFBeta TNF IL Alpha6 BCR BDNF EGFR FGF1 Gastrin Ghrelin Kit Leptin OSM Prolactin RAGE]
[1049]RPL39|P62891
	target instance predictes:[TNF EGFR]
	homolog instance predictes:[TNF]
[1050]SUV420H1|Q4FZB7
	target instance predictes:[others]
	homolog instance predictes:[Wnt]
[1051]MORF4L2|Q15014
	target instance predictes:[AR]
	homolog instance predictes:[others]
[1052]ZAGL1_HUMAN|A8MT79
	target instance predictes:[others]
	homolog instance predictes:[RANKL]
[1053]PSG2|P11465
	target instance predictes:[others]
	homolog instance predictes:[TCR]
[1054]TSR2|Q969E8
	target instance predictes:[others]
	homolog instance predictes:[AR]
[1055]PDE8B|O95263
	target instance predictes:[FSH]
	homolog instance predictes:[FSH]
[1056]CLDN22|Q8N7P3
	target instance predictes:[others]
	homolog instance predictes:[Gastrin]
[1057]MAB21L3|Q8N8X9
	target instance predictes:[null]
	homolog instance predictes:[AR]
[1058]MAP3K9|P80192
	target instance predictes:[TNF]
	homolog instance predictes:[TNF Alpha6 AR EGFR FSH Gastrin Leptin Prolactin RAGE RANKL]
[1059]GLIS2|Q9BZE0
	target instance predictes:[AR]
	homolog instance predictes:[Hedgehog]
[1060]CRTAM|O95727
	target instance predictes:[others]
	homolog instance predictes:[TCR]
[1061]SAV1|Q9H4B6
	target instance predictes:[AR]
	homolog instance predictes:[TGFBeta]
[1062]EPB41|P11171
	target instance predictes:[EGFR]
	homolog instance predictes:[others]
[1063]CDH16|O75309
	target instance predictes:[others]
	homolog instance predictes:[Wnt BDNF EGFR]
[1064]PDE9A|O76083
	target instance predictes:[FSH]
	homolog instance predictes:[FSH]
[1065]PEX19|P40855
	target instance predictes:[AR]
	homolog instance predictes:[FGF1]
[1066]ETHE1|O95571
	target instance predictes:[others]
	homolog instance predictes:[AR]
[1067]SYNCRIP|O60506
	target instance predictes:[TCR]
	homolog instance predictes:[EGFR]
[1068]NAGK|Q9UJ70
	target instance predictes:[others]
	homolog instance predictes:[TNF]
[1069]SLC22A6|Q4U2R8
	target instance predictes:[TCR]
	homolog instance predictes:[IL TSH]
[1070]CHCHD5|Q9BSY4
	target instance predictes:[null]
	homolog instance predictes:[AR]
[1071]ZNF200|P98182
	target instance predictes:[AR]
	homolog instance predictes:[others]
[1072]STRA8|Q7Z7C7
	target instance predictes:[TSLP]
	homolog instance predictes:[others]
[1073]MMP23A|O75900
	target instance predictes:[others]
	homolog instance predictes:[RAGE]
[1074]BMP7|P18075
	target instance predictes:[Notch]
	homolog instance predictes:[TGFBeta]
[1075]PPAP2B|O14495
	target instance predictes:[TCR EGFR]
	homolog instance predictes:[EGFR]
[1076]TIA1|P31483
	target instance predictes:[AR]
	homolog instance predictes:[TSLP]
[1077]AUP1|Q9Y679
	target instance predictes:[others]
	homolog instance predictes:[TNF]
[1078]RAB6C|Q9H0N0
	target instance predictes:[AR]
	homolog instance predictes:[EGFR]
[1079]VSTM1|Q6UX27
	target instance predictes:[others]
	homolog instance predictes:[RANKL]
[1080]TMEM239|Q8WW34
	target instance predictes:[others]
	homolog instance predictes:[TCR]
[1081]IGKC|P01834
	target instance predictes:[others]
	homolog instance predictes:[BCR]
[1082]SNRPG|P62308
	target instance predictes:[EGFR]
	homolog instance predictes:[EGFR]
[1083]CCDC157|Q569K6
	target instance predictes:[null]
	homolog instance predictes:[TSLP]
[1084]ADCK5|Q3MIX3
	target instance predictes:[others]
	homolog instance predictes:[TNF]
[1085]TP53RK|Q96S44
	target instance predictes:[others]
	homolog instance predictes:[Notch TCR TGFBeta TNF Wnt IL Alpha6 AR BCR BDNF CRH EGFR FGF1 FSH Gastrin Ghrelin ID Kit Leptin OSM Prolactin RAGE RANKL TSH TSLP TWEAK]
[1086]PCDH18|Q9HCL0
	target instance predictes:[others]
	homolog instance predictes:[Wnt BDNF EGFR]
[1087]MUC20|Q8N307
	target instance predictes:[RANKL]
	homolog instance predictes:[EGFR]
[1088]HR|O43593
	target instance predictes:[Notch]
	homolog instance predictes:[Notch]
[1089]TECPR1|Q7Z6L1
	target instance predictes:[others]
	homolog instance predictes:[IL]
[1090]CD300LD|Q6UXZ3
	target instance predictes:[TCR]
	homolog instance predictes:[TCR]
[1091]KCNJ10|P78508
	target instance predictes:[BDNF]
	homolog instance predictes:[EGFR]
[1092]SF3A2|Q15428
	target instance predictes:[others]
	homolog instance predictes:[TSLP]
[1093]GTPBP1|O00178
	target instance predictes:[TNF]
	homolog instance predictes:[BDNF TSLP]
[1094]ZNF486|Q96H40
	target instance predictes:[others]
	homolog instance predictes:[TNF]
[1095]TMEM56|Q96MV1
	target instance predictes:[others]
	homolog instance predictes:[FGF1]
[1096]HTR3C|Q8WXA8
	target instance predictes:[others]
	homolog instance predictes:[BDNF]
[1097]PDP1|Q9P0J1
	target instance predictes:[others]
	homolog instance predictes:[TGFBeta]
[1098]MOK|Q9UQ07
	target instance predictes:[others]
	homolog instance predictes:[Wnt IL BCR BDNF EGFR Ghrelin Kit Leptin]
[1099]HDDC3|Q8N4P3
	target instance predictes:[others]
	homolog instance predictes:[TCR]
[1100]CUL4A|Q13619
	target instance predictes:[TNF]
	homolog instance predictes:[Notch TGFBeta TNF]
[1101]ICT1|Q14197
	target instance predictes:[others]
	homolog instance predictes:[IL]
[1102]CD244|Q9BZW8
	target instance predictes:[TCR]
	homolog instance predictes:[TCR]
[1103]GATA4|P43694
	target instance predictes:[TGFBeta]
	homolog instance predictes:[IL]
[1104]FAM58BP|P0C7Q3
	target instance predictes:[TGFBeta]
	homolog instance predictes:[AR]
[1105]KCNH1|O95259
	target instance predictes:[BDNF]
	homolog instance predictes:[RAGE]
[1106]MIOS|Q9NXC5
	target instance predictes:[null]
	homolog instance predictes:[EGFR]
[1107]PDE11A|Q9HCR9
	target instance predictes:[others]
	homolog instance predictes:[FSH]
[1108]SERINC3|Q13530
	target instance predictes:[others]
	homolog instance predictes:[TNF]
[1109]SORL1|Q92673
	target instance predictes:[others]
	homolog instance predictes:[Wnt]
[1110]PAIP2B|Q9ULR5
	target instance predictes:[EGFR]
	homolog instance predictes:[EGFR]
[1111]TULP4|Q9NRJ4
	target instance predictes:[others]
	homolog instance predictes:[Hedgehog]
[1112]PMS2P2|O95744
	target instance predictes:[TNF]
	homolog instance predictes:[others]
[1113]SOX18|P35713
	target instance predictes:[TGFBeta]
	homolog instance predictes:[AR]
[1114]PTPRN|Q16849
	target instance predictes:[TCR EGFR]
	homolog instance predictes:[BCR EGFR FGF1 TSLP]
[1115]STAB2|Q8WWQ8
	target instance predictes:[TCR]
	homolog instance predictes:[others]
[1116]KAT7|O95251
	target instance predictes:[others]
	homolog instance predictes:[IL AR]
[1117]UBE4B|O95155
	target instance predictes:[TNF]
	homolog instance predictes:[AR]
[1118]FAM227A|F5H4B4
	target instance predictes:[null]
	homolog instance predictes:[TSLP]
[1119]CD180|Q99467
	target instance predictes:[TCR]
	homolog instance predictes:[others]
[1120]PF4|P02776
	target instance predictes:[IL]
	homolog instance predictes:[Notch]
[1121]RPGR|Q92834
	target instance predictes:[EGFR]
	homolog instance predictes:[others]
[1122]NPEPL1|Q8NDH3
	target instance predictes:[others]
	homolog instance predictes:[EGFR]
[1123]ATP5G1|P05496
	target instance predictes:[others]
	homolog instance predictes:[RANKL]
[1124]KBTBD6|Q86V97
	target instance predictes:[EGFR]
	homolog instance predictes:[others]
[1125]CLPS|P04118
	target instance predictes:[others]
	homolog instance predictes:[Wnt]
[1126]WDR5|P61964
	target instance predictes:[others]
	homolog instance predictes:[Notch TNF]
[1127]GOLGA4|Q13439
	target instance predictes:[EGFR]
	homolog instance predictes:[others]
[1128]MALL|Q13021
	target instance predictes:[EGFR]
	homolog instance predictes:[EGFR]
[1129]TENM1|Q9UKZ4
	target instance predictes:[RANKL]
	homolog instance predictes:[TGFBeta FGF1 TSLP]
[1130]CHMP4B|Q9H444
	target instance predictes:[TGFBeta]
	homolog instance predictes:[EGFR]
[1131]C6orf120|Q7Z4R8
	target instance predictes:[TNF]
	homolog instance predictes:[TSLP]
[1132]SELV|P59797
	target instance predictes:[others]
	homolog instance predictes:[TCR]
[1133]PMS2P3|Q13401
	target instance predictes:[TNF]
	homolog instance predictes:[TNF]
[1134]DHX29|Q7Z478
	target instance predictes:[TCR]
	homolog instance predictes:[others]
[1135]TLK2|Q86UE8
	target instance predictes:[others]
	homolog instance predictes:[Notch TCR TGFBeta Wnt IL Alpha6 AR BCR BDNF CRH EGFR FGF1 FSH Gastrin Ghrelin Hedgehog ID Kit Leptin OSM Prolactin RAGE RANKL TSH TSLP TWEAK]
[1136]SLC26A2|P50443
	target instance predictes:[others]
	homolog instance predictes:[EGFR]
[1137]NLRC4|Q9NPP4
	target instance predictes:[TNF]
	homolog instance predictes:[TNF TWEAK]
[1138]TXNDC15|Q96J42
	target instance predictes:[others]
	homolog instance predictes:[Leptin]
[1139]FAM220BP|B1ANY3
	target instance predictes:[null]
	homolog instance predictes:[TNF]
[1140]PROC|P04070
	target instance predictes:[EGFR]
	homolog instance predictes:[others]
[1141]KV114_HUMAN|P01606
	target instance predictes:[others]
	homolog instance predictes:[BCR]
[1142]PDCD6|O75340
	target instance predictes:[AR]
	homolog instance predictes:[AR]
[1143]DKC1|O60832
	target instance predictes:[EGFR]
	homolog instance predictes:[others]
[1144]USP32|Q8NFA0
	target instance predictes:[others]
	homolog instance predictes:[IL TSH]
[1145]ACBD6|Q9BR61
	target instance predictes:[TSLP]
	homolog instance predictes:[TNF EGFR TSLP]
[1146]CCT6B|Q92526
	target instance predictes:[TNF]
	homolog instance predictes:[TCR]
[1147]CHMP4BP1|P59074
	target instance predictes:[others]
	homolog instance predictes:[TNF]
[1148]SLC12A7|Q9Y666
	target instance predictes:[others]
	homolog instance predictes:[Prolactin]
[1149]RPS4Y1|P22090
	target instance predictes:[TNF]
	homolog instance predictes:[TNF]
[1150]BTG4|Q9NY30
	target instance predictes:[others]
	homolog instance predictes:[AR]
[1151]COG1|Q8WTW3
	target instance predictes:[others]
	homolog instance predictes:[TCR]
[1152]S100A9|P06702
	target instance predictes:[TNF]
	homolog instance predictes:[others]
[1153]EXOC1|Q9NV70
	target instance predictes:[others]
	homolog instance predictes:[EGFR]
[1154]MID2|Q9UJV3
	target instance predictes:[TSLP]
	homolog instance predictes:[TWEAK]
[1155]SLC12A9|Q9BXP2
	target instance predictes:[others]
	homolog instance predictes:[Prolactin]
[1156]ANKRD20A3|Q5VUR7
	target instance predictes:[null]
	homolog instance predictes:[Notch TCR TGFBeta TNF IL BCR BDNF CRH EGFR FGF1 Gastrin Ghrelin ID Leptin OSM Prolactin RAGE RANKL TSLP TWEAK]
[1157]ASIC3|Q9UHC3
	target instance predictes:[others]
	homolog instance predictes:[BDNF]
[1158]TMPO|P42167
	target instance predictes:[TSLP]
	homolog instance predictes:[others]
[1159]POTEB2|H3BUK9
	target instance predictes:[null]
	homolog instance predictes:[BDNF]
[1160]PLTP|P55058
	target instance predictes:[others]
	homolog instance predictes:[TSLP]
[1161]LRRC53|A6NM62
	target instance predictes:[others]
	homolog instance predictes:[TCR TGFBeta Alpha6 EGFR]
[1162]MMP20|O60882
	target instance predictes:[Notch AR]
	homolog instance predictes:[Notch AR]
[1163]RAET1G|Q6H3X3
	target instance predictes:[TCR]
	homolog instance predictes:[others]
[1164]ZMYND15|Q9H091
	target instance predictes:[AR]
	homolog instance predictes:[TSLP]
[1165]SMG1L_HUMAN|Q6P435
	target instance predictes:[null]
	homolog instance predictes:[TCR]
[1166]NRIP3|Q9NQ35
	target instance predictes:[others]
	homolog instance predictes:[EGFR]
[1167]TRA2A|Q13595
	target instance predictes:[TSLP]
	homolog instance predictes:[Notch]
[1168]MCM4|P33991
	target instance predictes:[TNF]
	homolog instance predictes:[TNF]
[1169]PTCHD2|Q9P2K9
	target instance predictes:[others]
	homolog instance predictes:[EGFR FGF1]
[1170]MAGEB1|P43366
	target instance predictes:[null]
	homolog instance predictes:[Notch]
[1171]LIMCH1|Q9UPQ0
	target instance predictes:[others]
	homolog instance predictes:[TCR TNF BCR BDNF EGFR RANKL]
[1172]C3orf38|Q5JPI3
	target instance predictes:[TNF]
	homolog instance predictes:[TNF]
[1173]PLCD3|Q8N3E9
	target instance predictes:[FSH]
	homolog instance predictes:[FSH]
[1174]FBXO8|Q9NRD0
	target instance predictes:[others]
	homolog instance predictes:[TGFBeta TNF Wnt Prolactin]
[1175]RTN4|Q9NQC3
	target instance predictes:[EGFR]
	homolog instance predictes:[others]
[1176]PPIL4|Q8WUA2
	target instance predictes:[AR]
	homolog instance predictes:[Prolactin]
[1177]SLC35F5|Q8WV83
	target instance predictes:[others]
	homolog instance predictes:[TNF]
[1178]TOP3A|Q13472
	target instance predictes:[AR]
	homolog instance predictes:[AR]
[1179]CASC4|Q6P4E1
	target instance predictes:[others]
	homolog instance predictes:[TCR]
[1180]WSCD2|Q2TBF2
	target instance predictes:[others]
	homolog instance predictes:[Wnt]
[1181]RADIL|Q96JH8
	target instance predictes:[EGFR]
	homolog instance predictes:[TCR TGFBeta EGFR]
[1182]PDZRN3|Q9UPQ7
	target instance predictes:[others]
	homolog instance predictes:[TCR TGFBeta TNF IL BDNF RANKL]
[1183]TMEM132A|Q24JP5
	target instance predictes:[others]
	homolog instance predictes:[TNF]
[1184]KIF23|Q02241
	target instance predictes:[TNF]
	homolog instance predictes:[TNF Gastrin]
[1185]SMAP1|Q8IYB5
	target instance predictes:[TCR EGFR]
	homolog instance predictes:[TSLP]
[1186]REEP4|Q9H6H4
	target instance predictes:[others]
	homolog instance predictes:[TNF]
[1187]HDHD1|Q08623
	target instance predictes:[TCR TSLP]
	homolog instance predictes:[AR]
[1188]EZH2|Q15910
	target instance predictes:[Wnt]
	homolog instance predictes:[Wnt]
[1189]MATN4|O95460
	target instance predictes:[EGFR]
	homolog instance predictes:[EGFR]
[1190]KCND1|Q9NSA2
	target instance predictes:[BDNF]
	homolog instance predictes:[BDNF]
[1191]OFCC1|Q8IZS5
	target instance predictes:[null]
	homolog instance predictes:[TNF]
[1192]CAPZB|P47756
	target instance predictes:[TCR]
	homolog instance predictes:[TCR]
[1193]BCORL1|Q5H9F3
	target instance predictes:[others]
	homolog instance predictes:[TNF]
[1194]ZSCAN5C|A6NGD5
	target instance predictes:[others]
	homolog instance predictes:[AR]
[1195]MGST3|O14880
	target instance predictes:[others]
	homolog instance predictes:[IL]
[1196]NOLC1|Q14978
	target instance predictes:[TNF]
	homolog instance predictes:[TNF]
[1197]ERI1|Q8IV48
	target instance predictes:[others]
	homolog instance predictes:[TCR]
[1198]PSMF1|Q92530
	target instance predictes:[ID]
	homolog instance predictes:[others]
[1199]SNRNP27|Q8WVK2
	target instance predictes:[AR]
	homolog instance predictes:[TSLP]
[1200]TAF7L|Q5H9L4
	target instance predictes:[AR]
	homolog instance predictes:[TGFBeta]
[1201]ZFP30|Q9Y2G7
	target instance predictes:[others]
	homolog instance predictes:[TNF]
[1202]POPDC3|Q9HBV1
	target instance predictes:[others]
	homolog instance predictes:[Gastrin]
[1203]ACTBL2|Q562R1
	target instance predictes:[TNF]
	homolog instance predictes:[EGFR]
[1204]FMR1|Q06787
	target instance predictes:[TSLP]
	homolog instance predictes:[TGFBeta]
[1205]MAP1A|P78559
	target instance predictes:[EGFR]
	homolog instance predictes:[EGFR]
[1206]LRFN2|Q9ULH4
	target instance predictes:[others]
	homolog instance predictes:[BDNF]
[1207]THEM4|Q5T1C6
	target instance predictes:[EGFR]
	homolog instance predictes:[others]
[1208]EHBP1|Q8NDI1
	target instance predictes:[others]
	homolog instance predictes:[TNF AR Prolactin]
[1209]TMEM106B|Q9NUM4
	target instance predictes:[others]
	homolog instance predictes:[TNF]
[1210]DNMT3L|Q9UJW3
	target instance predictes:[IL Leptin]
	homolog instance predictes:[Prolactin]
[1211]VPS72|Q15906
	target instance predictes:[TSLP]
	homolog instance predictes:[TCR]
[1212]TIMM50|Q3ZCQ8
	target instance predictes:[others]
	homolog instance predictes:[EGFR]
[1213]PRAMEF8|Q5VWM4
	target instance predictes:[others]
	homolog instance predictes:[Kit]
[1214]ENPEP|Q07075
	target instance predictes:[others]
	homolog instance predictes:[TCR]
[1215]CXXC1|Q9P0U4
	target instance predictes:[TSLP]
	homolog instance predictes:[TGFBeta]
[1216]STAC3|Q96MF2
	target instance predictes:[others]
	homolog instance predictes:[EGFR]
[1217]PVALB|P20472
	target instance predictes:[TSLP]
	homolog instance predictes:[others]
[1218]PRAMEF4|O60810
	target instance predictes:[others]
	homolog instance predictes:[TCR]
[1219]HIPK4|Q8NE63
	target instance predictes:[others]
	homolog instance predictes:[TNF]
[1220]C21orf67|P58512
	target instance predictes:[others]
	homolog instance predictes:[TCR]
[1221]RNH1|P13489
	target instance predictes:[EGFR]
	homolog instance predictes:[TCR]
[1222]LRRC47|Q8N1G4
	target instance predictes:[EGFR]
	homolog instance predictes:[TCR TGFBeta Alpha6 EGFR]
[1223]PPP1R21|Q6ZMI0
	target instance predictes:[others]
	homolog instance predictes:[Alpha6]
[1224]DPYS|Q14117
	target instance predictes:[EGFR]
	homolog instance predictes:[TCR BDNF]
[1225]STOML2|Q9UJZ1
	target instance predictes:[others]
	homolog instance predictes:[EGFR]
[1226]GK5|Q6ZS86
	target instance predictes:[others]
	homolog instance predictes:[TNF]
[1227]UBAP2|Q5T6F2
	target instance predictes:[null]
	homolog instance predictes:[EGFR]
[1228]ADCYAP1|P18509
	target instance predictes:[BDNF]
	homolog instance predictes:[AR]
[1229]FOXRED2|Q8IWF2
	target instance predictes:[others]
	homolog instance predictes:[TNF]
[1230]PKM|P14618
	target instance predictes:[TCR]
	homolog instance predictes:[AR]
[1231]TNNT1|P13805
	target instance predictes:[others]
	homolog instance predictes:[BCR]
[1232]C10orf107|Q8IVU9
	target instance predictes:[null]
	homolog instance predictes:[TNF]
[1233]MRPS2|Q9Y399
	target instance predictes:[others]
	homolog instance predictes:[EGFR]
[1234]MFF|Q9GZY8
	target instance predictes:[EGFR]
	homolog instance predictes:[others]
[1235]ERN2|Q76MJ5
	target instance predictes:[CRH]
	homolog instance predictes:[TCR Gastrin]
[1236]GPR88|Q9GZN0
	target instance predictes:[TCR]
	homolog instance predictes:[others]
[1237]DNAJC4|Q9NNZ3
	target instance predictes:[TCR]
	homolog instance predictes:[TNF]
[1238]CYP17A1|P05093
	target instance predictes:[others]
	homolog instance predictes:[FSH Ghrelin]
[1239]MMRN2|Q9H8L6
	target instance predictes:[others]
	homolog instance predictes:[EGFR]
[1240]IL17C|Q9P0M4
	target instance predictes:[TNF]
	homolog instance predictes:[TNF]
[1241]FOXD4|Q12950
	target instance predictes:[others]
	homolog instance predictes:[TNF IL BCR BDNF FSH Gastrin Ghrelin Kit Prolactin RAGE TSLP]
[1242]FBXL12|Q9NXK8
	target instance predictes:[EGFR]
	homolog instance predictes:[Notch]
[1243]THOC7|Q6I9Y2
	target instance predictes:[TSLP]
	homolog instance predictes:[others]
[1244]APOBEC3B|Q9UH17
	target instance predictes:[others]
	homolog instance predictes:[AR]
[1245]EGFL7|Q9UHF1
	target instance predictes:[others]
	homolog instance predictes:[Hedgehog]
[1246]SP2|Q02086
	target instance predictes:[others]
	homolog instance predictes:[TGFBeta]
[1247]POR|P16435
	target instance predictes:[others]
	homolog instance predictes:[TNF EGFR Gastrin Ghrelin Leptin RAGE]
[1248]KLHDC4|Q8TBB5
	target instance predictes:[null]
	homolog instance predictes:[Prolactin]
[1249]XKR4|Q5GH76
	target instance predictes:[others]
	homolog instance predictes:[EGFR]
[1250]ATP6V0E1|O15342
	target instance predictes:[RANKL]
	homolog instance predictes:[RANKL]
[1251]C17orf105|B2RV13
	target instance predictes:[null]
	homolog instance predictes:[EGFR]
[1252]MFSD12|Q6NUT3
	target instance predictes:[others]
	homolog instance predictes:[Prolactin]
[1253]API5|Q9BZZ5
	target instance predictes:[TNF]
	homolog instance predictes:[FGF1]
[1254]TBC1D22B|Q9NU19
	target instance predictes:[EGFR]
	homolog instance predictes:[TSLP]
[1255]CPNE7|Q9UBL6
	target instance predictes:[others]
	homolog instance predictes:[TNF Wnt IL Alpha6 CRH EGFR FSH Gastrin Ghrelin ID Kit OSM Prolactin RAGE TSH TSLP]
[1256]C7orf25|Q9BPX7
	target instance predictes:[null]
	homolog instance predictes:[EGFR]
[1257]WDR20|Q8TBZ3
	target instance predictes:[null]
	homolog instance predictes:[TNF IL AR BDNF]
[1258]RRP7B|Q9NSQ0
	target instance predictes:[null]
	homolog instance predictes:[TNF RANKL TWEAK]
[1259]CCK|P06307
	target instance predictes:[Gastrin]
	homolog instance predictes:[Gastrin]
[1260]SATL1|Q86VE3
	target instance predictes:[others]
	homolog instance predictes:[EGFR]
[1261]MYL1|P05976
	target instance predictes:[TNF]
	homolog instance predictes:[EGFR TSH]
[1262]FAM110D|Q8TAY7
	target instance predictes:[null]
	homolog instance predictes:[AR]
[1263]SLC35E2|P0CK97
	target instance predictes:[others]
	homolog instance predictes:[TNF]
[1264]SDR39U1|Q9NRG7
	target instance predictes:[others]
	homolog instance predictes:[EGFR]
[1265]ARL4D|P49703
	target instance predictes:[EGFR]
	homolog instance predictes:[EGFR]
[1266]SFMBT1|Q9UHJ3
	target instance predictes:[others]
	homolog instance predictes:[TSLP]
[1267]IFT81|Q8WYA0
	target instance predictes:[others]
	homolog instance predictes:[TNF]
[1268]SMIM18|P0DKX4
	target instance predictes:[null]
	homolog instance predictes:[TCR IL BCR]
[1269]ADIPOQ|Q15848
	target instance predictes:[IL]
	homolog instance predictes:[others]
[1270]SCN4B|Q8IWT1
	target instance predictes:[others]
	homolog instance predictes:[FGF1]
[1271]BCL6B|Q8N143
	target instance predictes:[TSLP]
	homolog instance predictes:[BCR]
[1272]PTAFR|P25105
	target instance predictes:[BCR]
	homolog instance predictes:[others]
[1273]ITGB7|P26010
	target instance predictes:[Alpha6]
	homolog instance predictes:[Leptin]
[1274]PRAMEF1|O95521
	target instance predictes:[others]
	homolog instance predictes:[TNF]
[1275]HV209_HUMAN|P06331
	target instance predictes:[others]
	homolog instance predictes:[TCR]
[1276]TBC1D24|Q9ULP9
	target instance predictes:[EGFR]
	homolog instance predictes:[EGFR]
[1277]OVGP1|Q12889
	target instance predictes:[ID]
	homolog instance predictes:[BCR]
[1278]EMSY|Q7Z589
	target instance predictes:[others]
	homolog instance predictes:[TNF]
[1279]CFB|P00751
	target instance predictes:[others]
	homolog instance predictes:[Prolactin]
[1280]AGBL5|Q8NDL9
	target instance predictes:[TGFBeta TSLP]
	homolog instance predictes:[EGFR]
[1281]HLA-DRB1|P13761
	target instance predictes:[BCR]
	homolog instance predictes:[others]
[1282]TSPAN19|P0C672
	target instance predictes:[others]
	homolog instance predictes:[Alpha6]
[1283]MS4A4E|Q96PG1
	target instance predictes:[others]
	homolog instance predictes:[BCR]
[1284]FCHSD1|Q86WN1
	target instance predictes:[null]
	homolog instance predictes:[BDNF]
[1285]MED22|Q15528
	target instance predictes:[TGFBeta]
	homolog instance predictes:[TGFBeta]
[1286]TDRKH|Q9Y2W6
	target instance predictes:[others]
	homolog instance predictes:[IL BCR Kit TSLP]
[1287]GYS2|P54840
	target instance predictes:[others]
	homolog instance predictes:[Kit]
[1288]MTIF3|Q9H2K0
	target instance predictes:[TNF]
	homolog instance predictes:[TCR]
[1289]KIR2DL3|P43628
	target instance predictes:[BCR]
	homolog instance predictes:[others]
[1290]EGLN1|Q9GZT9
	target instance predictes:[AR]
	homolog instance predictes:[TNF]
[1291]NANOGP1|Q8N7R0
	target instance predictes:[others]
	homolog instance predictes:[TSH]
[1292]IGHA2|P01877
	target instance predictes:[BCR]
	homolog instance predictes:[IL BDNF EGFR Prolactin]
[1293]TRDMT1|O14717
	target instance predictes:[others]
	homolog instance predictes:[Prolactin]
[1294]ZFP14|Q9HCL3
	target instance predictes:[others]
	homolog instance predictes:[TNF]
[1295]VAC14|Q08AM6
	target instance predictes:[FGF1]
	homolog instance predictes:[TGFBeta]
[1296]MADCAM1|Q13477
	target instance predictes:[others]
	homolog instance predictes:[IL]
[1297]HSPB11|Q9Y547
	target instance predictes:[others]
	homolog instance predictes:[TCR]
[1298]GDF3|Q9NR23
	target instance predictes:[others]
	homolog instance predictes:[TGFBeta]
[1299]PLXNC1|O60486
	target instance predictes:[BCR]
	homolog instance predictes:[Alpha6 EGFR]
[1300]IFRD1|O00458
	target instance predictes:[others]
	homolog instance predictes:[EGFR]
[1301]SLK|Q9H2G2
	target instance predictes:[others]
	homolog instance predictes:[TCR]
[1302]FSCB|Q5H9T9
	target instance predictes:[others]
	homolog instance predictes:[TSLP]
[1303]TEKT3|Q9BXF9
	target instance predictes:[others]
	homolog instance predictes:[Alpha6 EGFR]
[1304]MED10|Q9BTT4
	target instance predictes:[Hedgehog]
	homolog instance predictes:[TGFBeta]
[1305]EMP1|P54849
	target instance predictes:[others]
	homolog instance predictes:[TCR]
[1306]PNPLA3|Q9NST1
	target instance predictes:[others]
	homolog instance predictes:[TCR]
[1307]SPIC|Q8N5J4
	target instance predictes:[others]
	homolog instance predictes:[IL RANKL]
[1308]FOXO6|A8MYZ6
	target instance predictes:[TGFBeta]
	homolog instance predictes:[TNF IL BCR BDNF FSH Gastrin Ghrelin Kit Prolactin RAGE TSLP]
[1309]ALMS1|Q8TCU4
	target instance predictes:[TNF]
	homolog instance predictes:[TNF]
[1310]C2CD5|Q86YS7
	target instance predictes:[TSLP]
	homolog instance predictes:[TNF Wnt IL Alpha6 CRH EGFR FSH Gastrin Ghrelin ID Kit OSM Prolactin RAGE TSH TSLP]
[1311]PAK4|O96013
	target instance predictes:[TNF]
	homolog instance predictes:[TCR TNF IL Alpha6 EGFR Gastrin Kit Prolactin]
[1312]SNX27|Q96L92
	target instance predictes:[TGFBeta]
	homolog instance predictes:[TCR TGFBeta EGFR]
[1313]LMF1|Q96S06
	target instance predictes:[others]
	homolog instance predictes:[EGFR]
[1314]C2orf16|Q68DN1
	target instance predictes:[null]
	homolog instance predictes:[TNF]
[1315]SMTNL2|Q2TAL5
	target instance predictes:[null]
	homolog instance predictes:[TSLP]
[1316]NDUFA9|Q16795
	target instance predictes:[AR]
	homolog instance predictes:[others]
[1317]PVRL4|Q96NY8
	target instance predictes:[EGFR]
	homolog instance predictes:[TCR BCR]
[1318]LRRC42|Q9Y546
	target instance predictes:[null]
	homolog instance predictes:[TNF]
[1319]PPP6R1|Q9UPN7
	target instance predictes:[AR]
	homolog instance predictes:[others]
[1320]RFPL4B|Q6ZWI9
	target instance predictes:[others]
	homolog instance predictes:[TCR]
[1321]RNF165|Q6ZSG1
	target instance predictes:[others]
	homolog instance predictes:[TGFBeta]
[1322]SLC13A4|Q9UKG4
	target instance predictes:[others]
	homolog instance predictes:[EGFR]
[1323]MEF2BNB|Q96FH0
	target instance predictes:[others]
	homolog instance predictes:[TSLP]
[1324]SPSB2|Q99619
	target instance predictes:[EGFR]
	homolog instance predictes:[EGFR]
[1325]ROBO1|Q9Y6N7
	target instance predictes:[EGFR]
	homolog instance predictes:[Hedgehog]
[1326]PAIP1|Q9H074
	target instance predictes:[TSLP]
	homolog instance predictes:[IL Alpha6 BDNF Leptin TSLP]
[1327]WRAP53|Q9BUR4
	target instance predictes:[TSLP]
	homolog instance predictes:[TNF IL AR BDNF]
[1328]INSC|Q1MX18
	target instance predictes:[EGFR]
	homolog instance predictes:[TCR TGFBeta Wnt IL AR BCR BDNF CRH FGF1 Gastrin Ghrelin Hedgehog TWEAK]
[1329]IFNA10|P01566
	target instance predictes:[IL]
	homolog instance predictes:[IL]
[1330]MORF4L1|Q9UBU8
	target instance predictes:[others]
	homolog instance predictes:[TNF]
[1331]TBC1D3H|P0C7X1
	target instance predictes:[EGFR]
	homolog instance predictes:[EGFR]
[1332]ADSS|P30520
	target instance predictes:[TGFBeta]
	homolog instance predictes:[TCR]
[1333]GATA5|Q9BWX5
	target instance predictes:[others]
	homolog instance predictes:[IL]
[1334]FOXI3|A8MTJ6
	target instance predictes:[others]
	homolog instance predictes:[TNF IL BCR BDNF FSH Gastrin Ghrelin Kit Prolactin RAGE TSLP]
[1335]RBM24|Q9BX46
	target instance predictes:[AR]
	homolog instance predictes:[IL EGFR]
[1336]TMEM59L|Q9UK28
	target instance predictes:[others]
	homolog instance predictes:[EGFR]
[1337]CLIP1|P30622
	target instance predictes:[EGFR]
	homolog instance predictes:[TNF]
[1338]BBS9|Q3SYG4
	target instance predictes:[EGFR]
	homolog instance predictes:[others]
[1339]PYGO2|Q9BRQ0
	target instance predictes:[Wnt]
	homolog instance predictes:[Wnt]
[1340]CREB3L1|Q96BA8
	target instance predictes:[others]
	homolog instance predictes:[Notch TCR TGFBeta TNF Wnt IL Alpha6 AR BCR BDNF CRH EGFR FGF1 Gastrin Kit Leptin OSM Prolactin RAGE RANKL TWEAK]
[1341]YTHDF3|Q7Z739
	target instance predictes:[others]
	homolog instance predictes:[AR]
[1342]RC3H2|Q9HBD1
	target instance predictes:[EGFR]
	homolog instance predictes:[TCR TGFBeta TNF IL BDNF RANKL]
[1343]DDX53|Q86TM3
	target instance predictes:[TCR]
	homolog instance predictes:[TCR TNF EGFR]
[1344]USP6|P35125
	target instance predictes:[TCR]
	homolog instance predictes:[EGFR]
[1345]MCHR2|Q969V1
	target instance predictes:[others]
	homolog instance predictes:[Ghrelin]
[1346]TEK|Q02763
	target instance predictes:[TCR EGFR]
	homolog instance predictes:[BDNF]
[1347]APOC1|P02654
	target instance predictes:[others]
	homolog instance predictes:[Prolactin]
[1348]SRRM3|A6NNA2
	target instance predictes:[null]
	homolog instance predictes:[TSLP]
[1349]KCNH4|Q9UQ05
	target instance predictes:[Ghrelin]
	homolog instance predictes:[BDNF]
[1350]UGP2|Q16851
	target instance predictes:[EGFR]
	homolog instance predictes:[TCR]
[1351]EXOSC5|Q9NQT4
	target instance predictes:[TSLP]
	homolog instance predictes:[others]
[1352]DOK7|Q18PE1
	target instance predictes:[BCR Kit]
	homolog instance predictes:[TCR TNF IL BCR EGFR Ghrelin Kit]
[1353]ZDBF2|Q9HCK1
	target instance predictes:[others]
	homolog instance predictes:[TSLP]
[1354]UBXN7|O94888
	target instance predictes:[others]
	homolog instance predictes:[TNF]
[1355]LV601_HUMAN|P01721
	target instance predictes:[others]
	homolog instance predictes:[BCR]
[1356]NECAB1|Q8N987
	target instance predictes:[TSLP]
	homolog instance predictes:[FSH]
[1357]PLXDC2|Q6UX71
	target instance predictes:[others]
	homolog instance predictes:[TWEAK]
[1358]BLOC1S3|Q6QNY0
	target instance predictes:[Notch]
	homolog instance predictes:[EGFR]
[1359]AMOT|Q4VCS5
	target instance predictes:[TCR]
	homolog instance predictes:[EGFR FGF1]
[1360]ALS2|Q96Q42
	target instance predictes:[EGFR]
	homolog instance predictes:[others]
[1361]DNAAF2|Q9NVR5
	target instance predictes:[others]
	homolog instance predictes:[EGFR]
[1362]CCDC154|A6NI56
	target instance predictes:[null]
	homolog instance predictes:[TNF]
[1363]MAATS1|Q7Z4T9
	target instance predictes:[EGFR]
	homolog instance predictes:[Alpha6]
[1364]TBC1D8|O95759
	target instance predictes:[EGFR]
	homolog instance predictes:[others]
[1365]IFI44L|Q53G44
	target instance predictes:[others]
	homolog instance predictes:[RAGE]
[1366]CHRNA1|P02708
	target instance predictes:[BDNF]
	homolog instance predictes:[BDNF]
[1367]MEG3|Q9UI56
	target instance predictes:[AR]
	homolog instance predictes:[null]
[1368]TMEM26|Q6ZUK4
	target instance predictes:[others]
	homolog instance predictes:[ID]
[1369]KCNG2|Q9UJ96
	target instance predictes:[Ghrelin]
	homolog instance predictes:[Ghrelin]
[1370]FBXL21|Q9UKT6
	target instance predictes:[others]
	homolog instance predictes:[TNF]
[1371]GCGR|P47871
	target instance predictes:[others]
	homolog instance predictes:[CRH]
[1372]THY1|P04216
	target instance predictes:[TCR BCR]
	homolog instance predictes:[FGF1]
[1373]PMM2|O15305
	target instance predictes:[others]
	homolog instance predictes:[AR]
[1374]ALOX5AP|P20292
	target instance predictes:[IL]
	homolog instance predictes:[IL]
[1375]GPR126|Q86SQ4
	target instance predictes:[others]
	homolog instance predictes:[Leptin]
[1376]SLAMF9|Q96A28
	target instance predictes:[TCR]
	homolog instance predictes:[Kit]
[1377]DLK2|Q6UY11
	target instance predictes:[others]
	homolog instance predictes:[Notch]
[1378]SH3BGRL2|Q9UJC5
	target instance predictes:[others]
	homolog instance predictes:[TSLP]
[1379]BHLHE40|O14503
	target instance predictes:[ID]
	homolog instance predictes:[Notch]
[1380]CDK11A|Q9UQ88
	target instance predictes:[others]
	homolog instance predictes:[AR]
[1381]SRGAP3|O43295
	target instance predictes:[others]
	homolog instance predictes:[EGFR]
[1382]TTLL6|Q8N841
	target instance predictes:[EGFR]
	homolog instance predictes:[TCR EGFR FGF1]
[1383]GPM6B|Q13491
	target instance predictes:[others]
	homolog instance predictes:[EGFR FGF1]
[1384]LHX5|Q9H2C1
	target instance predictes:[TSLP]
	homolog instance predictes:[EGFR]
[1385]SLC4A1|P02730
	target instance predictes:[TCR]
	homolog instance predictes:[others]
[1386]PTK7|Q13308
	target instance predictes:[Wnt]
	homolog instance predictes:[Notch IL BDNF EGFR Gastrin Kit Leptin OSM Prolactin RAGE TSH TSLP]
[1387]DEFB104A|Q8WTQ1
	target instance predictes:[others]
	homolog instance predictes:[RANKL]
[1388]RAB3D|O95716
	target instance predictes:[BDNF]
	homolog instance predictes:[BDNF]
[1389]ADI1|Q9BV57
	target instance predictes:[TCR]
	homolog instance predictes:[others]
[1390]PCDHB5|Q9Y5E4
	target instance predictes:[others]
	homolog instance predictes:[Wnt BDNF EGFR]
[1391]CARNS1|A5YM72
	target instance predictes:[TNF]
	homolog instance predictes:[AR]
[1392]SCGB2A2|Q13296
	target instance predictes:[others]
	homolog instance predictes:[TSLP]
[1393]SPAG5|Q96R06
	target instance predictes:[TSLP]
	homolog instance predictes:[AR]
[1394]C20orf196|Q8IYI0
	target instance predictes:[null]
	homolog instance predictes:[TCR]
[1395]CTSE|P14091
	target instance predictes:[others]
	homolog instance predictes:[Prolactin]
[1396]TOB1|P50616
	target instance predictes:[EGFR]
	homolog instance predictes:[AR]
[1397]KV107_HUMAN|P01599
	target instance predictes:[others]
	homolog instance predictes:[TCR]
[1398]ARHGEF19|Q8IW93
	target instance predictes:[others]
	homolog instance predictes:[EGFR]
[1399]TRPV1|Q8NER1
	target instance predictes:[BDNF]
	homolog instance predictes:[TCR TGFBeta TNF IL BCR BDNF CRH Gastrin Ghrelin Leptin OSM Prolactin RAGE RANKL TSH TSLP TWEAK]
[1400]GRIK5|Q16478
	target instance predictes:[BDNF]
	homolog instance predictes:[BDNF]
[1401]GBX2|P52951
	target instance predictes:[TGFBeta]
	homolog instance predictes:[RAGE]
[1402]CYP3A4|P08684
	target instance predictes:[others]
	homolog instance predictes:[FSH Ghrelin]
[1403]ERVMER34-1|Q9H9K5
	target instance predictes:[others]
	homolog instance predictes:[EGFR]
[1404]CLPTM1L|Q96KA5
	target instance predictes:[others]
	homolog instance predictes:[Alpha6]
[1405]COX8A|P10176
	target instance predictes:[others]
	homolog instance predictes:[Hedgehog]
[1406]SLC25A38|Q96DW6
	target instance predictes:[others]
	homolog instance predictes:[Ghrelin]
[1407]NPL|Q9BXD5
	target instance predictes:[others]
	homolog instance predictes:[TSLP]
[1408]NRSN1|Q8IZ57
	target instance predictes:[others]
	homolog instance predictes:[TNF]
[1409]STRA6|Q9BX79
	target instance predictes:[TCR]
	homolog instance predictes:[TCR]
[1410]BORA|Q6PGQ7
	target instance predictes:[others]
	homolog instance predictes:[AR]
[1411]TSPAN1|O60635
	target instance predictes:[others]
	homolog instance predictes:[BCR]
[1412]PLAC1|Q9HBJ0
	target instance predictes:[others]
	homolog instance predictes:[TCR BCR]
[1413]ZNF317|Q96PQ6
	target instance predictes:[others]
	homolog instance predictes:[AR]
[1414]TDRD9|Q8NDG6
	target instance predictes:[TCR]
	homolog instance predictes:[TNF]
[1415]LHX8|Q68G74
	target instance predictes:[TSLP]
	homolog instance predictes:[TCR TGFBeta IL AR EGFR Gastrin OSM Prolactin TSLP]
[1416]MAN1C1|Q9NR34
	target instance predictes:[others]
	homolog instance predictes:[AR]
[1417]LPHN2|O95490
	target instance predictes:[others]
	homolog instance predictes:[CRH]
[1418]SERPINB7|O75635
	target instance predictes:[EGFR]
	homolog instance predictes:[EGFR]
[1419]SLC25A17|O43808
	target instance predictes:[EGFR]
	homolog instance predictes:[Ghrelin]
[1420]RAB35|Q15286
	target instance predictes:[others]
	homolog instance predictes:[FGF1]
[1421]UGCG|Q16739
	target instance predictes:[others]
	homolog instance predictes:[EGFR]
[1422]SLC6A11|P48066
	target instance predictes:[EGFR]
	homolog instance predictes:[BDNF]
[1423]HACE1|Q8IYU2
	target instance predictes:[others]
	homolog instance predictes:[TGFBeta]
[1424]GPR61|Q9BZJ8
	target instance predictes:[TSLP]
	homolog instance predictes:[Ghrelin]
[1425]VPS28|Q9UK41
	target instance predictes:[TGFBeta]
	homolog instance predictes:[TGFBeta]
[1426]EEF1A1P5|Q5VTE0
	target instance predictes:[others]
	homolog instance predictes:[EGFR]
[1427]CHRNB4|P30926
	target instance predictes:[BDNF]
	homolog instance predictes:[BDNF]
[1428]ZFP57|Q9NU63
	target instance predictes:[Alpha6]
	homolog instance predictes:[TNF]
[1429]URM1|Q9BTM9
	target instance predictes:[EGFR]
	homolog instance predictes:[AR]
[1430]NUF2|Q9BZD4
	target instance predictes:[TSLP]
	homolog instance predictes:[Alpha6]
[1431]CABS1|Q96KC9
	target instance predictes:[AR]
	homolog instance predictes:[BCR]
[1432]GPR89A|B7ZAQ6
	target instance predictes:[others]
	homolog instance predictes:[BDNF]
[1433]FBXO15|Q8NCQ5
	target instance predictes:[others]
	homolog instance predictes:[Notch]
[1434]VTCN1|Q7Z7D3
	target instance predictes:[others]
	homolog instance predictes:[TCR]
[1435]ACKR4|Q9NPB9
	target instance predictes:[BCR]
	homolog instance predictes:[IL]
[1436]EGR4|Q05215
	target instance predictes:[others]
	homolog instance predictes:[TCR FGF1 Gastrin OSM]
[1437]NAPB|Q9H115
	target instance predictes:[EGFR FGF1]
	homolog instance predictes:[TCR]
[1438]HHIPL2|Q6UWX4
	target instance predictes:[others]
	homolog instance predictes:[Hedgehog]
[1439]MAGEA2|P43356
	target instance predictes:[AR]
	homolog instance predictes:[Notch]
[1440]PNPLA7|Q6ZV29
	target instance predictes:[FGF1]
	homolog instance predictes:[TGFBeta]
[1441]HOXD10|P28358
	target instance predictes:[others]
	homolog instance predictes:[TGFBeta]
[1442]GAGE10|A6NGK3
	target instance predictes:[null]
	homolog instance predictes:[TCR]
[1443]SLC16A13|Q7RTY0
	target instance predictes:[others]
	homolog instance predictes:[TSH]
[1444]CASP8AP2|Q9UKL3
	target instance predictes:[TNF]
	homolog instance predictes:[TNF]
[1445]RBM10|P98175
	target instance predictes:[TSLP]
	homolog instance predictes:[TGFBeta]
[1446]MZT2B|Q6NZ67
	target instance predictes:[TSLP]
	homolog instance predictes:[TSLP]
[1447]FNTB|P49356
	target instance predictes:[EGFR]
	homolog instance predictes:[EGFR]
[1448]MORC1|Q86VD1
	target instance predictes:[others]
	homolog instance predictes:[EGFR]
[1449]RNF7|Q9UBF6
	target instance predictes:[EGFR]
	homolog instance predictes:[TCR TNF Wnt EGFR]
[1450]FAM47E|Q6ZV65
	target instance predictes:[null]
	homolog instance predictes:[AR]
[1451]PTOV1|Q86YD1
	target instance predictes:[others]
	homolog instance predictes:[Hedgehog]
[1452]CHFR|Q96EP1
	target instance predictes:[TSLP]
	homolog instance predictes:[TCR IL BCR EGFR Kit RANKL]
[1453]WNT10B|O00744
	target instance predictes:[Wnt]
	homolog instance predictes:[Wnt]
[1454]HIST1H2AC|Q93077
	target instance predictes:[others]
	homolog instance predictes:[TCR TGFBeta TNF IL BCR EGFR FGF1 Gastrin Kit OSM Prolactin TSLP]
[1455]CLN3|Q13286
	target instance predictes:[others]
	homolog instance predictes:[TNF]
[1456]CHSY1|Q86X52
	target instance predictes:[others]
	homolog instance predictes:[Notch]
[1457]CLDN11|O75508
	target instance predictes:[others]
	homolog instance predictes:[Gastrin]
[1458]KCNB2|Q92953
	target instance predictes:[BDNF]
	homolog instance predictes:[Ghrelin]
[1459]DDX19A|Q9NUU7
	target instance predictes:[TCR]
	homolog instance predictes:[EGFR]
[1460]QKI|Q96PU8
	target instance predictes:[AR]
	homolog instance predictes:[TCR TNF EGFR Leptin Prolactin]
[1461]KLF7|O75840
	target instance predictes:[others]
	homolog instance predictes:[TGFBeta]
[1462]USP17L24|Q0WX57
	target instance predictes:[TNF]
	homolog instance predictes:[TNF]
[1463]RTN4R|Q9BZR6
	target instance predictes:[BDNF]
	homolog instance predictes:[BDNF]
[1464]RBM15|Q96T37
	target instance predictes:[TSLP]
	homolog instance predictes:[Notch]
[1465]CRLF3|Q8IUI8
	target instance predictes:[others]
	homolog instance predictes:[Notch IL AR OSM]
[1466]SEC62|Q99442
	target instance predictes:[FGF1]
	homolog instance predictes:[TNF]
[1467]GSTA5|Q7RTV2
	target instance predictes:[others]
	homolog instance predictes:[EGFR]
[1468]STXBP2|Q15833
	target instance predictes:[others]
	homolog instance predictes:[TGFBeta]
[1469]TRIM49D1|C9J1S8
	target instance predictes:[others]
	homolog instance predictes:[TCR]
[1470]TIMM22|Q9Y584
	target instance predictes:[others]
	homolog instance predictes:[TNF]
[1471]KCTD3|Q9Y597
	target instance predictes:[others]
	homolog instance predictes:[BDNF]
[1472]PTCD3|Q96EY7
	target instance predictes:[others]
	homolog instance predictes:[AR]
[1473]GNAS|P84996
	target instance predictes:[others]
	homolog instance predictes:[CRH Ghrelin TSH]
[1474]UMODL1|Q5DID0
	target instance predictes:[EGFR]
	homolog instance predictes:[TGFBeta]
[1475]BOP|Q7L3V2
	target instance predictes:[null]
	homolog instance predictes:[TCR]
[1476]GNL3|Q9BVP2
	target instance predictes:[IL]
	homolog instance predictes:[others]
[1477]DENND1C|Q8IV53
	target instance predictes:[EGFR]
	homolog instance predictes:[TNF TSLP]
[1478]VPS33B|Q9H267
	target instance predictes:[TGFBeta]
	homolog instance predictes:[others]
[1479]CLPX|O76031
	target instance predictes:[FGF1]
	homolog instance predictes:[AR]
[1480]FAM117B|Q6P1L5
	target instance predictes:[null]
	homolog instance predictes:[EGFR]
[1481]UACA|Q9BZF9
	target instance predictes:[AR]
	homolog instance predictes:[TNF]
[1482]LARP7|Q4G0J3
	target instance predictes:[TSLP]
	homolog instance predictes:[TNF]
[1483]C1orf100|Q5SVJ3
	target instance predictes:[null]
	homolog instance predictes:[TNF]
[1484]CKAP2|Q8WWK9
	target instance predictes:[TNF]
	homolog instance predictes:[TNF]
[1485]FAM90A13P|P0C7W8
	target instance predictes:[others]
	homolog instance predictes:[TNF]
[1486]GLS|O94925
	target instance predictes:[EGFR]
	homolog instance predictes:[IL BCR]
[1487]USP17L17|D6RBQ6
	target instance predictes:[others]
	homolog instance predictes:[TNF]
[1488]PAK3|O75914
	target instance predictes:[others]
	homolog instance predictes:[TCR TNF IL Alpha6 EGFR Gastrin Kit Prolactin]
[1489]HAUS6|Q7Z4H7
	target instance predictes:[others]
	homolog instance predictes:[EGFR]
[1490]MMP3|P08254
	target instance predictes:[Notch AR]
	homolog instance predictes:[Notch AR]
[1491]PRSS53|Q2L4Q9
	target instance predictes:[others]
	homolog instance predictes:[Prolactin]
[1492]SPRED3|Q2MJR0
	target instance predictes:[others]
	homolog instance predictes:[Kit TSLP]
[1493]MYL4|P12829
	target instance predictes:[TNF]
	homolog instance predictes:[TNF]
[1494]PRSS35|Q8N3Z0
	target instance predictes:[others]
	homolog instance predictes:[TCR]
[1495]ZNF608|Q9ULD9
	target instance predictes:[others]
	homolog instance predictes:[AR]
[1496]GABRQ|Q9UN88
	target instance predictes:[BDNF]
	homolog instance predictes:[BDNF]
[1497]TGIF2LY|Q8IUE0
	target instance predictes:[others]
	homolog instance predictes:[TGFBeta TNF EGFR]
[1498]FAM71E1|Q6IPT2
	target instance predictes:[null]
	homolog instance predictes:[TSLP]
[1499]REM1|O75628
	target instance predictes:[others]
	homolog instance predictes:[EGFR]
[1500]TCTN1|Q2MV58
	target instance predictes:[others]
	homolog instance predictes:[TNF]
[1501]CD8B|P10966
	target instance predictes:[TCR]
	homolog instance predictes:[BDNF]
[1502]EIF4G2|P78344
	target instance predictes:[IL]
	homolog instance predictes:[TNF]
[1503]LCN1P1|Q5VSP4
	target instance predictes:[others]
	homolog instance predictes:[Leptin]
[1504]F11R|Q9Y624
	target instance predictes:[TCR]
	homolog instance predictes:[TCR BCR]
[1505]LV103_HUMAN|P01701
	target instance predictes:[others]
	homolog instance predictes:[BCR]
[1506]MGT4L_HUMAN|Q49AQ9
	target instance predictes:[others]
	homolog instance predictes:[TNF]
[1507]CNN2|Q99439
	target instance predictes:[others]
	homolog instance predictes:[TCR TNF BCR BDNF EGFR RANKL]
[1508]HELB|Q8NG08
	target instance predictes:[TNF]
	homolog instance predictes:[TCR]
[1509]GLYATL1|Q969I3
	target instance predictes:[others]
	homolog instance predictes:[TCR]
[1510]DOCK7|Q96N67
	target instance predictes:[BDNF]
	homolog instance predictes:[EGFR]
[1511]AKIRIN2|Q53H80
	target instance predictes:[AR]
	homolog instance predictes:[Notch]
[1512]CAPN14|A8MX76
	target instance predictes:[others]
	homolog instance predictes:[RAGE]
[1513]RABGGTB|P53611
	target instance predictes:[EGFR]
	homolog instance predictes:[EGFR]
[1514]ITGB8|P26012
	target instance predictes:[others]
	homolog instance predictes:[TGFBeta FGF1 TSLP]
[1515]KCNK1|O00180
	target instance predictes:[BDNF]
	homolog instance predictes:[BDNF]
[1516]COLQ|Q9Y215
	target instance predictes:[others]
	homolog instance predictes:[Alpha6 EGFR]
[1517]MT1M|Q8N339
	target instance predictes:[AR]
	homolog instance predictes:[AR]
[1518]HV316_HUMAN|P01777
	target instance predictes:[others]
	homolog instance predictes:[RAGE]
[1519]THRA|P10827
	target instance predictes:[TGFBeta]
	homolog instance predictes:[others]
[1520]ZNF223|Q9UK11
	target instance predictes:[others]
	homolog instance predictes:[AR]
[1521]FAM90A8P|A6NJQ4
	target instance predictes:[others]
	homolog instance predictes:[TGFBeta TSLP]
[1522]ODF1|Q14990
	target instance predictes:[others]
	homolog instance predictes:[TNF IL AR FSH Leptin]
[1523]SPANXN2|Q5MJ10
	target instance predictes:[null]
	homolog instance predictes:[AR]
[1524]AQP7|O14520
	target instance predictes:[EGFR]
	homolog instance predictes:[others]
[1525]NPAT|Q14207
	target instance predictes:[AR]
	homolog instance predictes:[TNF]
[1526]LIPC|P11150
	target instance predictes:[others]
	homolog instance predictes:[Prolactin]
[1527]ATP5E|P56381
	target instance predictes:[EGFR]
	homolog instance predictes:[others]
[1528]LV203_HUMAN|P01706
	target instance predictes:[others]
	homolog instance predictes:[TCR]
[1529]TMEM150B|A6NC51
	target instance predictes:[others]
	homolog instance predictes:[TNF]
[1530]TSFM|P43897
	target instance predictes:[others]
	homolog instance predictes:[EGFR]
[1531]RAD21|O60216
	target instance predictes:[others]
	homolog instance predictes:[TNF]
[1532]LV404_HUMAN|P01718
	target instance predictes:[others]
	homolog instance predictes:[BCR]
[1533]UCK1|Q9HA47
	target instance predictes:[others]
	homolog instance predictes:[AR]
[1534]BLVRB|P30043
	target instance predictes:[TCR]
	homolog instance predictes:[others]
[1535]RGL2|O15211
	target instance predictes:[EGFR]
	homolog instance predictes:[EGFR TSH]
[1536]TRIM52|Q96A61
	target instance predictes:[others]
	homolog instance predictes:[TCR]
[1537]DDIT4|Q9NX09
	target instance predictes:[others]
	homolog instance predictes:[TNF]
[1538]ZNF569|Q5MCW4
	target instance predictes:[others]
	homolog instance predictes:[AR]
[1539]PHYHIP|Q92561
	target instance predictes:[null]
	homolog instance predictes:[EGFR]
[1540]ARHGEF40|Q8TER5
	target instance predictes:[EGFR]
	homolog instance predictes:[Wnt EGFR]
[1541]PATE3|B3GLJ2
	target instance predictes:[others]
	homolog instance predictes:[RANKL]
[1542]MYH7B|A7E2Y1
	target instance predictes:[TNF]
	homolog instance predictes:[EGFR]
[1543]PCDH11Y|Q9BZA8
	target instance predictes:[others]
	homolog instance predictes:[Wnt BDNF EGFR]
[1544]C16orf46|Q6P387
	target instance predictes:[others]
	homolog instance predictes:[TCR]
[1545]METTL1|Q9UBP6
	target instance predictes:[others]
	homolog instance predictes:[TSLP]
[1546]MRFAP1|Q9Y605
	target instance predictes:[AR]
	homolog instance predictes:[AR]
[1547]MGA|Q8IWI9
	target instance predictes:[others]
	homolog instance predictes:[CRH]
[1548]MMS19|Q96T76
	target instance predictes:[AR]
	homolog instance predictes:[AR]
[1549]WDFY2|Q96P53
	target instance predictes:[others]
	homolog instance predictes:[TCR TGFBeta EGFR FGF1]
[1550]BPIFC|Q8NFQ6
	target instance predictes:[others]
	homolog instance predictes:[IL]
[1551]CHSY3|Q70JA7
	target instance predictes:[EGFR]
	homolog instance predictes:[Notch]
[1552]ASB9|Q96DX5
	target instance predictes:[others]
	homolog instance predictes:[TNF EGFR TSLP]
[1553]TRABD2B|A6NFA1
	target instance predictes:[TGFBeta TSLP]
	homolog instance predictes:[TGFBeta TSLP]
[1554]TLN2|Q9Y4G6
	target instance predictes:[EGFR TSLP]
	homolog instance predictes:[EGFR TSLP]
[1555]FAM120B|Q96EK7
	target instance predictes:[others]
	homolog instance predictes:[FSH RAGE]
[1556]TRPC3|Q13507
	target instance predictes:[TCR]
	homolog instance predictes:[Ghrelin]
[1557]FBXO21|O94952
	target instance predictes:[others]
	homolog instance predictes:[TNF]
[1558]OLR1|P78380
	target instance predictes:[IL BDNF EGFR Prolactin]
	homolog instance predictes:[others]
[1559]CIZ1|Q9ULV3
	target instance predictes:[AR]
	homolog instance predictes:[TGFBeta]
[1560]CLCC1|Q96S66
	target instance predictes:[others]
	homolog instance predictes:[TSLP]
[1561]CDC42EP4|Q9H3Q1
	target instance predictes:[EGFR]
	homolog instance predictes:[EGFR]
[1562]FGD5|Q6ZNL6
	target instance predictes:[TCR]
	homolog instance predictes:[TCR TGFBeta EGFR FGF1]
[1563]NAGLU|P54802
	target instance predictes:[EGFR]
	homolog instance predictes:[TNF]
[1564]CISD3|P0C7P0
	target instance predictes:[others]
	homolog instance predictes:[FGF1]
[1565]SETD4|Q9NVD3
	target instance predictes:[null]
	homolog instance predictes:[Notch Wnt BCR ID]
[1566]TRIM26|Q12899
	target instance predictes:[TSLP]
	homolog instance predictes:[TGFBeta AR]
[1567]CLK3|P49761
	target instance predictes:[TCR]
	homolog instance predictes:[TCR TGFBeta TNF IL Alpha6 BCR BDNF CRH EGFR FGF1 FSH Gastrin Ghrelin ID Kit Leptin OSM Prolactin RAGE RANKL TSH TSLP TWEAK]
[1568]EXD2|Q9NVH0
	target instance predictes:[others]
	homolog instance predictes:[TCR]
[1569]OPN1MW|P04001
	target instance predictes:[others]
	homolog instance predictes:[Ghrelin]
[1570]NLRP1|Q9C000
	target instance predictes:[AR]
	homolog instance predictes:[TNF]
[1571]RPL11|P62913
	target instance predictes:[TNF]
	homolog instance predictes:[TNF]
[1572]NCBP1|Q09161
	target instance predictes:[EGFR]
	homolog instance predictes:[TGFBeta]
[1573]GNRH2|O43555
	target instance predictes:[Gastrin]
	homolog instance predictes:[Alpha6]
[1574]CLEC4D|Q8WXI8
	target instance predictes:[others]
	homolog instance predictes:[IL]
[1575]HDAC4|P56524
	target instance predictes:[BCR]
	homolog instance predictes:[Notch TNF]
[1576]SLC2A13|Q96QE2
	target instance predictes:[others]
	homolog instance predictes:[IL TSH]
[1577]EDC3|Q96F86
	target instance predictes:[TGFBeta]
	homolog instance predictes:[TSLP]
[1578]MMP10|P09238
	target instance predictes:[Notch AR]
	homolog instance predictes:[Notch AR]
[1579]MAD2L2|Q9UI95
	target instance predictes:[AR]
	homolog instance predictes:[Kit]
[1580]WFDC3|Q8IUB2
	target instance predictes:[others]
	homolog instance predictes:[Alpha6]
[1581]PI3|P19957
	target instance predictes:[others]
	homolog instance predictes:[EGFR]
[1582]C12orf68|Q52MB2
	target instance predictes:[others]
	homolog instance predictes:[EGFR]
[1583]MGRN1|O60291
	target instance predictes:[TGFBeta]
	homolog instance predictes:[AR FSH]
[1584]NRSN2|Q9GZP1
	target instance predictes:[others]
	homolog instance predictes:[Wnt]
[1585]RECQL5|O94762
	target instance predictes:[TCR]
	homolog instance predictes:[TGFBeta AR]
[1586]SAMD4B|Q5PRF9
	target instance predictes:[AR]
	homolog instance predictes:[EGFR]
[1587]CLEC11A|Q9Y240
	target instance predictes:[others]
	homolog instance predictes:[IL]
[1588]CYP4A11|Q02928
	target instance predictes:[FGF1]
	homolog instance predictes:[others]
[1589]CEP76|Q8TAP6
	target instance predictes:[EGFR]
	homolog instance predictes:[others]
[1590]HDAC11|Q96DB2
	target instance predictes:[others]
	homolog instance predictes:[BCR]
[1591]RFX8|Q6ZV50
	target instance predictes:[others]
	homolog instance predictes:[AR]
[1592]ADIG|Q0VDE8
	target instance predictes:[TSLP]
	homolog instance predictes:[TCR EGFR FGF1]
[1593]GOOFY_HUMAN|I3L273
	target instance predictes:[null]
	homolog instance predictes:[RANKL]
[1594]WDR77|Q9BQA1
	target instance predictes:[EGFR]
	homolog instance predictes:[TNF IL AR BDNF]
[1595]CUX2|O14529
	target instance predictes:[others]
	homolog instance predictes:[TGFBeta]
[1596]USP7|Q93009
	target instance predictes:[TNF]
	homolog instance predictes:[TNF]
[1597]PPP2R2B|Q00005
	target instance predictes:[EGFR]
	homolog instance predictes:[TGFBeta]
[1598]GAGE3|Q13067
	target instance predictes:[null]
	homolog instance predictes:[TGFBeta TSLP]
[1599]RPL13|P26373
	target instance predictes:[TNF EGFR]
	homolog instance predictes:[TNF TSLP]
[1600]RALGAPA2|Q2PPJ7
	target instance predictes:[others]
	homolog instance predictes:[IL TSH]
[1601]ALDH7A1|P49419
	target instance predictes:[AR]
	homolog instance predictes:[others]
[1602]CPD|O75976
	target instance predictes:[others]
	homolog instance predictes:[BDNF]
[1603]GADD45B|O75293
	target instance predictes:[TNF]
	homolog instance predictes:[TNF]
[1604]TLX2|O43763
	target instance predictes:[others]
	homolog instance predictes:[TSH]
[1605]TMED6|Q8WW62
	target instance predictes:[others]
	homolog instance predictes:[TNF]
[1606]RHPN2P1|A8MT19
	target instance predictes:[null]
	homolog instance predictes:[TNF EGFR]
[1607]MAN2A1|Q16706
	target instance predictes:[EGFR]
	homolog instance predictes:[TGFBeta TNF Gastrin Leptin RAGE]
[1608]USP17L20|D6RJB6
	target instance predictes:[others]
	homolog instance predictes:[TNF]
[1609]SLC36A4|Q6YBV0
	target instance predictes:[others]
	homolog instance predictes:[EGFR]
[1610]KV102_HUMAN|P01594
	target instance predictes:[others]
	homolog instance predictes:[TCR]
[1611]C1QL4|Q86Z23
	target instance predictes:[others]
	homolog instance predictes:[IL]
[1612]MESDC1|Q9H1K6
	target instance predictes:[null]
	homolog instance predictes:[EGFR TSLP]
[1613]TPSG1|Q9NRR2
	target instance predictes:[others]
	homolog instance predictes:[Prolactin]
[1614]IFNB1|P01574
	target instance predictes:[IL]
	homolog instance predictes:[IL]
[1615]FAM71B|Q8TC56
	target instance predictes:[others]
	homolog instance predictes:[TSLP]
[1616]AGT|P01019
	target instance predictes:[others]
	homolog instance predictes:[Prolactin TWEAK]
[1617]SALL4|Q9UJQ4
	target instance predictes:[others]
	homolog instance predictes:[TGFBeta]
[1618]PLEKHG2|Q9H7P9
	target instance predictes:[others]
	homolog instance predictes:[TCR]
[1619]HHLA2|Q9UM44
	target instance predictes:[others]
	homolog instance predictes:[TCR]
[1620]ZRSR2|Q15696
	target instance predictes:[EGFR]
	homolog instance predictes:[TGFBeta]
[1621]SIPA1L3|O60292
	target instance predictes:[others]
	homolog instance predictes:[TNF BDNF FSH]
[1622]APRT|P07741
	target instance predictes:[others]
	homolog instance predictes:[EGFR]
[1623]CCRL2|O00421
	target instance predictes:[others]
	homolog instance predictes:[IL]
[1624]TPBGL|P0DKB5
	target instance predictes:[others]
	homolog instance predictes:[RAGE]
[1625]SPAG16|Q8N0X2
	target instance predictes:[AR]
	homolog instance predictes:[CRH]
[1626]CD200R1|Q8TD46
	target instance predictes:[RANKL]
	homolog instance predictes:[others]
[1627]CCDC30|Q5VVM6
	target instance predictes:[null]
	homolog instance predictes:[TCR TGFBeta TNF IL AR Hedgehog Prolactin]
[1628]R3HCC1|Q9Y3T6
	target instance predictes:[others]
	homolog instance predictes:[AR]
[1629]ARSD|P51689
	target instance predictes:[others]
	homolog instance predictes:[TSH]
[1630]TMEM133|Q9H2Q1
	target instance predictes:[others]
	homolog instance predictes:[EGFR]
[1631]GAK5_HUMAN|P62684
	target instance predictes:[others]
	homolog instance predictes:[AR]
[1632]UHRF1|Q96T88
	target instance predictes:[TGFBeta]
	homolog instance predictes:[TNF]
[1633]SULT2A1|Q06520
	target instance predictes:[EGFR]
	homolog instance predictes:[TSH]
[1634]IFIT5|Q13325
	target instance predictes:[TSLP]
	homolog instance predictes:[TNF]
[1635]SRD5A2|P31213
	target instance predictes:[TCR EGFR]
	homolog instance predictes:[others]
[1636]DHCR24|Q15392
	target instance predictes:[TNF]
	homolog instance predictes:[others]
[1637]AIPL1|Q9NZN9
	target instance predictes:[AR]
	homolog instance predictes:[TNF]
[1638]NEBL|O76041
	target instance predictes:[EGFR]
	homolog instance predictes:[TCR EGFR]
[1639]KLKB1|P03952
	target instance predictes:[others]
	homolog instance predictes:[Prolactin]
[1640]DLX1|P56177
	target instance predictes:[others]
	homolog instance predictes:[TSH]
[1641]RIMBP3C|A6NJZ7
	target instance predictes:[null]
	homolog instance predictes:[TCR EGFR]
[1642]H2AFZ|P0C0S5
	target instance predictes:[others]
	homolog instance predictes:[TCR TGFBeta TNF IL BCR EGFR FGF1 Gastrin Kit OSM Prolactin TSLP]
[1643]C10orf91|Q5T1B1
	target instance predictes:[null]
	homolog instance predictes:[EGFR]
[1644]IL18RAP|O95256
	target instance predictes:[BCR]
	homolog instance predictes:[IL]
[1645]CNPPD1|Q9BV87
	target instance predictes:[others]
	homolog instance predictes:[AR BCR TSH]
[1646]TRIM15|Q9C019
	target instance predictes:[others]
	homolog instance predictes:[TCR]
[1647]LATS2|Q9NRM7
	target instance predictes:[Prolactin]
	homolog instance predictes:[TNF Leptin]
[1648]TLE6|Q9H808
	target instance predictes:[others]
	homolog instance predictes:[TNF]
[1649]DNAJB8|Q8NHS0
	target instance predictes:[others]
	homolog instance predictes:[TNF]
[1650]CREB3L3|Q68CJ9
	target instance predictes:[TSLP]
	homolog instance predictes:[Notch TCR TGFBeta TNF Wnt IL Alpha6 AR BCR BDNF CRH EGFR FGF1 Gastrin Kit Leptin OSM Prolactin RAGE RANKL TWEAK]
[1651]PENK|P01210
	target instance predictes:[others]
	homolog instance predictes:[Wnt]
[1652]SLC25A53|Q5H9E4
	target instance predictes:[others]
	homolog instance predictes:[Ghrelin]
[1653]HIST1H2AG|P0C0S8
	target instance predictes:[others]
	homolog instance predictes:[TCR TGFBeta TNF IL BCR EGFR FGF1 Gastrin Kit OSM Prolactin TSLP]
[1654]C1orf52|Q8N6N3
	target instance predictes:[null]
	homolog instance predictes:[TSLP]
[1655]HDGFRP3|Q9Y3E1
	target instance predictes:[others]
	homolog instance predictes:[TNF]
[1656]KCNJ14|Q9UNX9
	target instance predictes:[BDNF]
	homolog instance predictes:[TNF]
[1657]MR1|Q95460
	target instance predictes:[RANKL]
	homolog instance predictes:[others]
[1658]DMRTA1|Q5VZB9
	target instance predictes:[others]
	homolog instance predictes:[TGFBeta]
[1659]SUOX|P51687
	target instance predictes:[others]
	homolog instance predictes:[AR]
[1660]LGALS4|P56470
	target instance predictes:[others]
	homolog instance predictes:[EGFR]
[1661]TFPI2|P48307
	target instance predictes:[others]
	homolog instance predictes:[Notch EGFR FGF1]
[1662]NCOA7|Q8NI08
	target instance predictes:[AR]
	homolog instance predictes:[AR]
[1663]KV312_HUMAN|P18135
	target instance predictes:[others]
	homolog instance predictes:[IL BDNF EGFR Prolactin]
[1664]KRT82|Q9NSB4
	target instance predictes:[EGFR]
	homolog instance predictes:[EGFR]
[1665]CCDC168|Q8NDH2
	target instance predictes:[null]
	homolog instance predictes:[RANKL]
[1666]ZNF76|P36508
	target instance predictes:[others]
	homolog instance predictes:[TNF]
[1667]PCDHA5|Q9Y5H7
	target instance predictes:[TCR]
	homolog instance predictes:[Wnt BDNF EGFR]
[1668]RABGAP1|Q9Y3P9
	target instance predictes:[EGFR]
	homolog instance predictes:[others]
[1669]P2RX2|Q9UBL9
	target instance predictes:[TCR]
	homolog instance predictes:[BDNF]
[1670]TMEM8C|A6NI61
	target instance predictes:[others]
	homolog instance predictes:[TCR EGFR FGF1]
[1671]PARP12|Q9H0J9
	target instance predictes:[others]
	homolog instance predictes:[TNF]
[1672]GPR52|Q9Y2T5
	target instance predictes:[others]
	homolog instance predictes:[Ghrelin]
[1673]EYA4|O95677
	target instance predictes:[TCR EGFR]
	homolog instance predictes:[TNF]
[1674]GK3P|Q14409
	target instance predictes:[others]
	homolog instance predictes:[AR]
[1675]ASPDH|A6ND91
	target instance predictes:[others]
	homolog instance predictes:[TNF]
[1676]SMARCD1|Q96GM5
	target instance predictes:[TNF]
	homolog instance predictes:[TNF]
[1677]SHROOM2|Q13796
	target instance predictes:[TCR]
	homolog instance predictes:[TCR BDNF TSLP]
[1678]APOBEC3G|Q9HC16
	target instance predictes:[AR]
	homolog instance predictes:[TSLP]
[1679]HMX1|Q9NP08
	target instance predictes:[others]
	homolog instance predictes:[TSH]
[1680]DYNLT3|P51808
	target instance predictes:[TGFBeta]
	homolog instance predictes:[TSLP]
[1681]CLDN14|O95500
	target instance predictes:[others]
	homolog instance predictes:[Gastrin]
[1682]H3F3C|Q6NXT2
	target instance predictes:[others]
	homolog instance predictes:[IL]
[1683]MANEAL|Q5VSG8
	target instance predictes:[others]
	homolog instance predictes:[TNF]
[1684]RNF24|Q9Y225
	target instance predictes:[EGFR]
	homolog instance predictes:[TGFBeta]
[1685]ZNF148|Q9UQR1
	target instance predictes:[EGFR]
	homolog instance predictes:[BCR]
[1686]CCDC28A|Q8IWP9
	target instance predictes:[null]
	homolog instance predictes:[TNF]
[1687]SCN2A|Q99250
	target instance predictes:[others]
	homolog instance predictes:[CRH]
[1688]PCDH11X|Q9BZA7
	target instance predictes:[TCR]
	homolog instance predictes:[Wnt BDNF EGFR]
[1689]ZC3H18|Q86VM9
	target instance predictes:[others]
	homolog instance predictes:[AR]
[1690]P2RY1|P47900
	target instance predictes:[TSH]
	homolog instance predictes:[others]
[1691]LRFN3|Q9BTN0
	target instance predictes:[others]
	homolog instance predictes:[BDNF]
[1692]C19orf10|Q969H8
	target instance predictes:[others]
	homolog instance predictes:[TNF]
[1693]HP1BP3|Q5SSJ5
	target instance predictes:[others]
	homolog instance predictes:[TNF]
[1694]SSFA2|P28290
	target instance predictes:[others]
	homolog instance predictes:[EGFR]
[1695]LANCL1|O43813
	target instance predictes:[AR]
	homolog instance predictes:[others]
[1696]RPF2|Q9H7B2
	target instance predictes:[others]
	homolog instance predictes:[EGFR]
[1697]TTC22|Q5TAA0
	target instance predictes:[null]
	homolog instance predictes:[TNF]
[1698]PCNXL4|Q63HM2
	target instance predictes:[others]
	homolog instance predictes:[Notch]
[1699]CPNE4|Q96A23
	target instance predictes:[null]
	homolog instance predictes:[TNF Wnt IL Alpha6 CRH EGFR FSH Gastrin Ghrelin ID Kit OSM Prolactin RAGE TSH TSLP]
[1700]NDST3|O95803
	target instance predictes:[others]
	homolog instance predictes:[BCR]
[1701]MRPL46|Q9H2W6
	target instance predictes:[others]
	homolog instance predictes:[EGFR]
[1702]KBTBD7|Q8WVZ9
	target instance predictes:[EGFR]
	homolog instance predictes:[others]
[1703]RAB7L1|O14966
	target instance predictes:[others]
	homolog instance predictes:[TCR AR FGF1]
[1704]SLC6A15|Q9H2J7
	target instance predictes:[others]
	homolog instance predictes:[BDNF]
[1705]ERCC4|Q92889
	target instance predictes:[others]
	homolog instance predictes:[TSLP]
[1706]SPECC1L|Q69YQ0
	target instance predictes:[others]
	homolog instance predictes:[TSLP]
[1707]PABPC3|Q9H361
	target instance predictes:[TSLP]
	homolog instance predictes:[TSLP]
[1708]FRMD1|Q8N878
	target instance predictes:[others]
	homolog instance predictes:[TNF Kit RAGE]
[1709]LTBR|P36941
	target instance predictes:[TNF]
	homolog instance predictes:[TNF]
[1710]GOT2|P00505
	target instance predictes:[others]
	homolog instance predictes:[TNF EGFR Gastrin Ghrelin Leptin RAGE]
[1711]ARHGAP8|P85298
	target instance predictes:[EGFR]
	homolog instance predictes:[EGFR]
[1712]SSBP2|P81877
	target instance predictes:[others]
	homolog instance predictes:[AR]
[1713]MYOCD|Q8IZQ8
	target instance predictes:[AR]
	homolog instance predictes:[OSM]
[1714]PRDM7|Q9NQW5
	target instance predictes:[others]
	homolog instance predictes:[TGFBeta]
[1715]RBM11|P57052
	target instance predictes:[others]
	homolog instance predictes:[TSLP]
[1716]TNFAIP8|O95379
	target instance predictes:[TNF]
	homolog instance predictes:[TNF]
[1717]GH1|P01241
	target instance predictes:[Prolactin]
	homolog instance predictes:[Prolactin]
[1718]ZCCHC3|Q9NUD5
	target instance predictes:[others]
	homolog instance predictes:[TNF]
[1719]TESK2|Q96S53
	target instance predictes:[others]
	homolog instance predictes:[TNF EGFR TWEAK]
[1720]GNPTG|Q9UJJ9
	target instance predictes:[others]
	homolog instance predictes:[AR]
[1721]WNK4|Q96J92
	target instance predictes:[TCR]
	homolog instance predictes:[TCR TNF Wnt EGFR]
[1722]ZNF440|Q8IYI8
	target instance predictes:[others]
	homolog instance predictes:[TNF]
[1723]TIGAR|Q9NQ88
	target instance predictes:[others]
	homolog instance predictes:[TCR EGFR]
[1724]CTH|P32929
	target instance predictes:[AR]
	homolog instance predictes:[others]
[1725]ZNF490|Q9ULM2
	target instance predictes:[others]
	homolog instance predictes:[TGFBeta]
[1726]MARCH1|Q8TCQ1
	target instance predictes:[TCR]
	homolog instance predictes:[TGFBeta]
[1727]ACKR3|P25106
	target instance predictes:[others]
	homolog instance predictes:[IL]
[1728]YPEL3|P61236
	target instance predictes:[others]
	homolog instance predictes:[TNF]
[1729]LMAN2L|Q9H0V9
	target instance predictes:[others]
	homolog instance predictes:[FGF1]
[1730]CES5A|Q6NT32
	target instance predictes:[others]
	homolog instance predictes:[TSH]
[1731]ENK6_HUMAN|Q902F8
	target instance predictes:[others]
	homolog instance predictes:[EGFR]
[1732]SHANK2|Q9UPX8
	target instance predictes:[BDNF]
	homolog instance predictes:[TCR]
[1733]CDH20|Q9HBT6
	target instance predictes:[others]
	homolog instance predictes:[EGFR]
[1734]LDB1|Q86U70
	target instance predictes:[Wnt]
	homolog instance predictes:[AR]
[1735]FAM129A|Q9BZQ8
	target instance predictes:[others]
	homolog instance predictes:[TCR]
[1736]TPP2|P29144
	target instance predictes:[AR]
	homolog instance predictes:[others]
[1737]RCSD1|Q6JBY9
	target instance predictes:[others]
	homolog instance predictes:[TNF]
[1738]SLC2A9|Q9NRM0
	target instance predictes:[others]
	homolog instance predictes:[Leptin]
[1739]KLF2|Q9Y5W3
	target instance predictes:[others]
	homolog instance predictes:[TGFBeta]
[1740]SPEF1|Q9Y4P9
	target instance predictes:[EGFR]
	homolog instance predictes:[TNF]
[1741]POLR3B|Q9NW08
	target instance predictes:[others]
	homolog instance predictes:[TNF]
[1742]HTR7|P34969
	target instance predictes:[others]
	homolog instance predictes:[Ghrelin]
[1743]TYW1B|Q6NUM6
	target instance predictes:[others]
	homolog instance predictes:[TNF EGFR Gastrin Ghrelin Leptin RAGE]
[1744]POLR3H|Q9Y535
	target instance predictes:[TNF]
	homolog instance predictes:[TNF]
[1745]CNKSR2|Q8WXI2
	target instance predictes:[TSLP]
	homolog instance predictes:[TCR IL BCR Prolactin]
[1746]ZNF207|O43670
	target instance predictes:[others]
	homolog instance predictes:[TGFBeta]
[1747]DNAH3|Q8TD57
	target instance predictes:[TSLP]
	homolog instance predictes:[TSLP]
[1748]PIK3R5|Q8WYR1
	target instance predictes:[IL Alpha6 EGFR Gastrin]
	homolog instance predictes:[others]
[1749]PPARA|Q07869
	target instance predictes:[AR]
	homolog instance predictes:[Wnt Gastrin Ghrelin]
[1750]PNKP|Q96T60
	target instance predictes:[others]
	homolog instance predictes:[EGFR]
[1751]ASH1L|Q9NR48
	target instance predictes:[others]
	homolog instance predictes:[Notch TGFBeta AR]
[1752]GPIHBP1|Q8IV16
	target instance predictes:[TCR]
	homolog instance predictes:[EGFR]
[1753]COL23A1|Q86Y22
	target instance predictes:[RANKL]
	homolog instance predictes:[others]
[1754]RCAN3|Q9UKA8
	target instance predictes:[TSLP]
	homolog instance predictes:[TGFBeta]
[1755]FCGR1A|P12314
	target instance predictes:[BCR]
	homolog instance predictes:[others]
[1756]SH3GL1|Q99961
	target instance predictes:[EGFR]
	homolog instance predictes:[EGFR]
[1757]NWD1|Q149M9
	target instance predictes:[TNF]
	homolog instance predictes:[TNF]
[1758]ICA1L|Q8NDH6
	target instance predictes:[others]
	homolog instance predictes:[EGFR]
[1759]CBX2|Q14781
	target instance predictes:[Notch]
	homolog instance predictes:[Notch]
[1760]FOXD3|Q9UJU5
	target instance predictes:[others]
	homolog instance predictes:[TNF IL BCR BDNF FSH Gastrin Ghrelin Kit Prolactin RAGE TSLP]
[1761]EIF3F|O00303
	target instance predictes:[TGFBeta]
	homolog instance predictes:[TNF]
[1762]PPP3R2|Q96LZ3
	target instance predictes:[others]
	homolog instance predictes:[IL TSH]
[1763]FAM120C|Q9NX05
	target instance predictes:[null]
	homolog instance predictes:[TNF]
[1764]CIITA|P33076
	target instance predictes:[TNF]
	homolog instance predictes:[others]
[1765]UPF2|Q9HAU5
	target instance predictes:[TSLP]
	homolog instance predictes:[TNF]
[1766]NRG4|Q8WWG1
	target instance predictes:[RANKL]
	homolog instance predictes:[Notch]
[1767]NECAP1|Q8NC96
	target instance predictes:[others]
	homolog instance predictes:[EGFR]
[1768]CACNB2|Q08289
	target instance predictes:[others]
	homolog instance predictes:[TCR BDNF TSLP]
[1769]OSBPL10|Q9BXB5
	target instance predictes:[others]
	homolog instance predictes:[CRH]
[1770]TCF23|Q7RTU1
	target instance predictes:[others]
	homolog instance predictes:[ID]
[1771]OAZ2|O95190
	target instance predictes:[others]
	homolog instance predictes:[AR]
[1772]SIN3B|O75182
	target instance predictes:[AR]
	homolog instance predictes:[Notch AR Hedgehog TSLP]
[1773]ZFP36L2|P47974
	target instance predictes:[TSLP]
	homolog instance predictes:[TGFBeta]
[1774]RAD21L1|Q9H4I0
	target instance predictes:[AR]
	homolog instance predictes:[others]
[1775]IL17B|Q9UHF5
	target instance predictes:[IL]
	homolog instance predictes:[IL]
[1776]AGAP8|Q5SRD3
	target instance predictes:[EGFR]
	homolog instance predictes:[EGFR TSH]
[1777]TMEM259|Q4ZIN3
	target instance predictes:[others]
	homolog instance predictes:[TNF]
[1778]LV605_HUMAN|P06319
	target instance predictes:[others]
	homolog instance predictes:[BCR]
[1779]CACNA1C|Q13936
	target instance predictes:[Ghrelin]
	homolog instance predictes:[CRH]
[1780]HIC2|Q96JB3
	target instance predictes:[others]
	homolog instance predictes:[Wnt]
[1781]ZNF704|Q6ZNC4
	target instance predictes:[others]
	homolog instance predictes:[Wnt ID]
[1782]SH3RF1|Q7Z6J0
	target instance predictes:[EGFR]
	homolog instance predictes:[EGFR]
[1783]PAQR8|Q8TEZ7
	target instance predictes:[others]
	homolog instance predictes:[EGFR]
[1784]BEST4|Q8NFU0
	target instance predictes:[others]
	homolog instance predictes:[RANKL]
[1785]ZNF142|P52746
	target instance predictes:[others]
	homolog instance predictes:[Alpha6]
[1786]CNNM2|Q9H8M5
	target instance predictes:[others]
	homolog instance predictes:[EGFR]
[1787]SMCP|P49901
	target instance predictes:[TSLP]
	homolog instance predictes:[null]
[1788]CYP2R1|Q6VVX0
	target instance predictes:[FGF1]
	homolog instance predictes:[FSH Ghrelin]
[1789]ALPK2|Q86TB3
	target instance predictes:[others]
	homolog instance predictes:[Hedgehog]
[1790]MAGEA9|P43362
	target instance predictes:[others]
	homolog instance predictes:[AR]
[1791]CALHM2|Q9HA72
	target instance predictes:[others]
	homolog instance predictes:[TNF]
[1792]UBE2J2|Q8N2K1
	target instance predictes:[TSLP]
	homolog instance predictes:[TGFBeta TNF]
[1793]MIR17HG|Q75NE6
	target instance predictes:[others]
	homolog instance predictes:[AR]
[1794]CCDC65|Q8IXS2
	target instance predictes:[null]
	homolog instance predictes:[Alpha6]
[1795]PPM1N|Q8N819
	target instance predictes:[others]
	homolog instance predictes:[TGFBeta]
[1796]BTC|P35070
	target instance predictes:[RANKL]
	homolog instance predictes:[FGF1]
[1797]ANKRD42|Q8N9B4
	target instance predictes:[TNF]
	homolog instance predictes:[Notch TCR TGFBeta TNF IL BCR BDNF CRH EGFR FGF1 Gastrin Ghrelin ID Leptin OSM Prolactin RAGE RANKL TSLP TWEAK]
[1798]SLITRK3|O94933
	target instance predictes:[others]
	homolog instance predictes:[BDNF]
[1799]RH27L_HUMAN|Q66K37
	target instance predictes:[null]
	homolog instance predictes:[TCR IL Alpha6 BCR BDNF EGFR FSH Gastrin Ghrelin Kit Leptin Prolactin RANKL TSLP]
[1800]LPCAT2|Q7L5N7
	target instance predictes:[others]
	homolog instance predictes:[IL TSH]
[1801]GPRC5B|Q9NZH0
	target instance predictes:[others]
	homolog instance predictes:[CRH]
[1802]OPA1|O60313
	target instance predictes:[IL]
	homolog instance predictes:[IL EGFR]
[1803]DGKK|Q5KSL6
	target instance predictes:[TCR]
	homolog instance predictes:[TCR]
[1804]HIST1H2AA|Q96QV6
	target instance predictes:[others]
	homolog instance predictes:[TCR TGFBeta TNF IL BCR EGFR FGF1 Gastrin Kit OSM Prolactin TSLP]
[1805]PPP2R5D|Q14738
	target instance predictes:[EGFR]
	homolog instance predictes:[others]
[1806]CNIH1|O95406
	target instance predictes:[others]
	homolog instance predictes:[EGFR]
[1807]BIN1|O00499
	target instance predictes:[AR]
	homolog instance predictes:[TCR EGFR]
[1808]LINGO3|P0C6S8
	target instance predictes:[others]
	homolog instance predictes:[BDNF]
[1809]SECTM1|Q8WVN6
	target instance predictes:[RANKL]
	homolog instance predictes:[others]
[1810]CAMK1D|Q8IU85
	target instance predictes:[TNF]
	homolog instance predictes:[TCR Gastrin]
[1811]SERTAD2|Q14140
	target instance predictes:[AR]
	homolog instance predictes:[AR]
[1812]TMEM202|A6NGA9
	target instance predictes:[others]
	homolog instance predictes:[TCR]
[1813]NTN3|O00634
	target instance predictes:[others]
	homolog instance predictes:[Alpha6]
[1814]IQCD|Q96DY2
	target instance predictes:[null]
	homolog instance predictes:[TSLP]
[1815]MORC3|Q14149
	target instance predictes:[TNF]
	homolog instance predictes:[TCR]
[1816]BRMS1L|Q5PSV4
	target instance predictes:[others]
	homolog instance predictes:[AR]
[1817]EVX2|Q03828
	target instance predictes:[others]
	homolog instance predictes:[AR]
[1818]SYNRG|Q9UMZ2
	target instance predictes:[EGFR]
	homolog instance predictes:[EGFR]
[1819]SLC9A4|Q6AI14
	target instance predictes:[others]
	homolog instance predictes:[RAGE]
[1820]SAAL1|Q96ER3
	target instance predictes:[others]
	homolog instance predictes:[EGFR]
[1821]PIWIL4|Q7Z3Z4
	target instance predictes:[AR]
	homolog instance predictes:[TCR]
[1822]HBE1|P02100
	target instance predictes:[others]
	homolog instance predictes:[TGFBeta]
[1823]NREP|Q16612
	target instance predictes:[others]
	homolog instance predictes:[AR]
[1824]GRM2|Q14416
	target instance predictes:[others]
	homolog instance predictes:[BDNF Ghrelin]
[1825]ZNF821|O75541
	target instance predictes:[others]
	homolog instance predictes:[Notch]
[1826]KLHDC8B|Q8IXV7
	target instance predictes:[others]
	homolog instance predictes:[EGFR]
[1827]B4GALT5|O43286
	target instance predictes:[others]
	homolog instance predictes:[EGFR]
[1828]CDA|P32320
	target instance predictes:[TSLP]
	homolog instance predictes:[TNF]
[1829]HORMAD1|Q86X24
	target instance predictes:[AR]
	homolog instance predictes:[TNF]
[1830]ZNF461|Q8TAF7
	target instance predictes:[others]
	homolog instance predictes:[TNF]
[1831]ADCK2|Q7Z695
	target instance predictes:[others]
	homolog instance predictes:[Ghrelin]
[1832]RNF34|Q969K3
	target instance predictes:[TNF]
	homolog instance predictes:[TNF]
[1833]PSMB9|P28065
	target instance predictes:[TNF]
	homolog instance predictes:[TNF]
[1834]RBMY1A1|P0DJD3
	target instance predictes:[AR]
	homolog instance predictes:[TSLP]
[1835]LGSN|Q5TDP6
	target instance predictes:[others]
	homolog instance predictes:[TNF]
[1836]ANKRD24|Q8TF21
	target instance predictes:[null]
	homolog instance predictes:[TNF RANKL TSLP TWEAK]
[1837]EEF1G|P26641
	target instance predictes:[EGFR]
	homolog instance predictes:[others]
[1838]KCTD19|Q17RG1
	target instance predictes:[others]
	homolog instance predictes:[BDNF]
[1839]CPEB4|Q17RY0
	target instance predictes:[others]
	homolog instance predictes:[Gastrin]
[1840]SLC6A19|Q695T7
	target instance predictes:[others]
	homolog instance predictes:[BDNF]
[1841]ZNF772|Q68DY9
	target instance predictes:[others]
	homolog instance predictes:[TNF]
[1842]EMX1|Q04741
	target instance predictes:[others]
	homolog instance predictes:[AR]
[1843]DEPDC5|O75140
	target instance predictes:[others]
	homolog instance predictes:[TCR TNF IL BCR RANKL]
[1844]KRT76|Q01546
	target instance predictes:[others]
	homolog instance predictes:[EGFR]
[1845]RTFDC1|Q9BY42
	target instance predictes:[others]
	homolog instance predictes:[TNF]
[1846]KV206_HUMAN|P06310
	target instance predictes:[others]
	homolog instance predictes:[TCR]
[1847]UBN2|Q6ZU65
	target instance predictes:[others]
	homolog instance predictes:[TGFBeta]
[1848]CDY1|Q9Y6F8
	target instance predictes:[others]
	homolog instance predictes:[Notch]
[1849]UPK1A|O00322
	target instance predictes:[others]
	homolog instance predictes:[TCR]
[1850]RAG1|P15918
	target instance predictes:[others]
	homolog instance predictes:[TCR TGFBeta TNF IL BDNF RANKL]
[1851]ZNF316|A6NFI3
	target instance predictes:[others]
	homolog instance predictes:[AR]
[1852]RRAD|P55042
	target instance predictes:[EGFR]
	homolog instance predictes:[EGFR]
[1853]CCL23|P55773
	target instance predictes:[BCR]
	homolog instance predictes:[BCR]
[1854]TCP11X2|Q5H9J9
	target instance predictes:[null]
	homolog instance predictes:[TNF]
[1855]GTF3A|Q92664
	target instance predictes:[others]
	homolog instance predictes:[TNF]
[1856]KCNC3|Q14003
	target instance predictes:[BDNF]
	homolog instance predictes:[BDNF]
[1857]ADAMTSL5|Q6ZMM2
	target instance predictes:[others]
	homolog instance predictes:[Alpha6]
[1858]EDN2|P20800
	target instance predictes:[others]
	homolog instance predictes:[IL]
[1859]CMTM5|Q96DZ9
	target instance predictes:[BCR]
	homolog instance predictes:[BCR]
[1860]ISG20|Q96AZ6
	target instance predictes:[others]
	homolog instance predictes:[TNF]
[1861]GCAT|O75600
	target instance predictes:[others]
	homolog instance predictes:[TCR]
[1862]PPP1R10|Q96QC0
	target instance predictes:[TSLP]
	homolog instance predictes:[TSLP]
[1863]ST3GAL1|Q11201
	target instance predictes:[EGFR]
	homolog instance predictes:[EGFR]
[1864]LOXL4|Q96JB6
	target instance predictes:[others]
	homolog instance predictes:[TWEAK]
[1865]RPS6KA6|Q9UK32
	target instance predictes:[others]
	homolog instance predictes:[BDNF EGFR FGF1 FSH]
[1866]EVA1B|Q9NVM1
	target instance predictes:[others]
	homolog instance predictes:[EGFR]
[1867]GFI1|Q99684
	target instance predictes:[AR]
	homolog instance predictes:[others]
[1868]SIK3|Q9Y2K2
	target instance predictes:[EGFR]
	homolog instance predictes:[TGFBeta]
[1869]FAM83F|Q8NEG4
	target instance predictes:[null]
	homolog instance predictes:[TSLP]
[1870]CNTN4|Q8IWV2
	target instance predictes:[others]
	homolog instance predictes:[Hedgehog]
[1871]GART|P22102
	target instance predictes:[TGFBeta]
	homolog instance predictes:[TNF]
[1872]KCNC1|P48547
	target instance predictes:[BDNF]
	homolog instance predictes:[BDNF]
[1873]ROBO2|Q9HCK4
	target instance predictes:[EGFR]
	homolog instance predictes:[Hedgehog]
[1874]DNAJA4|Q8WW22
	target instance predictes:[TNF]
	homolog instance predictes:[TCR]
[1875]CALCA|P06881
	target instance predictes:[EGFR]
	homolog instance predictes:[TNF]
[1876]RAB42|Q8N4Z0
	target instance predictes:[others]
	homolog instance predictes:[FGF1]
[1877]NAA50|Q9GZZ1
	target instance predictes:[EGFR]
	homolog instance predictes:[others]
[1878]IFITM2|Q01629
	target instance predictes:[BCR]
	homolog instance predictes:[BCR]
[1879]STAU1|O95793
	target instance predictes:[EGFR]
	homolog instance predictes:[TGFBeta]
[1880]LUZP4|Q9P127
	target instance predictes:[others]
	homolog instance predictes:[EGFR]
[1881]YKT6|O15498
	target instance predictes:[others]
	homolog instance predictes:[FGF1]
[1882]TMEM206|Q9H813
	target instance predictes:[others]
	homolog instance predictes:[EGFR]
[1883]BRWD1|Q9NSI6
	target instance predictes:[AR]
	homolog instance predictes:[Notch TGFBeta TNF IL AR Kit Leptin OSM Prolactin]
[1884]CHAMP1|Q96JM3
	target instance predictes:[TSLP]
	homolog instance predictes:[TGFBeta]
[1885]STPG1|Q5TH74
	target instance predictes:[null]
	homolog instance predictes:[TSLP]
[1886]ARHGEF15|O94989
	target instance predictes:[EGFR]
	homolog instance predictes:[others]
[1887]THOC3|Q96J01
	target instance predictes:[others]
	homolog instance predictes:[TGFBeta]
[1888]TPCN1|Q9ULQ1
	target instance predictes:[others]
	homolog instance predictes:[CRH]
[1889]MERTK|Q12866
	target instance predictes:[TCR]
	homolog instance predictes:[BDNF]
[1890]RAB10|P61026
	target instance predictes:[others]
	homolog instance predictes:[FGF1]
[1891]SRF|P11831
	target instance predictes:[TGFBeta]
	homolog instance predictes:[IL Gastrin]
[1892]DNAJC8|O75937
	target instance predictes:[TCR]
	homolog instance predictes:[FGF1]
[1893]PLCH1|Q4KWH8
	target instance predictes:[FSH]
	homolog instance predictes:[IL TSH]
[1894]UBL4A|P11441
	target instance predictes:[EGFR]
	homolog instance predictes:[TNF]
[1895]VWA3B|Q502W6
	target instance predictes:[null]
	homolog instance predictes:[TSLP]
[1896]YK004_HUMAN|Q6ZVH6
	target instance predictes:[null]
	homolog instance predictes:[TCR EGFR]
[1897]MAPKBP1|O60336
	target instance predictes:[others]
	homolog instance predictes:[TNF IL AR BDNF]
[1898]C14orf159|Q7Z3D6
	target instance predictes:[others]
	homolog instance predictes:[Gastrin]
[1899]JRK|O75564
	target instance predictes:[others]
	homolog instance predictes:[TSLP]
[1900]CREBZF|Q9NS37
	target instance predictes:[others]
	homolog instance predictes:[Notch]
[1901]MLXIPL|Q9NP71
	target instance predictes:[TGFBeta]
	homolog instance predictes:[TGFBeta Alpha6 EGFR Prolactin]
[1902]MNT|Q99583
	target instance predictes:[Notch]
	homolog instance predictes:[TGFBeta Alpha6 EGFR Prolactin]
[1903]SLC26A11|Q86WA9
	target instance predictes:[others]
	homolog instance predictes:[EGFR]
[1904]C1orf174|Q8IYL3
	target instance predictes:[others]
	homolog instance predictes:[TSLP]
[1905]DCX|O43602
	target instance predictes:[TGFBeta]
	homolog instance predictes:[EGFR]
[1906]MAGEA13P|A6NCF6
	target instance predictes:[null]
	homolog instance predictes:[Notch]
[1907]ZNF488|Q96MN9
	target instance predictes:[AR]
	homolog instance predictes:[TGFBeta AR CRH EGFR Gastrin Leptin RAGE]
[1908]NCR3|O14931
	target instance predictes:[TCR]
	homolog instance predictes:[BCR]
[1909]FAM101A|Q6ZTI6
	target instance predictes:[null]
	homolog instance predictes:[AR]
[1910]RNASE2|P10153
	target instance predictes:[others]
	homolog instance predictes:[IL]
[1911]SOX17|Q9H6I2
	target instance predictes:[Wnt]
	homolog instance predictes:[TSLP]
[1912]SLC5A2|P31639
	target instance predictes:[others]
	homolog instance predictes:[EGFR]
[1913]ADAD1|Q96M93
	target instance predictes:[TSLP]
	homolog instance predictes:[TNF IL]
[1914]ACIN1|Q9UKV3
	target instance predictes:[TNF]
	homolog instance predictes:[OSM]
[1915]BARD1|Q99728
	target instance predictes:[AR]
	homolog instance predictes:[TCR TGFBeta TNF IL BCR BDNF CRH Gastrin Ghrelin Leptin OSM Prolactin RAGE RANKL TSH TSLP TWEAK]
[1916]ZNF503|Q96F45
	target instance predictes:[others]
	homolog instance predictes:[TGFBeta AR CRH EGFR Gastrin Leptin RAGE]
[1917]PPFIA4|O75335
	target instance predictes:[EGFR]
	homolog instance predictes:[TGFBeta]
[1918]KCTD6|Q8NC69
	target instance predictes:[others]
	homolog instance predictes:[BDNF]
[1919]CKB|P12277
	target instance predictes:[IL]
	homolog instance predictes:[EGFR]
[1920]POLR3E|Q9NVU0
	target instance predictes:[TNF]
	homolog instance predictes:[TNF]
[1921]UBE3B|Q7Z3V4
	target instance predictes:[TGFBeta]
	homolog instance predictes:[IL BCR Kit TSLP]
[1922]GBP6|Q6ZN66
	target instance predictes:[others]
	homolog instance predictes:[AR]
[1923]TNS3|Q68CZ2
	target instance predictes:[others]
	homolog instance predictes:[Notch TCR TGFBeta TNF IL Alpha6 AR BCR BDNF EGFR Gastrin Ghrelin Kit Leptin OSM Prolactin RANKL TSH]
[1924]IFNL3|Q8IZI9
	target instance predictes:[TSLP]
	homolog instance predictes:[IL]
[1925]FAM153C|Q494X1
	target instance predictes:[null]
	homolog instance predictes:[Ghrelin RAGE]
[1926]SOAT2|O75908
	target instance predictes:[others]
	homolog instance predictes:[Wnt]
[1927]KLHL20|Q9Y2M5
	target instance predictes:[TSLP]
	homolog instance predictes:[others]
[1928]RAD23A|P54725
	target instance predictes:[AR]
	homolog instance predictes:[TGFBeta FGF1 TSLP]
[1929]SMG9|Q9H0W8
	target instance predictes:[TGFBeta]
	homolog instance predictes:[TSLP]
[1930]LILRA6|Q6PI73
	target instance predictes:[others]
	homolog instance predictes:[TCR EGFR]
[1931]TNFAIP6|P98066
	target instance predictes:[TNF]
	homolog instance predictes:[TGFBeta Leptin]
[1932]MAGEB10|Q96LZ2
	target instance predictes:[null]
	homolog instance predictes:[AR]
[1933]HPCAL4|Q9UM19
	target instance predictes:[TSLP]
	homolog instance predictes:[IL TSH]
[1934]VPS4A|Q9UN37
	target instance predictes:[TNF]
	homolog instance predictes:[others]
[1935]C1QTNF7|Q9BXJ2
	target instance predictes:[others]
	homolog instance predictes:[IL]
[1936]PPP2R2C|Q9Y2T4
	target instance predictes:[others]
	homolog instance predictes:[TGFBeta]
[1937]ARPIN|Q7Z6K5
	target instance predictes:[null]
	homolog instance predictes:[TCR]
[1938]ZMAT4|Q9H898
	target instance predictes:[others]
	homolog instance predictes:[TNF IL EGFR OSM]
[1939]STK40|Q8N2I9
	target instance predictes:[EGFR]
	homolog instance predictes:[Notch TCR TGFBeta Wnt IL Alpha6 AR BCR BDNF CRH EGFR FGF1 FSH Gastrin Ghrelin Hedgehog ID Kit Leptin OSM Prolactin RAGE RANKL TSH TSLP TWEAK]
[1940]SRPX2|O60687
	target instance predictes:[AR]
	homolog instance predictes:[others]
[1941]OR5F1|O95221
	target instance predictes:[others]
	homolog instance predictes:[TCR]
[1942]C19orf54|Q5BKX5
	target instance predictes:[null]
	homolog instance predictes:[TNF]
[1943]ANKRD62|A6NC57
	target instance predictes:[null]
	homolog instance predictes:[TNF EGFR TSLP]
[1944]THBD|P07204
	target instance predictes:[TCR]
	homolog instance predictes:[EGFR]
[1945]PDPK2|Q6A1A2
	target instance predictes:[others]
	homolog instance predictes:[TCR TGFBeta IL BCR BDNF EGFR Ghrelin Kit TSH]
[1946]GLYCTK|Q8IVS8
	target instance predictes:[EGFR]
	homolog instance predictes:[others]
[1947]DPT|Q07507
	target instance predictes:[others]
	homolog instance predictes:[TCR TSLP]
[1948]SPATC1L|Q9H0A9
	target instance predictes:[others]
	homolog instance predictes:[TCR]
[1949]ANO4|Q32M45
	target instance predictes:[others]
	homolog instance predictes:[EGFR]
[1950]SMAD5|Q99717
	target instance predictes:[TGFBeta]
	homolog instance predictes:[TGFBeta TNF Alpha6 EGFR RAGE]
[1951]LMOD3|Q0VAK6
	target instance predictes:[others]
	homolog instance predictes:[TNF]
[1952]CD63|P08962
	target instance predictes:[TCR]
	homolog instance predictes:[Alpha6]
[1953]NOVA2|Q9UNW9
	target instance predictes:[TSLP]
	homolog instance predictes:[TCR TNF EGFR Leptin Prolactin]
[1954]ARAP3|Q8WWN8
	target instance predictes:[TCR]
	homolog instance predictes:[EGFR]
[1955]KIAA0226|Q92622
	target instance predictes:[others]
	homolog instance predictes:[EGFR]
[1956]HV104_HUMAN|P01744
	target instance predictes:[others]
	homolog instance predictes:[TCR]
[1957]WNT8A|Q9H1J5
	target instance predictes:[Wnt]
	homolog instance predictes:[Wnt]
[1958]DCHS1|Q96JQ0
	target instance predictes:[others]
	homolog instance predictes:[Wnt BDNF EGFR]
[1959]LPO|P22079
	target instance predictes:[TSLP]
	homolog instance predictes:[others]
[1960]ZFR|Q96KR1
	target instance predictes:[Alpha6]
	homolog instance predictes:[TGFBeta]
[1961]RTP4|Q96DX8
	target instance predictes:[EGFR]
	homolog instance predictes:[EGFR]
[1962]FANCM|Q8IYD8
	target instance predictes:[TNF]
	homolog instance predictes:[others]
[1963]EEF1D|P29692
	target instance predictes:[EGFR]
	homolog instance predictes:[EGFR]
[1964]NVL|O15381
	target instance predictes:[TNF]
	homolog instance predictes:[IL]
[1965]PYGO1|Q9Y3Y4
	target instance predictes:[Wnt]
	homolog instance predictes:[TGFBeta]
[1966]DHX8|Q14562
	target instance predictes:[TCR]
	homolog instance predictes:[TNF]
[1967]PSMD3|O43242
	target instance predictes:[TNF]
	homolog instance predictes:[TNF]
[1968]NEFH|P12036
	target instance predictes:[others]
	homolog instance predictes:[EGFR]
[1969]ATG13|O75143
	target instance predictes:[EGFR]
	homolog instance predictes:[EGFR]
[1970]CHST5|Q9GZS9
	target instance predictes:[EGFR]
	homolog instance predictes:[BCR]
[1971]PHF20|Q9BVI0
	target instance predictes:[others]
	homolog instance predictes:[TSLP]
[1972]MED19|A0JLT2
	target instance predictes:[Hedgehog]
	homolog instance predictes:[TGFBeta]
[1973]KIAA1683|Q9H0B3
	target instance predictes:[others]
	homolog instance predictes:[TCR]
[1974]PISD|Q9UG56
	target instance predictes:[others]
	homolog instance predictes:[EGFR]
[1975]ENTHD1|Q8IYW4
	target instance predictes:[null]
	homolog instance predictes:[EGFR]
[1976]ANO5|Q75V66
	target instance predictes:[others]
	homolog instance predictes:[EGFR]
[1977]FLT3LG|P49771
	target instance predictes:[RANKL]
	homolog instance predictes:[others]
[1978]ZNF280B|Q86YH2
	target instance predictes:[others]
	homolog instance predictes:[TGFBeta]
[1979]PPAPDC2|Q8IY26
	target instance predictes:[others]
	homolog instance predictes:[TCR]
[1980]NPBWR2|P48146
	target instance predictes:[others]
	homolog instance predictes:[Ghrelin]
[1981]ARPC2|O15144
	target instance predictes:[EGFR Kit]
	homolog instance predictes:[others]
[1982]ARFGEF2|Q9Y6D5
	target instance predictes:[EGFR]
	homolog instance predictes:[TCR]
[1983]TTC19|Q6DKK2
	target instance predictes:[EGFR]
	homolog instance predictes:[TCR]
[1984]MRC1|P22897
	target instance predictes:[TCR]
	homolog instance predictes:[OSM RAGE]
[1985]WASF3|Q9UPY6
	target instance predictes:[others]
	homolog instance predictes:[TCR]
[1986]MT2A|P02795
	target instance predictes:[AR]
	homolog instance predictes:[AR]
[1987]ORM1|P02763
	target instance predictes:[EGFR]
	homolog instance predictes:[TSLP]
[1988]HSD17B10|Q99714
	target instance predictes:[others]
	homolog instance predictes:[TCR]
[1989]NAIF1|Q69YI7
	target instance predictes:[TNF]
	homolog instance predictes:[TNF]
[1990]CA8|P35219
	target instance predictes:[TSLP]
	homolog instance predictes:[others]
[1991]RBM5|P52756
	target instance predictes:[TNF]
	homolog instance predictes:[others]
[1992]PARP6|Q2NL67
	target instance predictes:[others]
	homolog instance predictes:[TNF AR CRH OSM TWEAK]
[1993]EBF3|Q9H4W6
	target instance predictes:[others]
	homolog instance predictes:[Notch]
[1994]BOP1|Q14137
	target instance predictes:[EGFR]
	homolog instance predictes:[TSLP]
[1995]CNP|P09543
	target instance predictes:[others]
	homolog instance predictes:[RAGE]
[1996]SPEG|Q15772
	target instance predictes:[others]
	homolog instance predictes:[IL]
[1997]KIAA1161|Q6NSJ0
	target instance predictes:[others]
	homolog instance predictes:[TSH]
[1998]IFNA6|P05013
	target instance predictes:[IL]
	homolog instance predictes:[IL]
[1999]TCEAL6|Q6IPX3
	target instance predictes:[others]
	homolog instance predictes:[Notch]
[2000]APBB3|O95704
	target instance predictes:[others]
	homolog instance predictes:[Notch TCR TGFBeta TNF EGFR]
[2001]ZNF528|Q3MIS6
	target instance predictes:[others]
	homolog instance predictes:[TNF]
[2002]EPYC|Q99645
	target instance predictes:[others]
	homolog instance predictes:[BDNF]
[2003]GMEB1|Q9Y692
	target instance predictes:[others]
	homolog instance predictes:[EGFR]
[2004]DDT|P30046
	target instance predictes:[others]
	homolog instance predictes:[IL]
[2005]FPGS|Q05932
	target instance predictes:[TNF]
	homolog instance predictes:[others]
[2006]GYG1|P46976
	target instance predictes:[EGFR]
	homolog instance predictes:[others]
[2007]RNF145|Q96MT1
	target instance predictes:[others]
	homolog instance predictes:[TCR IL BCR EGFR FGF1 Kit Prolactin RANKL]
[2008]DSC2|Q02487
	target instance predictes:[EGFR]
	homolog instance predictes:[Wnt BDNF EGFR]
[2009]HV105_HUMAN|P01760
	target instance predictes:[others]
	homolog instance predictes:[IL]
[2010]SOX14|O95416
	target instance predictes:[TSLP]
	homolog instance predictes:[TGFBeta]
[2011]ST7L|Q8TDW4
	target instance predictes:[others]
	homolog instance predictes:[EGFR]
[2012]CAPS|Q13938
	target instance predictes:[TSLP]
	homolog instance predictes:[AR]
[2013]CLSPN|Q9HAW4
	target instance predictes:[TNF]
	homolog instance predictes:[others]
[2014]KCTD7|Q96MP8
	target instance predictes:[TCR BCR]
	homolog instance predictes:[BDNF]
[2015]FAM178A|Q8IX21
	target instance predictes:[null]
	homolog instance predictes:[TNF]
[2016]MLST8|Q9BVC4
	target instance predictes:[EGFR Ghrelin OSM]
	homolog instance predictes:[TNF IL AR BDNF]
[2017]PDC|P20941
	target instance predictes:[AR]
	homolog instance predictes:[TNF]
[2018]WTIP|A6NIX2
	target instance predictes:[AR]
	homolog instance predictes:[EGFR]
[2019]SPTB|P11277
	target instance predictes:[TCR]
	homolog instance predictes:[TNF AR Prolactin]
[2020]MAFG|O15525
	target instance predictes:[others]
	homolog instance predictes:[TGFBeta]
[2021]KLF13|Q9Y2Y9
	target instance predictes:[AR]
	homolog instance predictes:[TGFBeta AR CRH EGFR Gastrin Leptin RAGE]
[2022]CPM|P14384
	target instance predictes:[EGFR]
	homolog instance predictes:[BDNF]
[2023]FETUB|Q9UGM5
	target instance predictes:[others]
	homolog instance predictes:[EGFR]
[2024]SPDL1|Q96EA4
	target instance predictes:[AR]
	homolog instance predictes:[TSLP]
[2025]SEMA3G|Q9NS98
	target instance predictes:[TSLP]
	homolog instance predictes:[EGFR]
[2026]UBE2D4|Q9Y2X8
	target instance predictes:[TSLP]
	homolog instance predictes:[TGFBeta TNF]
[2027]FOXS1|O43638
	target instance predictes:[Notch]
	homolog instance predictes:[TNF IL BCR BDNF FSH Gastrin Ghrelin Kit Prolactin RAGE TSLP]
[2028]ZSCAN10|Q96SZ4
	target instance predictes:[others]
	homolog instance predictes:[Alpha6]
[2029]PCSK1|P29120
	target instance predictes:[TSH]
	homolog instance predictes:[Notch]
[2030]ASTL|Q6HA08
	target instance predictes:[others]
	homolog instance predictes:[TGFBeta TSLP]
[2031]ARRDC1|Q8N5I2
	target instance predictes:[null]
	homolog instance predictes:[FSH]
[2032]GPC6|Q9Y625
	target instance predictes:[Wnt]
	homolog instance predictes:[Wnt]
[2033]SPAG7|O75391
	target instance predictes:[others]
	homolog instance predictes:[TSLP]
[2034]KCNMB3|Q9NPA1
	target instance predictes:[BDNF]
	homolog instance predictes:[TCR]
[2035]RPS26|P62854
	target instance predictes:[TNF]
	homolog instance predictes:[TNF]
[2036]MEN1|O00255
	target instance predictes:[TGFBeta]
	homolog instance predictes:[AR]
[2037]SOBP|A7XYQ1
	target instance predictes:[others]
	homolog instance predictes:[Alpha6]
[2038]ARHGAP15|Q53QZ3
	target instance predictes:[TCR]
	homolog instance predictes:[TSLP]
[2039]RAVER1|Q8IY67
	target instance predictes:[AR]
	homolog instance predictes:[TSLP]
[2040]CLDN3|O15551
	target instance predictes:[others]
	homolog instance predictes:[Gastrin]
[2041]SGMS1|Q86VZ5
	target instance predictes:[others]
	homolog instance predictes:[TNF]
[2042]MYBPH|Q13203
	target instance predictes:[others]
	homolog instance predictes:[BDNF]
[2043]AMDHD2|Q9Y303
	target instance predictes:[others]
	homolog instance predictes:[EGFR]
[2044]SPIN4|Q56A73
	target instance predictes:[others]
	homolog instance predictes:[TNF]
[2045]PTGFR|P43088
	target instance predictes:[others]
	homolog instance predictes:[FSH]
[2046]GNMT|Q14749
	target instance predictes:[AR]
	homolog instance predictes:[others]
[2047]OTUD3|Q5T2D3
	target instance predictes:[null]
	homolog instance predictes:[TNF]
[2048]PRSS45|Q7RTY3
	target instance predictes:[others]
	homolog instance predictes:[Prolactin]
[2049]BRE|Q9NXR7
	target instance predictes:[TNF]
	homolog instance predictes:[others]
[2050]DIDO1|Q9BTC0
	target instance predictes:[TNF]
	homolog instance predictes:[TCR IL BDNF EGFR Kit Leptin OSM Prolactin RAGE TSLP]
[2051]CIDEB|Q9UHD4
	target instance predictes:[TNF]
	homolog instance predictes:[AR]
[2052]ZBTB14|O43829
	target instance predictes:[Alpha6]
	homolog instance predictes:[TNF]
[2053]BEX2|Q9BXY8
	target instance predictes:[TNF]
	homolog instance predictes:[EGFR]
[2054]SEC23A|Q15436
	target instance predictes:[FGF1]
	homolog instance predictes:[FGF1]
[2055]RND1|Q92730
	target instance predictes:[EGFR]
	homolog instance predictes:[Gastrin]
[2056]PDLIM7|Q9NR12
	target instance predictes:[EGFR]
	homolog instance predictes:[TCR TGFBeta IL AR EGFR Gastrin OSM Prolactin TSLP]
[2057]SSH1|Q8WYL5
	target instance predictes:[TCR]
	homolog instance predictes:[EGFR]
[2058]RNMT|O43148
	target instance predictes:[others]
	homolog instance predictes:[TCR]
[2059]C12orf36|Q495D7
	target instance predictes:[null]
	homolog instance predictes:[TCR]
[2060]CTAGE6|Q86UF2
	target instance predictes:[TSLP]
	homolog instance predictes:[TSLP]
[2061]RRP9|O43818
	target instance predictes:[TSLP]
	homolog instance predictes:[TNF IL AR BDNF]
[2062]TNFRSF21|O75509
	target instance predictes:[EGFR]
	homolog instance predictes:[TNF RANKL]
[2063]PODNL1|Q6PEZ8
	target instance predictes:[others]
	homolog instance predictes:[BDNF]
[2064]TAS2R4|Q9NYW5
	target instance predictes:[others]
	homolog instance predictes:[EGFR]
[2065]TTLL3|Q9Y4R7
	target instance predictes:[TSLP]
	homolog instance predictes:[TNF]
[2066]FN3K|Q9H479
	target instance predictes:[others]
	homolog instance predictes:[ID]
[2067]AK5|Q9Y6K8
	target instance predictes:[IL]
	homolog instance predictes:[IL]
[2068]PFN3|P60673
	target instance predictes:[AR]
	homolog instance predictes:[TCR]
[2069]TTF2|Q9UNY4
	target instance predictes:[AR]
	homolog instance predictes:[TSLP]
[2070]TOPORS|Q9NS56
	target instance predictes:[TSLP]
	homolog instance predictes:[AR]
[2071]MLK4|Q5TCX8
	target instance predictes:[others]
	homolog instance predictes:[TNF Gastrin]
[2072]CCSER2|Q9H7U1
	target instance predictes:[null]
	homolog instance predictes:[TNF]
[2073]SLC8A2|Q9UPR5
	target instance predictes:[others]
	homolog instance predictes:[Alpha6 EGFR]
[2074]ATRN|O75882
	target instance predictes:[RANKL]
	homolog instance predictes:[Alpha6]
[2075]SCAND2P|Q9GZW5
	target instance predictes:[others]
	homolog instance predictes:[AR]
[2076]DDX47|Q9H0S4
	target instance predictes:[TCR]
	homolog instance predictes:[TCR]
[2077]FREM2|Q5SZK8
	target instance predictes:[others]
	homolog instance predictes:[Alpha6 EGFR]
[2078]GOLM1|Q8NBJ4
	target instance predictes:[EGFR]
	homolog instance predictes:[Notch]
[2079]EI24|O14681
	target instance predictes:[TNF]
	homolog instance predictes:[TNF]
[2080]KLRG2|A4D1S0
	target instance predictes:[others]
	homolog instance predictes:[BCR]
[2081]FOXD4L6|Q3SYB3
	target instance predictes:[others]
	homolog instance predictes:[TNF IL BCR BDNF FSH Gastrin Ghrelin Kit Prolactin RAGE TSLP]
[2082]TCEB3CL|Q3SY89
	target instance predictes:[others]
	homolog instance predictes:[TNF]
[2083]LMAN1L|Q9HAT1
	target instance predictes:[others]
	homolog instance predictes:[TNF]
[2084]CDK19|Q9BWU1
	target instance predictes:[others]
	homolog instance predictes:[Hedgehog]
[2085]YK031_HUMAN|Q3C1W6
	target instance predictes:[others]
	homolog instance predictes:[TCR]
[2086]DDX42|Q86XP3
	target instance predictes:[TCR]
	homolog instance predictes:[TCR TNF EGFR]
[2087]MON2|Q7Z3U7
	target instance predictes:[others]
	homolog instance predictes:[EGFR FGF1]
[2088]GAPDHS|O14556
	target instance predictes:[TCR EGFR]
	homolog instance predictes:[AR]
[2089]NHP2|Q9NX24
	target instance predictes:[others]
	homolog instance predictes:[TCR BDNF TSLP]
[2090]CDKN1C|P49918
	target instance predictes:[AR]
	homolog instance predictes:[TGFBeta FGF1 Gastrin]
[2091]ANKRD46|Q86W74
	target instance predictes:[others]
	homolog instance predictes:[TCR TGFBeta TNF IL BCR BDNF CRH Gastrin Ghrelin Leptin OSM Prolactin RAGE RANKL TSH TSLP TWEAK]
[2092]MYH14|Q7Z406
	target instance predictes:[TNF]
	homolog instance predictes:[EGFR]
[2093]KV302_HUMAN|P01620
	target instance predictes:[others]
	homolog instance predictes:[IL BDNF EGFR Prolactin]
[2094]GAGE2B|Q13066
	target instance predictes:[others]
	homolog instance predictes:[TGFBeta TSLP]
[2095]OR9Q2|Q8NGE9
	target instance predictes:[others]
	homolog instance predictes:[TSH]
[2096]CCDC27|Q2M243
	target instance predictes:[null]
	homolog instance predictes:[TCR]
[2097]TOMM22|Q9NS69
	target instance predictes:[EGFR FGF1]
	homolog instance predictes:[EGFR]
[2098]GINS3|Q9BRX5
	target instance predictes:[others]
	homolog instance predictes:[TNF]
[2099]VPS41|P49754
	target instance predictes:[others]
	homolog instance predictes:[TNF]
[2100]MAGOH|P61326
	target instance predictes:[TGFBeta]
	homolog instance predictes:[EGFR]
[2101]ZNF330|Q9Y3S2
	target instance predictes:[TSLP]
	homolog instance predictes:[others]
[2102]DPH3P1|Q9H4G8
	target instance predictes:[others]
	homolog instance predictes:[TNF]
[2103]GBP1|P32455
	target instance predictes:[TNF]
	homolog instance predictes:[Prolactin]
[2104]PAH|P00439
	target instance predictes:[others]
	homolog instance predictes:[AR]
[2105]WISP2|O76076
	target instance predictes:[others]
	homolog instance predictes:[Notch]
[2106]KRT24|Q2M2I5
	target instance predictes:[EGFR]
	homolog instance predictes:[EGFR]
[2107]GAK11_HUMAN|P63145
	target instance predictes:[others]
	homolog instance predictes:[AR]
[2108]SRGN|P10124
	target instance predictes:[EGFR]
	homolog instance predictes:[EGFR]
[2109]CEP41|Q9BYV8
	target instance predictes:[EGFR]
	homolog instance predictes:[others]
[2110]INTS9|Q9NV88
	target instance predictes:[AR]
	homolog instance predictes:[others]
[2111]IPO5|O00410
	target instance predictes:[TNF]
	homolog instance predictes:[TGFBeta FGF1]
[2112]CACNA2D2|Q9NY47
	target instance predictes:[others]
	homolog instance predictes:[EGFR]
[2113]RPUSD3|Q6P087
	target instance predictes:[others]
	homolog instance predictes:[TSLP]
[2114]PLIN2|Q99541
	target instance predictes:[AR]
	homolog instance predictes:[EGFR]
[2115]ZFYVE19|Q96K21
	target instance predictes:[others]
	homolog instance predictes:[TCR TGFBeta EGFR FGF1]
[2116]VDAC1|P21796
	target instance predictes:[EGFR]
	homolog instance predictes:[EGFR]
[2117]MARK1|Q9P0L2
	target instance predictes:[TCR]
	homolog instance predictes:[TNF Wnt]
[2118]PRMT5|O14744
	target instance predictes:[TGFBeta]
	homolog instance predictes:[AR]
[2119]MUC16|Q8WXI7
	target instance predictes:[IL]
	homolog instance predictes:[others]
[2120]TNFAIP1|Q13829
	target instance predictes:[TNF]
	homolog instance predictes:[TGFBeta]
[2121]SCN4A|P35499
	target instance predictes:[others]
	homolog instance predictes:[CRH]
[2122]GRIN2A|Q12879
	target instance predictes:[BDNF Ghrelin]
	homolog instance predictes:[BDNF]
[2123]SPATA6|Q9NWH7
	target instance predictes:[others]
	homolog instance predictes:[TNF]
[2124]CRNN|Q9UBG3
	target instance predictes:[TSLP]
	homolog instance predictes:[IL]
[2125]ING4|Q9UNL4
	target instance predictes:[TNF]
	homolog instance predictes:[EGFR]
[2126]CPQ|Q9Y646
	target instance predictes:[others]
	homolog instance predictes:[TCR EGFR FGF1]
[2127]ZNF532|Q9HCE3
	target instance predictes:[others]
	homolog instance predictes:[TGFBeta]
[2128]SNX32|Q86XE0
	target instance predictes:[others]
	homolog instance predictes:[TNF]
[2129]EML1|O00423
	target instance predictes:[TSLP]
	homolog instance predictes:[TNF]
[2130]NRCAM|Q92823
	target instance predictes:[others]
	homolog instance predictes:[Hedgehog]
[2131]CEP170|Q5SW79
	target instance predictes:[TSLP]
	homolog instance predictes:[TGFBeta]
[2132]AKAP4|Q5JQC9
	target instance predictes:[ID]
	homolog instance predictes:[EGFR]
[2133]GJA8|P48165
	target instance predictes:[others]
	homolog instance predictes:[EGFR FSH]
[2134]ZBTB32|Q9Y2Y4
	target instance predictes:[others]
	homolog instance predictes:[BCR]
[2135]OTUD6B|Q8N6M0
	target instance predictes:[null]
	homolog instance predictes:[TNF]
[2136]C19orf68|Q86XI8
	target instance predictes:[others]
	homolog instance predictes:[EGFR]
[2137]ARHGEF33|A8MVX0
	target instance predictes:[others]
	homolog instance predictes:[Wnt EGFR]
[2138]GABBR2|O75899
	target instance predictes:[others]
	homolog instance predictes:[BDNF Ghrelin]
[2139]REP15|Q6BDI9
	target instance predictes:[others]
	homolog instance predictes:[TSLP]
[2140]NOL3|O60936
	target instance predictes:[AR]
	homolog instance predictes:[others]
[2141]ZWILCH|Q9H900
	target instance predictes:[TSLP]
	homolog instance predictes:[TNF Alpha6 AR EGFR FSH Gastrin Leptin Prolactin RAGE RANKL]
[2142]PHRF1|Q9P1Y6
	target instance predictes:[AR]
	homolog instance predictes:[TCR TGFBeta TNF IL BDNF RANKL]
[2143]CHADL|Q6NUI6
	target instance predictes:[others]
	homolog instance predictes:[TCR TGFBeta Alpha6 EGFR]
[2144]MICALL2|Q8IY33
	target instance predictes:[others]
	homolog instance predictes:[TGFBeta]
[2145]PPP2R2D|Q66LE6
	target instance predictes:[others]
	homolog instance predictes:[TGFBeta]
[2146]AP3D1|O14617
	target instance predictes:[others]
	homolog instance predictes:[EGFR RAGE]
[2147]KIF24|Q5T7B8
	target instance predictes:[TCR]
	homolog instance predictes:[others]
[2148]CHST1|O43916
	target instance predictes:[BCR]
	homolog instance predictes:[BCR]
[2149]ZSCAN2|Q7Z7L9
	target instance predictes:[Alpha6]
	homolog instance predictes:[others]
[2150]TMEM194A|O14524
	target instance predictes:[others]
	homolog instance predictes:[TNF]
[2151]MAGED1|Q9Y5V3
	target instance predictes:[TCR]
	homolog instance predictes:[Notch]
[2152]PTGER4|P35408
	target instance predictes:[Ghrelin]
	homolog instance predictes:[Ghrelin]
[2153]ENK7_HUMAN|O42043
	target instance predictes:[others]
	homolog instance predictes:[EGFR]
[2154]RPRD1B|Q9NQG5
	target instance predictes:[AR]
	homolog instance predictes:[TCR]
[2155]ITFG2|Q969R8
	target instance predictes:[null]
	homolog instance predictes:[TGFBeta]
[2156]CWC15|Q9P013
	target instance predictes:[AR]
	homolog instance predictes:[TSLP]
[2157]CALCRL|Q16602
	target instance predictes:[others]
	homolog instance predictes:[CRH]
[2158]RBPMS|Q93062
	target instance predictes:[AR]
	homolog instance predictes:[TGFBeta]
[2159]CXXC5|Q7LFL8
	target instance predictes:[TSLP]
	homolog instance predictes:[TNF]
[2160]DES|P17661
	target instance predictes:[EGFR]
	homolog instance predictes:[EGFR]
[2161]WDR4|P57081
	target instance predictes:[AR]
	homolog instance predictes:[Hedgehog]
[2162]ZNF181|Q2M3W8
	target instance predictes:[others]
	homolog instance predictes:[TNF]
[2163]ZNF776|Q68DI1
	target instance predictes:[others]
	homolog instance predictes:[Alpha6]
[2164]KDM3B|Q7LBC6
	target instance predictes:[others]
	homolog instance predictes:[Notch]
[2165]WBP5|Q9UHQ7
	target instance predictes:[others]
	homolog instance predictes:[AR]
[2166]USP5|P45974
	target instance predictes:[others]
	homolog instance predictes:[TNF]
[2167]EXT1|Q16394
	target instance predictes:[others]
	homolog instance predictes:[Wnt]
[2168]CYP2A13|Q16696
	target instance predictes:[FGF1]
	homolog instance predictes:[others]
[2169]SRCRB4D|Q8WTU2
	target instance predictes:[others]
	homolog instance predictes:[TWEAK]
[2170]PARVG|Q9HBI0
	target instance predictes:[EGFR TSLP]
	homolog instance predictes:[Wnt]
[2171]IP6K1|Q92551
	target instance predictes:[others]
	homolog instance predictes:[IL]
[2172]HLA-A|P13746
	target instance predictes:[BCR]
	homolog instance predictes:[others]
[2173]VIPR1|P32241
	target instance predictes:[TSH]
	homolog instance predictes:[others]
[2174]TRAPPC3L|Q5T215
	target instance predictes:[others]
	homolog instance predictes:[EGFR]
[2175]TUBG2|Q9NRH3
	target instance predictes:[EGFR]
	homolog instance predictes:[TCR]
[2176]LRIT3|Q3SXY7
	target instance predictes:[others]
	homolog instance predictes:[BDNF]
[2177]SNCAIP|Q9Y6H5
	target instance predictes:[AR]
	homolog instance predictes:[Notch TCR TGFBeta TNF IL BCR BDNF CRH EGFR FGF1 Gastrin Ghrelin ID Leptin OSM Prolactin RAGE RANKL TSLP TWEAK]
[2178]PMEPA1|Q969W9
	target instance predictes:[others]
	homolog instance predictes:[TCR]
[2179]SMRP1|Q8NCR6
	target instance predictes:[AR]
	homolog instance predictes:[others]
[2180]LIN28A|Q9H9Z2
	target instance predictes:[TSLP]
	homolog instance predictes:[IL BDNF]
[2181]FAM166A|Q6J272
	target instance predictes:[null]
	homolog instance predictes:[EGFR]
[2182]IGFN1|Q86VF2
	target instance predictes:[AR]
	homolog instance predictes:[Hedgehog]
[2183]ZNF649|Q9BS31
	target instance predictes:[others]
	homolog instance predictes:[AR]
[2184]MPDZ|O75970
	target instance predictes:[TCR]
	homolog instance predictes:[TCR TGFBeta EGFR]
[2185]NGFRAP1|Q00994
	target instance predictes:[TNF]
	homolog instance predictes:[EGFR]
[2186]ZIC5|Q96T25
	target instance predictes:[others]
	homolog instance predictes:[Hedgehog]
[2187]CPA2|P48052
	target instance predictes:[others]
	homolog instance predictes:[BDNF]
[2188]ARID2|Q68CP9
	target instance predictes:[TSLP]
	homolog instance predictes:[Hedgehog]
[2189]PGS1|Q32NB8
	target instance predictes:[others]
	homolog instance predictes:[TCR]
[2190]CNTD1|Q8N815
	target instance predictes:[null]
	homolog instance predictes:[TNF]
[2191]LRRC61|Q9BV99
	target instance predictes:[null]
	homolog instance predictes:[TCR TGFBeta Alpha6 EGFR]
[2192]TLDC1|Q6P9B6
	target instance predictes:[others]
	homolog instance predictes:[AR]
[2193]COMMD3|Q9UBI1
	target instance predictes:[others]
	homolog instance predictes:[Notch]
[2194]SERPINA1|P01009
	target instance predictes:[EGFR]
	homolog instance predictes:[EGFR]
[2195]GABBR1|Q9UBS5
	target instance predictes:[Ghrelin]
	homolog instance predictes:[BDNF Ghrelin]
[2196]NT5C1A|Q9BXI3
	target instance predictes:[TCR]
	homolog instance predictes:[TNF]
[2197]ADAD2|Q8NCV1
	target instance predictes:[TSLP]
	homolog instance predictes:[others]
[2198]CRTAC1|Q9NQ79
	target instance predictes:[others]
	homolog instance predictes:[EGFR]
[2199]SCP2|P22307
	target instance predictes:[EGFR]
	homolog instance predictes:[others]
[2200]UTY|O14607
	target instance predictes:[others]
	homolog instance predictes:[TGFBeta]
[2201]SPANXN1|Q5VSR9
	target instance predictes:[null]
	homolog instance predictes:[AR]
[2202]CDC37L1|Q7L3B6
	target instance predictes:[others]
	homolog instance predictes:[TNF AR]
[2203]TMEM173|Q86WV6
	target instance predictes:[TNF]
	homolog instance predictes:[AR]
[2204]DLD|P09622
	target instance predictes:[others]
	homolog instance predictes:[TCR]
[2205]CDK5R2|Q13319
	target instance predictes:[TCR]
	homolog instance predictes:[EGFR]
[2206]SLC41A2|Q96JW4
	target instance predictes:[others]
	homolog instance predictes:[RANKL]
[2207]LOXHD1|Q8IVV2
	target instance predictes:[others]
	homolog instance predictes:[IL]
[2208]ZNF106|Q9H2Y7
	target instance predictes:[others]
	homolog instance predictes:[Notch TNF]
[2209]GDF6|Q6KF10
	target instance predictes:[TSLP]
	homolog instance predictes:[TGFBeta]
[2210]SLC25A28|Q96A46
	target instance predictes:[others]
	homolog instance predictes:[EGFR]
[2211]MDP1|Q86V88
	target instance predictes:[TCR TSLP]
	homolog instance predictes:[TCR EGFR]
[2212]PRRC2B|Q5JSZ5
	target instance predictes:[others]
	homolog instance predictes:[AR]
[2213]TBC1D19|Q8N5T2
	target instance predictes:[EGFR]
	homolog instance predictes:[TNF]
[2214]LZIC|Q8WZA0
	target instance predictes:[others]
	homolog instance predictes:[Wnt]
[2215]KRT26|Q7Z3Y9
	target instance predictes:[others]
	homolog instance predictes:[EGFR]
[2216]KCNJ3|P48549
	target instance predictes:[BDNF]
	homolog instance predictes:[TNF]
[2217]KRT83|P78385
	target instance predictes:[others]
	homolog instance predictes:[EGFR]
[2218]CYP39A1|Q9NYL5
	target instance predictes:[FGF1]
	homolog instance predictes:[FSH Ghrelin]
[2219]DCAF17|Q5H9S7
	target instance predictes:[TNF]
	homolog instance predictes:[others]
[2220]XKRY|O14609
	target instance predictes:[TSLP]
	homolog instance predictes:[EGFR]
[2221]RFPL1|O75677
	target instance predictes:[others]
	homolog instance predictes:[TCR]
[2222]GRAMD2|Q8IUY3
	target instance predictes:[others]
	homolog instance predictes:[EGFR]
[2223]RASD2|Q96D21
	target instance predictes:[others]
	homolog instance predictes:[TCR IL EGFR FGF1 Gastrin OSM]
[2224]EYA1|Q99502
	target instance predictes:[AR]
	homolog instance predictes:[AR]
[2225]MSRB2|Q9Y3D2
	target instance predictes:[others]
	homolog instance predictes:[EGFR]
[2226]TRIT1|Q9H3H1
	target instance predictes:[TNF]
	homolog instance predictes:[TNF]
[2227]ONECUT1|Q9UBC0
	target instance predictes:[TGFBeta]
	homolog instance predictes:[TGFBeta TNF EGFR]
[2228]SFSWAP|Q12872
	target instance predictes:[AR]
	homolog instance predictes:[EGFR]
[2229]MUM1L1|Q5H9M0
	target instance predictes:[null]
	homolog instance predictes:[AR]
[2230]LSM5|Q9Y4Y9
	target instance predictes:[EGFR]
	homolog instance predictes:[TNF]
[2231]CTC1|Q2NKJ3
	target instance predictes:[others]
	homolog instance predictes:[TSLP]
[2232]FBXW8|Q8N3Y1
	target instance predictes:[others]
	homolog instance predictes:[RAGE]
[2233]SPPL2A|Q8TCT8
	target instance predictes:[others]
	homolog instance predictes:[EGFR]
[2234]GNAT3|A8MTJ3
	target instance predictes:[CRH]
	homolog instance predictes:[TSH]
[2235]PLS1|Q14651
	target instance predictes:[TSLP]
	homolog instance predictes:[others]
[2236]SYVN1|Q86TM6
	target instance predictes:[TSLP]
	homolog instance predictes:[TCR IL BCR EGFR FGF1 Kit Prolactin RANKL]
[2237]RTDR1|Q9UHP6
	target instance predictes:[others]
	homolog instance predictes:[TGFBeta FGF1]
[2238]SCGB1C1|Q8TD33
	target instance predictes:[others]
	homolog instance predictes:[Prolactin]
[2239]DPP8|Q6V1X1
	target instance predictes:[others]
	homolog instance predictes:[AR]
[2240]KIR2DS1|Q14954
	target instance predictes:[BCR]
	homolog instance predictes:[RANKL]
[2241]CCL7|P80098
	target instance predictes:[BCR]
	homolog instance predictes:[BCR]
[2242]NCMAP|Q5T1S8
	target instance predictes:[TCR]
	homolog instance predictes:[others]
[2243]COBLL1|Q53SF7
	target instance predictes:[others]
	homolog instance predictes:[EGFR]
[2244]INS|P01308
	target instance predictes:[Hedgehog]
	homolog instance predictes:[Hedgehog]
[2245]IQSEC2|Q5JU85
	target instance predictes:[others]
	homolog instance predictes:[TCR]
[2246]DIMT1|Q9UNQ2
	target instance predictes:[others]
	homolog instance predictes:[TSLP]
[2247]SIAH3|Q8IW03
	target instance predictes:[others]
	homolog instance predictes:[EGFR]
[2248]LYNX1|Q9BZG9
	target instance predictes:[RANKL]
	homolog instance predictes:[BCR]
[2249]VN1R2|Q8NFZ6
	target instance predictes:[others]
	homolog instance predictes:[TSLP]
[2250]UBLCP1|Q8WVY7
	target instance predictes:[others]
	homolog instance predictes:[TNF]
[2251]ALG1L|Q6GMV1
	target instance predictes:[others]
	homolog instance predictes:[CRH]
[2252]EPAG|Q14236
	target instance predictes:[TSLP]
	homolog instance predictes:[TNF]
[2253]PLS3|P13797
	target instance predictes:[TSLP]
	homolog instance predictes:[TSLP]
[2254]SEMA3E|O15041
	target instance predictes:[TSLP]
	homolog instance predictes:[EGFR]
[2255]SH3TC1|Q8TE82
	target instance predictes:[TSLP]
	homolog instance predictes:[TCR TNF BCR BDNF EGFR RANKL]
[2256]EIF5AL1|Q6IS14
	target instance predictes:[others]
	homolog instance predictes:[RAGE]
[2257]RPP14|P86397
	target instance predictes:[others]
	homolog instance predictes:[IL]
[2258]WWC1|Q8IX03
	target instance predictes:[AR]
	homolog instance predictes:[TGFBeta]
[2259]HYAL3|O43820
	target instance predictes:[TNF]
	homolog instance predictes:[BDNF]
[2260]HUS1|O60921
	target instance predictes:[EGFR]
	homolog instance predictes:[EGFR]
[2261]PCSK2|P16519
	target instance predictes:[others]
	homolog instance predictes:[Notch]
[2262]WHAMM|Q8TF30
	target instance predictes:[TSLP]
	homolog instance predictes:[TNF]
[2263]APLF|Q8IW19
	target instance predictes:[AR]
	homolog instance predictes:[TCR EGFR]
[2264]UBTFL6|P0CB48
	target instance predictes:[others]
	homolog instance predictes:[TNF AR RAGE]
[2265]NKRF|O15226
	target instance predictes:[AR]
	homolog instance predictes:[TNF]
[2266]NPR1|P16066
	target instance predictes:[TCR]
	homolog instance predictes:[EGFR]
[2267]ZNF335|Q9H4Z2
	target instance predictes:[Alpha6]
	homolog instance predictes:[TGFBeta]
[2268]KIF21B|O75037
	target instance predictes:[TNF]
	homolog instance predictes:[TGFBeta TNF Wnt Prolactin]
[2269]AURKB|Q96GD4
	target instance predictes:[TGFBeta]
	homolog instance predictes:[TCR TGFBeta IL BCR BDNF EGFR Ghrelin Kit TSH]
[2270]CLEC4A|Q9UMR7
	target instance predictes:[TCR]
	homolog instance predictes:[others]
[2271]RRAGC|Q9HB90
	target instance predictes:[AR]
	homolog instance predictes:[TSH]
[2272]FAU|P62861
	target instance predictes:[TSLP]
	homolog instance predictes:[TSLP]
[2273]NPFFR1|Q9GZQ6
	target instance predictes:[others]
	homolog instance predictes:[Ghrelin]
[2274]KCNAB2|Q13303
	target instance predictes:[BDNF]
	homolog instance predictes:[others]
[2275]ZNF300P1|Q17R26
	target instance predictes:[others]
	homolog instance predictes:[TNF]
[2276]NLRP5|P59047
	target instance predictes:[TNF]
	homolog instance predictes:[TNF]
[2277]CD48|P09326
	target instance predictes:[TCR TSLP]
	homolog instance predictes:[TCR]
[2278]CATSPER3|Q86XQ3
	target instance predictes:[others]
	homolog instance predictes:[CRH]
[2279]C16orf78|Q8WTQ4
	target instance predictes:[null]
	homolog instance predictes:[TNF]
[2280]VWCE|Q96DN2
	target instance predictes:[others]
	homolog instance predictes:[Notch]
[2281]CLEC3B|P05452
	target instance predictes:[TSLP]
	homolog instance predictes:[others]
[2282]PRMT8|Q9NR22
	target instance predictes:[AR]
	homolog instance predictes:[AR]
[2283]THG1L|Q9NWX6
	target instance predictes:[others]
	homolog instance predictes:[TGFBeta]
[2284]TCTN2|Q96GX1
	target instance predictes:[others]
	homolog instance predictes:[TNF]
[2285]DVL1P1|P54792
	target instance predictes:[Wnt]
	homolog instance predictes:[TGFBeta Wnt]
[2286]TBPL1|P62380
	target instance predictes:[others]
	homolog instance predictes:[TGFBeta]
[2287]SLC17A7|Q9P2U7
	target instance predictes:[BDNF]
	homolog instance predictes:[TNF]
[2288]DQX1|Q8TE96
	target instance predictes:[TNF]
	homolog instance predictes:[TNF]
[2289]SNX30|Q5VWJ9
	target instance predictes:[others]
	homolog instance predictes:[TGFBeta]
[2290]INPP5B|P32019
	target instance predictes:[TCR]
	homolog instance predictes:[TCR IL BCR Kit]
[2291]NUTM2G|Q5VZR2
	target instance predictes:[null]
	homolog instance predictes:[TSLP]
[2292]ADRA2A|P08913
	target instance predictes:[TSH]
	homolog instance predictes:[others]
[2293]ARHGEF16|Q5VV41
	target instance predictes:[BDNF]
	homolog instance predictes:[Wnt EGFR]
[2294]CCDC129|Q6ZRS4
	target instance predictes:[null]
	homolog instance predictes:[EGFR Kit]
[2295]TTC21A|Q8NDW8
	target instance predictes:[null]
	homolog instance predictes:[TCR]
[2296]AQPEP|Q6Q4G3
	target instance predictes:[others]
	homolog instance predictes:[TCR]
[2297]TREM1|Q9NP99
	target instance predictes:[RANKL]
	homolog instance predictes:[TCR]
[2298]BST2|Q10589
	target instance predictes:[TCR]
	homolog instance predictes:[Alpha6]
[2299]NHLH2|Q02577
	target instance predictes:[Notch]
	homolog instance predictes:[Notch]
[2300]BOLA2|Q9H3K6
	target instance predictes:[null]
	homolog instance predictes:[IL Leptin]
[2301]PEX11G|Q96HA9
	target instance predictes:[EGFR]
	homolog instance predictes:[others]
[2302]HDAC8|Q9BY41
	target instance predictes:[AR]
	homolog instance predictes:[Notch TNF]
[2303]FKBP8|Q14318
	target instance predictes:[TNF]
	homolog instance predictes:[EGFR]
[2304]CTSZ|Q9UBR2
	target instance predictes:[others]
	homolog instance predictes:[TSH]
[2305]DISC1|Q9NRI5
	target instance predictes:[Wnt]
	homolog instance predictes:[Wnt]
[2306]VPS8|Q8N3P4
	target instance predictes:[others]
	homolog instance predictes:[TNF]
[2307]IL33|O95760
	target instance predictes:[TSLP]
	homolog instance predictes:[TSLP]
[2308]IFNA5|P01569
	target instance predictes:[IL]
	homolog instance predictes:[IL]
[2309]CTSW|P56202
	target instance predictes:[others]
	homolog instance predictes:[TSH]
[2310]PUM2|Q8TB72
	target instance predictes:[EGFR]
	homolog instance predictes:[TSLP]
[2311]INPP5F|Q9Y2H2
	target instance predictes:[others]
	homolog instance predictes:[EGFR]
[2312]RELL1|Q8IUW5
	target instance predictes:[TCR]
	homolog instance predictes:[others]
[2313]VCX3B|Q9H321
	target instance predictes:[others]
	homolog instance predictes:[TSLP]
[2314]SLC22A12|Q96S37
	target instance predictes:[others]
	homolog instance predictes:[IL TSH]
[2315]BGN|P21810
	target instance predictes:[others]
	homolog instance predictes:[TCR TGFBeta Alpha6 EGFR]
[2316]KRT121P|A6NCN2
	target instance predictes:[others]
	homolog instance predictes:[EGFR]
[2317]GPR97|Q86Y34
	target instance predictes:[others]
	homolog instance predictes:[CRH]
[2318]ESPL1|Q14674
	target instance predictes:[TNF]
	homolog instance predictes:[AR]
[2319]PCGF1|Q9BSM1
	target instance predictes:[TSLP]
	homolog instance predictes:[AR]
[2320]CDH8|P55286
	target instance predictes:[others]
	homolog instance predictes:[EGFR]
[2321]BAP18|Q8IXM2
	target instance predictes:[others]
	homolog instance predictes:[TGFBeta TSLP]
[2322]SLC25A29|Q8N8R3
	target instance predictes:[others]
	homolog instance predictes:[Ghrelin]
[2323]LTC4S|Q16873
	target instance predictes:[EGFR]
	homolog instance predictes:[IL]
[2324]AP3S1|Q92572
	target instance predictes:[others]
	homolog instance predictes:[FGF1]
[2325]UHMK1|Q8TAS1
	target instance predictes:[AR]
	homolog instance predictes:[Notch TCR TGFBeta TNF Wnt IL AR BCR BDNF CRH EGFR FGF1 Gastrin Ghrelin Kit Leptin OSM Prolactin TWEAK]
[2326]BCL7B|Q9BQE9
	target instance predictes:[TSLP]
	homolog instance predictes:[TNF]
[2327]COL5A1|P20908
	target instance predictes:[others]
	homolog instance predictes:[Alpha6]
[2328]PRR23D1|E9PI22
	target instance predictes:[null]
	homolog instance predictes:[BCR EGFR FGF1 TSLP]
[2329]ASCC1|Q8N9N2
	target instance predictes:[TSLP]
	homolog instance predictes:[Notch TCR TGFBeta TNF EGFR]
[2330]FFAR1|O14842
	target instance predictes:[Ghrelin]
	homolog instance predictes:[Ghrelin]
[2331]BUB3|O43684
	target instance predictes:[TSLP]
	homolog instance predictes:[TGFBeta]
[2332]DENND6A|Q8IWF6
	target instance predictes:[others]
	homolog instance predictes:[EGFR]
[2333]GRIP2|Q9C0E4
	target instance predictes:[TCR]
	homolog instance predictes:[BDNF]
[2334]TTC34|A8MYJ7
	target instance predictes:[null]
	homolog instance predictes:[TNF]
[2335]INSL5|Q9Y5Q6
	target instance predictes:[TSLP]
	homolog instance predictes:[others]
[2336]RBMY1B|A6NDE4
	target instance predictes:[AR]
	homolog instance predictes:[TSLP]
[2337]LYZL6|O75951
	target instance predictes:[others]
	homolog instance predictes:[RANKL]
[2338]DNAJA1|P31689
	target instance predictes:[TNF]
	homolog instance predictes:[FGF1]
[2339]TESPA1|A2RU30
	target instance predictes:[others]
	homolog instance predictes:[TSLP]
[2340]SPRR3|Q9UBC9
	target instance predictes:[EGFR]
	homolog instance predictes:[TCR FGF1 Gastrin OSM]
[2341]SDF4|Q9BRK5
	target instance predictes:[EGFR]
	homolog instance predictes:[Prolactin]
[2342]KIF14|Q15058
	target instance predictes:[AR]
	homolog instance predictes:[others]
[2343]U2AF1L4|Q8WU68
	target instance predictes:[AR]
	homolog instance predictes:[others]
[2344]BMP15|O95972
	target instance predictes:[TSLP]
	homolog instance predictes:[TGFBeta]
[2345]ELOF1|P60002
	target instance predictes:[others]
	homolog instance predictes:[TSLP]
[2346]AGAP5|A6NIR3
	target instance predictes:[EGFR]
	homolog instance predictes:[TCR EGFR]
[2347]SOHLH1|Q5JUK2
	target instance predictes:[others]
	homolog instance predictes:[ID]
[2348]WNT2B|Q93097
	target instance predictes:[Wnt]
	homolog instance predictes:[Wnt]
[2349]MYH1|P12882
	target instance predictes:[TNF]
	homolog instance predictes:[EGFR]
[2350]USP17L19|D6RCP7
	target instance predictes:[others]
	homolog instance predictes:[TNF]
[2351]DYNLL2|Q96FJ2
	target instance predictes:[others]
	homolog instance predictes:[EGFR]
[2352]CD36|P16671
	target instance predictes:[TCR]
	homolog instance predictes:[others]
[2353]ANKHD1|Q8IWZ3
	target instance predictes:[TSLP]
	homolog instance predictes:[TNF EGFR TSLP]
[2354]STX19|Q8N4C7
	target instance predictes:[others]
	homolog instance predictes:[EGFR]
[2355]TKTL2|Q9H0I9
	target instance predictes:[others]
	homolog instance predictes:[EGFR]
[2356]HK2|P52789
	target instance predictes:[others]
	homolog instance predictes:[EGFR]
[2357]BCKDHA|P12694
	target instance predictes:[others]
	homolog instance predictes:[EGFR]
[2358]FABP1|P07148
	target instance predictes:[EGFR]
	homolog instance predictes:[Prolactin]
[2359]HBB|P68871
	target instance predictes:[TGFBeta]
	homolog instance predictes:[others]
[2360]PRDM6|Q9NQX0
	target instance predictes:[AR]
	homolog instance predictes:[TGFBeta]
[2361]FBXL22|Q6P050
	target instance predictes:[others]
	homolog instance predictes:[TCR]
[2362]NACAP1|Q9BZK3
	target instance predictes:[null]
	homolog instance predictes:[TGFBeta]
[2363]KIR3DL3|Q8N743
	target instance predictes:[others]
	homolog instance predictes:[RANKL]
[2364]KIF5B|P33176
	target instance predictes:[TNF]
	homolog instance predictes:[TGFBeta]
[2365]HEG1|Q9ULI3
	target instance predictes:[RANKL]
	homolog instance predictes:[others]
[2366]GM2A|P17900
	target instance predictes:[others]
	homolog instance predictes:[TCR]
[2367]PHIP|Q8WWQ0
	target instance predictes:[AR]
	homolog instance predictes:[Notch TGFBeta TNF IL AR Kit Leptin OSM Prolactin]
[2368]KRTAP2-2|Q9BYT5
	target instance predictes:[others]
	homolog instance predictes:[TGFBeta TSLP]
[2369]ROBO3|Q96MS0
	target instance predictes:[others]
	homolog instance predictes:[BDNF]
[2370]TAF11|Q15544
	target instance predictes:[AR]
	homolog instance predictes:[TSLP]
[2371]TRPC7|Q9HCX4
	target instance predictes:[others]
	homolog instance predictes:[BDNF]
[2372]KCTD13|Q8WZ19
	target instance predictes:[others]
	homolog instance predictes:[TNF]
[2373]SYCE1|Q8N0S2
	target instance predictes:[TSLP]
	homolog instance predictes:[others]
[2374]TACR2|P21452
	target instance predictes:[others]
	homolog instance predictes:[Ghrelin]
[2375]LAMTOR2|Q9Y2Q5
	target instance predictes:[EGFR]
	homolog instance predictes:[TSLP]
[2376]TMEM128|Q5BJH2
	target instance predictes:[others]
	homolog instance predictes:[TNF]
[2377]DDHD1|Q8NEL9
	target instance predictes:[others]
	homolog instance predictes:[AR]
[2378]GJD4|Q96KN9
	target instance predictes:[others]
	homolog instance predictes:[EGFR FSH]
[2379]WDR27|A2RRH5
	target instance predictes:[null]
	homolog instance predictes:[TGFBeta TNF Wnt Prolactin]
[2380]MAZ|P56270
	target instance predictes:[AR]
	homolog instance predictes:[BCR]
[2381]TTK|P33981
	target instance predictes:[others]
	homolog instance predictes:[TNF IL AR BDNF EGFR Leptin]
[2382]HIST2H2AA3|Q6FI13
	target instance predictes:[others]
	homolog instance predictes:[TCR TGFBeta TNF IL BCR EGFR FGF1 Gastrin Kit OSM Prolactin TSLP]
[2383]CDC45|O75419
	target instance predictes:[TSLP]
	homolog instance predictes:[TNF]
[2384]GLB1L|Q6UWU2
	target instance predictes:[others]
	homolog instance predictes:[TNF]
[2385]MAMSTR|Q6ZN01
	target instance predictes:[AR]
	homolog instance predictes:[TGFBeta]
[2386]YAF2|Q8IY57
	target instance predictes:[AR]
	homolog instance predictes:[TGFBeta TSLP]
[2387]BLID|Q8IZY5
	target instance predictes:[others]
	homolog instance predictes:[BDNF]
[2388]CHST12|Q9NRB3
	target instance predictes:[BCR]
	homolog instance predictes:[AR]
[2389]UBL5|Q9BZL1
	target instance predictes:[others]
	homolog instance predictes:[AR]
[2390]EBAG9|O00559
	target instance predictes:[others]
	homolog instance predictes:[EGFR]
[2391]LRRC32|Q14392
	target instance predictes:[others]
	homolog instance predictes:[TCR TGFBeta Alpha6 EGFR]
[2392]LGR5|O75473
	target instance predictes:[others]
	homolog instance predictes:[TCR TGFBeta Alpha6 EGFR]
[2393]TRPM5|Q9NZQ8
	target instance predictes:[others]
	homolog instance predictes:[TCR TNF]
[2394]BEAN1|Q3B7T3
	target instance predictes:[others]
	homolog instance predictes:[TNF]
[2395]EID3|Q8N140
	target instance predictes:[AR]
	homolog instance predictes:[AR]
[2396]UBE2NL|Q5JXB2
	target instance predictes:[TSLP]
	homolog instance predictes:[TGFBeta TNF AR]
[2397]SPACA3|Q8IXA5
	target instance predictes:[others]
	homolog instance predictes:[AR]
[2398]HHAT|Q5VTY9
	target instance predictes:[others]
	homolog instance predictes:[TCR]
[2399]PTPLB|Q6Y1H2
	target instance predictes:[others]
	homolog instance predictes:[TCR EGFR]
[2400]SOSTDC1|Q6X4U4
	target instance predictes:[Wnt]
	homolog instance predictes:[Wnt]
[2401]IQCF1|Q8N6M8
	target instance predictes:[null]
	homolog instance predictes:[TCR]
[2402]LGI3|Q8N145
	target instance predictes:[others]
	homolog instance predictes:[BDNF]
[2403]GLTP|Q9NZD2
	target instance predictes:[EGFR]
	homolog instance predictes:[EGFR]
[2404]TIAL1|Q01085
	target instance predictes:[AR]
	homolog instance predictes:[TSLP]
[2405]TPTE|P56180
	target instance predictes:[EGFR]
	homolog instance predictes:[AR BCR EGFR Leptin]
[2406]TUFT_HUMAN|P01858
	target instance predictes:[TSLP]
	homolog instance predictes:[null]
[2407]GPATCH1|Q9BRR8
	target instance predictes:[others]
	homolog instance predictes:[AR]
[2408]FAM9A|Q8IZU1
	target instance predictes:[others]
	homolog instance predictes:[TSLP]
[2409]FAT4|Q6V0I7
	target instance predictes:[EGFR]
	homolog instance predictes:[Wnt BDNF EGFR]
[2410]GRIA4|P48058
	target instance predictes:[BDNF]
	homolog instance predictes:[BDNF]
[2411]RRN3|Q9NYV6
	target instance predictes:[others]
	homolog instance predictes:[TCR EGFR Gastrin]
[2412]DTNBP1|Q96EV8
	target instance predictes:[BDNF]
	homolog instance predictes:[others]
[2413]USP17L2|Q6R6M4
	target instance predictes:[TNF]
	homolog instance predictes:[others]
[2414]SDE2|Q6IQ49
	target instance predictes:[null]
	homolog instance predictes:[EGFR]
[2415]CUL9|Q8IWT3
	target instance predictes:[TNF]
	homolog instance predictes:[AR]
[2416]LMCD1|Q9NZU5
	target instance predictes:[Notch]
	homolog instance predictes:[AR]
[2417]ZNF503-AS2|A6NEH8
	target instance predictes:[null]
	homolog instance predictes:[FGF1]
[2418]PNMA2|Q9UL42
	target instance predictes:[TNF]
	homolog instance predictes:[TNF]
[2419]LRRC18|Q8N456
	target instance predictes:[others]
	homolog instance predictes:[TCR TGFBeta Alpha6 EGFR]
[2420]CGB1|A6NKQ9
	target instance predictes:[others]
	homolog instance predictes:[FSH]
[2421]BPIFB3|P59826
	target instance predictes:[EGFR]
	homolog instance predictes:[TSLP]
[2422]MEIS2|O14770
	target instance predictes:[TGFBeta]
	homolog instance predictes:[TGFBeta TNF EGFR]
[2423]PLIN3|O60664
	target instance predictes:[EGFR]
	homolog instance predictes:[others]
[2424]KCNIP4|Q6PIL6
	target instance predictes:[BDNF]
	homolog instance predictes:[IL TSH]
[2425]USP34|Q70CQ2
	target instance predictes:[Wnt]
	homolog instance predictes:[others]
[2426]ZNHIT6|Q9NWK9
	target instance predictes:[others]
	homolog instance predictes:[TNF]
[2427]KIR3DS1|Q14943
	target instance predictes:[TCR]
	homolog instance predictes:[IL]
[2428]VPS18|Q9P253
	target instance predictes:[TGFBeta]
	homolog instance predictes:[TNF]
[2429]DNAJC5B|Q9UF47
	target instance predictes:[TNF]
	homolog instance predictes:[TCR]
[2430]ZNF621|Q6ZSS3
	target instance predictes:[others]
	homolog instance predictes:[AR]
[2431]ARHGAP4|P98171
	target instance predictes:[TCR]
	homolog instance predictes:[EGFR]
[2432]PLP1|P60201
	target instance predictes:[EGFR]
	homolog instance predictes:[EGFR FGF1]
[2433]PPEF1|O14829
	target instance predictes:[others]
	homolog instance predictes:[TNF Wnt AR]
[2434]AP1M2|Q9Y6Q5
	target instance predictes:[FGF1]
	homolog instance predictes:[Ghrelin]
[2435]ZW10|O43264
	target instance predictes:[others]
	homolog instance predictes:[IL EGFR FGF1 Leptin Prolactin]
[2436]ELP2|Q6IA86
	target instance predictes:[others]
	homolog instance predictes:[TNF IL AR BDNF]
[2437]GRIN3A|Q8TCU5
	target instance predictes:[others]
	homolog instance predictes:[BDNF Ghrelin]
[2438]CANT1|Q8WVQ1
	target instance predictes:[others]
	homolog instance predictes:[Alpha6]
[2439]TSPAN12|O95859
	target instance predictes:[TCR]
	homolog instance predictes:[Alpha6]
[2440]TRIM45|Q9H8W5
	target instance predictes:[TSLP]
	homolog instance predictes:[TNF AR Prolactin]
[2441]ATP6AP1L|Q52LC2
	target instance predictes:[others]
	homolog instance predictes:[TCR]
[2442]SBK2|P0C263
	target instance predictes:[others]
	homolog instance predictes:[BDNF EGFR Ghrelin Leptin RANKL]
[2443]PURB|Q96QR8
	target instance predictes:[others]
	homolog instance predictes:[EGFR]
[2444]LRTOMT|Q8WZ04
	target instance predictes:[TSLP]
	homolog instance predictes:[TCR TNF IL BCR EGFR Ghrelin Kit Prolactin RANKL TSLP]
[2445]ATP13A2|Q9NQ11
	target instance predictes:[TNF]
	homolog instance predictes:[BCR]
[2446]RMND1|Q9NWS8
	target instance predictes:[others]
	homolog instance predictes:[TCR]
[2447]DNAH2|Q9P225
	target instance predictes:[TSLP]
	homolog instance predictes:[TGFBeta]
[2448]CAMKK1|Q8N5S9
	target instance predictes:[others]
	homolog instance predictes:[Ghrelin]
[2449]C18orf25|Q96B23
	target instance predictes:[null]
	homolog instance predictes:[TGFBeta]
[2450]ARHGEF9|O43307
	target instance predictes:[EGFR]
	homolog instance predictes:[Wnt EGFR]
[2451]TPGS1|Q6ZTW0
	target instance predictes:[others]
	homolog instance predictes:[EGFR FSH]
[2452]DEFB125|Q8N687
	target instance predictes:[others]
	homolog instance predictes:[TSLP]
[2453]ADCY1|Q08828
	target instance predictes:[TSH]
	homolog instance predictes:[TSH]
[2454]A2M|P01023
	target instance predictes:[EGFR]
	homolog instance predictes:[others]
[2455]DCTN1|Q14203
	target instance predictes:[TGFBeta]
	homolog instance predictes:[TGFBeta]
[2456]FTSJ3|Q8IY81
	target instance predictes:[others]
	homolog instance predictes:[TSLP]
[2457]ETV1|P50549
	target instance predictes:[others]
	homolog instance predictes:[AR RANKL]
[2458]ANHX|E9PGG2
	target instance predictes:[others]
	homolog instance predictes:[TGFBeta TNF EGFR]
[2459]LARP4B|Q92615
	target instance predictes:[others]
	homolog instance predictes:[TNF]
[2460]NANOG|Q9H9S0
	target instance predictes:[others]
	homolog instance predictes:[TSH]
[2461]NELL2|Q99435
	target instance predictes:[EGFR]
	homolog instance predictes:[Notch]
[2462]THEGL|P0DJG4
	target instance predictes:[null]
	homolog instance predictes:[AR]
[2463]SLC29A2|Q14542
	target instance predictes:[others]
	homolog instance predictes:[TCR]
[2464]THAP8|Q8NA92
	target instance predictes:[others]
	homolog instance predictes:[TNF]
[2465]COG6|Q9Y2V7
	target instance predictes:[others]
	homolog instance predictes:[TGFBeta]
[2466]CATSPER4|Q7RTX7
	target instance predictes:[others]
	homolog instance predictes:[CRH]
[2467]FOXE1|O00358
	target instance predictes:[TGFBeta]
	homolog instance predictes:[TNF IL BCR BDNF FSH Gastrin Ghrelin Kit Prolactin RAGE TSLP]
[2468]CALB2|P22676
	target instance predictes:[TSLP]
	homolog instance predictes:[TNF]
[2469]PAICS|P22234
	target instance predictes:[IL]
	homolog instance predictes:[TNF]
[2470]MYH6|P13533
	target instance predictes:[TNF]
	homolog instance predictes:[EGFR]
[2471]DDX60|Q8IY21
	target instance predictes:[TCR]
	homolog instance predictes:[TCR]
[2472]DISP2|A7MBM2
	target instance predictes:[others]
	homolog instance predictes:[RANKL]
[2473]GIG44|P09565
	target instance predictes:[TSLP]
	homolog instance predictes:[others]
[2474]ISY1|Q9ULR0
	target instance predictes:[others]
	homolog instance predictes:[AR]
[2475]CLTB|P09497
	target instance predictes:[EGFR]
	homolog instance predictes:[EGFR]
[2476]LGR6|Q9HBX8
	target instance predictes:[others]
	homolog instance predictes:[TSH]
[2477]KDM1B|Q8NB78
	target instance predictes:[Alpha6]
	homolog instance predictes:[AR]
[2478]PCDHA7|Q9UN72
	target instance predictes:[TCR]
	homolog instance predictes:[Wnt BDNF EGFR]
[2479]CHD4|Q14839
	target instance predictes:[AR]
	homolog instance predictes:[TGFBeta]
[2480]DNAJB12|Q9NXW2
	target instance predictes:[TCR]
	homolog instance predictes:[TCR]
[2481]CALCB|P10092
	target instance predictes:[others]
	homolog instance predictes:[Kit]
[2482]ZC3H10|Q96K80
	target instance predictes:[EGFR]
	homolog instance predictes:[TNF]
[2483]SLC2A8|Q9NY64
	target instance predictes:[others]
	homolog instance predictes:[IL TSH]
[2484]C11orf35|Q8IXW0
	target instance predictes:[null]
	homolog instance predictes:[EGFR]
[2485]TTC3|P53804
	target instance predictes:[others]
	homolog instance predictes:[TNF]
[2486]MTAP|Q13126
	target instance predictes:[AR]
	homolog instance predictes:[others]
[2487]CLCA3P|Q9Y6N3
	target instance predictes:[Alpha6]
	homolog instance predictes:[Alpha6]
[2488]CNTNAP4|Q9C0A0
	target instance predictes:[others]
	homolog instance predictes:[Alpha6]
[2489]S72L3_HUMAN|A6NG73
	target instance predictes:[AR]
	homolog instance predictes:[TCR EGFR]
[2490]KIAA1328|Q86T90
	target instance predictes:[null]
	homolog instance predictes:[EGFR]
[2491]CNIH3|Q8TBE1
	target instance predictes:[BDNF]
	homolog instance predictes:[others]
[2492]SEC11A|P67812
	target instance predictes:[others]
	homolog instance predictes:[BCR]
[2493]GABRR1|P24046
	target instance predictes:[BDNF]
	homolog instance predictes:[Wnt]
[2494]YH007_HUMAN|Q8N7P7
	target instance predictes:[null]
	homolog instance predictes:[RANKL]
[2495]NR2F1|P10589
	target instance predictes:[TGFBeta]
	homolog instance predictes:[TCR CRH]
[2496]C16orf86|Q6ZW13
	target instance predictes:[null]
	homolog instance predictes:[AR]
[2497]ULK2|Q8IYT8
	target instance predictes:[EGFR]
	homolog instance predictes:[TCR TGFBeta TNF IL BCR Gastrin Ghrelin Leptin RAGE RANKL TSH TWEAK]
[2498]SRSF3|P84103
	target instance predictes:[AR]
	homolog instance predictes:[others]
[2499]FAM175B|Q15018
	target instance predictes:[others]
	homolog instance predictes:[Hedgehog]
[2500]RPS27A|P62979
	target instance predictes:[TNF EGFR]
	homolog instance predictes:[TGFBeta]
[2501]PDZK1|Q5T2W1
	target instance predictes:[EGFR]
	homolog instance predictes:[Wnt]
[2502]TXN2|Q99757
	target instance predictes:[others]
	homolog instance predictes:[Leptin]
[2503]CROCC|Q5TZA2
	target instance predictes:[EGFR]
	homolog instance predictes:[TGFBeta]
[2504]HIST2H2BF|Q5QNW6
	target instance predictes:[others]
	homolog instance predictes:[IL EGFR FSH]
[2505]ZNF777|Q9ULD5
	target instance predictes:[others]
	homolog instance predictes:[AR]
[2506]KCNK17|Q96T54
	target instance predictes:[BDNF]
	homolog instance predictes:[Ghrelin]
[2507]LAMTOR3|Q9UHA4
	target instance predictes:[EGFR]
	homolog instance predictes:[EGFR]
[2508]TMEM80|Q96HE8
	target instance predictes:[others]
	homolog instance predictes:[TCR]
[2509]TRPT1|Q86TN4
	target instance predictes:[others]
	homolog instance predictes:[TCR]
[2510]TENM4|Q6N022
	target instance predictes:[TSLP]
	homolog instance predictes:[TGFBeta FGF1 TSLP]
[2511]LGR4|Q9BXB1
	target instance predictes:[others]
	homolog instance predictes:[BDNF]
[2512]ELOVL4|Q9GZR5
	target instance predictes:[others]
	homolog instance predictes:[FGF1]
[2513]CAPN9|O14815
	target instance predictes:[TSLP]
	homolog instance predictes:[others]
[2514]SORBS2|O94875
	target instance predictes:[AR]
	homolog instance predictes:[TCR EGFR]
[2515]PAMR1|Q6UXH9
	target instance predictes:[others]
	homolog instance predictes:[Prolactin]
[2516]SRSF8|Q9BRL6
	target instance predictes:[AR]
	homolog instance predictes:[TCR]
[2517]CCDC86|Q9H6F5
	target instance predictes:[TSLP]
	homolog instance predictes:[TSLP]
[2518]QSER1|Q2KHR3
	target instance predictes:[null]
	homolog instance predictes:[RANKL]
[2519]GALNT4|Q8N4A0
	target instance predictes:[BCR]
	homolog instance predictes:[TCR]
[2520]GTF3C1|Q12789
	target instance predictes:[TNF]
	homolog instance predictes:[others]
[2521]HSFY1|Q96LI6
	target instance predictes:[others]
	homolog instance predictes:[TGFBeta]
[2522]MTMR3|Q13615
	target instance predictes:[TCR]
	homolog instance predictes:[TCR TGFBeta EGFR FGF1]
[2523]INPP4A|Q96PE3
	target instance predictes:[others]
	homolog instance predictes:[EGFR]
[2524]ASB2|Q96Q27
	target instance predictes:[others]
	homolog instance predictes:[BDNF]
[2525]CCL3L1|P16619
	target instance predictes:[BCR]
	homolog instance predictes:[BCR]
[2526]RNF113B|Q8IZP6
	target instance predictes:[others]
	homolog instance predictes:[TCR]
[2527]EIF1AX|P47813
	target instance predictes:[BDNF TSLP]
	homolog instance predictes:[TNF]
[2528]SMC1A|Q14683
	target instance predictes:[TSLP]
	homolog instance predictes:[others]
[2529]KRT13|P13646
	target instance predictes:[others]
	homolog instance predictes:[EGFR]
[2530]YU007_HUMAN|A8MWV9
	target instance predictes:[others]
	homolog instance predictes:[RANKL]
[2531]NHSL2|Q5HYW2
	target instance predictes:[null]
	homolog instance predictes:[TSLP]
[2532]DMAP1|Q9NPF5
	target instance predictes:[AR]
	homolog instance predictes:[AR]
[2533]ERP44|Q9BS26
	target instance predictes:[others]
	homolog instance predictes:[Leptin]
[2534]LV001_HUMAN|P04211
	target instance predictes:[others]
	homolog instance predictes:[TCR]
[2535]ZZZ3|Q8IYH5
	target instance predictes:[others]
	homolog instance predictes:[TCR]
[2536]CSGALNACT1|Q8TDX6
	target instance predictes:[EGFR]
	homolog instance predictes:[TCR]
[2537]URGCP|Q8TCY9
	target instance predictes:[TSLP]
	homolog instance predictes:[TNF]
[2538]DPP3|Q9NY33
	target instance predictes:[TGFBeta TSLP]
	homolog instance predictes:[TGFBeta TSLP]
[2539]RPS27|P42677
	target instance predictes:[TNF]
	homolog instance predictes:[TSLP]
[2540]C1orf112|Q9NSG2
	target instance predictes:[null]
	homolog instance predictes:[TSLP]
[2541]GJB7|Q6PEY0
	target instance predictes:[others]
	homolog instance predictes:[EGFR FSH]
[2542]CHEK2|O96017
	target instance predictes:[AR]
	homolog instance predictes:[TCR BCR EGFR Gastrin]
[2543]CWF19L1|Q69YN2
	target instance predictes:[others]
	homolog instance predictes:[TNF]
[2544]ENTPD1|P49961
	target instance predictes:[TCR]
	homolog instance predictes:[others]
[2545]SLC25A11|Q02978
	target instance predictes:[others]
	homolog instance predictes:[AR]
[2546]STX1A|Q16623
	target instance predictes:[EGFR]
	homolog instance predictes:[TNF]
[2547]MYEF2|Q9P2K5
	target instance predictes:[TSLP]
	homolog instance predictes:[TSLP]
[2548]ZNF551|Q7Z340
	target instance predictes:[others]
	homolog instance predictes:[Alpha6]
[2549]DRD2|P14416
	target instance predictes:[Ghrelin]
	homolog instance predictes:[others]
[2550]B4GALT7|Q9UBV7
	target instance predictes:[EGFR]
	homolog instance predictes:[EGFR]
[2551]GBAS|O75323
	target instance predictes:[others]
	homolog instance predictes:[TCR TSLP]
[2552]RSBN1L|Q6PCB5
	target instance predictes:[others]
	homolog instance predictes:[IL]
[2553]PABPN1L|A6NDY0
	target instance predictes:[TSLP]
	homolog instance predictes:[TCR]
[2554]GG2L2_HUMAN|Q9H5Y0
	target instance predictes:[others]
	homolog instance predictes:[EGFR]
[2555]FPR3|P25089
	target instance predictes:[others]
	homolog instance predictes:[Ghrelin]
[2556]RASAL1|O95294
	target instance predictes:[TNF]
	homolog instance predictes:[TNF]
[2557]BAZ1B|Q9UIG0
	target instance predictes:[TNF]
	homolog instance predictes:[TSLP]
[2558]CTAG2|O75638
	target instance predictes:[others]
	homolog instance predictes:[EGFR]
[2559]ZSWIM3|Q96MP5
	target instance predictes:[others]
	homolog instance predictes:[EGFR]
[2560]AKIP1|Q9NQ31
	target instance predictes:[AR]
	homolog instance predictes:[TSLP]
[2561]PCDHGC5|Q9Y5F6
	target instance predictes:[others]
	homolog instance predictes:[Wnt BDNF EGFR]
[2562]KLHDC10|Q6PID8
	target instance predictes:[null]
	homolog instance predictes:[TNF]
[2563]KAT2A|Q92830
	target instance predictes:[EGFR]
	homolog instance predictes:[Notch TGFBeta AR]
[2564]COL4A3BP|Q9Y5P4
	target instance predictes:[TGFBeta]
	homolog instance predictes:[others]
[2565]ZNF263|O14978
	target instance predictes:[TNF]
	homolog instance predictes:[others]
[2566]PC|P11498
	target instance predictes:[others]
	homolog instance predictes:[CRH Ghrelin Leptin]
[2567]B4GALT4|O60513
	target instance predictes:[EGFR]
	homolog instance predictes:[Notch]
[2568]SEMA4C|Q9C0C4
	target instance predictes:[TSLP]
	homolog instance predictes:[others]
[2569]POLR2D|O15514
	target instance predictes:[AR]
	homolog instance predictes:[others]
[2570]MSH2|P43246
	target instance predictes:[AR]
	homolog instance predictes:[TNF]
[2571]INPP5E|Q9NRR6
	target instance predictes:[EGFR]
	homolog instance predictes:[IL EGFR FGF1 TSLP]
[2572]FOLH1|Q04609
	target instance predictes:[TCR]
	homolog instance predictes:[TCR EGFR FGF1]
[2573]DUSP14|O95147
	target instance predictes:[TCR TSLP]
	homolog instance predictes:[EGFR]
[2574]SLC26A10|Q8NG04
	target instance predictes:[others]
	homolog instance predictes:[EGFR]
[2575]ZNF627|Q7L945
	target instance predictes:[others]
	homolog instance predictes:[AR]
[2576]HLA-H|P01893
	target instance predictes:[TCR]
	homolog instance predictes:[others]
[2577]MLLT4-AS1|Q9Y6Z5
	target instance predictes:[others]
	homolog instance predictes:[AR]
[2578]TRPC4|Q9UBN4
	target instance predictes:[EGFR]
	homolog instance predictes:[others]
[2579]KIF5C|O60282
	target instance predictes:[TCR]
	homolog instance predictes:[TSLP]
[2580]FZD10|Q9ULW2
	target instance predictes:[Wnt]
	homolog instance predictes:[Wnt]
[2581]SF3B2|Q13435
	target instance predictes:[others]
	homolog instance predictes:[AR]
[2582]ANP32E|Q9BTT0
	target instance predictes:[AR]
	homolog instance predictes:[TGFBeta IL AR Leptin]
[2583]UQCRFS1P1|P0C7P4
	target instance predictes:[others]
	homolog instance predictes:[TCR TGFBeta TNF Wnt IL BCR RANKL TWEAK]
[2584]TLX3|O43711
	target instance predictes:[others]
	homolog instance predictes:[AR]
[2585]C3orf33|Q6P1S2
	target instance predictes:[others]
	homolog instance predictes:[TCR]
[2586]SLC25A51|Q9H1U9
	target instance predictes:[others]
	homolog instance predictes:[AR]
[2587]SUV420H2|Q86Y97
	target instance predictes:[AR]
	homolog instance predictes:[AR]
[2588]ZNF593|O00488
	target instance predictes:[TSLP]
	homolog instance predictes:[TNF]
[2589]C16orf92|Q96LL3
	target instance predictes:[others]
	homolog instance predictes:[TGFBeta EGFR]
[2590]FRMD8P1|Q9BZ68
	target instance predictes:[others]
	homolog instance predictes:[EGFR TSLP]
[2591]CCR4|P51679
	target instance predictes:[BCR]
	homolog instance predictes:[IL]
[2592]MEI1|Q5TIA1
	target instance predictes:[others]
	homolog instance predictes:[EGFR]
[2593]CXorf23|A2AJT9
	target instance predictes:[others]
	homolog instance predictes:[TGFBeta]
[2594]GCOM2|Q9BZD3
	target instance predictes:[others]
	homolog instance predictes:[TCR]
[2595]PCDHGA7|Q9Y5G6
	target instance predictes:[others]
	homolog instance predictes:[Wnt BDNF EGFR]
[2596]HECTD1|Q9ULT8
	target instance predictes:[TGFBeta]
	homolog instance predictes:[TGFBeta]
[2597]IZUMO1|Q8IYV9
	target instance predictes:[others]
	homolog instance predictes:[EGFR]
[2598]TNNI1|P19237
	target instance predictes:[TSLP]
	homolog instance predictes:[TNF]
[2599]CARD16|Q5EG05
	target instance predictes:[others]
	homolog instance predictes:[TNF TWEAK]
[2600]MAP1LC3C|Q9BXW4
	target instance predictes:[EGFR]
	homolog instance predictes:[others]
[2601]CYP27B1|O15528
	target instance predictes:[others]
	homolog instance predictes:[FSH Ghrelin]
[2602]RFC3|P40938
	target instance predictes:[EGFR]
	homolog instance predictes:[others]
[2603]BBX|Q8WY36
	target instance predictes:[others]
	homolog instance predictes:[Wnt ID]
[2604]C9orf91|Q5VZI3
	target instance predictes:[others]
	homolog instance predictes:[TSLP]
[2605]ATP11B|Q9Y2G3
	target instance predictes:[BCR]
	homolog instance predictes:[TCR EGFR TSH]
[2606]TECTA|O75443
	target instance predictes:[others]
	homolog instance predictes:[Wnt]
[2607]SPRR1B|P22528
	target instance predictes:[others]
	homolog instance predictes:[EGFR]
[2608]TARBP2|Q15633
	target instance predictes:[TGFBeta]
	homolog instance predictes:[TGFBeta]
[2609]TCEB3|Q14241
	target instance predictes:[others]
	homolog instance predictes:[Hedgehog]
[2610]AOX1|Q06278
	target instance predictes:[TNF]
	homolog instance predictes:[RAGE TSLP]
[2611]CDV3|Q9UKY7
	target instance predictes:[TNF]
	homolog instance predictes:[TSLP]
[2612]TAB1|Q15750
	target instance predictes:[TCR TNF IL Prolactin TSH TWEAK]
	homolog instance predictes:[TGFBeta]
[2613]KCNH2|Q12809
	target instance predictes:[BDNF]
	homolog instance predictes:[RAGE]
[2614]THEMIS|Q8N1K5
	target instance predictes:[TNF]
	homolog instance predictes:[TNF]
[2615]ZNF444|Q8N0Y2
	target instance predictes:[others]
	homolog instance predictes:[TSLP]
[2616]PTP4A2|Q12974
	target instance predictes:[EGFR]
	homolog instance predictes:[TCR]
[2617]CLK4|Q9HAZ1
	target instance predictes:[others]
	homolog instance predictes:[Notch TCR TGFBeta TNF Wnt IL Alpha6 AR BCR BDNF CRH EGFR FGF1 FSH Gastrin Ghrelin ID Kit Leptin OSM Prolactin RAGE RANKL TSH TSLP TWEAK]
[2618]KRT20|P35900
	target instance predictes:[EGFR]
	homolog instance predictes:[EGFR]
[2619]AP3M2|P53677
	target instance predictes:[others]
	homolog instance predictes:[Ghrelin]
[2620]NSG1|P42857
	target instance predictes:[TSLP]
	homolog instance predictes:[EGFR]
[2621]FLVCR2|Q9UPI3
	target instance predictes:[others]
	homolog instance predictes:[EGFR]
[2622]NUDCD3|Q8IVD9
	target instance predictes:[null]
	homolog instance predictes:[TNF]
[2623]C2orf48|Q96LS8
	target instance predictes:[null]
	homolog instance predictes:[TNF]
[2624]ZFAND1|Q8TCF1
	target instance predictes:[others]
	homolog instance predictes:[TNF]
[2625]ZNF646|O15015
	target instance predictes:[Alpha6]
	homolog instance predictes:[others]
[2626]MAP4K4|O95819
	target instance predictes:[EGFR]
	homolog instance predictes:[TCR]
[2627]DCAF11|Q8TEB1
	target instance predictes:[TNF]
	homolog instance predictes:[TNF]
[2628]THBS1|P07996
	target instance predictes:[IL]
	homolog instance predictes:[others]
[2629]FAM90A12P|A8MX19
	target instance predictes:[others]
	homolog instance predictes:[Notch]
[2630]MAGEF1|Q9HAY2
	target instance predictes:[null]
	homolog instance predictes:[AR]
[2631]LMTK2|Q8IWU2
	target instance predictes:[EGFR]
	homolog instance predictes:[BDNF]
[2632]SLFN13|Q68D06
	target instance predictes:[TNF]
	homolog instance predictes:[TSLP]
[2633]GADD45GIP1|Q8TAE8
	target instance predictes:[TSLP]
	homolog instance predictes:[others]
[2634]FAAP100|Q0VG06
	target instance predictes:[others]
	homolog instance predictes:[BCR EGFR FGF1 TSLP]
[2635]DIS3|Q9Y2L1
	target instance predictes:[TGFBeta]
	homolog instance predictes:[EGFR]
[2636]AMY2B|P19961
	target instance predictes:[others]
	homolog instance predictes:[TCR]
[2637]C17orf96|A6NHQ4
	target instance predictes:[null]
	homolog instance predictes:[TSLP]
[2638]ABCD3|P28288
	target instance predictes:[others]
	homolog instance predictes:[Gastrin]
[2639]CYP1B1|Q16678
	target instance predictes:[FGF1]
	homolog instance predictes:[others]
[2640]UBR2|Q8IWV8
	target instance predictes:[TGFBeta]
	homolog instance predictes:[TNF]
[2641]PTGES2|Q9H7Z7
	target instance predictes:[others]
	homolog instance predictes:[EGFR]
[2642]FHDC1|Q9C0D6
	target instance predictes:[others]
	homolog instance predictes:[Wnt]
[2643]NUPL1|Q9BVL2
	target instance predictes:[others]
	homolog instance predictes:[Alpha6 EGFR]
[2644]KDM5C|P41229
	target instance predictes:[others]
	homolog instance predictes:[TNF]
[2645]FCGR1C|A6NKC4
	target instance predictes:[others]
	homolog instance predictes:[TCR]
[2646]CCNYL2|Q5T2Q4
	target instance predictes:[others]
	homolog instance predictes:[Prolactin]
[2647]CMKLR1|Q99788
	target instance predictes:[BCR]
	homolog instance predictes:[others]
[2648]NKG7|Q16617
	target instance predictes:[TCR]
	homolog instance predictes:[others]
[2649]EIF2AK1|Q9BQI3
	target instance predictes:[others]
	homolog instance predictes:[TNF]
[2650]STK25|O00506
	target instance predictes:[EGFR]
	homolog instance predictes:[TCR]
[2651]BATF3|Q9NR55
	target instance predictes:[others]
	homolog instance predictes:[TGFBeta TNF BCR CRH OSM TSLP]
[2652]ZNF175|Q9Y473
	target instance predictes:[others]
	homolog instance predictes:[Alpha6]
[2653]CLUH|O75153
	target instance predictes:[others]
	homolog instance predictes:[TCR]
[2654]SLC38A7|Q9NVC3
	target instance predictes:[others]
	homolog instance predictes:[EGFR]
[2655]UNC93A|Q86WB7
	target instance predictes:[others]
	homolog instance predictes:[EGFR]
[2656]PDZD2|O15018
	target instance predictes:[others]
	homolog instance predictes:[TCR TGFBeta EGFR]
[2657]NBL1|P41271
	target instance predictes:[others]
	homolog instance predictes:[TGFBeta]
[2658]FAM69C|Q0P6D2
	target instance predictes:[others]
	homolog instance predictes:[TSLP]
[2659]POLR3G|O15318
	target instance predictes:[TNF]
	homolog instance predictes:[others]
[2660]MRPL49|Q13405
	target instance predictes:[others]
	homolog instance predictes:[TCR]
[2661]CCR7|P32248
	target instance predictes:[BCR]
	homolog instance predictes:[IL]
[2662]ARHGAP19|Q14CB8
	target instance predictes:[others]
	homolog instance predictes:[BCR]
[2663]SUN3|Q8TAQ9
	target instance predictes:[others]
	homolog instance predictes:[TSLP]
[2664]TBC1D3F|A6NER0
	target instance predictes:[EGFR]
	homolog instance predictes:[TNF]
[2665]PNMA5|Q96PV4
	target instance predictes:[TNF]
	homolog instance predictes:[TNF]
[2666]CHRM1|P11229
	target instance predictes:[BDNF]
	homolog instance predictes:[Ghrelin]
[2667]PANK4|Q9NVE7
	target instance predictes:[others]
	homolog instance predictes:[TSLP]
[2668]SLC22A23|A1A5C7
	target instance predictes:[others]
	homolog instance predictes:[IL TSH]
[2669]LIN7B|Q9HAP6
	target instance predictes:[others]
	homolog instance predictes:[BDNF]
[2670]CECR1|Q9NZK5
	target instance predictes:[others]
	homolog instance predictes:[TCR]
[2671]C6orf141|Q5SZD1
	target instance predictes:[null]
	homolog instance predictes:[TNF]
[2672]ANKRD32|Q9BQI6
	target instance predictes:[others]
	homolog instance predictes:[TCR TGFBeta TNF IL BCR BDNF CRH Gastrin Ghrelin Leptin OSM Prolactin RAGE RANKL TSH TSLP TWEAK]
[2673]XKRY2|A2RUG3
	target instance predictes:[others]
	homolog instance predictes:[EGFR]
[2674]MS4A2|Q01362
	target instance predictes:[BCR]
	homolog instance predictes:[BCR]
[2675]POC5|Q8NA72
	target instance predictes:[others]
	homolog instance predictes:[TGFBeta TSLP]
[2676]ARL2BP|Q9Y2Y0
	target instance predictes:[AR]
	homolog instance predictes:[TSLP]
[2677]SIX2|Q9NPC8
	target instance predictes:[others]
	homolog instance predictes:[TGFBeta TNF EGFR]
[2678]UBTF|P17480
	target instance predictes:[others]
	homolog instance predictes:[Wnt]
[2679]QSOX1|O00391
	target instance predictes:[others]
	homolog instance predictes:[Leptin]
[2680]FGF2|P09038
	target instance predictes:[FGF1]
	homolog instance predictes:[others]
[2681]LIPF|P07098
	target instance predictes:[TSLP]
	homolog instance predictes:[others]
[2682]NRAP|Q86VF7
	target instance predictes:[others]
	homolog instance predictes:[AR ID RANKL]
[2683]NRTN|Q99748
	target instance predictes:[others]
	homolog instance predictes:[BDNF]
[2684]FAM105B|Q96BN8
	target instance predictes:[null]
	homolog instance predictes:[TNF]
[2685]WFDC8|Q8IUA0
	target instance predictes:[others]
	homolog instance predictes:[Notch EGFR FGF1]
[2686]CCDC149|Q6ZUS6
	target instance predictes:[null]
	homolog instance predictes:[Alpha6]
[2687]WDR55|Q9H6Y2
	target instance predictes:[TSLP]
	homolog instance predictes:[CRH]
[2688]MAP3K12|Q12852
	target instance predictes:[IL]
	homolog instance predictes:[TCR IL BCR EGFR Kit Prolactin RANKL TSLP]
[2689]SLC6A1|P30531
	target instance predictes:[others]
	homolog instance predictes:[BDNF]
[2690]OTOGL|Q3ZCN5
	target instance predictes:[null]
	homolog instance predictes:[Alpha6]
[2691]NEU1|Q99519
	target instance predictes:[others]
	homolog instance predictes:[RAGE TSLP]
[2692]KIR2DS5|Q14953
	target instance predictes:[TCR]
	homolog instance predictes:[others]
[2693]DHX38|Q92620
	target instance predictes:[TCR]
	homolog instance predictes:[TNF]
[2694]GJA10|Q969M2
	target instance predictes:[others]
	homolog instance predictes:[EGFR FSH]
[2695]PITX2|Q99697
	target instance predictes:[TGFBeta]
	homolog instance predictes:[TGFBeta]
[2696]PAX1|P15863
	target instance predictes:[others]
	homolog instance predictes:[ID TSH]
[2697]GDF1|P27539
	target instance predictes:[TSLP]
	homolog instance predictes:[TGFBeta]
[2698]KLRC4|O43908
	target instance predictes:[others]
	homolog instance predictes:[IL]
[2699]ADRA2B|P18089
	target instance predictes:[TSH]
	homolog instance predictes:[others]
[2700]GDF10|P55107
	target instance predictes:[others]
	homolog instance predictes:[TGFBeta]
[2701]ZCCHC23|Q6ZST2
	target instance predictes:[others]
	homolog instance predictes:[TCR]
[2702]YI029_HUMAN|Q5VSD8
	target instance predictes:[null]
	homolog instance predictes:[TCR]
[2703]EPB41L3|Q9Y2J2
	target instance predictes:[EGFR TSLP]
	homolog instance predictes:[others]
[2704]FARP1|Q9Y4F1
	target instance predictes:[others]
	homolog instance predictes:[TNF Kit RAGE]
[2705]CEBPG|P53567
	target instance predictes:[ID]
	homolog instance predictes:[IL AR EGFR]
[2706]C15orf43|Q8NHR7
	target instance predictes:[null]
	homolog instance predictes:[TGFBeta]
[2707]WDR53|Q7Z5U6
	target instance predictes:[null]
	homolog instance predictes:[TNF]
[2708]DEDD2|Q8WXF8
	target instance predictes:[TNF]
	homolog instance predictes:[TNF]
[2709]RBM38|Q9H0Z9
	target instance predictes:[AR]
	homolog instance predictes:[IL EGFR]
[2710]CST9L|Q9H4G1
	target instance predictes:[others]
	homolog instance predictes:[AR]
[2711]HSPA12B|Q96MM6
	target instance predictes:[TNF]
	homolog instance predictes:[EGFR]
[2712]STK24|Q9Y6E0
	target instance predictes:[TNF]
	homolog instance predictes:[TCR]
[2713]PCDHB2|Q9Y5E7
	target instance predictes:[TCR]
	homolog instance predictes:[others]
[2714]ATG101|Q9BSB4
	target instance predictes:[EGFR]
	homolog instance predictes:[others]
[2715]MIF|P14174
	target instance predictes:[IL]
	homolog instance predictes:[IL]
[2716]BICD1|Q96G01
	target instance predictes:[EGFR]
	homolog instance predictes:[EGFR]
[2717]MEX3A|A1L020
	target instance predictes:[TSLP]
	homolog instance predictes:[TNF]
[2718]C8orf46|Q8TAG6
	target instance predictes:[null]
	homolog instance predictes:[TNF]
[2719]CDYL|Q9Y232
	target instance predictes:[others]
	homolog instance predictes:[TCR]
[2720]MROH1|Q8NDA8
	target instance predictes:[null]
	homolog instance predictes:[TNF]
[2721]NRXN1|P58400
	target instance predictes:[others]
	homolog instance predictes:[Alpha6]
[2722]CDC42EP2|O14613
	target instance predictes:[EGFR]
	homolog instance predictes:[TCR]
[2723]PGLYRP3|Q96LB9
	target instance predictes:[others]
	homolog instance predictes:[RANKL]
[2724]SF3A1|Q15459
	target instance predictes:[EGFR]
	homolog instance predictes:[TNF]
[2725]PRSS47|A8MTI9
	target instance predictes:[others]
	homolog instance predictes:[Prolactin]
[2726]TRIM16L|Q309B1
	target instance predictes:[others]
	homolog instance predictes:[TCR]
[2727]PDHX|O00330
	target instance predictes:[others]
	homolog instance predictes:[CRH Ghrelin Leptin]
[2728]INTS3|Q68E01
	target instance predictes:[others]
	homolog instance predictes:[EGFR]
[2729]DSG4|Q86SJ6
	target instance predictes:[EGFR]
	homolog instance predictes:[EGFR]
[2730]ANKFY1|Q9P2R3
	target instance predictes:[others]
	homolog instance predictes:[Notch TCR TGFBeta TNF IL BCR BDNF CRH EGFR FGF1 Gastrin Ghrelin ID Leptin OSM Prolactin RAGE RANKL TSLP TWEAK]
[2731]MARCH2|Q9P0N8
	target instance predictes:[TGFBeta]
	homolog instance predictes:[others]
[2732]MSH4|O15457
	target instance predictes:[TNF]
	homolog instance predictes:[TNF]
[2733]COL8A1|P27658
	target instance predictes:[others]
	homolog instance predictes:[IL]
[2734]RIMBP2|O15034
	target instance predictes:[others]
	homolog instance predictes:[TCR]
[2735]XIRP1|Q702N8
	target instance predictes:[others]
	homolog instance predictes:[EGFR]
[2736]TCTEX1D4|Q5JR98
	target instance predictes:[others]
	homolog instance predictes:[EGFR]
[2737]FEZF2|Q8TBJ5
	target instance predictes:[Alpha6]
	homolog instance predictes:[TNF]
[2738]FAM184B|Q9ULE4
	target instance predictes:[null]
	homolog instance predictes:[TCR]
[2739]EPHB6|O15197
	target instance predictes:[TCR]
	homolog instance predictes:[EGFR]
[2740]OSTF1|Q92882
	target instance predictes:[others]
	homolog instance predictes:[EGFR]
[2741]ZFP92|A6NM28
	target instance predictes:[others]
	homolog instance predictes:[TNF]
[2742]BTNL2|Q9UIR0
	target instance predictes:[others]
	homolog instance predictes:[BDNF]
[2743]TMCC2|O75069
	target instance predictes:[others]
	homolog instance predictes:[EGFR]
[2744]RALGAPB|Q86X10
	target instance predictes:[others]
	homolog instance predictes:[AR]
[2745]SEC61A1|P61619
	target instance predictes:[others]
	homolog instance predictes:[TNF]
[2746]MPPED1|O15442
	target instance predictes:[others]
	homolog instance predictes:[AR]
[2747]ACKR2|O00590
	target instance predictes:[BCR]
	homolog instance predictes:[IL]
[2748]ZAN|Q9Y493
	target instance predictes:[others]
	homolog instance predictes:[Notch]
[2749]MAT1A|Q00266
	target instance predictes:[TNF]
	homolog instance predictes:[TCR]
[2750]PLG|P00747
	target instance predictes:[others]
	homolog instance predictes:[Prolactin]
[2751]RIBC1|Q8N443
	target instance predictes:[null]
	homolog instance predictes:[TNF]
[2752]GPR182|O15218
	target instance predictes:[others]
	homolog instance predictes:[Ghrelin]
[2753]SPACA7|Q96KW9
	target instance predictes:[others]
	homolog instance predictes:[AR]
[2754]TEAD3|Q99594
	target instance predictes:[TGFBeta]
	homolog instance predictes:[TGFBeta]
[2755]MRPL41|Q8IXM3
	target instance predictes:[others]
	homolog instance predictes:[TNF]
[2756]ATRNL1|Q5VV63
	target instance predictes:[others]
	homolog instance predictes:[RAGE]
[2757]SGK2|Q9HBY8
	target instance predictes:[AR]
	homolog instance predictes:[IL FSH]
[2758]RNF122|Q9H9V4
	target instance predictes:[others]
	homolog instance predictes:[TNF]
[2759]NOS2|P35228
	target instance predictes:[Ghrelin]
	homolog instance predictes:[TNF EGFR Gastrin Ghrelin Leptin RAGE]
[2760]PLA2G4F|Q68DD2
	target instance predictes:[others]
	homolog instance predictes:[IL FSH Gastrin RAGE]
[2761]LPCAT3|Q6P1A2
	target instance predictes:[others]
	homolog instance predictes:[TCR]
[2762]CCSER1|Q9C0I3
	target instance predictes:[null]
	homolog instance predictes:[TNF]
[2763]UEVLD|Q8IX04
	target instance predictes:[others]
	homolog instance predictes:[TCR]
[2764]USP10|Q14694
	target instance predictes:[TNF]
	homolog instance predictes:[others]
[2765]IL34|Q6ZMJ4
	target instance predictes:[IL]
	homolog instance predictes:[Kit]
[2766]YV023_HUMAN|A8MUU9
	target instance predictes:[null]
	homolog instance predictes:[AR]
[2767]GALNT7|Q86SF2
	target instance predictes:[others]
	homolog instance predictes:[TSLP]
[2768]CDC42EP5|Q6NZY7
	target instance predictes:[TCR]
	homolog instance predictes:[EGFR]
[2769]ZNF484|Q5JVG2
	target instance predictes:[others]
	homolog instance predictes:[Alpha6]
[2770]LASP1|Q14847
	target instance predictes:[EGFR TSLP]
	homolog instance predictes:[TCR EGFR]
[2771]MT-ND1|P03886
	target instance predictes:[AR]
	homolog instance predictes:[others]
[2772]TRIM22|Q8IYM9
	target instance predictes:[others]
	homolog instance predictes:[TWEAK]
[2773]RNF39|Q9H2S5
	target instance predictes:[TSLP]
	homolog instance predictes:[TCR]
[2774]TOR1A|O14656
	target instance predictes:[TNF]
	homolog instance predictes:[AR]
[2775]RASSF5|Q8WWW0
	target instance predictes:[others]
	homolog instance predictes:[TNF]
[2776]HOXA13|P31271
	target instance predictes:[others]
	homolog instance predictes:[TGFBeta]
[2777]DRAM2|Q6UX65
	target instance predictes:[TNF]
	homolog instance predictes:[TNF]
[2778]CRB2|Q5IJ48
	target instance predictes:[RANKL]
	homolog instance predictes:[Notch]
[2779]TCEAL4|Q96EI5
	target instance predictes:[others]
	homolog instance predictes:[EGFR TSLP]
[2780]DYNLT1|P63172
	target instance predictes:[EGFR]
	homolog instance predictes:[others]
[2781]KIF16B|Q96L93
	target instance predictes:[TCR]
	homolog instance predictes:[others]
[2782]TSSK1B|Q9BXA7
	target instance predictes:[others]
	homolog instance predictes:[BDNF EGFR Ghrelin Leptin RANKL]
[2783]PLEKHG3|A1L390
	target instance predictes:[others]
	homolog instance predictes:[Wnt EGFR]
[2784]DMXL1|Q9Y485
	target instance predictes:[null]
	homolog instance predictes:[CRH TSH]
[2785]HTR1E|P28566
	target instance predictes:[Ghrelin]
	homolog instance predictes:[Ghrelin]
[2786]FUT2|Q10981
	target instance predictes:[others]
	homolog instance predictes:[BCR]
[2787]GPLD1|P80108
	target instance predictes:[others]
	homolog instance predictes:[Alpha6]
[2788]FILIP1L|Q4L180
	target instance predictes:[AR]
	homolog instance predictes:[TGFBeta]
[2789]CCDC144A|A2RUR9
	target instance predictes:[null]
	homolog instance predictes:[TSLP]
[2790]NPY4R|P50391
	target instance predictes:[others]
	homolog instance predictes:[Gastrin]
[2791]ALDOB|P05062
	target instance predictes:[AR]
	homolog instance predictes:[TCR]
[2792]PNO1|Q9NRX1
	target instance predictes:[TSLP]
	homolog instance predictes:[others]
[2793]BCL2L12|Q9HB09
	target instance predictes:[TNF]
	homolog instance predictes:[EGFR]
[2794]CSTF2T|Q9H0L4
	target instance predictes:[TSLP]
	homolog instance predictes:[TSLP]
[2795]CCNYL1|Q8N7R7
	target instance predictes:[others]
	homolog instance predictes:[AR BCR TSH]
[2796]CNFN|Q9BYD5
	target instance predictes:[others]
	homolog instance predictes:[Prolactin]
[2797]MED26|O95402
	target instance predictes:[Hedgehog]
	homolog instance predictes:[AR]
[2798]ZMYM1|Q5SVZ6
	target instance predictes:[others]
	homolog instance predictes:[Alpha6]
[2799]HSD17B12|Q53GQ0
	target instance predictes:[others]
	homolog instance predictes:[TCR]
[2800]DGKQ|P52824
	target instance predictes:[TCR]
	homolog instance predictes:[TCR]
[2801]HK3|P52790
	target instance predictes:[others]
	homolog instance predictes:[EGFR]
[2802]ARIH2|O95376
	target instance predictes:[AR]
	homolog instance predictes:[TNF]
[2803]DDC8|Q96MC4
	target instance predictes:[others]
	homolog instance predictes:[EGFR]
[2804]COX7B|P24311
	target instance predictes:[others]
	homolog instance predictes:[TSLP]
[2805]TBC1D16|Q8TBP0
	target instance predictes:[EGFR]
	homolog instance predictes:[TNF]
[2806]PANX1|Q96RD7
	target instance predictes:[others]
	homolog instance predictes:[EGFR]
[2807]GALNT16|Q8N428
	target instance predictes:[BCR]
	homolog instance predictes:[others]
[2808]RNPC3|Q96LT9
	target instance predictes:[TSLP]
	homolog instance predictes:[EGFR]
[2809]CENPC|Q03188
	target instance predictes:[TSLP]
	homolog instance predictes:[IL]
[2810]FECH|P22830
	target instance predictes:[EGFR]
	homolog instance predictes:[AR]
[2811]RPL37A|P61513
	target instance predictes:[TNF EGFR]
	homolog instance predictes:[others]
[2812]STX8|Q9UNK0
	target instance predictes:[others]
	homolog instance predictes:[TNF]
[2813]ZNHIT3|Q15649
	target instance predictes:[others]
	homolog instance predictes:[TGFBeta TNF]
[2814]UTS2R|Q9UKP6
	target instance predictes:[others]
	homolog instance predictes:[Ghrelin]
[2815]C11orf71|Q6IPW1
	target instance predictes:[null]
	homolog instance predictes:[TSLP]
[2816]DHX36|Q9H2U1
	target instance predictes:[AR]
	homolog instance predictes:[TCR]
[2817]FGF17|O60258
	target instance predictes:[others]
	homolog instance predictes:[Notch]
[2818]RSAD2|Q8WXG1
	target instance predictes:[others]
	homolog instance predictes:[TNF]
[2819]C1QBP|Q07021
	target instance predictes:[BCR]
	homolog instance predictes:[AR]
[2820]SSH3|Q8TE77
	target instance predictes:[BCR EGFR FGF1 TSLP]
	homolog instance predictes:[TCR]
[2821]SAPCD2|Q86UD0
	target instance predictes:[others]
	homolog instance predictes:[TNF]
[2822]CA3|P07451
	target instance predictes:[EGFR]
	homolog instance predictes:[others]
[2823]PNMAL2|Q9ULN7
	target instance predictes:[null]
	homolog instance predictes:[TNF]
[2824]MRPL39|Q9NYK5
	target instance predictes:[others]
	homolog instance predictes:[EGFR]
[2825]DDOST|P39656
	target instance predictes:[FGF1]
	homolog instance predictes:[others]
[2826]HV305_HUMAN|P01766
	target instance predictes:[others]
	homolog instance predictes:[RAGE]
[2827]AP1M1|Q9BXS5
	target instance predictes:[FGF1]
	homolog instance predictes:[Ghrelin]
[2828]GMCL1P1|Q8NEA9
	target instance predictes:[AR]
	homolog instance predictes:[TSLP]
[2829]STRA13|A8MT69
	target instance predictes:[TSLP]
	homolog instance predictes:[TSLP]
[2830]NOL9|Q5SY16
	target instance predictes:[TNF]
	homolog instance predictes:[others]
[2831]SOD2|P04179
	target instance predictes:[others]
	homolog instance predictes:[TNF]
[2832]ENT1_HUMAN|P61550
	target instance predictes:[others]
	homolog instance predictes:[EGFR]
[2833]WRB|O00258
	target instance predictes:[others]
	homolog instance predictes:[TNF]
[2834]TADA2A|O75478
	target instance predictes:[TSLP]
	homolog instance predictes:[AR]
[2835]BRI3BP|Q8WY22
	target instance predictes:[others]
	homolog instance predictes:[TSLP]
[2836]RGS8|P57771
	target instance predictes:[TSLP]
	homolog instance predictes:[EGFR FSH Hedgehog]
[2837]KLHDC7B|Q96G42
	target instance predictes:[null]
	homolog instance predictes:[TSLP]
[2838]SNX8|Q9Y5X2
	target instance predictes:[TGFBeta]
	homolog instance predictes:[TGFBeta]
[2839]FCRL5|Q96RD9
	target instance predictes:[others]
	homolog instance predictes:[TCR]
[2840]CERKL|Q49MI3
	target instance predictes:[others]
	homolog instance predictes:[TNF]
[2841]MAPK6|Q16659
	target instance predictes:[BCR Prolactin]
	homolog instance predictes:[BCR Prolactin]
[2842]TMEM74|Q96NL1
	target instance predictes:[others]
	homolog instance predictes:[TSLP]
[2843]HS3ST4|Q9Y661
	target instance predictes:[others]
	homolog instance predictes:[BCR]
[2844]G6B|O95866
	target instance predictes:[others]
	homolog instance predictes:[TCR]
[2845]CSNK1G1|Q9HCP0
	target instance predictes:[Wnt]
	homolog instance predictes:[TGFBeta]
[2846]SEMA4F|O95754
	target instance predictes:[BDNF]
	homolog instance predictes:[Alpha6]
[2847]LV202_HUMAN|P01705
	target instance predictes:[others]
	homolog instance predictes:[TCR]
[2848]RPL23A|P62750
	target instance predictes:[TNF]
	homolog instance predictes:[TNF]
[2849]NRXN3|Q9HDB5
	target instance predictes:[others]
	homolog instance predictes:[Alpha6]
[2850]NR2E3|Q9Y5X4
	target instance predictes:[others]
	homolog instance predictes:[TCR CRH]
[2851]TCEA3|O75764
	target instance predictes:[others]
	homolog instance predictes:[TNF]
[2852]SPOP|O43791
	target instance predictes:[AR]
	homolog instance predictes:[others]
[2853]PTGER3|P43115
	target instance predictes:[others]
	homolog instance predictes:[TSH]
[2854]HDDC2|Q7Z4H3
	target instance predictes:[others]
	homolog instance predictes:[EGFR]
[2855]ARID3A|Q99856
	target instance predictes:[others]
	homolog instance predictes:[Wnt]
[2856]CDC14A|Q9UNH5
	target instance predictes:[EGFR]
	homolog instance predictes:[TCR]
[2857]TXLNG|Q9NUQ3
	target instance predictes:[TNF]
	homolog instance predictes:[TNF]
[2858]ST8SIA4|Q92187
	target instance predictes:[EGFR]
	homolog instance predictes:[EGFR]
[2859]ANKRD36BP1|Q96IX9
	target instance predictes:[null]
	homolog instance predictes:[EGFR]
[2860]SLC35A2|P78381
	target instance predictes:[others]
	homolog instance predictes:[EGFR]
[2861]CCL8|P80075
	target instance predictes:[BCR]
	homolog instance predictes:[Notch]
[2862]ZFAND5|O76080
	target instance predictes:[TSLP]
	homolog instance predictes:[TNF]
[2863]ATP7A|Q04656
	target instance predictes:[others]
	homolog instance predictes:[BCR]
[2864]ITGB3BP|Q13352
	target instance predictes:[others]
	homolog instance predictes:[TNF]
[2865]AP4M1|O00189
	target instance predictes:[others]
	homolog instance predictes:[Ghrelin]
[2866]PDZD9|Q8IXQ8
	target instance predictes:[null]
	homolog instance predictes:[TCR TGFBeta EGFR]
[2867]GABRA6|Q16445
	target instance predictes:[BDNF]
	homolog instance predictes:[BDNF]
[2868]ZNF236|Q9UL36
	target instance predictes:[others]
	homolog instance predictes:[TNF]
[2869]RASSF8|Q8NHQ8
	target instance predictes:[others]
	homolog instance predictes:[TCR]
[2870]TMSB15B|P0CG35
	target instance predictes:[others]
	homolog instance predictes:[AR]
[2871]COL4A5|P29400
	target instance predictes:[others]
	homolog instance predictes:[Alpha6 EGFR]
[2872]CYP4Z1|Q86W10
	target instance predictes:[FGF1]
	homolog instance predictes:[others]
[2873]HBQ1|P09105
	target instance predictes:[others]
	homolog instance predictes:[TGFBeta]
[2874]MDH1|P40925
	target instance predictes:[TCR EGFR]
	homolog instance predictes:[TCR]
[2875]UQCRC2|P22695
	target instance predictes:[AR]
	homolog instance predictes:[TGFBeta TSLP]
[2876]ARGFX|A6NJG6
	target instance predictes:[others]
	homolog instance predictes:[Notch TCR TGFBeta TNF EGFR]
[2877]ADM|P35318
	target instance predictes:[EGFR]
	homolog instance predictes:[others]
[2878]CREB3L4|Q8TEY5
	target instance predictes:[others]
	homolog instance predictes:[Notch TCR TGFBeta TNF Wnt IL Alpha6 AR BCR BDNF CRH EGFR FGF1 Gastrin Kit Leptin OSM Prolactin RAGE RANKL TWEAK]
[2879]STYX|Q8WUJ0
	target instance predictes:[TCR TSLP]
	homolog instance predictes:[EGFR]
[2880]LARP4|Q71RC2
	target instance predictes:[others]
	homolog instance predictes:[EGFR]
[2881]FGD3|Q5JSP0
	target instance predictes:[TCR]
	homolog instance predictes:[TCR TGFBeta EGFR FGF1]
[2882]EPGN|Q6UW88
	target instance predictes:[others]
	homolog instance predictes:[Notch]
[2883]TPPP|O94811
	target instance predictes:[TSLP]
	homolog instance predictes:[TSLP]
[2884]IL22|Q9GZX6
	target instance predictes:[TNF]
	homolog instance predictes:[TNF]
[2885]CCL25|O15444
	target instance predictes:[BCR]
	homolog instance predictes:[BCR]
[2886]ZNF746|Q6NUN9
	target instance predictes:[AR]
	homolog instance predictes:[AR]
[2887]GOLGA8CP|A6NN73
	target instance predictes:[others]
	homolog instance predictes:[EGFR]
[2888]CAMKV|Q8NCB2
	target instance predictes:[others]
	homolog instance predictes:[BDNF]
[2889]PRPF4|O43172
	target instance predictes:[others]
	homolog instance predictes:[CRH]
[2890]UNC5CL|Q8IV45
	target instance predictes:[others]
	homolog instance predictes:[IL RAGE]
[2891]EVPLL|A8MZ36
	target instance predictes:[null]
	homolog instance predictes:[EGFR]
[2892]GMPR2|Q9P2T1
	target instance predictes:[others]
	homolog instance predictes:[TCR]
[2893]LRRCC1|Q9C099
	target instance predictes:[others]
	homolog instance predictes:[EGFR]
[2894]B4GALT1|P15291
	target instance predictes:[Notch]
	homolog instance predictes:[EGFR]
[2895]DBNDD2|Q9BQY9
	target instance predictes:[EGFR]
	homolog instance predictes:[others]
[2896]BMP10|O95393
	target instance predictes:[Notch]
	homolog instance predictes:[TGFBeta]
[2897]RNF17|Q9BXT8
	target instance predictes:[AR]
	homolog instance predictes:[TNF IL]
[2898]OR9I1|Q8NGQ6
	target instance predictes:[others]
	homolog instance predictes:[TSH]
[2899]CD101|Q93033
	target instance predictes:[RANKL]
	homolog instance predictes:[others]
[2900]MUC13|Q9H3R2
	target instance predictes:[RANKL]
	homolog instance predictes:[Wnt]
[2901]PLAGL2|Q9UPG8
	target instance predictes:[others]
	homolog instance predictes:[TNF]
[2902]GRHL1|Q9NZI5
	target instance predictes:[others]
	homolog instance predictes:[ID]
[2903]ATP9A|O75110
	target instance predictes:[TCR]
	homolog instance predictes:[BCR]
[2904]TBXA2R|P21731
	target instance predictes:[TCR]
	homolog instance predictes:[TSH]
[2905]LYPD4|Q6UWN0
	target instance predictes:[others]
	homolog instance predictes:[EGFR]
[2906]IGSF3|O75054
	target instance predictes:[others]
	homolog instance predictes:[BCR]
[2907]TMEM150C|B9EJG8
	target instance predictes:[others]
	homolog instance predictes:[TNF]
[2908]TUFM|P49411
	target instance predictes:[others]
	homolog instance predictes:[EGFR]
[2909]FGF20|Q9NP95
	target instance predictes:[others]
	homolog instance predictes:[FGF1]
[2910]ASAH2C|P0C7U2
	target instance predictes:[others]
	homolog instance predictes:[RANKL]
[2911]TTC14|Q96N46
	target instance predictes:[others]
	homolog instance predictes:[TCR]
[2912]SYT4|Q9H2B2
	target instance predictes:[others]
	homolog instance predictes:[IL FSH Gastrin RAGE]
[2913]IL17RE|Q8NFR9
	target instance predictes:[EGFR]
	homolog instance predictes:[RANKL]
[2914]TRPV6|Q9H1D0
	target instance predictes:[others]
	homolog instance predictes:[TCR TNF IL Prolactin TSH TWEAK]
[2915]RC3H1|Q5TC82
	target instance predictes:[TSLP]
	homolog instance predictes:[TCR TGFBeta TNF IL BDNF RANKL]
[2916]CENPT|Q96BT3
	target instance predictes:[TSLP]
	homolog instance predictes:[IL EGFR FSH]
[2917]SSBP4|Q9BWG4
	target instance predictes:[others]
	homolog instance predictes:[Alpha6]
[2918]CCDC146|Q8IYE0
	target instance predictes:[null]
	homolog instance predictes:[EGFR]
[2919]RAD51D|O75771
	target instance predictes:[AR]
	homolog instance predictes:[TSLP]
[2920]KCNK12|Q9HB15
	target instance predictes:[others]
	homolog instance predictes:[BDNF]
[2921]PPARD|Q03181
	target instance predictes:[TGFBeta]
	homolog instance predictes:[Wnt Gastrin Ghrelin]
[2922]ATG16L2|Q8NAA4
	target instance predictes:[others]
	homolog instance predictes:[TNF IL AR BDNF]
[2923]CMBL|Q96DG6
	target instance predictes:[others]
	homolog instance predictes:[TSLP]
[2924]ZNRF2|Q8NHG8
	target instance predictes:[TCR]
	homolog instance predictes:[TNF]
[2925]TMEM39B|Q9GZU3
	target instance predictes:[others]
	homolog instance predictes:[EGFR]
[2926]COQ7|Q99807
	target instance predictes:[others]
	homolog instance predictes:[TCR]
[2927]SYT11|Q9BT88
	target instance predictes:[EGFR]
	homolog instance predictes:[IL FSH Gastrin RAGE]
[2928]KV308_HUMAN|P04207
	target instance predictes:[others]
	homolog instance predictes:[BCR]
[2929]GPR12|P47775
	target instance predictes:[others]
	homolog instance predictes:[Ghrelin]
[2930]CCDC150|Q8NCX0
	target instance predictes:[null]
	homolog instance predictes:[TNF]
[2931]SH2D4A|Q9H788
	target instance predictes:[TSLP]
	homolog instance predictes:[EGFR Leptin Prolactin]
[2932]ICAM1|P05362
	target instance predictes:[IL]
	homolog instance predictes:[IL]
[2933]GZMB|P10144
	target instance predictes:[AR]
	homolog instance predictes:[AR]
[2934]EHBP1L1|Q8N3D4
	target instance predictes:[others]
	homolog instance predictes:[TSLP]
[2935]CYP2C8|P10632
	target instance predictes:[FGF1]
	homolog instance predictes:[others]
[2936]SPATA25|Q9BR10
	target instance predictes:[others]
	homolog instance predictes:[TSLP]
[2937]DSEL|Q8IZU8
	target instance predictes:[others]
	homolog instance predictes:[TNF]
[2938]PSME2|Q9UL46
	target instance predictes:[ID]
	homolog instance predictes:[TNF]
[2939]ZNF669|Q96BR6
	target instance predictes:[others]
	homolog instance predictes:[TNF]
[2940]KRT23|Q9C075
	target instance predictes:[others]
	homolog instance predictes:[EGFR]
[2941]GGA2|Q9UJY4
	target instance predictes:[EGFR FGF1]
	homolog instance predictes:[EGFR]
[2942]MAD1L1|Q9Y6D9
	target instance predictes:[AR]
	homolog instance predictes:[TSLP]
[2943]C1orf105|O95561
	target instance predictes:[null]
	homolog instance predictes:[TSLP]
[2944]FAAH|O00519
	target instance predictes:[TCR]
	homolog instance predictes:[EGFR]
[2945]TPD52L3|Q96J77
	target instance predictes:[null]
	homolog instance predictes:[CRH]
[2946]PI4KB|Q9UBF8
	target instance predictes:[TCR]
	homolog instance predictes:[IL Alpha6 EGFR Ghrelin Prolactin]
[2947]GUSBP1|Q15486
	target instance predictes:[EGFR]
	homolog instance predictes:[others]
[2948]DCUN1D1|Q96GG9
	target instance predictes:[EGFR]
	homolog instance predictes:[AR]
[2949]ZFHX3|Q15911
	target instance predictes:[others]
	homolog instance predictes:[AR]
[2950]STOML1|Q9UBI4
	target instance predictes:[others]
	homolog instance predictes:[EGFR]
[2951]VSIG1|Q86XK7
	target instance predictes:[others]
	homolog instance predictes:[TCR]
[2952]ASTE1|Q2TB18
	target instance predictes:[others]
	homolog instance predictes:[AR]
[2953]LPAR1|Q92633
	target instance predictes:[TCR]
	homolog instance predictes:[others]
[2954]VPREB1|P12018
	target instance predictes:[BCR]
	homolog instance predictes:[BCR]
[2955]DAW1|Q8N136
	target instance predictes:[others]
	homolog instance predictes:[Notch TNF]
[2956]RAB1B|Q9H0U4
	target instance predictes:[others]
	homolog instance predictes:[FGF1]
[2957]WDR7|Q9Y4E6
	target instance predictes:[null]
	homolog instance predictes:[Notch TNF]
[2958]DMRTC1|Q5HYR2
	target instance predictes:[others]
	homolog instance predictes:[TSLP]
[2959]MSH6|P52701
	target instance predictes:[TSLP]
	homolog instance predictes:[TNF]
[2960]E2F6|O75461
	target instance predictes:[Notch]
	homolog instance predictes:[TGFBeta]
[2961]EIF2B1|Q14232
	target instance predictes:[TGFBeta]
	homolog instance predictes:[BDNF TSLP]
[2962]SNRNP200|O75643
	target instance predictes:[TCR]
	homolog instance predictes:[TCR]
[2963]BCAT1|P54687
	target instance predictes:[others]
	homolog instance predictes:[AR]
[2964]KIF9|Q9HAQ2
	target instance predictes:[TCR]
	homolog instance predictes:[others]
[2965]KIF4B|Q2VIQ3
	target instance predictes:[TNF]
	homolog instance predictes:[TSLP]
[2966]DRD3|P35462
	target instance predictes:[TSH]
	homolog instance predictes:[Ghrelin]
[2967]MAS1L|P35410
	target instance predictes:[TCR]
	homolog instance predictes:[Ghrelin]
[2968]MYCLP1|P12525
	target instance predictes:[others]
	homolog instance predictes:[TGFBeta Alpha6 EGFR Prolactin]
[2969]LIPH|Q8WWY8
	target instance predictes:[RANKL]
	homolog instance predictes:[Prolactin]
[2970]TLE4|Q04727
	target instance predictes:[Notch]
	homolog instance predictes:[TNF IL AR BDNF]
[2971]ZNF554|Q86TJ5
	target instance predictes:[others]
	homolog instance predictes:[AR]
[2972]ZNF45|Q02386
	target instance predictes:[Alpha6]
	homolog instance predictes:[others]
[2973]ARSI|Q5FYB1
	target instance predictes:[others]
	homolog instance predictes:[FGF1]
[2974]CTNNA3|Q9UI47
	target instance predictes:[EGFR]
	homolog instance predictes:[IL EGFR Gastrin]
[2975]R13AX_HUMAN|Q6NVV1
	target instance predictes:[others]
	homolog instance predictes:[TNF TSLP]
[2976]PTGDS|P41222
	target instance predictes:[others]
	homolog instance predictes:[EGFR]
[2977]ADIPOR1|Q96A54
	target instance predictes:[TCR BCR]
	homolog instance predictes:[EGFR]
[2978]SPINK8|P0C7L1
	target instance predictes:[others]
	homolog instance predictes:[CRH]
[2979]TMPRSS11F|Q6ZWK6
	target instance predictes:[others]
	homolog instance predictes:[Prolactin]
[2980]APBB1IP|Q7Z5R6
	target instance predictes:[TCR]
	homolog instance predictes:[EGFR Kit]
[2981]L1RE1|Q9UN81
	target instance predictes:[null]
	homolog instance predictes:[TSLP]
[2982]LPAR3|Q9UBY5
	target instance predictes:[others]
	homolog instance predictes:[BDNF]
[2983]C4orf19|Q8IY42
	target instance predictes:[null]
	homolog instance predictes:[TSLP]
[2984]CSN3|P07498
	target instance predictes:[others]
	homolog instance predictes:[TSLP]
[2985]PCID2|Q5JVF3
	target instance predictes:[TSLP]
	homolog instance predictes:[TNF]
[2986]CLIP3|Q96DZ5
	target instance predictes:[TSLP]
	homolog instance predictes:[Notch TCR TGFBeta TNF IL BCR BDNF CRH EGFR FGF1 Gastrin Ghrelin ID Leptin OSM Prolactin RAGE RANKL TSLP TWEAK]
[2987]KRT40|Q6A162
	target instance predictes:[others]
	homolog instance predictes:[EGFR]
[2988]GZMH|P20718
	target instance predictes:[TNF]
	homolog instance predictes:[AR]
[2989]DDX17|Q92841
	target instance predictes:[AR]
	homolog instance predictes:[TCR TNF EGFR]
[2990]POU3F3|P20264
	target instance predictes:[ID]
	homolog instance predictes:[AR]
[2991]MPI|P34949
	target instance predictes:[TSLP]
	homolog instance predictes:[TNF]
[2992]TMEM192|Q8IY95
	target instance predictes:[others]
	homolog instance predictes:[Kit]
[2993]RECQL|P46063
	target instance predictes:[TCR]
	homolog instance predictes:[TNF]
[2994]HIST1H2BK|O60814
	target instance predictes:[others]
	homolog instance predictes:[IL EGFR FSH]
[2995]WNT9B|O14905
	target instance predictes:[Wnt]
	homolog instance predictes:[Wnt]
[2996]SH3PXD2A|Q5TCZ1
	target instance predictes:[EGFR]
	homolog instance predictes:[TNF BDNF RAGE]
[2997]QIL1|Q5XKP0
	target instance predictes:[others]
	homolog instance predictes:[TCR]
[2998]FIZ1|Q96SL8
	target instance predictes:[AR]
	homolog instance predictes:[others]
[2999]PMM1|Q92871
	target instance predictes:[others]
	homolog instance predictes:[AR]
[3000]TRIM54|Q9BYV2
	target instance predictes:[others]
	homolog instance predictes:[TWEAK]
[3001]ENOX1|Q8TC92
	target instance predictes:[RANKL]
	homolog instance predictes:[Gastrin]
[3002]FAM90A22P|A8MWA6
	target instance predictes:[others]
	homolog instance predictes:[Prolactin]
[3003]FBXL15|Q9H469
	target instance predictes:[EGFR]
	homolog instance predictes:[Notch]
[3004]FANCA|O15360
	target instance predictes:[AR]
	homolog instance predictes:[TNF]
[3005]GABRE|P78334
	target instance predictes:[others]
	homolog instance predictes:[BDNF]
[3006]FIP1L1|Q6UN15
	target instance predictes:[TSLP]
	homolog instance predictes:[AR]
[3007]EIF2B3|Q9NR50
	target instance predictes:[TGFBeta]
	homolog instance predictes:[BDNF TSLP]
[3008]ANGPT1|Q15389
	target instance predictes:[IL]
	homolog instance predictes:[IL]
[3009]LRRC36|Q1X8D7
	target instance predictes:[null]
	homolog instance predictes:[TCR]
[3010]HABP2|Q14520
	target instance predictes:[others]
	homolog instance predictes:[Prolactin]
[3011]HEXB|P07686
	target instance predictes:[TNF]
	homolog instance predictes:[BCR]
[3012]NPAS2|Q99743
	target instance predictes:[others]
	homolog instance predictes:[AR]
[3013]ATP12A|P54707
	target instance predictes:[TCR]
	homolog instance predictes:[TCR EGFR TSH]
[3014]CLSTN2|Q9H4D0
	target instance predictes:[others]
	homolog instance predictes:[Wnt EGFR FGF1 Gastrin]
[3015]PCDHAC2|Q9Y5I4
	target instance predictes:[TCR]
	homolog instance predictes:[Wnt BDNF EGFR]
[3016]FBXO22|Q8NEZ5
	target instance predictes:[others]
	homolog instance predictes:[IL]
[3017]RBMS1|P29558
	target instance predictes:[TSLP]
	homolog instance predictes:[TSLP]
[3018]ATP6V0D1|P61421
	target instance predictes:[others]
	homolog instance predictes:[RANKL]
[3019]TPD52L1|Q16890
	target instance predictes:[others]
	homolog instance predictes:[TNF]
[3020]FER1L6-AS1|Q8NA97
	target instance predictes:[null]
	homolog instance predictes:[EGFR]
[3021]KRT35|Q92764
	target instance predictes:[others]
	homolog instance predictes:[EGFR]
[3022]FAM90A5P|A8MXJ8
	target instance predictes:[others]
	homolog instance predictes:[TNF]
[3023]KCNK6|Q9Y257
	target instance predictes:[BDNF]
	homolog instance predictes:[Ghrelin]
[3024]ASPHD1|Q5U4P2
	target instance predictes:[others]
	homolog instance predictes:[EGFR]
[3025]TNFRSF10C|O14798
	target instance predictes:[others]
	homolog instance predictes:[BDNF]
[3026]GNG8|Q9UK08
	target instance predictes:[CRH]
	homolog instance predictes:[TSH]
[3027]WDFY3|Q8IZQ1
	target instance predictes:[others]
	homolog instance predictes:[TNF IL AR BDNF]
[3028]FADS1|O60427
	target instance predictes:[TSH]
	homolog instance predictes:[AR]
[3029]EXTL3|O43909
	target instance predictes:[others]
	homolog instance predictes:[Wnt]
[3030]HOXA7|P31268
	target instance predictes:[ID]
	homolog instance predictes:[TGFBeta]
[3031]ZNF17|P17021
	target instance predictes:[others]
	homolog instance predictes:[Alpha6]
[3032]PSMA4|P25789
	target instance predictes:[TNF]
	homolog instance predictes:[TNF]
[3033]XPNPEP3|Q9NQH7
	target instance predictes:[TGFBeta TSLP]
	homolog instance predictes:[others]
[3034]SPAG17|Q6Q759
	target instance predictes:[others]
	homolog instance predictes:[EGFR]
[3035]PGBD1|Q96JS3
	target instance predictes:[others]
	homolog instance predictes:[AR]
[3036]PTP4A3|O75365
	target instance predictes:[TCR TSLP]
	homolog instance predictes:[EGFR]
[3037]LRRC25|Q8N386
	target instance predictes:[others]
	homolog instance predictes:[IL]
[3038]ZNHIT2|Q9UHR6
	target instance predictes:[others]
	homolog instance predictes:[EGFR]
[3039]PCDH7|O60245
	target instance predictes:[TCR]
	homolog instance predictes:[others]
[3040]HOXB7|P09629
	target instance predictes:[TSLP]
	homolog instance predictes:[TGFBeta]
[3041]NEK4|P51957
	target instance predictes:[others]
	homolog instance predictes:[Notch TCR TGFBeta Wnt IL Alpha6 AR BCR BDNF CRH EGFR FGF1 FSH Gastrin Ghrelin Hedgehog ID Kit Leptin OSM Prolactin RAGE RANKL TSH TSLP TWEAK]
[3042]WNT10A|Q9GZT5
	target instance predictes:[Wnt]
	homolog instance predictes:[Wnt]
[3043]FRG1|Q14331
	target instance predictes:[others]
	homolog instance predictes:[EGFR]
[3044]TNFSF13B|Q9Y275
	target instance predictes:[IL]
	homolog instance predictes:[TNF TWEAK]
[3045]TNFRSF17|Q02223
	target instance predictes:[TNF]
	homolog instance predictes:[TCR IL BCR BDNF EGFR OSM]
[3046]HECTD2|Q5U5R9
	target instance predictes:[TGFBeta]
	homolog instance predictes:[EGFR]
[3047]LIMS3|P0CW19
	target instance predictes:[TSLP]
	homolog instance predictes:[TNF]
[3048]MPP5|Q8N3R9
	target instance predictes:[EGFR]
	homolog instance predictes:[TCR BDNF TSLP]
[3049]ZBP1|Q9H171
	target instance predictes:[TSLP]
	homolog instance predictes:[EGFR]
[3050]ZNF615|Q8N8J6
	target instance predictes:[others]
	homolog instance predictes:[Alpha6]
[3051]GRID1|Q9ULK0
	target instance predictes:[others]
	homolog instance predictes:[BDNF]
[3052]TRIM2|Q9C040
	target instance predictes:[TGFBeta]
	homolog instance predictes:[TNF AR Prolactin]
[3053]EDNRA|P25101
	target instance predictes:[TSH]
	homolog instance predictes:[Ghrelin]
[3054]AGAP4|Q96P64
	target instance predictes:[EGFR]
	homolog instance predictes:[TGFBeta]
[3055]DDAH2|O95865
	target instance predictes:[AR]
	homolog instance predictes:[others]
[3056]EXTL2|Q9UBQ6
	target instance predictes:[others]
	homolog instance predictes:[IL]
[3057]NMT2|O60551
	target instance predictes:[TCR]
	homolog instance predictes:[TCR]
[3058]GLDN|Q6ZMI3
	target instance predictes:[TCR]
	homolog instance predictes:[others]
[3059]ATPAF2|Q8N5M1
	target instance predictes:[others]
	homolog instance predictes:[TCR EGFR FGF1]
[3060]L3HYPDH|Q96EM0
	target instance predictes:[others]
	homolog instance predictes:[BDNF Ghrelin]
[3061]DNAJC3|Q13217
	target instance predictes:[others]
	homolog instance predictes:[EGFR]
[3062]MACF1|Q9UPN3
	target instance predictes:[TSLP]
	homolog instance predictes:[EGFR]
[3063]TMEM252|Q8N6L7
	target instance predictes:[others]
	homolog instance predictes:[TNF]
[3064]IGKV1-5|P01602
	target instance predictes:[others]
	homolog instance predictes:[BCR]
[3065]ALCAM|Q13740
	target instance predictes:[BCR]
	homolog instance predictes:[TCR]
[3066]EGR3|Q06889
	target instance predictes:[others]
	homolog instance predictes:[TCR FGF1 Gastrin OSM]
[3067]PIP4K2B|P78356
	target instance predictes:[BCR]
	homolog instance predictes:[BCR]
[3068]ZNF613|Q6PF04
	target instance predictes:[others]
	homolog instance predictes:[AR]
[3069]YY2|O15391
	target instance predictes:[others]
	homolog instance predictes:[Notch]
[3070]RPL9|P32969
	target instance predictes:[TNF]
	homolog instance predictes:[TNF]
[3071]CCDC66|A2RUB6
	target instance predictes:[null]
	homolog instance predictes:[TNF]
[3072]CKAP5|Q14008
	target instance predictes:[TSLP]
	homolog instance predictes:[TSLP]
[3073]POLR3F|Q9H1D9
	target instance predictes:[TNF]
	homolog instance predictes:[TNF]
[3074]PRSS22|Q9GZN4
	target instance predictes:[others]
	homolog instance predictes:[Prolactin]
[3075]RHBDD2|Q6NTF9
	target instance predictes:[others]
	homolog instance predictes:[EGFR]
[3076]S100A3|P33764
	target instance predictes:[others]
	homolog instance predictes:[IL]
[3077]MEIS1|O00470
	target instance predictes:[others]
	homolog instance predictes:[TGFBeta TNF EGFR]
[3078]WWOX|Q9NZC7
	target instance predictes:[Wnt]
	homolog instance predictes:[TGFBeta]
[3079]ADORA2A|P29274
	target instance predictes:[BDNF]
	homolog instance predictes:[Ghrelin]
[3080]ESYT3|A0FGR9
	target instance predictes:[others]
	homolog instance predictes:[IL FSH Gastrin RAGE]
[3081]APOD|P05090
	target instance predictes:[EGFR]
	homolog instance predictes:[EGFR]
[3082]MTRR|Q9UBK8
	target instance predictes:[others]
	homolog instance predictes:[TNF EGFR Gastrin Ghrelin Leptin RAGE]
[3083]TXNL4A|P83876
	target instance predictes:[others]
	homolog instance predictes:[TNF]
[3084]CLDN6|P56747
	target instance predictes:[others]
	homolog instance predictes:[Gastrin]
[3085]C9orf170|A2RU37
	target instance predictes:[null]
	homolog instance predictes:[TSLP]
[3086]NLRP10|Q86W26
	target instance predictes:[TNF]
	homolog instance predictes:[TNF]
[3087]TRIM56|Q9BRZ2
	target instance predictes:[others]
	homolog instance predictes:[TGFBeta AR]
[3088]BOK|Q9UMX3
	target instance predictes:[AR]
	homolog instance predictes:[TNF IL BCR EGFR]
[3089]GDF9|O60383
	target instance predictes:[others]
	homolog instance predictes:[TGFBeta]
[3090]ALG2|Q9H553
	target instance predictes:[AR]
	homolog instance predictes:[TCR]
[3091]GIMAP2|Q9UG22
	target instance predictes:[TSLP]
	homolog instance predictes:[others]
[3092]ANKRD30B|Q9BXX2
	target instance predictes:[others]
	homolog instance predictes:[TNF]
[3093]DCST1|Q5T197
	target instance predictes:[others]
	homolog instance predictes:[TCR]
[3094]GLMN|Q92990
	target instance predictes:[others]
	homolog instance predictes:[IL]
[3095]FBXL16|Q8N461
	target instance predictes:[null]
	homolog instance predictes:[Notch]
[3096]C7orf31|Q8N865
	target instance predictes:[null]
	homolog instance predictes:[TNF]
[3097]CPZ|Q66K79
	target instance predictes:[TGFBeta TSLP]
	homolog instance predictes:[Wnt]
[3098]MROH2B|Q7Z745
	target instance predictes:[null]
	homolog instance predictes:[TNF]
[3099]RPS17L|P0CW22
	target instance predictes:[others]
	homolog instance predictes:[TNF]
[3100]OSBP|P22059
	target instance predictes:[EGFR]
	homolog instance predictes:[Notch TCR TGFBeta Wnt IL Alpha6 AR BCR BDNF CRH EGFR FGF1 FSH Gastrin Ghrelin Hedgehog ID Kit Leptin OSM Prolactin RAGE RANKL TSH TSLP TWEAK]
[3101]DCDC5|Q6ZRR9
	target instance predictes:[others]
	homolog instance predictes:[AR]
[3102]FLRT2|O43155
	target instance predictes:[others]
	homolog instance predictes:[BDNF]
[3103]IMPAD1|Q9NX62
	target instance predictes:[others]
	homolog instance predictes:[RANKL]
[3104]MAGEC2|Q9UBF1
	target instance predictes:[AR]
	homolog instance predictes:[AR]
[3105]HOXB5|P09067
	target instance predictes:[others]
	homolog instance predictes:[TGFBeta]
[3106]CEBPZ|Q03701
	target instance predictes:[others]
	homolog instance predictes:[TCR TGFBeta Wnt IL AR BCR BDNF CRH FGF1 Gastrin Ghrelin Hedgehog TWEAK]
[3107]SLC22A16|Q86VW1
	target instance predictes:[TCR]
	homolog instance predictes:[IL TSH]
[3108]YIPF3|Q9GZM5
	target instance predictes:[TCR]
	homolog instance predictes:[others]
[3109]POU2AF1|Q16633
	target instance predictes:[AR]
	homolog instance predictes:[TCR]
[3110]CCNL2|Q96S94
	target instance predictes:[AR]
	homolog instance predictes:[AR]
[3111]PCM1|Q15154
	target instance predictes:[TCR BCR]
	homolog instance predictes:[TSLP]
[3112]PNLIPRP1|P54315
	target instance predictes:[TSLP]
	homolog instance predictes:[Prolactin]
[3113]TPSAB1|Q15661
	target instance predictes:[AR]
	homolog instance predictes:[Prolactin]
[3114]PPHLN1|Q8NEY8
	target instance predictes:[others]
	homolog instance predictes:[TCR]
[3115]ASCL4|Q6XD76
	target instance predictes:[TSLP]
	homolog instance predictes:[ID]
[3116]TXNRD2|Q9NNW7
	target instance predictes:[others]
	homolog instance predictes:[TCR]
[3117]NR1D1|P20393
	target instance predictes:[others]
	homolog instance predictes:[CRH]
[3118]PCGF3|Q3KNV8
	target instance predictes:[AR]
	homolog instance predictes:[Notch]
[3119]FBXO9|Q9UK97
	target instance predictes:[others]
	homolog instance predictes:[Notch TNF]
[3120]DUOX2|Q9NRD8
	target instance predictes:[others]
	homolog instance predictes:[TNF RAGE]
[3121]MSR1|P21757
	target instance predictes:[TCR BCR]
	homolog instance predictes:[others]
[3122]RTN1|Q16799
	target instance predictes:[others]
	homolog instance predictes:[EGFR]
[3123]TRANK1|O15050
	target instance predictes:[TNF]
	homolog instance predictes:[TNF IL]
[3124]LARS|Q9P2J5
	target instance predictes:[EGFR]
	homolog instance predictes:[TNF]
[3125]ERV3-1|Q14264
	target instance predictes:[others]
	homolog instance predictes:[RANKL]
[3126]RBM14|Q96PK6
	target instance predictes:[AR]
	homolog instance predictes:[Notch]
[3127]OSBPL6|Q9BZF3
	target instance predictes:[EGFR]
	homolog instance predictes:[EGFR]
[3128]CCDC176|Q8ND07
	target instance predictes:[null]
	homolog instance predictes:[AR]
[3129]CXorf57|Q6NSI4
	target instance predictes:[null]
	homolog instance predictes:[TNF]
[3130]STBD1|O95210
	target instance predictes:[others]
	homolog instance predictes:[AR]
[3131]TAF1L|Q8IZX4
	target instance predictes:[TSLP]
	homolog instance predictes:[Notch TGFBeta AR]
[3132]CPA4|Q9UI42
	target instance predictes:[TGFBeta TSLP]
	homolog instance predictes:[BDNF]
[3133]PPAT|Q06203
	target instance predictes:[others]
	homolog instance predictes:[TNF]
[3134]UBE2K|P61086
	target instance predictes:[TSLP]
	homolog instance predictes:[TGFBeta]
[3135]HEATR2|Q86Y56
	target instance predictes:[null]
	homolog instance predictes:[TGFBeta TNF]
[3136]ANKRD33B|A6NCL7
	target instance predictes:[null]
	homolog instance predictes:[Notch TCR TGFBeta TNF IL BCR BDNF CRH EGFR FGF1 Gastrin Ghrelin ID Leptin OSM Prolactin RAGE RANKL TSLP TWEAK]
[3137]RBMY1F|Q15415
	target instance predictes:[AR]
	homolog instance predictes:[TSLP]
[3138]NUDT13|Q86X67
	target instance predictes:[others]
	homolog instance predictes:[TCR]
[3139]PPM1J|Q5JR12
	target instance predictes:[others]
	homolog instance predictes:[TGFBeta]
[3140]SELT|P62341
	target instance predictes:[others]
	homolog instance predictes:[AR]
[3141]UBE2A|P49459
	target instance predictes:[TNF]
	homolog instance predictes:[others]
[3142]EPHA7|Q15375
	target instance predictes:[TCR]
	homolog instance predictes:[EGFR]
[3143]HMBS|P08397
	target instance predictes:[others]
	homolog instance predictes:[AR]
[3144]CRTAP|O75718
	target instance predictes:[others]
	homolog instance predictes:[TSLP]
[3145]SCRG1|O75711
	target instance predictes:[TSLP]
	homolog instance predictes:[others]
[3146]SNTB2|Q13425
	target instance predictes:[EGFR TSLP]
	homolog instance predictes:[BDNF]
[3147]PNKD|Q8N490
	target instance predictes:[AR]
	homolog instance predictes:[others]
[3148]CX3CL1|P78423
	target instance predictes:[IL]
	homolog instance predictes:[BCR]
[3149]ZNF74|Q16587
	target instance predictes:[Alpha6]
	homolog instance predictes:[TNF]
[3150]HIST1H2AB|P04908
	target instance predictes:[others]
	homolog instance predictes:[TCR TGFBeta TNF IL BCR EGFR FGF1 Gastrin Kit OSM Prolactin TSLP]
[3151]C3orf36|Q3SXR2
	target instance predictes:[null]
	homolog instance predictes:[TNF]
[3152]ZNF783|Q6ZMS7
	target instance predictes:[others]
	homolog instance predictes:[TNF]
[3153]KLLN|B2CW77
	target instance predictes:[TNF]
	homolog instance predictes:[null]
[3154]STX10|O60499
	target instance predictes:[EGFR FGF1]
	homolog instance predictes:[others]
[3155]VPS9D1|Q9Y2B5
	target instance predictes:[TSLP]
	homolog instance predictes:[TNF]
[3156]CST7|O76096
	target instance predictes:[EGFR]
	homolog instance predictes:[EGFR]
[3157]AP5Z1|O43299
	target instance predictes:[EGFR]
	homolog instance predictes:[TNF]
[3158]HMGN4|O00479
	target instance predictes:[Prolactin TSH]
	homolog instance predictes:[Prolactin TSH]
[3159]PPIE|Q9UNP9
	target instance predictes:[AR]
	homolog instance predictes:[Prolactin]
[3160]PRSS54|Q6PEW0
	target instance predictes:[others]
	homolog instance predictes:[Prolactin]
[3161]KLRK1|P26718
	target instance predictes:[TCR]
	homolog instance predictes:[BCR]
[3162]CXCL1|P09341
	target instance predictes:[BCR]
	homolog instance predictes:[Notch]
[3163]SLITRK1|Q96PX8
	target instance predictes:[others]
	homolog instance predictes:[BDNF]
[3164]DNAH6|Q9C0G6
	target instance predictes:[others]
	homolog instance predictes:[TGFBeta]
[3165]CTAGE4|Q8IX94
	target instance predictes:[TSLP]
	homolog instance predictes:[TNF]
[3166]MTM1|Q13496
	target instance predictes:[TCR TSLP]
	homolog instance predictes:[TCR]
[3167]RPS12|P25398
	target instance predictes:[TNF]
	homolog instance predictes:[TNF]
[3168]CAST|P20810
	target instance predictes:[EGFR]
	homolog instance predictes:[others]
[3169]ALG8|Q9BVK2
	target instance predictes:[others]
	homolog instance predictes:[EGFR]
[3170]TBC1D25|Q3MII6
	target instance predictes:[EGFR]
	homolog instance predictes:[EGFR]
[3171]RAP2B|P61225
	target instance predictes:[BCR]
	homolog instance predictes:[IL]
[3172]CES2|O00748
	target instance predictes:[others]
	homolog instance predictes:[TSH]
[3173]DCTD|P32321
	target instance predictes:[others]
	homolog instance predictes:[IL]
[3174]DNAJC7|Q99615
	target instance predictes:[TCR]
	homolog instance predictes:[others]
[3175]RASA2|Q15283
	target instance predictes:[TNF]
	homolog instance predictes:[TNF]
[3176]DDX41|Q9UJV9
	target instance predictes:[TCR]
	homolog instance predictes:[TCR TNF EGFR]
[3177]GCH1|P30793
	target instance predictes:[IL]
	homolog instance predictes:[IL]
[3178]PTGES3|Q15185
	target instance predictes:[TCR]
	homolog instance predictes:[TCR]
[3179]C10orf67|Q8IYJ2
	target instance predictes:[null]
	homolog instance predictes:[EGFR]
[3180]ANKRD1|Q15327
	target instance predictes:[EGFR]
	homolog instance predictes:[TCR TGFBeta TNF IL BCR BDNF CRH Gastrin Ghrelin Leptin OSM Prolactin RAGE RANKL TSH TSLP TWEAK]
[3181]VPS11|Q9H270
	target instance predictes:[others]
	homolog instance predictes:[TNF RANKL TWEAK]
[3182]DAGLB|Q8NCG7
	target instance predictes:[TCR]
	homolog instance predictes:[TCR]
[3183]LRRTM3|Q86VH5
	target instance predictes:[others]
	homolog instance predictes:[TCR TGFBeta Alpha6 EGFR]
[3184]WDR64|B1ANS9
	target instance predictes:[null]
	homolog instance predictes:[TNF]
[3185]ZIC4|Q8N9L1
	target instance predictes:[others]
	homolog instance predictes:[Hedgehog]
[3186]POLE3|Q9NRF9
	target instance predictes:[others]
	homolog instance predictes:[TGFBeta]
[3187]LINC00597|Q9H2U6
	target instance predictes:[null]
	homolog instance predictes:[EGFR FGF1]
[3188]PDZD4|Q76G19
	target instance predictes:[others]
	homolog instance predictes:[Gastrin]
[3189]CYP20A1|Q6UW02
	target instance predictes:[others]
	homolog instance predictes:[FSH Ghrelin]
[3190]STOM|P27105
	target instance predictes:[TCR]
	homolog instance predictes:[EGFR]
[3191]FAM131C|Q96AQ9
	target instance predictes:[null]
	homolog instance predictes:[Notch]
[3192]THAP6|Q8TBB0
	target instance predictes:[others]
	homolog instance predictes:[TNF]
[3193]OGN|P20774
	target instance predictes:[IL]
	homolog instance predictes:[BDNF]
[3194]LONRF2|Q1L5Z9
	target instance predictes:[others]
	homolog instance predictes:[TCR TGFBeta TNF IL BDNF RANKL]
[3195]TUBB4B|P68371
	target instance predictes:[TCR]
	homolog instance predictes:[TCR]
[3196]HNRNPU|Q00839
	target instance predictes:[EGFR]
	homolog instance predictes:[AR BDNF]
[3197]DYNLRB2|Q8TF09
	target instance predictes:[TGFBeta]
	homolog instance predictes:[TGFBeta]
[3198]OPRD1|P41143
	target instance predictes:[Ghrelin]
	homolog instance predictes:[Ghrelin]
[3199]ZBTB8OS|Q8IWT0
	target instance predictes:[null]
	homolog instance predictes:[TCR]
[3200]SERINC2|Q96SA4
	target instance predictes:[others]
	homolog instance predictes:[EGFR]
[3201]PPAN|Q9NQ55
	target instance predictes:[others]
	homolog instance predictes:[TCR TSLP]
[3202]NKD2|Q969F2
	target instance predictes:[Wnt]
	homolog instance predictes:[IL TSH]
[3203]PRDM11|Q9NQV5
	target instance predictes:[null]
	homolog instance predictes:[TGFBeta]
[3204]NUDT7|P0C024
	target instance predictes:[others]
	homolog instance predictes:[CRH TSH]
[3205]GLT6D1|Q7Z4J2
	target instance predictes:[others]
	homolog instance predictes:[EGFR]
[3206]MKNK2|Q9HBH9
	target instance predictes:[others]
	homolog instance predictes:[BDNF RAGE]
[3207]ADCY7|P51828
	target instance predictes:[TSH]
	homolog instance predictes:[TSH]
[3208]RDH5|Q92781
	target instance predictes:[others]
	homolog instance predictes:[TCR]
[3209]UBL3|O95164
	target instance predictes:[others]
	homolog instance predictes:[EGFR]
[3210]MT1HL1|P0DM35
	target instance predictes:[null]
	homolog instance predictes:[AR]
[3211]ACBD4|Q8NC06
	target instance predictes:[others]
	homolog instance predictes:[EGFR]
[3212]LSAMP|Q13449
	target instance predictes:[EGFR]
	homolog instance predictes:[BDNF]
[3213]TRIB2|Q92519
	target instance predictes:[others]
	homolog instance predictes:[TNF RAGE]
[3214]KRTAP13-4|Q3LI77
	target instance predictes:[others]
	homolog instance predictes:[BCR]
[3215]ADAMTSL2|Q86TH1
	target instance predictes:[EGFR]
	homolog instance predictes:[others]
[3216]FLNC|Q14315
	target instance predictes:[TCR]
	homolog instance predictes:[TCR EGFR]
[3217]LGI4|Q8N135
	target instance predictes:[others]
	homolog instance predictes:[BDNF]
[3218]ADAMTSL3|P82987
	target instance predictes:[others]
	homolog instance predictes:[Hedgehog]
[3219]FOXD4L1|Q9NU39
	target instance predictes:[others]
	homolog instance predictes:[TNF IL BCR BDNF FSH Gastrin Ghrelin Kit Prolactin RAGE TSLP]
[3220]DNAJC25|Q9H1X3
	target instance predictes:[TCR]
	homolog instance predictes:[TCR]
[3221]FOXJ1|Q92949
	target instance predictes:[others]
	homolog instance predictes:[TNF IL BCR BDNF FSH Gastrin Ghrelin Kit Prolactin RAGE TSLP]
[3222]MAGI3|Q5TCQ9
	target instance predictes:[TNF]
	homolog instance predictes:[TCR BDNF TSLP]
[3223]SLAMF1|Q13291
	target instance predictes:[BCR]
	homolog instance predictes:[EGFR]
[3224]BAGE2|Q86Y30
	target instance predictes:[others]
	homolog instance predictes:[RANKL]
[3225]IFT57|Q9NWB7
	target instance predictes:[TNF]
	homolog instance predictes:[TNF]
[3226]SAPCD1|Q5SSQ6
	target instance predictes:[null]
	homolog instance predictes:[Hedgehog]
[3227]AZI1|Q9UPN4
	target instance predictes:[others]
	homolog instance predictes:[TGFBeta]
[3228]ZNF536|O15090
	target instance predictes:[others]
	homolog instance predictes:[Notch]
[3229]ADAM23|O75077
	target instance predictes:[RANKL]
	homolog instance predictes:[TCR EGFR]
[3230]SP140L|Q9H930
	target instance predictes:[TSLP]
	homolog instance predictes:[TGFBeta]
[3231]PHF10|Q8WUB8
	target instance predictes:[EGFR]
	homolog instance predictes:[others]
[3232]REG3G|Q6UW15
	target instance predictes:[TNF]
	homolog instance predictes:[IL]
[3233]EIF2B5|Q13144
	target instance predictes:[TGFBeta]
	homolog instance predictes:[IL Alpha6 BDNF Leptin TSLP]
[3234]ZNF670|Q9BS34
	target instance predictes:[others]
	homolog instance predictes:[TNF]
[3235]DENR|O43583
	target instance predictes:[EGFR]
	homolog instance predictes:[TSLP]
[3236]ZNF350|Q9GZX5
	target instance predictes:[TSLP]
	homolog instance predictes:[AR]
[3237]SPIRE2|Q8WWL2
	target instance predictes:[others]
	homolog instance predictes:[EGFR]
[3238]ZNF705A|Q6ZN79
	target instance predictes:[others]
	homolog instance predictes:[TNF]
[3239]TMEM132D|Q14C87
	target instance predictes:[others]
	homolog instance predictes:[EGFR]
[3240]ARHGEF35|A5YM69
	target instance predictes:[null]
	homolog instance predictes:[EGFR]
[3241]RNF183|Q96D59
	target instance predictes:[others]
	homolog instance predictes:[TNF]
[3242]NUBP2|Q9Y5Y2
	target instance predictes:[AR]
	homolog instance predictes:[others]
[3243]NBPF14|Q5TI25
	target instance predictes:[others]
	homolog instance predictes:[AR]
[3244]KRTAP2-1|Q9BYU5
	target instance predictes:[others]
	homolog instance predictes:[TGFBeta TSLP]
[3245]HORMAD2|Q8N7B1
	target instance predictes:[AR]
	homolog instance predictes:[TSLP]
[3246]MAPK8IP1|Q9UQF2
	target instance predictes:[AR]
	homolog instance predictes:[TCR TGFBeta IL Alpha6 BCR BDNF EGFR FGF1 Gastrin Ghrelin Kit Leptin OSM Prolactin RAGE TSH TSLP]
[3247]SCAF1|Q9H7N4
	target instance predictes:[AR]
	homolog instance predictes:[EGFR]
[3248]TMEM130|Q8N3G9
	target instance predictes:[others]
	homolog instance predictes:[FGF1]
[3249]MAGEA12|P43365
	target instance predictes:[others]
	homolog instance predictes:[Notch]
[3250]CROL3_HUMAN|H7BZ55
	target instance predictes:[null]
	homolog instance predictes:[TCR]
[3251]TLR3|O15455
	target instance predictes:[TCR]
	homolog instance predictes:[BDNF]
[3252]NCOR1P1|Q9H4R4
	target instance predictes:[null]
	homolog instance predictes:[Notch AR]
[3253]GPR22|Q99680
	target instance predictes:[others]
	homolog instance predictes:[BDNF]
[3254]B3GNT7|Q8NFL0
	target instance predictes:[EGFR]
	homolog instance predictes:[Notch]
[3255]TBCE|Q15813
	target instance predictes:[TNF]
	homolog instance predictes:[EGFR TSH TSLP]
[3256]TTLL9|Q3SXZ7
	target instance predictes:[TSLP]
	homolog instance predictes:[TNF]
[3257]CHKA|P35790
	target instance predictes:[others]
	homolog instance predictes:[AR]
[3258]ARHGAP18|Q8N392
	target instance predictes:[others]
	homolog instance predictes:[BCR]
[3259]FOXN3|O00409
	target instance predictes:[TSLP]
	homolog instance predictes:[TNF IL BCR BDNF FSH Gastrin Ghrelin Kit Prolactin RAGE TSLP]
[3260]CYP3A5|P20815
	target instance predictes:[FGF1]
	homolog instance predictes:[FSH Ghrelin]
[3261]PTPN4|P29074
	target instance predictes:[TCR]
	homolog instance predictes:[TCR]
[3262]ATP2B2|Q01814
	target instance predictes:[BCR]
	homolog instance predictes:[BCR]
[3263]SLC25A27|O95847
	target instance predictes:[others]
	homolog instance predictes:[AR]
[3264]BTG2|P78543
	target instance predictes:[others]
	homolog instance predictes:[RAGE]
[3265]POLR2J2|Q9GZM3
	target instance predictes:[others]
	homolog instance predictes:[TNF]
[3266]C12orf29|Q8N999
	target instance predictes:[null]
	homolog instance predictes:[TNF]
[3267]DYTN|A2CJ06
	target instance predictes:[others]
	homolog instance predictes:[IL BDNF RANKL]
[3268]ZNF727|A8MUV8
	target instance predictes:[others]
	homolog instance predictes:[TNF]
[3269]TRAPPC11|Q7Z392
	target instance predictes:[others]
	homolog instance predictes:[EGFR]
[3270]MED12L|Q86YW9
	target instance predictes:[Hedgehog]
	homolog instance predictes:[Hedgehog]
[3271]GHITM|Q9H3K2
	target instance predictes:[others]
	homolog instance predictes:[EGFR]
[3272]INCENP|Q9NQS7
	target instance predictes:[AR]
	homolog instance predictes:[AR]
[3273]LRRC55|Q6ZSA7
	target instance predictes:[others]
	homolog instance predictes:[BDNF]
[3274]BPIFB1|Q8TDL5
	target instance predictes:[others]
	homolog instance predictes:[IL]
[3275]GPX6|P59796
	target instance predictes:[others]
	homolog instance predictes:[TCR]
[3276]TAGLN|Q01995
	target instance predictes:[others]
	homolog instance predictes:[TCR TNF BCR BDNF EGFR RANKL]
[3277]CSF3R|Q99062
	target instance predictes:[others]
	homolog instance predictes:[Notch IL AR OSM]
[3278]CAMTA1|Q9Y6Y1
	target instance predictes:[others]
	homolog instance predictes:[TCR]
[3279]TMEM106A|Q96A25
	target instance predictes:[others]
	homolog instance predictes:[TNF]
[3280]TBC1D9|Q6ZT07
	target instance predictes:[EGFR]
	homolog instance predictes:[IL TSH]
[3281]RNF148|Q8N7C7
	target instance predictes:[others]
	homolog instance predictes:[TNF]
[3282]MRI1|Q9BV20
	target instance predictes:[others]
	homolog instance predictes:[AR]
[3283]C19orf71|A6NCJ1
	target instance predictes:[null]
	homolog instance predictes:[RANKL]
[3284]DOT1L|Q8TEK3
	target instance predictes:[Wnt]
	homolog instance predictes:[TNF]
[3285]UCK2|Q9BZX2
	target instance predictes:[TNF]
	homolog instance predictes:[AR]
[3286]JMJD1C|Q15652
	target instance predictes:[others]
	homolog instance predictes:[Notch]
[3287]H3F3A|P84243
	target instance predictes:[IL]
	homolog instance predictes:[IL]
[3288]C5AR1|P21730
	target instance predictes:[BCR]
	homolog instance predictes:[others]
[3289]GJD3|Q8N144
	target instance predictes:[TCR]
	homolog instance predictes:[EGFR FSH]
[3290]ADAMTSL1|Q8N6G6
	target instance predictes:[others]
	homolog instance predictes:[Notch]
[3291]CARF|Q8N187
	target instance predictes:[others]
	homolog instance predictes:[TCR]
[3292]C4orf21|Q86YA3
	target instance predictes:[null]
	homolog instance predictes:[Notch]
[3293]TXLNB|Q8N3L3
	target instance predictes:[EGFR]
	homolog instance predictes:[TNF]
[3294]SEC13|P55735
	target instance predictes:[FGF1]
	homolog instance predictes:[TNF]
[3295]MXI1|P50539
	target instance predictes:[Notch]
	homolog instance predictes:[TGFBeta Alpha6 EGFR Prolactin]
[3296]PTF1A|Q7RTS3
	target instance predictes:[others]
	homolog instance predictes:[Notch]
[3297]SPIN2A|Q99865
	target instance predictes:[TNF]
	homolog instance predictes:[TNF]
[3298]HSD17B2|P37059
	target instance predictes:[others]
	homolog instance predictes:[TCR]
[3299]UBR7|Q8N806
	target instance predictes:[others]
	homolog instance predictes:[TSLP]
[3300]ENOX2|Q16206
	target instance predictes:[TCR]
	homolog instance predictes:[Gastrin]
[3301]KIF1A|Q12756
	target instance predictes:[TCR]
	homolog instance predictes:[TGFBeta]
[3302]CDX2|Q99626
	target instance predictes:[ID]
	homolog instance predictes:[TGFBeta]
[3303]LRP5L|A4QPB2
	target instance predictes:[others]
	homolog instance predictes:[Wnt]
[3304]CDH10|Q9Y6N8
	target instance predictes:[others]
	homolog instance predictes:[EGFR]
[3305]DDX12P|Q92771
	target instance predictes:[TCR]
	homolog instance predictes:[AR]
[3306]RNF149|Q8NC42
	target instance predictes:[others]
	homolog instance predictes:[TNF]
[3307]RHPN1-AS1|Q9BWJ2
	target instance predictes:[null]
	homolog instance predictes:[Notch]
[3308]ACTRT1|Q8TDG2
	target instance predictes:[others]
	homolog instance predictes:[EGFR]
[3309]FOLR2|P14207
	target instance predictes:[RANKL]
	homolog instance predictes:[others]
[3310]FARP2|O94887
	target instance predictes:[others]
	homolog instance predictes:[TNF Kit RAGE]
[3311]CDKN2AIP|Q9NXV6
	target instance predictes:[TSLP]
	homolog instance predictes:[TNF]
[3312]KEAP1|Q14145
	target instance predictes:[AR]
	homolog instance predictes:[others]
[3313]EPHA10|Q5JZY3
	target instance predictes:[RANKL]
	homolog instance predictes:[IL]
[3314]MBD6|Q96DN6
	target instance predictes:[others]
	homolog instance predictes:[TSLP]
[3315]FAM90A20P|A6NIJ5
	target instance predictes:[others]
	homolog instance predictes:[TNF]
[3316]CNOT6|Q9ULM6
	target instance predictes:[TGFBeta]
	homolog instance predictes:[others]
[3317]C6orf118|Q5T5N4
	target instance predictes:[null]
	homolog instance predictes:[EGFR]
[3318]HTR5A|P47898
	target instance predictes:[others]
	homolog instance predictes:[Ghrelin]
[3319]ACSM5|Q6NUN0
	target instance predictes:[others]
	homolog instance predictes:[TCR]
[3320]IL17REL|Q6ZVW7
	target instance predictes:[null]
	homolog instance predictes:[TSLP]
[3321]SLC46A2|Q9BY10
	target instance predictes:[others]
	homolog instance predictes:[EGFR]
[3322]SIX4|Q9UIU6
	target instance predictes:[TGFBeta]
	homolog instance predictes:[TGFBeta TNF EGFR]
[3323]CDC14B|O60729
	target instance predictes:[TCR TSLP]
	homolog instance predictes:[EGFR]
[3324]NUDCD2|Q8WVJ2
	target instance predictes:[TSLP]
	homolog instance predictes:[others]
[3325]NDRG3|Q9UGV2
	target instance predictes:[others]
	homolog instance predictes:[TCR]
[3326]RAD50|Q92878
	target instance predictes:[TSLP]
	homolog instance predictes:[TNF]
[3327]C9orf172|C9J069
	target instance predictes:[null]
	homolog instance predictes:[TSLP]
[3328]CAAP1|Q9H8G2
	target instance predictes:[TNF]
	homolog instance predictes:[TNF]
[3329]VTN|P04004
	target instance predictes:[others]
	homolog instance predictes:[RAGE]
[3330]TATDN3|Q17R31
	target instance predictes:[others]
	homolog instance predictes:[TNF]
[3331]REC3_HUMAN|P61572
	target instance predictes:[TSLP]
	homolog instance predictes:[EGFR]
[3332]CCDC74B|Q96LY2
	target instance predictes:[null]
	homolog instance predictes:[EGFR]
[3333]FAT1|Q14517
	target instance predictes:[AR]
	homolog instance predictes:[Wnt EGFR FGF1 Gastrin]
[3334]ZNF248|Q8NDW4
	target instance predictes:[others]
	homolog instance predictes:[AR]
[3335]BAZ1A|Q9NRL2
	target instance predictes:[AR]
	homolog instance predictes:[Notch TGFBeta AR]
[3336]FAM90A14P|P0C7W9
	target instance predictes:[others]
	homolog instance predictes:[TNF]
[3337]CLCA4|Q14CN2
	target instance predictes:[RANKL]
	homolog instance predictes:[Alpha6]
[3338]CYP2W1|Q8TAV3
	target instance predictes:[TNF]
	homolog instance predictes:[others]
[3339]OCRL|Q01968
	target instance predictes:[TCR]
	homolog instance predictes:[TCR IL BCR Kit]
[3340]KV501_HUMAN|P06315
	target instance predictes:[others]
	homolog instance predictes:[TCR]
[3341]PHF19|Q5T6S3
	target instance predictes:[AR]
	homolog instance predictes:[others]
[3342]GIGYF1|O75420
	target instance predictes:[others]
	homolog instance predictes:[AR]
[3343]AMH|P03971
	target instance predictes:[others]
	homolog instance predictes:[TGFBeta]
[3344]RUFY4|Q6ZNE9
	target instance predictes:[others]
	homolog instance predictes:[TCR TGFBeta EGFR FGF1]
[3345]ABCF1|Q8NE71
	target instance predictes:[TNF]
	homolog instance predictes:[others]
[3346]HDAC3|O15379
	target instance predictes:[Notch AR]
	homolog instance predictes:[Notch TNF]
[3347]FBLN7|Q53RD9
	target instance predictes:[others]
	homolog instance predictes:[Notch]
[3348]DCAF12|Q5T6F0
	target instance predictes:[TNF]
	homolog instance predictes:[EGFR]
[3349]RAPSN|Q13702
	target instance predictes:[EGFR]
	homolog instance predictes:[TNF]
[3350]TNFAIP8L2|Q6P589
	target instance predictes:[others]
	homolog instance predictes:[TNF]
[3351]NXF3|Q9H4D5
	target instance predictes:[AR]
	homolog instance predictes:[TNF]
[3352]SYCP2L|Q5T4T6
	target instance predictes:[others]
	homolog instance predictes:[TNF]
[3353]H2AFY|O75367
	target instance predictes:[IL EGFR FSH]
	homolog instance predictes:[others]
[3354]TRIML1|Q8N9V2
	target instance predictes:[TGFBeta]
	homolog instance predictes:[others]
[3355]FOXK1|P85037
	target instance predictes:[Notch]
	homolog instance predictes:[TNF IL BCR BDNF FSH Gastrin Ghrelin Kit Prolactin RAGE TSLP]
[3356]FCN1|O00602
	target instance predictes:[BCR]
	homolog instance predictes:[others]
[3357]NGLY1|Q96IV0
	target instance predictes:[EGFR]
	homolog instance predictes:[TCR]
[3358]IGFL3|Q6UXB1
	target instance predictes:[others]
	homolog instance predictes:[IL]
[3359]SEC24D|O94855
	target instance predictes:[TNF]
	homolog instance predictes:[TNF]
[3360]PIGR|P01833
	target instance predictes:[RANKL]
	homolog instance predictes:[FGF1]
[3361]FERMT2|Q96AC1
	target instance predictes:[EGFR TSLP]
	homolog instance predictes:[EGFR TSLP]
[3362]EDAR|Q9UNE0
	target instance predictes:[TCR]
	homolog instance predictes:[TWEAK]
[3363]GORASP1|Q9BQQ3
	target instance predictes:[others]
	homolog instance predictes:[TNF]
[3364]LMOD1|P29536
	target instance predictes:[others]
	homolog instance predictes:[TNF]
[3365]MYH4|Q9Y623
	target instance predictes:[TNF]
	homolog instance predictes:[EGFR]
[3366]MTCH1|Q9NZJ7
	target instance predictes:[others]
	homolog instance predictes:[Ghrelin]
[3367]ERCC8|Q13216
	target instance predictes:[others]
	homolog instance predictes:[TGFBeta]
[3368]CRELD1|Q96HD1
	target instance predictes:[others]
	homolog instance predictes:[Notch]
[3369]ISOC2|Q96AB3
	target instance predictes:[AR]
	homolog instance predictes:[TCR]
[3370]SGCZ|Q96LD1
	target instance predictes:[TCR]
	homolog instance predictes:[TCR]
[3371]MYCL|P12524
	target instance predictes:[others]
	homolog instance predictes:[TGFBeta Alpha6 EGFR Prolactin]
[3372]TGOLN2|O43493
	target instance predictes:[TCR]
	homolog instance predictes:[TCR]
[3373]MTCP1|P56278
	target instance predictes:[others]
	homolog instance predictes:[FGF1]
[3374]SEMA6D|Q8NFY4
	target instance predictes:[TCR]
	homolog instance predictes:[Alpha6]
[3375]FOXI1|Q12951
	target instance predictes:[others]
	homolog instance predictes:[TNF IL BCR BDNF FSH Gastrin Ghrelin Kit Prolactin RAGE TSLP]
[3376]SLC6A6|P31641
	target instance predictes:[others]
	homolog instance predictes:[BDNF]
[3377]SLC22A25|Q6T423
	target instance predictes:[others]
	homolog instance predictes:[AR]
[3378]CSNK2A3|Q8NEV1
	target instance predictes:[others]
	homolog instance predictes:[TNF Wnt BDNF FGF1 Leptin]
[3379]AP5M1|Q9H0R1
	target instance predictes:[TGFBeta]
	homolog instance predictes:[FGF1]
[3380]SYNDIG1L|A6NDD5
	target instance predictes:[others]
	homolog instance predictes:[TCR]
[3381]HABP4|Q5JVS0
	target instance predictes:[AR]
	homolog instance predictes:[TNF]
[3382]XAB2|Q9HCS7
	target instance predictes:[EGFR]
	homolog instance predictes:[TCR]
[3383]DEFB132|Q7Z7B7
	target instance predictes:[others]
	homolog instance predictes:[TSLP]
[3384]PSMB10|P40306
	target instance predictes:[TNF]
	homolog instance predictes:[TNF]
[3385]CCDC70|Q6NSX1
	target instance predictes:[RANKL]
	homolog instance predictes:[others]
[3386]OLFML3|Q9NRN5
	target instance predictes:[others]
	homolog instance predictes:[EGFR]
[3387]KLF15|Q9UIH9
	target instance predictes:[others]
	homolog instance predictes:[EGFR]
[3388]KRT4|P19013
	target instance predictes:[others]
	homolog instance predictes:[EGFR]
[3389]PRRX2|Q99811
	target instance predictes:[others]
	homolog instance predictes:[TGFBeta]
[3390]ITGA5|P08648
	target instance predictes:[EGFR]
	homolog instance predictes:[Alpha6]
[3391]GDF7|Q7Z4P5
	target instance predictes:[TSLP]
	homolog instance predictes:[TGFBeta]
[3392]GPS2|Q13227
	target instance predictes:[TSLP]
	homolog instance predictes:[others]
[3393]CHIT1|Q13231
	target instance predictes:[TSLP]
	homolog instance predictes:[TNF]
[3394]KLKP1|Q107X0
	target instance predictes:[others]
	homolog instance predictes:[TNF]
[3395]SRSF5|Q13243
	target instance predictes:[TCR]
	homolog instance predictes:[TSLP]
[3396]B4GALT3|O60512
	target instance predictes:[EGFR]
	homolog instance predictes:[EGFR]
[3397]USH1G|Q495M9
	target instance predictes:[TCR]
	homolog instance predictes:[TNF EGFR TSLP]
[3398]TMC3|Q7Z5M5
	target instance predictes:[others]
	homolog instance predictes:[TCR BCR]
[3399]SSR3|Q9UNL2
	target instance predictes:[others]
	homolog instance predictes:[TSLP]
[3400]NBPF3|Q9H094
	target instance predictes:[others]
	homolog instance predictes:[EGFR]
[3401]ATXN2L|Q8WWM7
	target instance predictes:[others]
	homolog instance predictes:[EGFR]
[3402]SLC12A4|Q9UP95
	target instance predictes:[others]
	homolog instance predictes:[Prolactin]
[3403]TOX2|Q96NM4
	target instance predictes:[others]
	homolog instance predictes:[TNF AR RAGE]
[3404]PLD4|Q96BZ4
	target instance predictes:[others]
	homolog instance predictes:[TCR]
[3405]PDP2|Q9P2J9
	target instance predictes:[others]
	homolog instance predictes:[TGFBeta]
[3406]LRRC3B|Q96PB8
	target instance predictes:[others]
	homolog instance predictes:[BDNF]
[3407]CDO1|Q16878
	target instance predictes:[TNF]
	homolog instance predictes:[others]
[3408]NYX|Q9GZU5
	target instance predictes:[others]
	homolog instance predictes:[BDNF]
[3409]PROP1|O75360
	target instance predictes:[TSLP]
	homolog instance predictes:[others]
[3410]KV122_HUMAN|P04430
	target instance predictes:[others]
	homolog instance predictes:[IL BDNF EGFR Prolactin]
[3411]SORBS1|Q9BX66
	target instance predictes:[TCR]
	homolog instance predictes:[BDNF]
[3412]CHMP1B|Q7LBR1
	target instance predictes:[TCR]
	homolog instance predictes:[TGFBeta]
[3413]ADORA3|Q6P2N6
	target instance predictes:[others]
	homolog instance predictes:[RANKL]
[3414]AKAP2|Q9Y2D5
	target instance predictes:[others]
	homolog instance predictes:[AR]
[3415]HV206_HUMAN|P01824
	target instance predictes:[others]
	homolog instance predictes:[FGF1]
[3416]MXD4|Q14582
	target instance predictes:[Notch]
	homolog instance predictes:[ID]
[3417]IRF3|Q14653
	target instance predictes:[TGFBeta]
	homolog instance predictes:[TNF]
[3418]FAM83E|Q2M2I3
	target instance predictes:[null]
	homolog instance predictes:[TSLP]
[3419]SPCS1|Q9Y6A9
	target instance predictes:[others]
	homolog instance predictes:[CRH]
[3420]SLC35G1|Q2M3R5
	target instance predictes:[others]
	homolog instance predictes:[EGFR]
[3421]ICA1|Q05084
	target instance predictes:[TNF]
	homolog instance predictes:[TCR]
[3422]IDH3B|O43837
	target instance predictes:[others]
	homolog instance predictes:[TCR]
[3423]LRBA|P50851
	target instance predictes:[others]
	homolog instance predictes:[TNF IL AR BDNF]
[3424]CTAGE5|O15320
	target instance predictes:[others]
	homolog instance predictes:[TGFBeta]
[3425]CB141_HUMAN|A6NCX1
	target instance predictes:[null]
	homolog instance predictes:[TSH]
[3426]ODF2L|Q9ULJ1
	target instance predictes:[others]
	homolog instance predictes:[AR]
[3427]MSANTD2|Q6P1R3
	target instance predictes:[null]
	homolog instance predictes:[AR]
[3428]GAH6_HUMAN|Q8N8A4
	target instance predictes:[others]
	homolog instance predictes:[RANKL]
[3429]PRIMPOL|Q96LW4
	target instance predictes:[others]
	homolog instance predictes:[BDNF]
[3430]HESRG|Q1W209
	target instance predictes:[null]
	homolog instance predictes:[TCR]
[3431]ARHGAP6|O43182
	target instance predictes:[TCR EGFR]
	homolog instance predictes:[others]
[3432]ABHD17A|Q96GS6
	target instance predictes:[others]
	homolog instance predictes:[EGFR]
[3433]CCDC137|Q6PK04
	target instance predictes:[null]
	homolog instance predictes:[AR]
[3434]B3GAT1|Q9P2W7
	target instance predictes:[EGFR]
	homolog instance predictes:[EGFR]
[3435]RBBP6|Q7Z6E9
	target instance predictes:[TGFBeta]
	homolog instance predictes:[Notch]
[3436]TMEM91|Q6ZNR0
	target instance predictes:[others]
	homolog instance predictes:[TCR]
[3437]TIFAB|Q6ZNK6
	target instance predictes:[null]
	homolog instance predictes:[TNF]
[3438]ERCC6L2|A4D997
	target instance predictes:[null]
	homolog instance predictes:[TSLP]
[3439]DUSP23|Q9BVJ7
	target instance predictes:[TCR TSLP]
	homolog instance predictes:[EGFR]
[3440]SLC38A11|Q08AI6
	target instance predictes:[others]
	homolog instance predictes:[EGFR]
[3441]TPP1|O14773
	target instance predictes:[others]
	homolog instance predictes:[Prolactin]
[3442]SLC9A2|Q9UBY0
	target instance predictes:[others]
	homolog instance predictes:[RAGE]
[3443]NCAPG|Q9BPX3
	target instance predictes:[AR]
	homolog instance predictes:[others]
[3444]NANOS2|P60321
	target instance predictes:[TSLP]
	homolog instance predictes:[AR]
[3445]IL19|Q9UHD0
	target instance predictes:[TNF]
	homolog instance predictes:[IL]
[3446]NUFIP2|Q7Z417
	target instance predictes:[AR]
	homolog instance predictes:[TCR]
[3447]CCL22|O00626
	target instance predictes:[BCR]
	homolog instance predictes:[BCR]
[3448]C5orf17|Q8NAS9
	target instance predictes:[null]
	homolog instance predictes:[TNF]
[3449]ERGIC2|Q96RQ1
	target instance predictes:[others]
	homolog instance predictes:[EGFR]
[3450]POU4F2|Q12837
	target instance predictes:[others]
	homolog instance predictes:[AR]
[3451]CLHC1|Q8NHS4
	target instance predictes:[null]
	homolog instance predictes:[TCR IL CRH EGFR Kit]
[3452]LRRFIP2|Q9Y608
	target instance predictes:[Wnt]
	homolog instance predictes:[TNF]
[3453]DHX15|O43143
	target instance predictes:[TCR]
	homolog instance predictes:[TCR]
[3454]C15orf54|Q8N8G6
	target instance predictes:[null]
	homolog instance predictes:[TSLP]
[3455]AIRE|O43918
	target instance predictes:[TSLP]
	homolog instance predictes:[others]
[3456]FLRT3|Q9NZU0
	target instance predictes:[others]
	homolog instance predictes:[EGFR TSH TSLP]
[3457]ZNF861P|O60384
	target instance predictes:[others]
	homolog instance predictes:[TGFBeta]
[3458]GTF2IRD2B|Q6EKJ0
	target instance predictes:[others]
	homolog instance predictes:[TNF BCR]
[3459]VPK7_HUMAN|P63123
	target instance predictes:[others]
	homolog instance predictes:[TSLP]
[3460]REC17_HUMAN|P61579
	target instance predictes:[TSLP]
	homolog instance predictes:[EGFR]
[3461]HYOU1|Q9Y4L1
	target instance predictes:[TNF]
	homolog instance predictes:[TNF AR EGFR]
[3462]C16orf95|Q9H693
	target instance predictes:[null]
	homolog instance predictes:[TNF]
[3463]NUTM2A|Q8IVF1
	target instance predictes:[null]
	homolog instance predictes:[Notch]
[3464]ANKRD34B|A5PLL1
	target instance predictes:[others]
	homolog instance predictes:[TCR]
[3465]LRP10|Q7Z4F1
	target instance predictes:[others]
	homolog instance predictes:[Wnt]
[3466]NKD1|Q969G9
	target instance predictes:[Wnt]
	homolog instance predictes:[IL TSH]
[3467]BCL7C|Q8WUZ0
	target instance predictes:[TNF]
	homolog instance predictes:[TCR]
[3468]CDKL4|Q5MAI5
	target instance predictes:[others]
	homolog instance predictes:[TNF IL AR]
[3469]CYB5R3|P00387
	target instance predictes:[others]
	homolog instance predictes:[EGFR TSLP]
[3470]NR1H2|P55055
	target instance predictes:[AR]
	homolog instance predictes:[AR]
[3471]GJA9|P57773
	target instance predictes:[others]
	homolog instance predictes:[EGFR FSH]
[3472]C17orf98|A8MV24
	target instance predictes:[null]
	homolog instance predictes:[TSLP]
[3473]KRT79|Q5XKE5
	target instance predictes:[others]
	homolog instance predictes:[EGFR]
[3474]PLAC8L1|A1L4L8
	target instance predictes:[null]
	homolog instance predictes:[AR]
[3475]SAMD8|Q96LT4
	target instance predictes:[others]
	homolog instance predictes:[TNF]
[3476]PPP1R9B|Q96SB3
	target instance predictes:[TCR]
	homolog instance predictes:[EGFR]
[3477]RPS17|P08708
	target instance predictes:[TNF]
	homolog instance predictes:[EGFR]
[3478]PLEKHM2|Q8IWE5
	target instance predictes:[EGFR]
	homolog instance predictes:[EGFR]
[3479]CBFA2T3|O75081
	target instance predictes:[EGFR]
	homolog instance predictes:[TNF]
[3480]DPM3|Q9P2X0
	target instance predictes:[EGFR]
	homolog instance predictes:[others]
[3481]DENND1B|Q6P3S1
	target instance predictes:[EGFR]
	homolog instance predictes:[TNF TSLP]
[3482]CEP70|Q8NHQ1
	target instance predictes:[TSLP]
	homolog instance predictes:[others]
[3483]SLC16A6|O15403
	target instance predictes:[others]
	homolog instance predictes:[TSH]
[3484]DERL2|Q9GZP9
	target instance predictes:[others]
	homolog instance predictes:[FGF1]
[3485]FXYD3|Q14802
	target instance predictes:[others]
	homolog instance predictes:[TCR]
[3486]ZNF415|Q09FC8
	target instance predictes:[others]
	homolog instance predictes:[AR]
[3487]SPTBN4|Q9H254
	target instance predictes:[EGFR TSLP]
	homolog instance predictes:[TNF AR Prolactin]
[3488]EDA2R|Q9HAV5
	target instance predictes:[TNF]
	homolog instance predictes:[TNF]
[3489]MYO18B|Q8IUG5
	target instance predictes:[TNF]
	homolog instance predictes:[TSLP]
[3490]SETX|Q7Z333
	target instance predictes:[TNF]
	homolog instance predictes:[Notch]
[3491]TRIAP1|O43715
	target instance predictes:[EGFR]
	homolog instance predictes:[others]
[3492]C20orf166-AS1|Q96NR2
	target instance predictes:[null]
	homolog instance predictes:[TCR]
[3493]P2RX1|P51575
	target instance predictes:[TCR]
	homolog instance predictes:[BDNF]
[3494]ACOT9|Q9Y305
	target instance predictes:[others]
	homolog instance predictes:[TCR]
[3495]RBFOX2|O43251
	target instance predictes:[TCR]
	homolog instance predictes:[AR]
[3496]GCK|P35557
	target instance predictes:[AR]
	homolog instance predictes:[EGFR]
[3497]WDR26|Q9H7D7
	target instance predictes:[others]
	homolog instance predictes:[TSLP]
[3498]TPX2|Q9ULW0
	target instance predictes:[TNF]
	homolog instance predictes:[TNF]
[3499]HIST1H2BO|P23527
	target instance predictes:[others]
	homolog instance predictes:[IL EGFR FSH]
[3500]PPP1R2P9|O14990
	target instance predictes:[TSLP]
	homolog instance predictes:[EGFR]
[3501]ARHGEF18|Q6ZSZ5
	target instance predictes:[TCR]
	homolog instance predictes:[EGFR]
[3502]CARD14|Q9BXL6
	target instance predictes:[TCR]
	homolog instance predictes:[TCR]
[3503]CD1A|P06126
	target instance predictes:[TCR]
	homolog instance predictes:[RANKL]
[3504]ADAM28|Q9UKQ2
	target instance predictes:[TGFBeta TSLP]
	homolog instance predictes:[TCR EGFR]
[3505]SETBP1|Q9Y6X0
	target instance predictes:[others]
	homolog instance predictes:[TNF]
[3506]RERGL|Q9H628
	target instance predictes:[others]
	homolog instance predictes:[TCR IL Alpha6 AR BCR BDNF EGFR FGF1 FSH Gastrin Kit OSM Prolactin RAGE TSH]
[3507]ENDOD1|O94919
	target instance predictes:[others]
	homolog instance predictes:[AR]
[3508]FAM65A|Q6ZS17
	target instance predictes:[others]
	homolog instance predictes:[AR]
[3509]PTCD2|Q8WV60
	target instance predictes:[others]
	homolog instance predictes:[TNF]
[3510]XAF1|Q6GPH4
	target instance predictes:[TNF]
	homolog instance predictes:[TNF RANKL TWEAK]
[3511]PLXNA4|Q9HCM2
	target instance predictes:[TCR]
	homolog instance predictes:[Alpha6]
[3512]NRP1|O14786
	target instance predictes:[others]
	homolog instance predictes:[Wnt]
[3513]CBX8|Q9HC52
	target instance predictes:[Notch]
	homolog instance predictes:[Notch]
[3514]BCDIN3D|Q7Z5W3
	target instance predictes:[others]
	homolog instance predictes:[EGFR]
[3515]PAGR1|Q9BTK6
	target instance predictes:[AR]
	homolog instance predictes:[TCR]
[3516]ST3GAL6|Q9Y274
	target instance predictes:[EGFR]
	homolog instance predictes:[EGFR]
[3517]RNF146|Q9NTX7
	target instance predictes:[TGFBeta]
	homolog instance predictes:[others]
[3518]CROCCP3|Q8IVE0
	target instance predictes:[null]
	homolog instance predictes:[TNF]
[3519]ELMSAN1|Q6PJG2
	target instance predictes:[others]
	homolog instance predictes:[Notch AR]
[3520]CCDC142|Q17RM4
	target instance predictes:[null]
	homolog instance predictes:[TNF]
[3521]KIF18A|Q8NI77
	target instance predictes:[TGFBeta]
	homolog instance predictes:[TGFBeta]
[3522]GORAB|Q5T7V8
	target instance predictes:[EGFR]
	homolog instance predictes:[AR]
[3523]GABPB1|Q06547
	target instance predictes:[AR]
	homolog instance predictes:[TCR TGFBeta TNF IL BCR BDNF CRH Gastrin Ghrelin Leptin OSM Prolactin RAGE RANKL TSH TSLP TWEAK]
[3524]TTLL5|Q6EMB2
	target instance predictes:[TGFBeta]
	homolog instance predictes:[others]
[3525]SERPINB12|Q96P63
	target instance predictes:[EGFR]
	homolog instance predictes:[EGFR]
[3526]GREM1|O60565
	target instance predictes:[TNF]
	homolog instance predictes:[Wnt]
[3527]FAM151B|Q6UXP7
	target instance predictes:[null]
	homolog instance predictes:[TCR]
[3528]BTBD11|A6QL63
	target instance predictes:[others]
	homolog instance predictes:[TGFBeta]
[3529]TSKS|Q9UJT2
	target instance predictes:[EGFR]
	homolog instance predictes:[others]
[3530]INTS12|Q96CB8
	target instance predictes:[AR]
	homolog instance predictes:[TNF CRH]
[3531]ARL5A|Q9Y689
	target instance predictes:[others]
	homolog instance predictes:[TSH]
[3532]AADAC|P22760
	target instance predictes:[FGF1]
	homolog instance predictes:[others]
[3533]CRYBB1|P53674
	target instance predictes:[others]
	homolog instance predictes:[Wnt]
[3534]TAF7|Q15545
	target instance predictes:[TGFBeta]
	homolog instance predictes:[TGFBeta]
[3535]NSUN7|Q8NE18
	target instance predictes:[others]
	homolog instance predictes:[TSLP]
[3536]ROPN1|Q9HAT0
	target instance predictes:[others]
	homolog instance predictes:[TGFBeta]
[3537]FAM129B|Q96TA1
	target instance predictes:[AR]
	homolog instance predictes:[TCR]
[3538]MAGEB18|Q96M61
	target instance predictes:[others]
	homolog instance predictes:[Notch]
[3539]FAM186B|Q8IYM0
	target instance predictes:[others]
	homolog instance predictes:[TNF]
[3540]NDUFAF2|Q8N183
	target instance predictes:[others]
	homolog instance predictes:[TCR]
[3541]C2orf40|Q9H1Z8
	target instance predictes:[others]
	homolog instance predictes:[TNF]
[3542]MED31|Q9Y3C7
	target instance predictes:[TGFBeta]
	homolog instance predictes:[Hedgehog]
[3543]MAT2B|Q9NZL9
	target instance predictes:[AR]
	homolog instance predictes:[RAGE]
[3544]VPS25|Q9BRG1
	target instance predictes:[others]
	homolog instance predictes:[TNF]
[3545]UBE2R2|Q712K3
	target instance predictes:[TSLP]
	homolog instance predictes:[TNF]
[3546]TMEM169|Q96HH4
	target instance predictes:[others]
	homolog instance predictes:[TNF]
[3547]TSPAN3|O60637
	target instance predictes:[others]
	homolog instance predictes:[Alpha6]
[3548]SLC9A3R2|Q15599
	target instance predictes:[EGFR]
	homolog instance predictes:[TCR IL EGFR]
[3549]KNSTRN|Q9Y448
	target instance predictes:[AR]
	homolog instance predictes:[others]
[3550]PRSS21|Q9Y6M0
	target instance predictes:[others]
	homolog instance predictes:[RAGE]
[3551]ODF2|Q5BJF6
	target instance predictes:[EGFR]
	homolog instance predictes:[Alpha6 EGFR]
[3552]FOXB1|Q99853
	target instance predictes:[others]
	homolog instance predictes:[TNF IL BCR BDNF FSH Gastrin Ghrelin Kit Prolactin RAGE TSLP]
[3553]GRHL3|Q8TE85
	target instance predictes:[TGFBeta]
	homolog instance predictes:[ID]
[3554]PCBP2|Q15366
	target instance predictes:[TCR]
	homolog instance predictes:[TNF RANKL]
[3555]LTA4H|P09960
	target instance predictes:[TGFBeta TSLP]
	homolog instance predictes:[others]
[3556]PDE7B|Q9NP56
	target instance predictes:[FSH]
	homolog instance predictes:[Leptin]
[3557]PRG4|Q92954
	target instance predictes:[others]
	homolog instance predictes:[TNF Leptin RAGE]
[3558]CENPB|P07199
	target instance predictes:[others]
	homolog instance predictes:[TSLP]
[3559]NFE2L1|Q14494
	target instance predictes:[others]
	homolog instance predictes:[RAGE]
[3560]METTL4|Q8N3J2
	target instance predictes:[others]
	homolog instance predictes:[TCR EGFR TSLP]
[3561]SPC25|Q9HBM1
	target instance predictes:[AR]
	homolog instance predictes:[TSLP]
[3562]COQ10B|Q9H8M1
	target instance predictes:[others]
	homolog instance predictes:[TNF]
[3563]ZNF514|Q96K75
	target instance predictes:[others]
	homolog instance predictes:[TNF]
[3564]RBM25|P49756
	target instance predictes:[AR]
	homolog instance predictes:[EGFR]
[3565]DACH1|Q9UI36
	target instance predictes:[EGFR]
	homolog instance predictes:[TGFBeta]
[3566]PKP1|Q13835
	target instance predictes:[EGFR]
	homolog instance predictes:[Wnt EGFR]
[3567]MYBL2|P10244
	target instance predictes:[others]
	homolog instance predictes:[Prolactin]
[3568]SMIM13|P0DJ93
	target instance predictes:[others]
	homolog instance predictes:[TNF]
[3569]DNAJB5|O75953
	target instance predictes:[AR]
	homolog instance predictes:[TCR]
[3570]EIF1AY|O14602
	target instance predictes:[TCR]
	homolog instance predictes:[TNF]
[3571]ZSCAN18|Q8TBC5
	target instance predictes:[others]
	homolog instance predictes:[TNF]
[3572]FAM50A|Q14320
	target instance predictes:[others]
	homolog instance predictes:[TSLP]
[3573]FNIP2|Q9P278
	target instance predictes:[EGFR]
	homolog instance predictes:[EGFR]
[3574]LYPD6|Q86Y78
	target instance predictes:[others]
	homolog instance predictes:[EGFR]
[3575]DEAF1|O75398
	target instance predictes:[EGFR]
	homolog instance predictes:[TNF]
[3576]INA|Q16352
	target instance predictes:[EGFR]
	homolog instance predictes:[EGFR]
[3577]ARID4B|Q4LE39
	target instance predictes:[TSLP]
	homolog instance predictes:[TNF AR]
[3578]MBP|P02686
	target instance predictes:[others]
	homolog instance predictes:[TNF]
[3579]EMR2|Q9UHX3
	target instance predictes:[others]
	homolog instance predictes:[Notch]
[3580]TREML1|Q86YW5
	target instance predictes:[TCR]
	homolog instance predictes:[RANKL]
[3581]ITIH4|Q14624
	target instance predictes:[EGFR]
	homolog instance predictes:[EGFR]
[3582]MOV10|Q9HCE1
	target instance predictes:[AR]
	homolog instance predictes:[TGFBeta]
[3583]RPP21|Q9H633
	target instance predictes:[others]
	homolog instance predictes:[TCR]
[3584]BRD1|O95696
	target instance predictes:[TSLP]
	homolog instance predictes:[Notch TGFBeta AR]
[3585]CST2|P09228
	target instance predictes:[others]
	homolog instance predictes:[EGFR]
[3586]ARL4A|P40617
	target instance predictes:[EGFR]
	homolog instance predictes:[EGFR]
[3587]SAMD12|Q8N8I0
	target instance predictes:[null]
	homolog instance predictes:[TGFBeta]
[3588]GTPBP3|Q969Y2
	target instance predictes:[others]
	homolog instance predictes:[EGFR]
[3589]PLEKHG1|Q9ULL1
	target instance predictes:[others]
	homolog instance predictes:[TCR]
[3590]TOP2B|Q02880
	target instance predictes:[TSLP]
	homolog instance predictes:[IL]
[3591]EPSTI1|Q96J88
	target instance predictes:[null]
	homolog instance predictes:[RANKL]
[3592]KIF1C|O43896
	target instance predictes:[TNF]
	homolog instance predictes:[others]
[3593]PITPNB|P48739
	target instance predictes:[EGFR]
	homolog instance predictes:[EGFR]
[3594]RNF181|Q9P0P0
	target instance predictes:[TSLP]
	homolog instance predictes:[TGFBeta]
[3595]ADK|P55263
	target instance predictes:[others]
	homolog instance predictes:[TNF]
[3596]YK033_HUMAN|A1L4Q6
	target instance predictes:[null]
	homolog instance predictes:[TWEAK]
[3597]BPTF|Q12830
	target instance predictes:[TSLP]
	homolog instance predictes:[Notch TGFBeta AR]
[3598]WRN|Q14191
	target instance predictes:[TCR]
	homolog instance predictes:[TCR TNF EGFR]
[3599]DDR2|Q16832
	target instance predictes:[TCR]
	homolog instance predictes:[BDNF]
[3600]MAP9|Q49MG5
	target instance predictes:[others]
	homolog instance predictes:[TSLP]
[3601]RNF208|Q9H0X6
	target instance predictes:[others]
	homolog instance predictes:[TNF]
[3602]USF1|P22415
	target instance predictes:[ID]
	homolog instance predictes:[ID]
[3603]STMN2|Q93045
	target instance predictes:[EGFR]
	homolog instance predictes:[TNF TSLP]
[3604]FMN1|Q68DA7
	target instance predictes:[others]
	homolog instance predictes:[Wnt]
[3605]CD300LG|Q6UXG3
	target instance predictes:[TCR]
	homolog instance predictes:[TCR]
[3606]CCT6A|P40227
	target instance predictes:[TNF]
	homolog instance predictes:[TCR]
[3607]TAAR1|Q96RJ0
	target instance predictes:[others]
	homolog instance predictes:[Ghrelin]
[3608]NPIPA1|Q9UND3
	target instance predictes:[others]
	homolog instance predictes:[TSLP]
[3609]TXNL4B|Q9NX01
	target instance predictes:[others]
	homolog instance predictes:[IL Leptin]
[3610]WBP1|Q96G27
	target instance predictes:[TSLP]
	homolog instance predictes:[others]
[3611]FIBIN|Q8TAL6
	target instance predictes:[others]
	homolog instance predictes:[TCR]
[3612]PCYOX1L|Q8NBM8
	target instance predictes:[others]
	homolog instance predictes:[TSLP]
[3613]KIR2DL5B|Q8NHK3
	target instance predictes:[others]
	homolog instance predictes:[TCR]
[3614]FAM47B|Q8NA70
	target instance predictes:[null]
	homolog instance predictes:[EGFR]
[3615]ZFP2|Q6ZN57
	target instance predictes:[others]
	homolog instance predictes:[TNF]
[3616]VSTM4|Q8IW00
	target instance predictes:[others]
	homolog instance predictes:[EGFR]
[3617]ARHGAP32|A7KAX9
	target instance predictes:[EGFR]
	homolog instance predictes:[EGFR]
[3618]ABO|P16442
	target instance predictes:[others]
	homolog instance predictes:[Wnt]
[3619]MYO1G|B0I1T2
	target instance predictes:[TCR]
	homolog instance predictes:[EGFR]
[3620]CYP27C1|Q4G0S4
	target instance predictes:[others]
	homolog instance predictes:[FSH Ghrelin]
[3621]SLC25A26|Q70HW3
	target instance predictes:[others]
	homolog instance predictes:[EGFR]
[3622]MTDH|Q86UE4
	target instance predictes:[TNF]
	homolog instance predictes:[EGFR]
[3623]RP9|Q8TA86
	target instance predictes:[AR]
	homolog instance predictes:[Notch]
[3624]NRARP|Q7Z6K4
	target instance predictes:[others]
	homolog instance predictes:[Notch TCR TGFBeta TNF IL BCR BDNF CRH EGFR FGF1 Gastrin Ghrelin ID Leptin OSM Prolactin RAGE RANKL TSLP TWEAK]
[3625]CCL14|Q16627
	target instance predictes:[TSLP]
	homolog instance predictes:[Notch]
[3626]CXCL10|P02778
	target instance predictes:[BCR]
	homolog instance predictes:[Notch]
[3627]THOP1|P52888
	target instance predictes:[TGFBeta TSLP]
	homolog instance predictes:[TNF]
[3628]PRRC2A|P48634
	target instance predictes:[AR]
	homolog instance predictes:[EGFR]
[3629]RAB3GAP1|Q15042
	target instance predictes:[TSLP]
	homolog instance predictes:[TSLP]
[3630]MBD3L5|A6NJ08
	target instance predictes:[null]
	homolog instance predictes:[Prolactin]
[3631]BEND4|Q6ZU67
	target instance predictes:[null]
	homolog instance predictes:[TNF]
[3632]SH3TC2|Q8TF17
	target instance predictes:[others]
	homolog instance predictes:[Notch TCR IL BCR EGFR Leptin TSLP]
[3633]MKKS|Q9NPJ1
	target instance predictes:[TNF]
	homolog instance predictes:[TCR]
[3634]CD33|P20138
	target instance predictes:[BCR]
	homolog instance predictes:[IL]
[3635]CMIP|Q8IY22
	target instance predictes:[AR]
	homolog instance predictes:[TCR]
[3636]GMNN|O75496
	target instance predictes:[EGFR]
	homolog instance predictes:[others]
[3637]OTOS|Q8NHW6
	target instance predictes:[others]
	homolog instance predictes:[EGFR]
[3638]MYLPF|Q96A32
	target instance predictes:[others]
	homolog instance predictes:[EGFR TSH]
[3639]TRMT44|Q8IYL2
	target instance predictes:[others]
	homolog instance predictes:[TNF]
[3640]PSMD10|O75832
	target instance predictes:[others]
	homolog instance predictes:[TNF EGFR TSLP]
[3641]RDM1|Q8NG50
	target instance predictes:[TSLP]
	homolog instance predictes:[EGFR]
[3642]SDHAF2|Q9NX18
	target instance predictes:[EGFR]
	homolog instance predictes:[TSLP]
[3643]VPS37B|Q9H9H4
	target instance predictes:[others]
	homolog instance predictes:[TNF]
[3644]MACROD2|A1Z1Q3
	target instance predictes:[others]
	homolog instance predictes:[TSLP]
[3645]GATSL3|Q8WTX7
	target instance predictes:[null]
	homolog instance predictes:[TNF]
[3646]ST13|P50502
	target instance predictes:[TCR BCR]
	homolog instance predictes:[TNF]
[3647]CYP27A1|Q02318
	target instance predictes:[others]
	homolog instance predictes:[FSH Ghrelin]
[3648]CEACAM18|A8MTB9
	target instance predictes:[others]
	homolog instance predictes:[IL]
[3649]PSMA5|P28066
	target instance predictes:[TNF]
	homolog instance predictes:[TNF]
[3650]HHEX|Q03014
	target instance predictes:[TGFBeta]
	homolog instance predictes:[TSH]
[3651]SUPT20HL2|P0C7V6
	target instance predictes:[null]
	homolog instance predictes:[TNF]
[3652]GNG12|Q9UBI6
	target instance predictes:[TSH]
	homolog instance predictes:[TSH]
[3653]PPP2R3B|Q9Y5P8
	target instance predictes:[AR]
	homolog instance predictes:[TCR TGFBeta TNF BDNF EGFR]
[3654]TCEB3C|Q8NG57
	target instance predictes:[others]
	homolog instance predictes:[AR]
[3655]PEG10|Q86TG7
	target instance predictes:[TSLP]
	homolog instance predictes:[others]
[3656]HMGB1P1|B2RPK0
	target instance predictes:[others]
	homolog instance predictes:[TNF AR RAGE]
[3657]CYP2F1|P24903
	target instance predictes:[FGF1]
	homolog instance predictes:[FSH Ghrelin]
[3658]HIF3A|Q9Y2N7
	target instance predictes:[others]
	homolog instance predictes:[FSH RAGE]
[3659]STK32C|Q86UX6
	target instance predictes:[others]
	homolog instance predictes:[TNF Wnt IL BCR CRH EGFR Gastrin Ghrelin Kit OSM Prolactin RAGE]
[3660]IGLON5|A6NGN9
	target instance predictes:[others]
	homolog instance predictes:[TCR EGFR]
[3661]INO80|Q9ULG1
	target instance predictes:[Prolactin]
	homolog instance predictes:[TSLP]
[3662]CAPZA2|P47755
	target instance predictes:[IL]
	homolog instance predictes:[TCR]
[3663]CTNNBIP1|Q9NSA3
	target instance predictes:[Wnt]
	homolog instance predictes:[Wnt]
[3664]TMEM75|Q8N9X5
	target instance predictes:[others]
	homolog instance predictes:[TCR]
[3665]EIF5|P55010
	target instance predictes:[BDNF TSLP]
	homolog instance predictes:[BDNF TSLP]
[3666]CENPH|Q9H3R5
	target instance predictes:[TSLP]
	homolog instance predictes:[IL]
[3667]ENPP5|Q9UJA9
	target instance predictes:[RANKL]
	homolog instance predictes:[others]
[3668]HDAC9|Q9UKV0
	target instance predictes:[Notch]
	homolog instance predictes:[Notch TNF]
[3669]FAM96A|Q9H5X1
	target instance predictes:[others]
	homolog instance predictes:[TNF]
[3670]HEY1|Q9Y5J3
	target instance predictes:[Notch]
	homolog instance predictes:[Notch]
[3671]C12orf56|Q8IXR9
	target instance predictes:[null]
	homolog instance predictes:[TCR TSLP]
[3672]DONSON|Q9NYP3
	target instance predictes:[others]
	homolog instance predictes:[TNF]
[3673]STK19|P49842
	target instance predictes:[others]
	homolog instance predictes:[TSLP]
[3674]FAM86C2P|A6NEL3
	target instance predictes:[null]
	homolog instance predictes:[TGFBeta]
[3675]SPRYD7|Q5W111
	target instance predictes:[null]
	homolog instance predictes:[AR BDNF]
[3676]GCLC|P48506
	target instance predictes:[TNF]
	homolog instance predictes:[TNF]
[3677]MFAP3L|O75121
	target instance predictes:[others]
	homolog instance predictes:[BDNF]
[3678]AZI2|Q9H6S1
	target instance predictes:[others]
	homolog instance predictes:[TNF]
[3679]KIAA0141|Q14154
	target instance predictes:[others]
	homolog instance predictes:[Notch]
[3680]GJA3|Q9Y6H8
	target instance predictes:[others]
	homolog instance predictes:[EGFR FSH]
[3681]TWISTNB|Q3B726
	target instance predictes:[TNF]
	homolog instance predictes:[TNF]
[3682]CENPQ|Q7L2Z9
	target instance predictes:[others]
	homolog instance predictes:[Alpha6]
[3683]DTX3L|Q8TDB6
	target instance predictes:[TGFBeta]
	homolog instance predictes:[Notch]
[3684]SRL|Q86TD4
	target instance predictes:[others]
	homolog instance predictes:[EGFR]
[3685]RNF26|Q9BY78
	target instance predictes:[TSLP]
	homolog instance predictes:[TNF TWEAK]
[3686]EHD1|Q9H4M9
	target instance predictes:[EGFR]
	homolog instance predictes:[TCR]
[3687]ATL1|Q8WXF7
	target instance predictes:[Prolactin]
	homolog instance predictes:[IL]
[3688]FAM193B|Q96PV7
	target instance predictes:[null]
	homolog instance predictes:[EGFR]
[3689]MYH11|P35749
	target instance predictes:[TNF]
	homolog instance predictes:[EGFR]
[3690]KIR2DL1|P43626
	target instance predictes:[BCR]
	homolog instance predictes:[TCR]
[3691]TUBA4B|Q9H853
	target instance predictes:[EGFR]
	homolog instance predictes:[TCR]
[3692]SLFN5|Q08AF3
	target instance predictes:[TNF]
	homolog instance predictes:[others]
[3693]RAB25|P57735
	target instance predictes:[others]
	homolog instance predictes:[FGF1]
[3694]APOBEC4|Q8WW27
	target instance predictes:[others]
	homolog instance predictes:[AR]
[3695]CXXC4|Q9H2H0
	target instance predictes:[Wnt]
	homolog instance predictes:[Wnt]
[3696]TIMM44|O43615
	target instance predictes:[EGFR]
	homolog instance predictes:[TSLP]
[3697]GPRC5C|Q9NQ84
	target instance predictes:[others]
	homolog instance predictes:[CRH]
[3698]PTHLH|P12272
	target instance predictes:[others]
	homolog instance predictes:[AR]
[3699]PARD6B|Q9BYG5
	target instance predictes:[TCR]
	homolog instance predictes:[TGFBeta]
[3700]METAP1D|Q6UB28
	target instance predictes:[others]
	homolog instance predictes:[AR]
[3701]GNG3|P63215
	target instance predictes:[CRH]
	homolog instance predictes:[TSH]
[3702]GTF2E1|P29083
	target instance predictes:[AR]
	homolog instance predictes:[AR]
[3703]AP3S2|P59780
	target instance predictes:[others]
	homolog instance predictes:[FGF1]
[3704]LRTM1|Q9HBL6
	target instance predictes:[others]
	homolog instance predictes:[BDNF]
[3705]TCEAL8|Q8IYN2
	target instance predictes:[others]
	homolog instance predictes:[AR]
[3706]RNF219|Q5W0B1
	target instance predictes:[others]
	homolog instance predictes:[TGFBeta AR]
[3707]LILRA4|P59901
	target instance predictes:[others]
	homolog instance predictes:[BCR]
[3708]ANKRD20A4|Q4UJ75
	target instance predictes:[null]
	homolog instance predictes:[Notch TCR TGFBeta TNF IL BCR BDNF CRH EGFR FGF1 Gastrin Ghrelin ID Leptin OSM Prolactin RAGE RANKL TSLP TWEAK]
[3709]EEA1|Q15075
	target instance predictes:[EGFR]
	homolog instance predictes:[TGFBeta]
[3710]GOLGA2P5|Q9HBQ8
	target instance predictes:[others]
	homolog instance predictes:[EGFR]
[3711]TPST1|O60507
	target instance predictes:[EGFR]
	homolog instance predictes:[EGFR]
[3712]SUN2|Q9UH99
	target instance predictes:[others]
	homolog instance predictes:[TSLP]
[3713]SEPT8|Q92599
	target instance predictes:[TSLP]
	homolog instance predictes:[TNF]
[3714]PINK1|Q9BXM7
	target instance predictes:[IL]
	homolog instance predictes:[TCR TNF Wnt IL Alpha6 BCR BDNF CRH EGFR FGF1 Gastrin Ghrelin Leptin OSM Prolactin RAGE]
[3715]EDARADD|Q8WWZ3
	target instance predictes:[others]
	homolog instance predictes:[TNF]
[3716]FANCG|O15287
	target instance predictes:[AR]
	homolog instance predictes:[others]
[3717]SERPINB1|P30740
	target instance predictes:[EGFR]
	homolog instance predictes:[EGFR]
[3718]CTU2|Q2VPK5
	target instance predictes:[EGFR]
	homolog instance predictes:[Wnt]
[3719]DCAF12L2|Q5VW00
	target instance predictes:[null]
	homolog instance predictes:[CRH]
[3720]PRSS42|Q7Z5A4
	target instance predictes:[others]
	homolog instance predictes:[Prolactin]
[3721]PLEKHH2|Q8IVE3
	target instance predictes:[TCR]
	homolog instance predictes:[EGFR]
[3722]PROKR2|Q8NFJ6
	target instance predictes:[others]
	homolog instance predictes:[Gastrin]
[3723]INTS10|Q9NVR2
	target instance predictes:[AR]
	homolog instance predictes:[TNF]
[3724]ZNF276|Q8N554
	target instance predictes:[others]
	homolog instance predictes:[Notch]
[3725]USP17L21|D6R901
	target instance predictes:[others]
	homolog instance predictes:[TNF]
[3726]GPCPD1|Q9NPB8
	target instance predictes:[others]
	homolog instance predictes:[AR]
[3727]SNAPC4|Q5SXM2
	target instance predictes:[others]
	homolog instance predictes:[Prolactin]
[3728]RLTPR|Q6F5E8
	target instance predictes:[null]
	homolog instance predictes:[TNF]
[3729]CHRNA10|Q9GZZ6
	target instance predictes:[others]
	homolog instance predictes:[BDNF]
[3730]CDY2A|Q9Y6F7
	target instance predictes:[others]
	homolog instance predictes:[Notch]
[3731]NEURL2|Q9BR09
	target instance predictes:[others]
	homolog instance predictes:[IL Kit]
[3732]VPS13B|Q7Z7G8
	target instance predictes:[others]
	homolog instance predictes:[EGFR]
[3733]KCNAB1|Q14722
	target instance predictes:[BDNF]
	homolog instance predictes:[others]
[3734]FMN2|Q9NZ56
	target instance predictes:[others]
	homolog instance predictes:[Wnt]
[3735]FAM114A2|Q9NRY5
	target instance predictes:[TSLP]
	homolog instance predictes:[TCR]
[3736]TIMMDC1|Q9NPL8
	target instance predictes:[others]
	homolog instance predictes:[TSLP]
[3737]ARFIP1|P53367
	target instance predictes:[TCR BCR]
	homolog instance predictes:[others]
[3738]ERCC6|Q03468
	target instance predictes:[TNF]
	homolog instance predictes:[TSLP]
[3739]PGM5|Q15124
	target instance predictes:[TCR]
	homolog instance predictes:[TCR]
[3740]PARVA|Q9NVD7
	target instance predictes:[EGFR TSLP]
	homolog instance predictes:[TNF AR Prolactin]
[3741]VCAN|P13611
	target instance predictes:[BCR]
	homolog instance predictes:[Notch]
[3742]CDR2|Q01850
	target instance predictes:[AR]
	homolog instance predictes:[TSLP]
[3743]KCTD20|Q7Z5Y7
	target instance predictes:[others]
	homolog instance predictes:[BDNF]
[3744]KRIT1|O00522
	target instance predictes:[EGFR]
	homolog instance predictes:[TNF Kit RAGE]
[3745]CHPF2|Q9P2E5
	target instance predictes:[BCR]
	homolog instance predictes:[Notch]
[3746]PDCD7|Q8N8D1
	target instance predictes:[TNF]
	homolog instance predictes:[TNF]
[3747]LINC00523|Q86TU6
	target instance predictes:[null]
	homolog instance predictes:[EGFR]
[3748]HLX|Q14774
	target instance predictes:[others]
	homolog instance predictes:[TSH]
[3749]LRRC6|Q86X45
	target instance predictes:[others]
	homolog instance predictes:[TCR TGFBeta Alpha6 EGFR]
[3750]SLC12A1|Q13621
	target instance predictes:[others]
	homolog instance predictes:[Prolactin]
[3751]ZNF781|Q8N8C0
	target instance predictes:[others]
	homolog instance predictes:[TNF]
[3752]TSPAN16|Q9UKR8
	target instance predictes:[others]
	homolog instance predictes:[TCR]
[3753]SMIM14|Q96QK8
	target instance predictes:[others]
	homolog instance predictes:[TCR]
[3754]RABAC1|Q9UI14
	target instance predictes:[EGFR]
	homolog instance predictes:[others]
[3755]HEATR4|Q86WZ0
	target instance predictes:[null]
	homolog instance predictes:[TNF]
[3756]TBC1D3G|Q6DHY5
	target instance predictes:[EGFR]
	homolog instance predictes:[EGFR]
[3757]TFAP2D|Q7Z6R9
	target instance predictes:[others]
	homolog instance predictes:[CRH]
[3758]LIN54|Q6MZP7
	target instance predictes:[others]
	homolog instance predictes:[TNF]
[3759]LRAT|O95237
	target instance predictes:[others]
	homolog instance predictes:[TCR]
[3760]BRWD3|Q6RI45
	target instance predictes:[others]
	homolog instance predictes:[Notch TGFBeta TNF IL AR Kit Leptin OSM Prolactin]
[3761]LMLN|Q96KR4
	target instance predictes:[TGFBeta TSLP]
	homolog instance predictes:[others]
[3762]TRIM43|Q96BQ3
	target instance predictes:[others]
	homolog instance predictes:[TCR]
[3763]PLLP|Q9Y342
	target instance predictes:[others]
	homolog instance predictes:[EGFR]
[3764]AMFR|Q9UKV5
	target instance predictes:[TNF]
	homolog instance predictes:[TCR IL BCR EGFR FGF1 Kit Prolactin RANKL]
[3765]PFKFB4|Q16877
	target instance predictes:[others]
	homolog instance predictes:[TCR EGFR]
[3766]GRSF1|Q12849
	target instance predictes:[others]
	homolog instance predictes:[TCR]
[3767]HEPACAM|Q14CZ8
	target instance predictes:[others]
	homolog instance predictes:[TCR]
[3768]EXD1|Q8NHP7
	target instance predictes:[others]
	homolog instance predictes:[TCR]
[3769]MAP3K13|O43283
	target instance predictes:[TGFBeta]
	homolog instance predictes:[EGFR]
[3770]RABGAP1L|B7ZAP0
	target instance predictes:[null]
	homolog instance predictes:[Prolactin]
[3771]ATP8B2|P98198
	target instance predictes:[others]
	homolog instance predictes:[TCR EGFR TSH]
[3772]XBP1|P17861
	target instance predictes:[TSLP]
	homolog instance predictes:[others]
[3773]C1orf123|Q9NWV4
	target instance predictes:[others]
	homolog instance predictes:[TNF]
[3774]TTLL7|Q6ZT98
	target instance predictes:[TGFBeta]
	homolog instance predictes:[others]
[3775]LPAL2|Q16609
	target instance predictes:[others]
	homolog instance predictes:[Wnt]
[3776]CD5L|O43866
	target instance predictes:[others]
	homolog instance predictes:[TWEAK]
[3777]EVX1|P49640
	target instance predictes:[others]
	homolog instance predictes:[RAGE]
[3778]HIST1H2BB|P33778
	target instance predictes:[others]
	homolog instance predictes:[IL EGFR FSH]
[3779]INTS8|Q75QN2
	target instance predictes:[AR]
	homolog instance predictes:[others]
[3780]TMEM141|Q96I45
	target instance predictes:[others]
	homolog instance predictes:[TSLP]
[3781]RBM19|Q9Y4C8
	target instance predictes:[others]
	homolog instance predictes:[TCR]
[3782]CNOT6L|Q96LI5
	target instance predictes:[TGFBeta]
	homolog instance predictes:[others]
[3783]RGL4|Q8IZJ4
	target instance predictes:[others]
	homolog instance predictes:[EGFR TSH]
[3784]TEX13A|Q9BXU3
	target instance predictes:[others]
	homolog instance predictes:[EGFR]
[3785]RPS19BP1|Q86WX3
	target instance predictes:[EGFR]
	homolog instance predictes:[IL]
[3786]RBM4|Q9BWF3
	target instance predictes:[TSLP]
	homolog instance predictes:[EGFR]
[3787]AFMID|Q63HM1
	target instance predictes:[AR]
	homolog instance predictes:[AR]
[3788]NLRP14|Q86W24
	target instance predictes:[TNF]
	homolog instance predictes:[TNF]
[3789]ZNRF1|Q8ND25
	target instance predictes:[TGFBeta]
	homolog instance predictes:[TGFBeta]
[3790]ZSCAN21|Q9Y5A6
	target instance predictes:[others]
	homolog instance predictes:[TNF]
[3791]SACS|Q9NZJ4
	target instance predictes:[AR]
	homolog instance predictes:[TNF]
[3792]OSBPL8|Q9BZF1
	target instance predictes:[others]
	homolog instance predictes:[TCR]
[3793]TBP|P20226
	target instance predictes:[AR]
	homolog instance predictes:[TGFBeta]
[3794]MAGEB6|Q8N7X4
	target instance predictes:[others]
	homolog instance predictes:[Notch]
[3795]TESK1|Q15569
	target instance predictes:[others]
	homolog instance predictes:[TNF EGFR TWEAK]
[3796]CDC42BPG|Q6DT37
	target instance predictes:[EGFR]
	homolog instance predictes:[TGFBeta TNF Gastrin Leptin RAGE]
[3797]DNAJC13|O75165
	target instance predictes:[others]
	homolog instance predictes:[TNF]
[3798]NLE1|Q9NVX2
	target instance predictes:[others]
	homolog instance predictes:[TNF IL AR BDNF]
[3799]SP9|P0CG40
	target instance predictes:[others]
	homolog instance predictes:[TGFBeta AR CRH EGFR Gastrin Leptin RAGE]
[3800]WDR76|Q9H967
	target instance predictes:[null]
	homolog instance predictes:[TNF IL AR BDNF]
[3801]SOHLH2|Q9NX45
	target instance predictes:[others]
	homolog instance predictes:[Notch]
[3802]CABP4|P57796
	target instance predictes:[TSLP]
	homolog instance predictes:[others]
[3803]GEMIN6|Q8WXD5
	target instance predictes:[EGFR]
	homolog instance predictes:[TCR]
[3804]SLC1A5|Q15758
	target instance predictes:[TCR]
	homolog instance predictes:[EGFR]
[3805]INHA|P05111
	target instance predictes:[IL]
	homolog instance predictes:[TGFBeta]
[3806]COL14A1|Q05707
	target instance predictes:[others]
	homolog instance predictes:[Notch IL AR OSM]
[3807]CSN2|P05814
	target instance predictes:[others]
	homolog instance predictes:[EGFR]
[3808]HIST2H2AC|Q16777
	target instance predictes:[others]
	homolog instance predictes:[TCR TGFBeta TNF IL BCR EGFR FGF1 Gastrin Kit OSM Prolactin TSLP]
[3809]POLE4|Q9NR33
	target instance predictes:[others]
	homolog instance predictes:[TGFBeta]
[3810]HAPLN4|Q86UW8
	target instance predictes:[others]
	homolog instance predictes:[BCR]
[3811]EIF2B2|P49770
	target instance predictes:[TGFBeta]
	homolog instance predictes:[BDNF TSLP]
[3812]TMEM54|Q969K7
	target instance predictes:[others]
	homolog instance predictes:[EGFR]
[3813]RPTN|Q6XPR3
	target instance predictes:[others]
	homolog instance predictes:[IL]
[3814]EXOSC1|Q9Y3B2
	target instance predictes:[TSLP]
	homolog instance predictes:[TNF]
[3815]POLA1|P09884
	target instance predictes:[TSLP]
	homolog instance predictes:[others]
[3816]TMEM139|Q8IV31
	target instance predictes:[others]
	homolog instance predictes:[TNF]
[3817]KLF9|Q13886
	target instance predictes:[others]
	homolog instance predictes:[TGFBeta]
[3818]YP009_HUMAN|Q6ZNL0
	target instance predictes:[others]
	homolog instance predictes:[EGFR]
[3819]SEC61G|P60059
	target instance predictes:[TNF]
	homolog instance predictes:[others]
[3820]KRT25|Q7Z3Z0
	target instance predictes:[EGFR]
	homolog instance predictes:[EGFR]
[3821]TPSD1|Q9BZJ3
	target instance predictes:[others]
	homolog instance predictes:[Prolactin]
[3822]CRYM-AS1|A6NIL9
	target instance predictes:[others]
	homolog instance predictes:[EGFR]
[3823]RGS19|P49795
	target instance predictes:[EGFR]
	homolog instance predictes:[EGFR]
[3824]VWA5B1|Q5TIE3
	target instance predictes:[others]
	homolog instance predictes:[EGFR]
[3825]SLC17A5|Q9NRA2
	target instance predictes:[others]
	homolog instance predictes:[EGFR]
[3826]GPR31|O00270
	target instance predictes:[others]
	homolog instance predictes:[Ghrelin]
[3827]ZFYVE20|Q9H1K0
	target instance predictes:[others]
	homolog instance predictes:[TCR TGFBeta EGFR FGF1]
[3828]UBE2G2|P60604
	target instance predictes:[TNF]
	homolog instance predictes:[TGFBeta TNF]
[3829]RMI1|Q9H9A7
	target instance predictes:[AR]
	homolog instance predictes:[others]
[3830]MEIOB|Q8N635
	target instance predictes:[TSLP]
	homolog instance predictes:[TNF]
[3831]AIP|O00170
	target instance predictes:[TCR]
	homolog instance predictes:[TNF]
[3832]LHCGR|P22888
	target instance predictes:[Ghrelin]
	homolog instance predictes:[FSH]
[3833]S100A13|Q99584
	target instance predictes:[TGFBeta]
	homolog instance predictes:[EGFR]
[3834]PIK3R6|Q5UE93
	target instance predictes:[TCR]
	homolog instance predictes:[IL Alpha6 EGFR Gastrin]
[3835]ANKRD45|Q5TZF3
	target instance predictes:[others]
	homolog instance predictes:[TNF AR RANKL TSH]
[3836]HAO1|Q9UJM8
	target instance predictes:[others]
	homolog instance predictes:[TNF]
[3837]KIAA2026|Q5HYC2
	target instance predictes:[null]
	homolog instance predictes:[Notch AR]
[3838]CBWD5|Q5RIA9
	target instance predictes:[TNF]
	homolog instance predictes:[others]
[3839]TRPM2|O94759
	target instance predictes:[others]
	homolog instance predictes:[EGFR]
[3840]H2BFS|P57053
	target instance predictes:[others]
	homolog instance predictes:[IL EGFR FSH]
[3841]MELK|Q14680
	target instance predictes:[TCR]
	homolog instance predictes:[BDNF EGFR Ghrelin Leptin RANKL]
[3842]EXO1|Q9UQ84
	target instance predictes:[others]
	homolog instance predictes:[TCR]
[3843]TINAG|Q9UJW2
	target instance predictes:[others]
	homolog instance predictes:[TSH]
[3844]LV701_HUMAN|P01720
	target instance predictes:[others]
	homolog instance predictes:[TCR]
[3845]B3GNT2|Q9NY97
	target instance predictes:[EGFR]
	homolog instance predictes:[others]
[3846]GPSM1|Q86YR5
	target instance predictes:[EGFR]
	homolog instance predictes:[TNF]
[3847]NOL4|O94818
	target instance predictes:[TSLP]
	homolog instance predictes:[others]
[3848]GEM|P55040
	target instance predictes:[IL]
	homolog instance predictes:[EGFR]
[3849]PLEKHB1|Q9UF11
	target instance predictes:[TCR]
	homolog instance predictes:[Notch TCR TGFBeta Wnt IL Alpha6 AR BCR BDNF CRH EGFR FGF1 FSH Gastrin Ghrelin Hedgehog ID Kit Leptin OSM Prolactin RAGE RANKL TSH TSLP TWEAK]
[3850]CASP14|P31944
	target instance predictes:[others]
	homolog instance predictes:[TNF]
[3851]CERS3|Q8IU89
	target instance predictes:[others]
	homolog instance predictes:[TGFBeta]
[3852]NEK1|Q96PY6
	target instance predictes:[Prolactin]
	homolog instance predictes:[Notch TCR TGFBeta Wnt IL Alpha6 AR BCR BDNF CRH EGFR FGF1 FSH Gastrin Ghrelin Hedgehog ID Kit Leptin OSM Prolactin RAGE RANKL TSH TSLP TWEAK]
[3853]HPGDS|O60760
	target instance predictes:[AR]
	homolog instance predictes:[others]
[3854]LILRA2|Q8N149
	target instance predictes:[others]
	homolog instance predictes:[EGFR]
[3855]FAM57B|Q71RH2
	target instance predictes:[others]
	homolog instance predictes:[EGFR]
[3856]ZFP1|Q6P2D0
	target instance predictes:[others]
	homolog instance predictes:[AR]
[3857]MED18|Q9BUE0
	target instance predictes:[Hedgehog]
	homolog instance predictes:[TGFBeta]
[3858]BNIP3|Q12983
	target instance predictes:[AR]
	homolog instance predictes:[TNF]
[3859]IGFBP6|P24592
	target instance predictes:[others]
	homolog instance predictes:[Alpha6]
[3860]INHBB|P09529
	target instance predictes:[TSLP]
	homolog instance predictes:[TGFBeta]
[3861]TBC1D30|Q9Y2I9
	target instance predictes:[others]
	homolog instance predictes:[EGFR]
[3862]ROM1|Q03395
	target instance predictes:[others]
	homolog instance predictes:[Alpha6]
[3863]CORO1B|Q9BR76
	target instance predictes:[TSLP]
	homolog instance predictes:[TNF]
[3864]HTRA3|P83110
	target instance predictes:[AR]
	homolog instance predictes:[TCR IL EGFR]
[3865]HYAL1|Q12794
	target instance predictes:[EGFR]
	homolog instance predictes:[BDNF]
[3866]C9orf152|Q5JTZ5
	target instance predictes:[null]
	homolog instance predictes:[EGFR]
[3867]SPATS2|Q86XZ4
	target instance predictes:[others]
	homolog instance predictes:[TCR TNF BCR BDNF EGFR Prolactin]
[3868]SOAT1|P35610
	target instance predictes:[others]
	homolog instance predictes:[TCR]
[3869]ATP1A2|P50993
	target instance predictes:[TCR]
	homolog instance predictes:[TCR EGFR TSH]
[3870]TMUB2|Q71RG4
	target instance predictes:[others]
	homolog instance predictes:[TNF]
[3871]MFSD4|Q8N468
	target instance predictes:[others]
	homolog instance predictes:[EGFR TSLP]
[3872]PSMB1|P20618
	target instance predictes:[TNF]
	homolog instance predictes:[TNF]
[3873]LAS2|Q8IYD9
	target instance predictes:[others]
	homolog instance predictes:[Prolactin]
[3874]S100A1|P23297
	target instance predictes:[AR]
	homolog instance predictes:[EGFR]
[3875]DEFB108P1|A8MXU0
	target instance predictes:[others]
	homolog instance predictes:[TSLP]
[3876]ARL14EPL|P0DKL9
	target instance predictes:[null]
	homolog instance predictes:[EGFR]
[3877]NOP14|P78316
	target instance predictes:[others]
	homolog instance predictes:[TSLP]
[3878]EFCC1|Q9HA90
	target instance predictes:[null]
	homolog instance predictes:[TSLP]
[3879]RETN|Q9HD89
	target instance predictes:[others]
	homolog instance predictes:[AR]
[3880]EIF3H|O15372
	target instance predictes:[TGFBeta]
	homolog instance predictes:[TNF]
[3881]PAPD7|Q5XG87
	target instance predictes:[others]
	homolog instance predictes:[TCR]
[3882]GPATCH8|Q9UKJ3
	target instance predictes:[EGFR]
	homolog instance predictes:[TNF]
[3883]PRMT6|Q96LA8
	target instance predictes:[AR]
	homolog instance predictes:[AR]
[3884]RAB11B|Q15907
	target instance predictes:[others]
	homolog instance predictes:[FGF1]
[3885]MYL7|Q01449
	target instance predictes:[others]
	homolog instance predictes:[TNF]
[3886]SNRPC|P09234
	target instance predictes:[AR]
	homolog instance predictes:[others]
[3887]PRSS41|Q7RTY9
	target instance predictes:[others]
	homolog instance predictes:[Prolactin]
[3888]SUMO2|P61956
	target instance predictes:[AR]
	homolog instance predictes:[TGFBeta TNF]
[3889]YK025_HUMAN|Q6ZVS6
	target instance predictes:[others]
	homolog instance predictes:[TGFBeta TSLP]
[3890]CCDC90B|Q9GZT6
	target instance predictes:[others]
	homolog instance predictes:[IL]
[3891]ZNF883|P0CG24
	target instance predictes:[others]
	homolog instance predictes:[TNF]
[3892]ABCG1|P45844
	target instance predictes:[TCR]
	homolog instance predictes:[others]
[3893]IL18|Q14116
	target instance predictes:[TNF]
	homolog instance predictes:[IL]
[3894]USP1|O94782
	target instance predictes:[TNF]
	homolog instance predictes:[others]
[3895]SLITRK5|O94991
	target instance predictes:[others]
	homolog instance predictes:[BDNF]
[3896]KCNA10|Q16322
	target instance predictes:[BDNF]
	homolog instance predictes:[BDNF]
[3897]TEKT5|Q96M29
	target instance predictes:[others]
	homolog instance predictes:[TCR]
[3898]STXBP6|Q8NFX7
	target instance predictes:[others]
	homolog instance predictes:[FGF1]
[3899]NICN1|Q9BSH3
	target instance predictes:[others]
	homolog instance predictes:[TSLP]
[3900]SPATA31B1|Q5VZV4
	target instance predictes:[null]
	homolog instance predictes:[TNF]
[3901]GRXCR2|A6NFK2
	target instance predictes:[null]
	homolog instance predictes:[TNF]
[3902]KRT36|O76013
	target instance predictes:[EGFR]
	homolog instance predictes:[EGFR]
[3903]ARHGAP24|Q8N264
	target instance predictes:[EGFR]
	homolog instance predictes:[EGFR]
[3904]PRSS46|E5RG02
	target instance predictes:[others]
	homolog instance predictes:[Prolactin]
[3905]KRTAP29-1|A8MX34
	target instance predictes:[others]
	homolog instance predictes:[EGFR]
[3906]TRAF3IP3|Q9Y228
	target instance predictes:[others]
	homolog instance predictes:[Hedgehog]
[3907]PITPNM1|O00562
	target instance predictes:[others]
	homolog instance predictes:[EGFR]
[3908]EGR2|P11161
	target instance predictes:[TGFBeta]
	homolog instance predictes:[TCR FGF1 Gastrin OSM]
[3909]COL28A1|Q2UY09
	target instance predictes:[others]
	homolog instance predictes:[EGFR]
[3910]EGFL8|Q99944
	target instance predictes:[TSLP]
	homolog instance predictes:[Notch]
[3911]DPYSL5|Q9BPU6
	target instance predictes:[others]
	homolog instance predictes:[TCR BDNF]
[3912]GAGE12H|A6NDE8
	target instance predictes:[null]
	homolog instance predictes:[TGFBeta TSLP]
[3913]TOE1|Q96GM8
	target instance predictes:[others]
	homolog instance predictes:[TCR]
[3914]DOCK11|Q5JSL3
	target instance predictes:[BDNF]
	homolog instance predictes:[Notch TCR TGFBeta Wnt IL Alpha6 AR BCR BDNF CRH EGFR FGF1 FSH Gastrin Ghrelin Hedgehog ID Kit Leptin OSM Prolactin RAGE RANKL TSH TSLP TWEAK]
[3915]DEFB130|Q30KQ2
	target instance predictes:[others]
	homolog instance predictes:[RANKL]
[3916]COASY|Q13057
	target instance predictes:[TNF]
	homolog instance predictes:[others]
[3917]C8orf17|Q9NRJ1
	target instance predictes:[FGF1]
	homolog instance predictes:[Alpha6]
[3918]GABRD|O14764
	target instance predictes:[BDNF]
	homolog instance predictes:[BDNF]
[3919]SLC38A6|Q8IZM9
	target instance predictes:[others]
	homolog instance predictes:[EGFR]
[3920]TPTE2|Q6XPS3
	target instance predictes:[EGFR]
	homolog instance predictes:[AR BCR EGFR Leptin]
[3921]SERPINI1|Q99574
	target instance predictes:[others]
	homolog instance predictes:[EGFR]
[3922]RPP40|O75818
	target instance predictes:[others]
	homolog instance predictes:[TCR]
[3923]RAD23B|P54727
	target instance predictes:[TSLP]
	homolog instance predictes:[TNF]
[3924]ACPP|P15309
	target instance predictes:[RANKL]
	homolog instance predictes:[Prolactin]
[3925]MCOLN2|Q8IZK6
	target instance predictes:[others]
	homolog instance predictes:[EGFR]
[3926]C11orf74|Q86VG3
	target instance predictes:[null]
	homolog instance predictes:[EGFR]
[3927]TOX|O94900
	target instance predictes:[others]
	homolog instance predictes:[TNF AR RAGE]
[3928]FANCE|Q9HB96
	target instance predictes:[EGFR]
	homolog instance predictes:[null]
[3929]PSAT1|Q9Y617
	target instance predictes:[others]
	homolog instance predictes:[TSLP]
[3930]OSTM1|Q86WC4
	target instance predictes:[others]
	homolog instance predictes:[TGFBeta]
[3931]GNS|P15586
	target instance predictes:[EGFR]
	homolog instance predictes:[TSH]
[3932]PALM2|Q8IXS6
	target instance predictes:[others]
	homolog instance predictes:[EGFR]
[3933]ESPN|B1AK53
	target instance predictes:[TSLP]
	homolog instance predictes:[BDNF]
[3934]PCGF5|Q86SE9
	target instance predictes:[AR]
	homolog instance predictes:[TGFBeta AR]
[3935]S100A2|P29034
	target instance predictes:[TSLP]
	homolog instance predictes:[IL]
[3936]ARMS2|P0C7Q2
	target instance predictes:[others]
	homolog instance predictes:[TCR]
[3937]CUZD1|Q86UP6
	target instance predictes:[others]
	homolog instance predictes:[RAGE]
[3938]OGFR|Q9NZT2
	target instance predictes:[TSLP]
	homolog instance predictes:[EGFR]
[3939]CHURC1|Q8WUH1
	target instance predictes:[others]
	homolog instance predictes:[TNF]
[3940]INTS4L2|Q2T9F4
	target instance predictes:[null]
	homolog instance predictes:[IL]
[3941]ATP6V1E2|Q96A05
	target instance predictes:[others]
	homolog instance predictes:[RANKL]
[3942]KCNH5|Q8NCM2
	target instance predictes:[Ghrelin]
	homolog instance predictes:[Ghrelin]
[3943]RPL15|P61313
	target instance predictes:[TNF EGFR]
	homolog instance predictes:[TNF]
[3944]PALM|O75781
	target instance predictes:[EGFR]
	homolog instance predictes:[EGFR]
[3945]HCFC1R1|Q9NWW0
	target instance predictes:[others]
	homolog instance predictes:[TNF]
[3946]NRDE2|Q9H7Z3
	target instance predictes:[others]
	homolog instance predictes:[EGFR]
[3947]FRAS1|Q86XX4
	target instance predictes:[others]
	homolog instance predictes:[TNF IL Alpha6 EGFR Leptin OSM Prolactin]
[3948]IDE|P14735
	target instance predictes:[Prolactin]
	homolog instance predictes:[IL]
[3949]TTC16|Q8NEE8
	target instance predictes:[null]
	homolog instance predictes:[AR]
[3950]CELF2|O95319
	target instance predictes:[AR]
	homolog instance predictes:[TSLP]
[3951]AP2A2|O94973
	target instance predictes:[EGFR]
	homolog instance predictes:[EGFR RAGE]
[3952]ASH2L|Q9UBL3
	target instance predictes:[AR]
	homolog instance predictes:[AR BDNF]
[3953]DOHH|Q9BU89
	target instance predictes:[TSLP]
	homolog instance predictes:[TGFBeta]
[3954]SMIM17|P0DL12
	target instance predictes:[null]
	homolog instance predictes:[TNF]
[3955]SLC34A1|Q06495
	target instance predictes:[EGFR]
	homolog instance predictes:[TCR]
[3956]HIST1H2BL|Q99880
	target instance predictes:[others]
	homolog instance predictes:[IL EGFR FSH]
[3957]CEACAM19|Q7Z692
	target instance predictes:[others]
	homolog instance predictes:[Prolactin]
[3958]SMYD1|Q8NB12
	target instance predictes:[AR]
	homolog instance predictes:[TNF]
[3959]IGSF11|Q5DX21
	target instance predictes:[others]
	homolog instance predictes:[TCR EGFR]
[3960]PSG1|P11464
	target instance predictes:[others]
	homolog instance predictes:[TCR]
[3961]TRAF3IP2|O43734
	target instance predictes:[EGFR]
	homolog instance predictes:[others]
[3962]FLAD1|Q8NFF5
	target instance predictes:[TNF]
	homolog instance predictes:[TNF]
[3963]POLN|Q7Z5Q5
	target instance predictes:[others]
	homolog instance predictes:[TCR]
[3964]FHL3|Q13643
	target instance predictes:[TSLP]
	homolog instance predictes:[AR ID RANKL]
[3965]SCUBE2|Q9NQ36
	target instance predictes:[others]
	homolog instance predictes:[Notch]
[3966]TBC1D2B|Q9UPU7
	target instance predictes:[EGFR]
	homolog instance predictes:[EGFR]
[3967]RHOV|Q96L33
	target instance predictes:[TCR]
	homolog instance predictes:[TNF Wnt IL Alpha6 AR BCR BDNF CRH EGFR FGF1 Gastrin Kit Leptin Prolactin RAGE RANKL TSH TWEAK]
[3968]TOP2A|P11388
	target instance predictes:[AR]
	homolog instance predictes:[IL]
[3969]GAB4|Q2WGN9
	target instance predictes:[others]
	homolog instance predictes:[TCR IL BCR EGFR Kit OSM Prolactin RANKL TSLP]
[3970]SGOL2|Q562F6
	target instance predictes:[TSLP]
	homolog instance predictes:[TSLP]
[3971]TBR1|Q16650
	target instance predictes:[others]
	homolog instance predictes:[CRH]
[3972]INSL3|P51460
	target instance predictes:[others]
	homolog instance predictes:[TNF]
[3973]CD1C|P29017
	target instance predictes:[TCR]
	homolog instance predictes:[others]
[3974]NOP56|O00567
	target instance predictes:[TSLP]
	homolog instance predictes:[TCR]
[3975]FOXQ1|Q9C009
	target instance predictes:[others]
	homolog instance predictes:[TNF IL BCR BDNF FSH Gastrin Ghrelin Kit Prolactin RAGE TSLP]
[3976]SOX15|O60248
	target instance predictes:[TGFBeta]
	homolog instance predictes:[IL]
[3977]RPS29|P62273
	target instance predictes:[TSLP]
	homolog instance predictes:[TSLP]
[3978]PLEKHH3|Q7Z736
	target instance predictes:[others]
	homolog instance predictes:[TCR]
[3979]ZBTB44|Q8NCP5
	target instance predictes:[others]
	homolog instance predictes:[BCR]
[3980]DNAJC14|Q6Y2X3
	target instance predictes:[TNF]
	homolog instance predictes:[TCR]
[3981]TNFRSF4|P43489
	target instance predictes:[TCR]
	homolog instance predictes:[IL]
[3982]PRG3|Q9Y2Y8
	target instance predictes:[others]
	homolog instance predictes:[IL]
[3983]ZNF716|A6NP11
	target instance predictes:[others]
	homolog instance predictes:[TNF]
[3984]BAHD1|Q8TBE0
	target instance predictes:[AR]
	homolog instance predictes:[AR]
[3985]E4F1|Q66K89
	target instance predictes:[TGFBeta]
	homolog instance predictes:[others]
[3986]PGGT1B|P53609
	target instance predictes:[others]
	homolog instance predictes:[EGFR]
[3987]CHCHD2|Q9Y6H1
	target instance predictes:[others]
	homolog instance predictes:[AR]
[3988]TEX37|Q96LM6
	target instance predictes:[others]
	homolog instance predictes:[TNF]
[3989]UST|Q9Y2C2
	target instance predictes:[BCR]
	homolog instance predictes:[EGFR]
[3990]SLC6A14|Q9UN76
	target instance predictes:[others]
	homolog instance predictes:[BDNF]
[3991]FAM219B|Q5XKK7
	target instance predictes:[null]
	homolog instance predictes:[IL BDNF Leptin]
[3992]CCT5|P48643
	target instance predictes:[TCR]
	homolog instance predictes:[TCR]
[3993]MYO18A|Q92614
	target instance predictes:[TNF]
	homolog instance predictes:[EGFR]
[3994]CXorf21|Q9HAI6
	target instance predictes:[null]
	homolog instance predictes:[AR]
[3995]TBC1D29|Q9UFV1
	target instance predictes:[others]
	homolog instance predictes:[EGFR]
[3996]RAB37|Q96AX2
	target instance predictes:[others]
	homolog instance predictes:[FGF1]
[3997]HIST1H2BH|Q93079
	target instance predictes:[others]
	homolog instance predictes:[IL EGFR FSH]
[3998]HAND1|O96004
	target instance predictes:[ID]
	homolog instance predictes:[ID]
[3999]MBD5|Q9P267
	target instance predictes:[others]
	homolog instance predictes:[AR]
[4000]AQP1|P29972
	target instance predictes:[EGFR]
	homolog instance predictes:[others]
[4001]U93BL_HUMAN|A6NGZ7
	target instance predictes:[others]
	homolog instance predictes:[EGFR]
[4002]MAPKAPK3|Q16644
	target instance predictes:[TCR IL]
	homolog instance predictes:[TNF IL BCR FGF1 Leptin OSM TSH]
[4003]SWI5|Q1ZZU3
	target instance predictes:[others]
	homolog instance predictes:[EGFR]
[4004]LTF|P02788
	target instance predictes:[AR]
	homolog instance predictes:[RANKL]
[4005]FBXO30|Q8TB52
	target instance predictes:[others]
	homolog instance predictes:[TCR TGFBeta TNF IL BDNF RANKL]
[4006]DENND6B|Q8NEG7
	target instance predictes:[others]
	homolog instance predictes:[TCR TSLP]
[4007]TBC1D10A|Q9BXI6
	target instance predictes:[EGFR]
	homolog instance predictes:[TNF]
[4008]EFHD1|Q9BUP0
	target instance predictes:[TSLP]
	homolog instance predictes:[TCR]
[4009]ENK5_HUMAN|Q902F9
	target instance predictes:[others]
	homolog instance predictes:[EGFR]
[4010]GSR|P00390
	target instance predictes:[others]
	homolog instance predictes:[TCR]
[4011]TMEM233|B4DJY2
	target instance predictes:[others]
	homolog instance predictes:[TCR]
[4012]MEP1B|Q16820
	target instance predictes:[others]
	homolog instance predictes:[TCR TGFBeta TNF IL BDNF RANKL]
[4013]CPVL|Q9H3G5
	target instance predictes:[others]
	homolog instance predictes:[TNF]
[4014]DAB1|O75553
	target instance predictes:[EGFR]
	homolog instance predictes:[TGFBeta Wnt EGFR]
[4015]SUN5|Q8TC36
	target instance predictes:[others]
	homolog instance predictes:[TNF]
[4016]RPL18A|Q02543
	target instance predictes:[TNF EGFR]
	homolog instance predictes:[TNF TSLP]
[4017]NDUFS4|O43181
	target instance predictes:[others]
	homolog instance predictes:[IL]
[4018]OGDH|Q02218
	target instance predictes:[others]
	homolog instance predictes:[TCR]
[4019]TATDN1|Q6P1N9
	target instance predictes:[others]
	homolog instance predictes:[TCR]
[4020]BRD8|Q9H0E9
	target instance predictes:[others]
	homolog instance predictes:[TSLP]
[4021]NPTXR|O95502
	target instance predictes:[others]
	homolog instance predictes:[Leptin]
[4022]PRPF18|Q99633
	target instance predictes:[others]
	homolog instance predictes:[TNF]
[4023]SMC2|O95347
	target instance predictes:[AR]
	homolog instance predictes:[TGFBeta]
[4024]ZC3HAV1|Q7Z2W4
	target instance predictes:[EGFR]
	homolog instance predictes:[others]
[4025]ORM2|P19652
	target instance predictes:[others]
	homolog instance predictes:[TGFBeta TSLP]
[4026]TMEM88|Q6PEY1
	target instance predictes:[others]
	homolog instance predictes:[EGFR]
[4027]RAB41|Q5JT25
	target instance predictes:[others]
	homolog instance predictes:[EGFR]
[4028]SAMM50|Q9Y512
	target instance predictes:[EGFR]
	homolog instance predictes:[others]
[4029]FAM71F1|Q96KD3
	target instance predictes:[null]
	homolog instance predictes:[TSLP]
[4030]FGD4|Q96M96
	target instance predictes:[TCR]
	homolog instance predictes:[TCR TGFBeta EGFR FGF1]
[4031]FASLG|P48023
	target instance predictes:[IL]
	homolog instance predictes:[TNF TWEAK]
[4032]VPS13C|Q709C8
	target instance predictes:[others]
	homolog instance predictes:[EGFR]
[4033]VWF|P04275
	target instance predictes:[others]
	homolog instance predictes:[Notch]
[4034]TMBIM4|Q9HC24
	target instance predictes:[EGFR]
	homolog instance predictes:[others]
[4035]GLYAT|Q6IB77
	target instance predictes:[others]
	homolog instance predictes:[EGFR TSLP]
[4036]SAP30BP|Q9UHR5
	target instance predictes:[TNF]
	homolog instance predictes:[TNF]
[4037]PSPHP1|O15172
	target instance predictes:[others]
	homolog instance predictes:[TCR TSLP]
[4038]ZFPM2|Q8WW38
	target instance predictes:[AR]
	homolog instance predictes:[Notch]
[4039]EEF2K|O00418
	target instance predictes:[EGFR]
	homolog instance predictes:[EGFR]
[4040]CIB4|A0PJX0
	target instance predictes:[others]
	homolog instance predictes:[IL TSH]
[4041]TARM1|B6A8C7
	target instance predictes:[others]
	homolog instance predictes:[Alpha6]
[4042]PGP|A6NDG6
	target instance predictes:[TCR TSLP]
	homolog instance predictes:[AR]
[4043]DGKE|P52429
	target instance predictes:[TCR]
	homolog instance predictes:[TCR TNF Wnt BCR CRH Gastrin Ghrelin]
[4044]ZNF41|P51814
	target instance predictes:[others]
	homolog instance predictes:[AR]
[4045]C17orf99|Q6UX52
	target instance predictes:[others]
	homolog instance predictes:[TCR]
[4046]EDN1|P05305
	target instance predictes:[others]
	homolog instance predictes:[Gastrin]
[4047]EDEM2|Q9BV94
	target instance predictes:[FGF1]
	homolog instance predictes:[TCR]
[4048]EPB41L2|O43491
	target instance predictes:[TCR]
	homolog instance predictes:[TNF Kit RAGE]
[4049]XKR3|Q5GH77
	target instance predictes:[others]
	homolog instance predictes:[EGFR]
[4050]KANK1|Q14678
	target instance predictes:[AR]
	homolog instance predictes:[TNF EGFR TSLP]
[4051]NUP37|Q8NFH4
	target instance predictes:[TGFBeta]
	homolog instance predictes:[TSH]
[4052]ADH6|P28332
	target instance predictes:[TNF]
	homolog instance predictes:[EGFR]
[4053]LRRC24|Q50LG9
	target instance predictes:[others]
	homolog instance predictes:[BDNF]
[4054]CHRM4|P08173
	target instance predictes:[BDNF]
	homolog instance predictes:[others]
[4055]GHDC|Q8N2G8
	target instance predictes:[others]
	homolog instance predictes:[TNF]
[4056]S72L2_HUMAN|A8MSY0
	target instance predictes:[AR]
	homolog instance predictes:[BDNF Ghrelin Leptin]
[4057]CHGA|P10645
	target instance predictes:[others]
	homolog instance predictes:[TSLP]
[4058]FLII|Q13045
	target instance predictes:[TNF]
	homolog instance predictes:[TCR TGFBeta Alpha6 EGFR]
[4059]RAP1GAP2|Q684P5
	target instance predictes:[others]
	homolog instance predictes:[IL TSH]
[4060]LV602_HUMAN|P01722
	target instance predictes:[others]
	homolog instance predictes:[TCR]
[4061]ZCRB1|Q8TBF4
	target instance predictes:[TSLP]
	homolog instance predictes:[Notch]
[4062]FAM127A|A6ZKI3
	target instance predictes:[null]
	homolog instance predictes:[EGFR]
[4063]GNAT1|P11488
	target instance predictes:[CRH]
	homolog instance predictes:[TSH]
[4064]LCN6|P62502
	target instance predictes:[ID]
	homolog instance predictes:[TNF]
[4065]EMD|P50402
	target instance predictes:[others]
	homolog instance predictes:[TNF]
[4066]HV208_HUMAN|P04438
	target instance predictes:[others]
	homolog instance predictes:[TSH]
[4067]UQCRQ|O14949
	target instance predictes:[others]
	homolog instance predictes:[EGFR]
[4068]COL10A1|Q03692
	target instance predictes:[others]
	homolog instance predictes:[EGFR]
[4069]ATP8A2|Q9NTI2
	target instance predictes:[TCR]
	homolog instance predictes:[TCR EGFR TSH]
[4070]C17orf66|A2RTY3
	target instance predictes:[null]
	homolog instance predictes:[TNF]
[4071]HIST3H2A|Q7L7L0
	target instance predictes:[others]
	homolog instance predictes:[TCR TGFBeta TNF IL BCR EGFR FGF1 Gastrin Kit OSM Prolactin TSLP]
[4072]PLA1A|Q53H76
	target instance predictes:[others]
	homolog instance predictes:[Prolactin]
[4073]CNBD1|Q8NA66
	target instance predictes:[null]
	homolog instance predictes:[BDNF]
[4074]RBM17|Q96I25
	target instance predictes:[TSLP]
	homolog instance predictes:[others]
[4075]CUBN|O60494
	target instance predictes:[TGFBeta]
	homolog instance predictes:[others]
[4076]RASL10B|Q96S79
	target instance predictes:[others]
	homolog instance predictes:[BCR]
[4077]POGK|Q9P215
	target instance predictes:[Alpha6]
	homolog instance predictes:[TNF]
[4078]FAU|P35544
	target instance predictes:[others]
	homolog instance predictes:[TCR TGFBeta TNF IL BCR Gastrin Ghrelin Leptin RAGE RANKL TSH TWEAK]
[4079]PSPH|P78330
	target instance predictes:[TCR TSLP]
	homolog instance predictes:[others]
[4080]MS4A12|Q9NXJ0
	target instance predictes:[others]
	homolog instance predictes:[BCR]
[4081]TET3|O43151
	target instance predictes:[others]
	homolog instance predictes:[TSLP]
[4082]MPZL2|O60487
	target instance predictes:[EGFR]
	homolog instance predictes:[TCR EGFR]
[4083]INVS|Q9Y283
	target instance predictes:[Wnt]
	homolog instance predictes:[Notch TCR TGFBeta TNF IL BCR BDNF CRH EGFR FGF1 Gastrin Ghrelin ID Leptin OSM Prolactin RAGE RANKL TSLP TWEAK]
[4084]DTNB|O60941
	target instance predictes:[TSLP]
	homolog instance predictes:[IL BDNF RANKL]
[4085]REST|Q13127
	target instance predictes:[EGFR]
	homolog instance predictes:[TNF]
[4086]ETV3L|Q6ZN32
	target instance predictes:[others]
	homolog instance predictes:[AR RANKL]
[4087]USP4|Q13107
	target instance predictes:[TNF]
	homolog instance predictes:[TNF]
[4088]MS4A7|Q9GZW8
	target instance predictes:[others]
	homolog instance predictes:[BCR]
[4089]ZNF33A|Q06730
	target instance predictes:[others]
	homolog instance predictes:[AR]
[4090]FAM174B|Q3ZCQ3
	target instance predictes:[others]
	homolog instance predictes:[TCR]
[4091]PASD1|Q8IV76
	target instance predictes:[others]
	homolog instance predictes:[TGFBeta IL AR Leptin]
[4092]ATG3|Q9NT62
	target instance predictes:[TGFBeta]
	homolog instance predictes:[TGFBeta]
[4093]PRRG3|Q9BZD7
	target instance predictes:[others]
	homolog instance predictes:[Alpha6]
[4094]FBXO39|Q8N4B4
	target instance predictes:[null]
	homolog instance predictes:[IL]
[4095]IFNL1|Q8IU54
	target instance predictes:[others]
	homolog instance predictes:[IL]
[4096]SPON2|Q9BUD6
	target instance predictes:[others]
	homolog instance predictes:[CRH]
[4097]RNF151|Q2KHN1
	target instance predictes:[AR]
	homolog instance predictes:[TNF RANKL TWEAK]
[4098]ULK1|O75385
	target instance predictes:[TGFBeta]
	homolog instance predictes:[TCR TGFBeta TNF IL BCR Gastrin Ghrelin Leptin RAGE RANKL TSH TWEAK]
[4099]DENND5A|Q6IQ26
	target instance predictes:[others]
	homolog instance predictes:[TNF TSLP]
[4100]PPCS|Q9HAB8
	target instance predictes:[TGFBeta]
	homolog instance predictes:[TGFBeta]
[4101]FAM169B|Q8N8A8
	target instance predictes:[null]
	homolog instance predictes:[TSLP]
[4102]ZBTB33|Q86T24
	target instance predictes:[Wnt]
	homolog instance predictes:[TGFBeta AR CRH EGFR Gastrin Leptin RAGE]
[4103]LLGL1|Q15334
	target instance predictes:[EGFR]
	homolog instance predictes:[TGFBeta]
[4104]SPOCK2|Q92563
	target instance predictes:[TSLP]
	homolog instance predictes:[TSH]
[4105]NUTM2E|B1AL46
	target instance predictes:[null]
	homolog instance predictes:[TSLP]
[4106]CNTN6|Q9UQ52
	target instance predictes:[Notch]
	homolog instance predictes:[Hedgehog]
[4107]R3HCC1L|Q7Z5L2
	target instance predictes:[others]
	homolog instance predictes:[AR]
[4108]P2RX3|P56373
	target instance predictes:[EGFR]
	homolog instance predictes:[BDNF]
[4109]LOH12CR1|Q969J3
	target instance predictes:[null]
	homolog instance predictes:[Wnt IL EGFR]
[4110]HYAL2|Q12891
	target instance predictes:[EGFR]
	homolog instance predictes:[Notch]
[4111]FAM228B|P0C875
	target instance predictes:[null]
	homolog instance predictes:[TSLP]
[4112]PIH1D2|Q8WWB5
	target instance predictes:[null]
	homolog instance predictes:[EGFR]
[4113]TLR1|Q15399
	target instance predictes:[TCR]
	homolog instance predictes:[TCR TGFBeta Alpha6 EGFR]
[4114]DPY19L2|Q6NUT2
	target instance predictes:[others]
	homolog instance predictes:[TSLP]
[4115]PRSS29P|A6NIE9
	target instance predictes:[others]
	homolog instance predictes:[Prolactin]
[4116]C16orf11|P0CG20
	target instance predictes:[null]
	homolog instance predictes:[EGFR]
[4117]IWS1|Q96ST2
	target instance predictes:[others]
	homolog instance predictes:[TSLP]
[4118]SCTR|P47872
	target instance predictes:[others]
	homolog instance predictes:[CRH]
[4119]CCDC93|Q567U6
	target instance predictes:[null]
	homolog instance predictes:[TGFBeta TNF Gastrin Leptin RAGE]
[4120]BTBD17|A6NE02
	target instance predictes:[others]
	homolog instance predictes:[EGFR TSLP]
[4121]DKK2|Q9UBU2
	target instance predictes:[Wnt]
	homolog instance predictes:[Wnt]
[4122]ERP29|P30040
	target instance predictes:[others]
	homolog instance predictes:[Leptin]
[4123]TMPRSS11B|Q86T26
	target instance predictes:[others]
	homolog instance predictes:[Prolactin]
[4124]SLIT3|O75094
	target instance predictes:[others]
	homolog instance predictes:[Notch]
[4125]POMK|Q9H5K3
	target instance predictes:[TCR]
	homolog instance predictes:[TCR]
[4126]NUTM2B|A6NNL0
	target instance predictes:[null]
	homolog instance predictes:[TSLP]
[4127]HAO2|Q9NYQ3
	target instance predictes:[others]
	homolog instance predictes:[RAGE]
[4128]KCNQ1DN|Q9H478
	target instance predictes:[others]
	homolog instance predictes:[TNF CRH Ghrelin]
[4129]ALDH3B2|P48448
	target instance predictes:[others]
	homolog instance predictes:[RAGE]
[4130]ARPC5|O15511
	target instance predictes:[others]
	homolog instance predictes:[TNF]
[4131]MESP1|Q9BRJ9
	target instance predictes:[Notch]
	homolog instance predictes:[ID]
[4132]APOL5|Q9BWW9
	target instance predictes:[TSLP]
	homolog instance predictes:[TNF]
[4133]NELFE|P18615
	target instance predictes:[AR]
	homolog instance predictes:[TCR]
[4134]CLEC1B|Q9P126
	target instance predictes:[BCR]
	homolog instance predictes:[BCR]
[4135]CPN1|P15169
	target instance predictes:[others]
	homolog instance predictes:[BDNF]
[4136]FOXP3|Q9BZS1
	target instance predictes:[AR]
	homolog instance predictes:[TNF IL BCR BDNF FSH Gastrin Ghrelin Kit Prolactin RAGE TSLP]
[4137]PRDM12|Q9H4Q4
	target instance predictes:[others]
	homolog instance predictes:[BCR]
[4138]ATRAID|Q6UW56
	target instance predictes:[EGFR]
	homolog instance predictes:[Leptin]
[4139]GLB1L2|Q8IW92
	target instance predictes:[others]
	homolog instance predictes:[TNF]
[4140]ZNF579|Q8NAF0
	target instance predictes:[others]
	homolog instance predictes:[TGFBeta]
[4141]FBXO4|Q9UKT5
	target instance predictes:[others]
	homolog instance predictes:[Notch TNF]
[4142]MLN|P12872
	target instance predictes:[others]
	homolog instance predictes:[Ghrelin]
[4143]NXF2|Q9GZY0
	target instance predictes:[TNF]
	homolog instance predictes:[TCR]
[4144]CORIN|Q9Y5Q5
	target instance predictes:[RANKL]
	homolog instance predictes:[RAGE]
[4145]LRRN4|Q8WUT4
	target instance predictes:[others]
	homolog instance predictes:[BDNF]
[4146]HNRNPL|P14866
	target instance predictes:[EGFR]
	homolog instance predictes:[EGFR]
[4147]LV403_HUMAN|P01717
	target instance predictes:[others]
	homolog instance predictes:[BCR]
[4148]TLE2|Q04725
	target instance predictes:[Notch]
	homolog instance predictes:[TNF IL AR BDNF]
[4149]LV209_HUMAN|P01712
	target instance predictes:[others]
	homolog instance predictes:[IL]
[4150]IKZF1|Q13422
	target instance predictes:[TGFBeta]
	homolog instance predictes:[TNF]
[4151]TFCP2|Q12800
	target instance predictes:[TSLP]
	homolog instance predictes:[ID]
[4152]AKAP5|P24588
	target instance predictes:[TGFBeta]
	homolog instance predictes:[EGFR]
[4153]SPINK13|Q1W4C9
	target instance predictes:[others]
	homolog instance predictes:[EGFR]
[4154]CALB1|P05937
	target instance predictes:[AR]
	homolog instance predictes:[AR]
[4155]IL18BP|O95998
	target instance predictes:[others]
	homolog instance predictes:[IL]
[4156]PVRIG|Q6DKI7
	target instance predictes:[others]
	homolog instance predictes:[EGFR]
[4157]DAZAP2|Q15038
	target instance predictes:[AR]
	homolog instance predictes:[TSLP]
[4158]IL18R1|Q13478
	target instance predictes:[TCR]
	homolog instance predictes:[IL RAGE]
[4159]CPSF2|Q9P2I0
	target instance predictes:[AR]
	homolog instance predictes:[TGFBeta]
[4160]ATP13A1|Q9HD20
	target instance predictes:[TNF]
	homolog instance predictes:[TCR EGFR TSH]
[4161]SLC38A9|Q8NBW4
	target instance predictes:[others]
	homolog instance predictes:[EGFR]
[4162]CD96|P40200
	target instance predictes:[BCR]
	homolog instance predictes:[BCR]
[4163]ATP1B3|P54709
	target instance predictes:[TCR]
	homolog instance predictes:[TCR]
[4164]EPHA5|P54756
	target instance predictes:[BDNF]
	homolog instance predictes:[EGFR]
[4165]FAM86B1|Q8N7N1
	target instance predictes:[null]
	homolog instance predictes:[AR]
[4166]UNC50|Q53HI1
	target instance predictes:[others]
	homolog instance predictes:[TNF]
[4167]SLC13A2|Q13183
	target instance predictes:[others]
	homolog instance predictes:[Prolactin]
[4168]PCGF6|Q9BYE7
	target instance predictes:[TSLP]
	homolog instance predictes:[AR]
[4169]PEX5|P50542
	target instance predictes:[EGFR]
	homolog instance predictes:[others]
[4170]C14orf132|Q9NPU4
	target instance predictes:[others]
	homolog instance predictes:[TCR]
[4171]CRYGA|P11844
	target instance predictes:[TSLP]
	homolog instance predictes:[Wnt]
[4172]TBX1|O43435
	target instance predictes:[others]
	homolog instance predictes:[CRH]
[4173]CCDC64B|A1A5D9
	target instance predictes:[null]
	homolog instance predictes:[EGFR]
[4174]GANC|Q8TET4
	target instance predictes:[others]
	homolog instance predictes:[TSH]
[4175]NPY2R|P49146
	target instance predictes:[Ghrelin]
	homolog instance predictes:[Gastrin]
[4176]NUTM2D|Q5VT03
	target instance predictes:[null]
	homolog instance predictes:[TSLP]
[4177]RASSF6|Q6ZTQ3
	target instance predictes:[TNF]
	homolog instance predictes:[Leptin TSH]
[4178]NDEL1|Q9GZM8
	target instance predictes:[TGFBeta]
	homolog instance predictes:[Alpha6]
[4179]FOXI2|Q6ZQN5
	target instance predictes:[others]
	homolog instance predictes:[TNF IL BCR BDNF FSH Gastrin Ghrelin Kit Prolactin RAGE TSLP]
[4180]NPHS2|Q9NP85
	target instance predictes:[EGFR]
	homolog instance predictes:[EGFR]
[4181]MLEC|Q14165
	target instance predictes:[FGF1]
	homolog instance predictes:[TCR]
[4182]DIP2A|Q14689
	target instance predictes:[AR]
	homolog instance predictes:[others]
[4183]DBP|Q10586
	target instance predictes:[CRH]
	homolog instance predictes:[TCR IL EGFR OSM RANKL]
[4184]TMEM87A|Q8NBN3
	target instance predictes:[others]
	homolog instance predictes:[EGFR]
[4185]PTPN14|Q15678
	target instance predictes:[TCR TSLP]
	homolog instance predictes:[TCR]
[4186]CYP2C9|P11712
	target instance predictes:[FGF1]
	homolog instance predictes:[others]
[4187]PDIA4|P13667
	target instance predictes:[Prolactin]
	homolog instance predictes:[Leptin]
[4188]MIER1|Q8N108
	target instance predictes:[TSLP]
	homolog instance predictes:[Notch AR]
[4189]PTX3|P26022
	target instance predictes:[TNF]
	homolog instance predictes:[Leptin]
[4190]RIOK2|Q9BVS4
	target instance predictes:[others]
	homolog instance predictes:[TNF Wnt IL Alpha6 CRH EGFR FSH Gastrin Ghrelin ID Kit OSM Prolactin RAGE TSH TSLP]
[4191]BAZ2A|Q9UIF9
	target instance predictes:[TSLP]
	homolog instance predictes:[TSLP]
[4192]ZCCHC6|Q5VYS8
	target instance predictes:[others]
	homolog instance predictes:[TGFBeta TNF IL AR BCR FGF1 Ghrelin ID OSM Prolactin TSH]
[4193]AK9|Q5TCS8
	target instance predictes:[others]
	homolog instance predictes:[RAGE]
[4194]CAPN11|Q9UMQ6
	target instance predictes:[others]
	homolog instance predictes:[EGFR]
[4195]CASP12|Q6UXS9
	target instance predictes:[TNF]
	homolog instance predictes:[TNF]
[4196]AGAP3|Q96P47
	target instance predictes:[EGFR]
	homolog instance predictes:[TCR IL Alpha6 AR BCR BDNF EGFR FGF1 FSH Gastrin Kit OSM Prolactin RAGE TSH]
[4197]SFTPC|P11686
	target instance predictes:[EGFR]
	homolog instance predictes:[EGFR]
[4198]UFD1L|Q92890
	target instance predictes:[AR]
	homolog instance predictes:[IL]
[4199]SPINK5|Q9NQ38
	target instance predictes:[others]
	homolog instance predictes:[EGFR]
[4200]LINC00587|B1AMM8
	target instance predictes:[null]
	homolog instance predictes:[Notch]
[4201]LIN7A|O14910
	target instance predictes:[others]
	homolog instance predictes:[BDNF]
[4202]ABCE1|P61221
	target instance predictes:[others]
	homolog instance predictes:[TCR]
[4203]SETMAR|Q53H47
	target instance predictes:[Wnt]
	homolog instance predictes:[Wnt]
[4204]KRT73|Q86Y46
	target instance predictes:[others]
	homolog instance predictes:[EGFR]
[4205]ACOT7|O00154
	target instance predictes:[others]
	homolog instance predictes:[TCR]
[4206]RABIF|P47224
	target instance predictes:[others]
	homolog instance predictes:[TNF]
[4207]MASP2|O00187
	target instance predictes:[AR]
	homolog instance predictes:[others]
[4208]MYO19|Q96H55
	target instance predictes:[TCR]
	homolog instance predictes:[EGFR]
[4209]RFPL4AL1|F8VTS6
	target instance predictes:[others]
	homolog instance predictes:[TCR TGFBeta TNF IL BDNF RANKL]
[4210]MYRF|Q9Y2G1
	target instance predictes:[others]
	homolog instance predictes:[IL EGFR Leptin OSM Prolactin TSH]
[4211]KIFC2|Q96AC6
	target instance predictes:[TNF]
	homolog instance predictes:[others]
[4212]BATF2|Q8N1L9
	target instance predictes:[TSLP]
	homolog instance predictes:[IL AR EGFR]
[4213]CD320|Q9NPF0
	target instance predictes:[others]
	homolog instance predictes:[Wnt]
[4214]NUDT21|O43809
	target instance predictes:[EGFR]
	homolog instance predictes:[EGFR]
[4215]SLC2A7|Q6PXP3
	target instance predictes:[others]
	homolog instance predictes:[Leptin]
[4216]PCDHA9|Q9Y5H5
	target instance predictes:[others]
	homolog instance predictes:[Wnt BDNF EGFR]
[4217]YE016_HUMAN|A6NLC8
	target instance predictes:[others]
	homolog instance predictes:[TNF]
[4218]ARSE|P51690
	target instance predictes:[others]
	homolog instance predictes:[FGF1]
[4219]ZNF443|Q9Y2A4
	target instance predictes:[others]
	homolog instance predictes:[TNF]
[4220]RP2|O75695
	target instance predictes:[EGFR]
	homolog instance predictes:[TCR BCR CRH EGFR Prolactin]
[4221]CDX1|P47902
	target instance predictes:[others]
	homolog instance predictes:[TGFBeta]
[4222]TAF6L|Q9Y6J9
	target instance predictes:[TSLP]
	homolog instance predictes:[TGFBeta]
[4223]SLC25A23|Q9BV35
	target instance predictes:[others]
	homolog instance predictes:[EGFR]
[4224]CXCL9|Q07325
	target instance predictes:[BCR]
	homolog instance predictes:[Notch]
[4225]SBK1|Q52WX2
	target instance predictes:[others]
	homolog instance predictes:[TGFBeta]
[4226]BCL2L10|Q9HD36
	target instance predictes:[others]
	homolog instance predictes:[IL BCR FGF1]
[4227]HOXC10|Q9NYD6
	target instance predictes:[others]
	homolog instance predictes:[TGFBeta]
[4228]DNAJC9|Q8WXX5
	target instance predictes:[others]
	homolog instance predictes:[TNF]
[4229]ATOH8|Q96SQ7
	target instance predictes:[others]
	homolog instance predictes:[ID]
[4230]FXR1|P51114
	target instance predictes:[others]
	homolog instance predictes:[BCR]
[4231]SUCLA2|Q9P2R7
	target instance predictes:[others]
	homolog instance predictes:[EGFR]
[4232]TAOK3|Q9H2K8
	target instance predictes:[EGFR]
	homolog instance predictes:[TCR]
[4233]SSTR2|P30874
	target instance predictes:[Ghrelin]
	homolog instance predictes:[others]
[4234]RUFY2|Q8WXA3
	target instance predictes:[others]
	homolog instance predictes:[TCR TGFBeta EGFR FGF1]
[4235]AP3B2|Q13367
	target instance predictes:[FGF1]
	homolog instance predictes:[FGF1]
[4236]DENND5B|Q6ZUT9
	target instance predictes:[others]
	homolog instance predictes:[TNF TSLP]
[4237]HAUS3|Q68CZ6
	target instance predictes:[others]
	homolog instance predictes:[Wnt]
[4238]CALML4|Q96GE6
	target instance predictes:[others]
	homolog instance predictes:[EGFR TSH]
[4239]NDUFAF1|Q9Y375
	target instance predictes:[EGFR]
	homolog instance predictes:[others]
[4240]COG5|Q9UP83
	target instance predictes:[EGFR]
	homolog instance predictes:[EGFR]
[4241]BSPRY|Q5W0U4
	target instance predictes:[EGFR]
	homolog instance predictes:[TCR]
[4242]LINC00472|Q9H8W2
	target instance predictes:[null]
	homolog instance predictes:[EGFR]
[4243]PLEKHN1|Q494U1
	target instance predictes:[others]
	homolog instance predictes:[TCR EGFR TSH]
[4244]FICD|Q9BVA6
	target instance predictes:[TNF]
	homolog instance predictes:[TCR]
[4245]TMX3|Q96JJ7
	target instance predictes:[FGF1]
	homolog instance predictes:[Leptin]
[4246]FRA10AC1|Q70Z53
	target instance predictes:[AR]
	homolog instance predictes:[others]
[4247]TXNDC5|Q8NBS9
	target instance predictes:[FGF1]
	homolog instance predictes:[Leptin]
[4248]PES1|O00541
	target instance predictes:[Notch]
	homolog instance predictes:[EGFR]
[4249]POC1A|Q8NBT0
	target instance predictes:[others]
	homolog instance predictes:[TSLP]
[4250]CCM2|Q9BSQ5
	target instance predictes:[EGFR]
	homolog instance predictes:[TNF]
[4251]BBIP1|A8MTZ0
	target instance predictes:[EGFR]
	homolog instance predictes:[others]
[4252]PRAMEF20|Q5VT98
	target instance predictes:[others]
	homolog instance predictes:[TCR]
[4253]PNMA3|Q9UL41
	target instance predictes:[TNF]
	homolog instance predictes:[TNF]
[4254]GPR107|Q5VW38
	target instance predictes:[others]
	homolog instance predictes:[TCR]
[4255]SHROOM3|Q8TF72
	target instance predictes:[others]
	homolog instance predictes:[TCR BDNF TSLP]
[4256]RTCB|Q9Y3I0
	target instance predictes:[TGFBeta]
	homolog instance predictes:[others]
[4257]TRIM39|Q9HCM9
	target instance predictes:[EGFR]
	homolog instance predictes:[TWEAK]
[4258]SPATA17|Q96L03
	target instance predictes:[others]
	homolog instance predictes:[TCR]
[4259]IRX6|P78412
	target instance predictes:[others]
	homolog instance predictes:[TGFBeta TNF EGFR]
[4260]PTBP1|P26599
	target instance predictes:[TCR]
	homolog instance predictes:[EGFR]
[4261]SOST|Q9BQB4
	target instance predictes:[Wnt]
	homolog instance predictes:[Wnt]
[4262]MAGEA3|P43357
	target instance predictes:[others]
	homolog instance predictes:[Notch]
[4263]C20orf96|Q9NUD7
	target instance predictes:[null]
	homolog instance predictes:[TCR]
[4264]ZNF224|Q9NZL3
	target instance predictes:[AR]
	homolog instance predictes:[others]
[4265]GOLGA6L4|A6NEF3
	target instance predictes:[null]
	homolog instance predictes:[EGFR]
[4266]RAMP2|O60895
	target instance predictes:[EGFR]
	homolog instance predictes:[EGFR FGF1]
[4267]PKIG|Q9Y2B9
	target instance predictes:[others]
	homolog instance predictes:[Alpha6]
[4268]GOLGA6L6|A8MZA4
	target instance predictes:[null]
	homolog instance predictes:[EGFR]
[4269]TAF13|Q15543
	target instance predictes:[TSLP]
	homolog instance predictes:[BDNF]
[4270]PKLR|P30613
	target instance predictes:[others]
	homolog instance predictes:[RAGE]
[4271]LDLRAD1|Q5T700
	target instance predictes:[others]
	homolog instance predictes:[Wnt]
[4272]KIAA1958|Q8N8K9
	target instance predictes:[null]
	homolog instance predictes:[Alpha6]
[4273]SLAIN1|Q8ND83
	target instance predictes:[null]
	homolog instance predictes:[TSLP]
[4274]FKBP11|Q9NYL4
	target instance predictes:[others]
	homolog instance predictes:[TGFBeta]
[4275]SAA2|P0DJI9
	target instance predictes:[others]
	homolog instance predictes:[TSLP]
[4276]NEK8|Q86SG6
	target instance predictes:[others]
	homolog instance predictes:[BDNF EGFR Ghrelin Leptin RANKL]
[4277]ZAGL2_HUMAN|A8MXB1
	target instance predictes:[others]
	homolog instance predictes:[BCR]
[4278]CNDP2|Q96KP4
	target instance predictes:[TGFBeta TSLP]
	homolog instance predictes:[TSLP]
[4279]PLEKHA8P1|O95397
	target instance predictes:[others]
	homolog instance predictes:[TGFBeta]
[4280]CAPSL|Q8WWF8
	target instance predictes:[TSLP]
	homolog instance predictes:[IL TSH]
[4281]DCAF8L1|A6NGE4
	target instance predictes:[null]
	homolog instance predictes:[CRH]
[4282]RAB4A|P20338
	target instance predictes:[TNF]
	homolog instance predictes:[FGF1]
[4283]FGF19|O95750
	target instance predictes:[EGFR]
	homolog instance predictes:[others]
[4284]STAC2|Q6ZMT1
	target instance predictes:[others]
	homolog instance predictes:[EGFR]
[4285]KSR2|Q6VAB6
	target instance predictes:[BDNF EGFR]
	homolog instance predictes:[TNF EGFR TWEAK]
[4286]WFDC6|Q9BQY6
	target instance predictes:[others]
	homolog instance predictes:[Notch EGFR FGF1]
[4287]SPTLC3|Q9NUV7
	target instance predictes:[others]
	homolog instance predictes:[TCR]
[4288]DDN|O94850
	target instance predictes:[AR]
	homolog instance predictes:[others]
[4289]CXCL6|P80162
	target instance predictes:[BCR]
	homolog instance predictes:[Notch]
[4290]SREK1IP1|Q8N9Q2
	target instance predictes:[others]
	homolog instance predictes:[AR]
[4291]SOWAHD|A6NJG2
	target instance predictes:[null]
	homolog instance predictes:[Notch TCR TGFBeta TNF IL BCR BDNF CRH EGFR FGF1 Gastrin Ghrelin ID Leptin OSM Prolactin RAGE RANKL TSLP TWEAK]
[4292]TBX3|O15119
	target instance predictes:[TGFBeta]
	homolog instance predictes:[CRH]
[4293]KRT37|O76014
	target instance predictes:[others]
	homolog instance predictes:[EGFR]
[4294]CEACAM5|P06731
	target instance predictes:[others]
	homolog instance predictes:[EGFR]
[4295]HSD11B1|P28845
	target instance predictes:[others]
	homolog instance predictes:[TCR]
[4296]RAB5B|P61020
	target instance predictes:[others]
	homolog instance predictes:[BDNF]
[4297]RNF32|Q9H0A6
	target instance predictes:[EGFR]
	homolog instance predictes:[TNF]
[4298]ARL14|Q8N4G2
	target instance predictes:[others]
	homolog instance predictes:[TSH]
[4299]LRWD1|Q9UFC0
	target instance predictes:[AR]
	homolog instance predictes:[EGFR]
[4300]TXNDC9|O14530
	target instance predictes:[EGFR]
	homolog instance predictes:[TNF]
[4301]PRPF40B|Q6NWY9
	target instance predictes:[others]
	homolog instance predictes:[Notch TCR TGFBeta TNF EGFR]
[4302]ARL6|Q9H0F7
	target instance predictes:[EGFR]
	homolog instance predictes:[TSH]
[4303]EFNB3|Q15768
	target instance predictes:[others]
	homolog instance predictes:[EGFR]
[4304]TBX6|O95947
	target instance predictes:[others]
	homolog instance predictes:[CRH]
[4305]C19orf18|Q8NEA5
	target instance predictes:[others]
	homolog instance predictes:[IL AR]
[4306]EIF3C|Q99613
	target instance predictes:[TGFBeta]
	homolog instance predictes:[TCR]
[4307]CDK17|Q00537
	target instance predictes:[others]
[truncated: 809,988 more chars]
