# Supplementary material for: Multi-label multi-instance transfer learning for simultaneous reconstruction and cross-talk modeling of multiple human signaling pathways
Source: BMC Bioinformatics. 2015 Dec 30;16:417. doi: 10.1186/s12859-015-0841-4 (PMC4697333; doi:10.1186/s12859-015-0841-4)
Supplement: Additional file 3: — Text file contains the predicted signaling components for each human signaling pathway (homolog instance). (ZIP 49 KB) [file 12859_2015_841_MOESM3_ESM.zip]

Archive with 1 entries (1 files):
- 12859_2015_841_MOESM3_ESM.xml
