# Supplementary material for: Multi-label multi-instance transfer learning for simultaneous reconstruction and cross-talk modeling of multiple human signaling pathways
Source: BMC Bioinformatics. 2015 Dec 30;16:417. doi: 10.1186/s12859-015-0841-4 (PMC4697333; doi:10.1186/s12859-015-0841-4)
Supplement: Additional file 3: — Text file contains the predicted signaling components for each human signaling pathway (homolog instance). (ZIP 49 KB) [file 12859_2015_841_MOESM3_ESM.zip › 12859_2015_841_MOESM3_ESM.xml]

Part III
Section 3: The predicted novel signaling components for each human signaling pathway (homolog instance)

[Notch]:239
	CBX7|O95931
	IL12RB2|Q99665
	EMR1|Q14246
	CRB1|P82279
	RNF2|Q99496
	ADAMTS5|Q9UNA0
	TBL1XR1|Q9BZK7
	SNRPA|P09012
	BRPF1|P55201
	FBLN1|P23142
	SCUBE3|Q8IX30
	PROZ|P22891
	PF4V1|P10720
	HELZ|P42694
	HR|O43593
	CUL4A|Q13619
	MMP20|O60882
	TRA2A|Q13595
	FBXL12|Q9NXK8
	BHLHE40|O14503
	PTK7|Q13308
	MAGEA2|P43356
	RBM15|Q96T37
	MMP3|P08254
	AKIRIN2|Q53H80
	CHSY3|Q70JA7
	HDAC4|P56524
	MMP10|P09238
	CREB3L3|Q68CJ9
	CBX2|Q14781
	NRG4|Q8WWG1
	SIN3B|O75182
	ANKRD42|Q8N9B4
	BRWD1|Q9NSI6
	STK40|Q8N2I9
	PCSK1|P29120
	GOLM1|Q8NBJ4
	MAGED1|Q9Y5V3
	SNCAIP|Q9Y6H5
	NHLH2|Q02577
	HDAC8|Q9BY41
	UHMK1|Q8TAS1
	ASCC1|Q8N9N2
	PHIP|Q8WWQ0
	NELL2|Q99435
	KAT2A|Q92830
	B4GALT4|O60513
	CRB2|Q5IJ48
	CCL8|P80075
	CLIP3|Q96DZ5
	FBXL15|Q9H469
	OSBP|P22059
	PCGF3|Q3KNV8
	RBM14|Q96PK6
	TAF1L|Q8IZX4
	CXCL1|P09341
	B3GNT7|Q8NFL0
	BAZ1A|Q9NRL2
	HDAC3|O15379
	RBBP6|Q7Z6E9
	SETX|Q7Z333
	CBX8|Q9HC52
	BRD1|O95696
	BPTF|Q12830
	RP9|Q8TA86
	CCL14|Q16627
	CXCL10|P02778
	HDAC9|Q9UKV0
	HEY1|Q9Y5J3
	DTX3L|Q8TDB6
	VCAN|P13611
	CHPF2|Q9P2E5
	PLEKHB1|Q9UF11
	NEK1|Q96PY6
	EGFL8|Q99944
	DOCK11|Q5JSL3
	ZFPM2|Q8WW38
	ZCRB1|Q8TBF4
	INVS|Q9Y283
	HYAL2|Q12891
	MIER1|Q8N108
	CXCL9|Q07325
	CXCL6|P80162
	DTX2|Q86UW9
	IL31RA|Q8NI17
	GAS6|Q14393
	EFEMP1|Q12805
	CYTH2|Q99418
	NOTCH2NL|Q7Z3S9
	JDP2|Q8WYK2
	WISP1|O95388
	PLK1|P53350
	SRSF1|Q07955
	ONECUT3|O60422
	ESRRG|P62508
	ZNF541|Q9H0D2
	SNX16|P57768
	MDFI|Q99750
	ADAMTS10|Q9H324
	ZNF219|Q9P2Y4
	BCL11A|Q9H165
	KANK2|Q63ZY3
	TRERF1|Q96PN7
	CXCL3|P19876
	CXCL11|O14625
	UNCX|A6NJT0
	TWIST2|Q8WVJ9
	PRDM16|Q9HAZ2
	CBX1|P83916
	AJUBA|Q96IF1
	LTBP4|Q8N2S1
	FBXL2|Q9UKC9
	PRF1|P14222
	MMP19|Q99542
	CUL7|Q14999
	FBXO11|Q86XK2
	TRA2B|P62995
	DRP2|Q13474
	CADM1|Q9BY67
	VSX1|Q9NZR4
	FBXL14|Q8N1E6
	CYTH1|Q15438
	HEYL|Q9NQ87
	SCYL1|Q96KG9
	CXCL13|O43927
	PRICKLE3|O43900
	EGFL6|Q8IUX8
	CUL5|Q93034
	B3GALT6|Q96L58
	CYTH4|Q9UIA0
	HAND2|P61296
	ARNTL2|Q8WYA1
	DGCR8|Q8WYQ5
	MMP17|Q9ULZ9
	CBX6|O95503
	VHL|P40337
	DCAF4|Q8WV16
	HBEGF|Q99075
	PLEKHB2|Q96CS7
	B3GNT4|Q9C0J1
	NOC2L|Q9Y3T9
	PBK|Q96KB5
	MECOM|Q03112
	TCEB1|Q15369
	MMP11|P24347
	DTL|Q9NZJ0
	THBS2|P35442
	CCL19|Q99731
	SEMA4A|Q9H3S1
	CLK1|P49759
	FBN1|P35555
	MAGEA4|P43358
	UCN|P55089
	OSBPL1A|Q9BXW6
	NRG3|P56975
	SNED1|Q8TER0
	HDAC10|Q969S8
	IL27RA|Q6UWB1
	SCUBE1|Q8IWY4
	TWIST1|Q15672
	IRF4|Q15306
	STK33|Q9BYT3
	AGBL4|Q5VU57
	NRG2|O14511
	TRPV2|Q9Y5S1
	CYTH3|O43739
	PTPLAD1|Q9P035
	POGLUT1|Q8NBL1
	HIF1AN|Q9NWT6
	PXK|Q7Z7A4
	LTBP2|Q14767
	AKT3|Q9Y243
	PROS1|P07225
	MMP16|P51512
	APLP1|P51693
	MMP15|P51511
	TTC8|Q8TAM2
	SCYL2|Q6P3W7
	CNOT4|O95628
	BMI1|P35226
	DLK1|P80370
	OGFRL1|Q5TC84
	CXCL14|O95715
	SGK071|Q8NE28
	JMJD6|Q6NYC1
	NRG1|Q02297
	CDK18|Q07002
	BRD7|Q9NPI1
	EBI3|Q14213
	MIB2|Q96AX9
	CXCL12|P48061
	PLEKHA3|Q9HB20
	PRSS23|O95084
	B3GNT3|Q9Y2A9
	CRELD2|Q6UXH1
	IRF2BP2|Q7Z5L9
	SCAF4|O95104
	MAGEA6|P43360
	ICAM5|Q9UMF0
	IGSF6|O95976
	AMBRA1|Q9C0C7
	PPP1R27|Q86WC6
	CSRP1|P21291
	RPGRIP1L|Q68CZ1
	CDK13|Q14004
	BHLHE41|Q9C0J9
	SPINT2|O43291
	PPBP|P02775
	CXCL2|P19875
	MMP27|Q9H306
	HES3|Q5TGS1
	KDM2B|Q8NHM5
	KIF21A|Q7Z4S6
	ATN1|P54259
	LTBP1|Q14766
	FNDC1|Q4ZHG4
	EREG|O14944
	HES2|Q9Y543
	RFNG|Q9Y644
	ADNP2|Q6IQ32
	FBLN5|Q9UBX5
	CXCL5|P42830
	FBLIM1|Q8WUP2
	DTX4|Q9Y2E6
	MYSM1|Q5VVJ2
	RSPO2|Q6UXX9
	PCGF2|P35227
	CBX5|P45973
	ATF4|P18848
	DLL3|Q9NYJ7
	DSTYK|Q6XUX3
	CCL2|P13500
	ADAMDEC1|O15204
	U2SURP|O15042
	BNC2|Q6ZN30
	BLMH|Q13867
	CCL26|Q9Y258
	BRPF3|Q9ULD4
	PLRG1|O43660
[TCR]:779
	HPS4|Q9NQG7
	FCER1A|P12319
	ECT2|Q9H8V3
	PFDN1|O60925
	TBC1D10C|Q8IV04
	PEX10|O60683
	CCT7|Q99832
	DUSP27|Q5VZP5
	LV212_HUMAN|P80422
	PRPF6|O94906
	PERP|Q96FX8
	KALRN|O60229
	RIN2|Q8WYP3
	ANLN|Q9NQW6
	GBA2|Q9HCG7
	NOSIP|Q9Y314
	SBF1|O95248
	MFN2|O95140
	MLLT4|P55196
	ASIC1|P78348
	VRK3|Q8IV63
	TUBA1B|P68363
	PEAK1|Q9H792
	IL16|Q14005
	SBF2|Q86WG5
	SLC20A1|Q8WUM9
	P2RX5|Q93086
	AURKC|Q9UQB9
	INTS6|Q9UL03
	PHLPP1|O60346
	IGSF1|Q8N6C5
	UNC119B|A6NIH7
	SH3BGRL|O75368
	CD58|P19256
	ZFYVE27|Q5T4F4
	CCT8L1P|A6NM43
	DNM3|Q9UQ16
	LIMA1|Q9UHB6
	ARHGDIA|P52565
	PDXP|Q96GD0
	SEMA4G|Q9NTN9
	DUSP28|Q4G0W2
	BDH1|Q02338
	CCT8L2|Q96SF2
	CNN3|Q15417
	TRIM47|Q96LD4
	DHX35|Q9H5Z1
	BATF|Q16520
	ACSS2|Q9NR19
	NEK6|Q9HC98
	COG2|Q14746
	NT5C1B|Q96P26
	INTU|Q9ULD6
	BUB1B|O60566
	DDX59|Q5T1V6
	PVRL3|Q9NQS3
	PABPN1|Q86U42
	PDLIM2|Q96JY6
	LGALS7|P47929
	RNF138|Q8WVD3
	LAMTOR1|Q6IAA8
	SEMA3C|Q99985
	TUBA3C|Q13748
	ATP1A4|Q13733
	TADA3|O75528
	DDX24|Q9GZR7
	MTSS1|O43312
	PHKA1|P46020
	TRIM13|O60858
	MTMR7|Q9Y216
	FUT10|Q6P4F1
	ALYREF|Q86V81
	RBM12|Q9NTZ6
	TNS4|Q8IZW8
	CD300LD|Q6UXZ3
	CD244|Q9BZW8
	CCT6B|Q92526
	RADIL|Q96JH8
	CAPZB|P47756
	VPS72|Q15906
	RNH1|P13489
	LRRC47|Q8N1G4
	DPYS|Q14117
	ERN2|Q76MJ5
	MTIF3|Q9H2K0
	PAK4|O96013
	SNX27|Q96L92
	PVRL4|Q96NY8
	INSC|Q1MX18
	ADSS|P30520
	RC3H2|Q9HBD1
	DDX53|Q86TM3
	UGP2|Q16851
	DOK7|Q18PE1
	TTLL6|Q8N841
	TRPV1|Q8NER1
	STRA6|Q9BX79
	LHX8|Q68G74
	NAPB|Q9H115
	RNF7|Q9UBF6
	CHFR|Q96EP1
	QKI|Q96PU8
	F11R|Q9Y624
	HELB|Q8NG08
	FGD5|Q6ZNL6
	CLK3|P49761
	ADIG|Q0VDE8
	NEBL|O76041
	CREB3L3|Q68CJ9
	SHROOM2|Q13796
	WNK4|Q96J92
	SHANK2|Q9UPX8
	CNKSR2|Q8WXI2
	ANKRD42|Q8N9B4
	DGKK|Q5KSL6
	BIN1|O00499
	CAMK1D|Q8IU85
	MORC3|Q14149
	PIWIL4|Q7Z3Z4
	DNAJA4|Q8WW22
	BARD1|Q99728
	STK40|Q8N2I9
	NOVA2|Q9UNW9
	ARFGEF2|Q9Y6D5
	TTC19|Q6DKK2
	KCNMB3|Q9NPA1
	DIDO1|Q9BTC0
	PDLIM7|Q9NR12
	PFN3|P60673
	DDX47|Q9H0S4
	DDX42|Q86XP3
	PHRF1|Q9P1Y6
	RPRD1B|Q9NQG5
	TUBG2|Q9NRH3
	SNCAIP|Q9Y6H5
	MPDZ|O75970
	MDP1|Q86V88
	SYVN1|Q86TM6
	SH3TC1|Q8TE82
	APLF|Q8IW19
	AURKB|Q96GD4
	CD48|P09326
	INPP5B|P32019
	TREM1|Q9NP99
	UHMK1|Q8TAS1
	ASCC1|Q8N9N2
	SPRR3|Q9UBC9
	AGAP5|A6NIR3
	DNAJC5B|Q9UF47
	LRTOMT|Q8WZ04
	DDX60|Q8IY21
	DNAJB12|Q9NXW2
	S72L3_HUMAN|A6NG73
	NR2F1|P10589
	ULK2|Q8IYT8
	SORBS2|O94875
	SRSF8|Q9BRL6
	GALNT4|Q8N4A0
	MTMR3|Q13615
	CSGALNACT1|Q8TDX6
	CHEK2|O96017
	PABPN1L|A6NDY0
	FOLH1|Q04609
	ATP11B|Q9Y2G3
	PTP4A2|Q12974
	MAP4K4|O95819
	STK25|O00506
	MAP3K12|Q12852
	STK24|Q9Y6E0
	CDC42EP2|O14613
	MAT1A|Q00266
	LASP1|Q14847
	RNF39|Q9H2S5
	ALDOB|P05062
	DGKQ|P52824
	DHX36|Q9H2U1
	SSH3|Q8TE77
	CDC14A|Q9UNH5
	MDH1|P40925
	FGD3|Q5JSP0
	RC3H1|Q5TC82
	SNRNP200|O75643
	CLIP3|Q96DZ5
	DDX17|Q92841
	ATP12A|P54707
	TNFRSF17|Q02223
	MPP5|Q8N3R9
	NMT2|O60551
	ALCAM|Q13740
	ALG2|Q9H553
	OSBP|P22059
	POU2AF1|Q16633
	MTM1|Q13496
	DDX41|Q9UJV9
	PTGES3|Q15185
	ANKRD1|Q15327
	DAGLB|Q8NCG7
	TUBB4B|P68371
	FLNC|Q14315
	DNAJC25|Q9H1X3
	MAGI3|Q5TCQ9
	ADAM23|O75077
	MAPK8IP1|Q9UQF2
	PTPN4|P29074
	OCRL|Q01968
	NGLY1|Q96IV0
	ISOC2|Q96AB3
	SGCZ|Q96LD1
	TGOLN2|O43493
	XAB2|Q9HCS7
	ICA1|Q05084
	NUFIP2|Q7Z417
	DHX15|O43143
	BCL7C|Q8WUZ0
	CARD14|Q9BXL6
	ADAM28|Q9UKQ2
	PAGR1|Q9BTK6
	GABPB1|Q06547
	FAM129B|Q96TA1
	SLC9A3R2|Q15599
	DNAJB5|O75953
	WRN|Q14191
	CD300LG|Q6UXG3
	CCT6A|P40227
	MKKS|Q9NPJ1
	CMIP|Q8IY22
	PPP2R3B|Q9Y5P8
	CAPZA2|P47755
	EHD1|Q9H4M9
	KIR2DL1|P43626
	TUBA4B|Q9H853
	PINK1|Q9BXM7
	FAM114A2|Q9NRY5
	PGM5|Q15124
	AMFR|Q9UKV5
	GEMIN6|Q8WXD5
	PLEKHB1|Q9UF11
	NEK1|Q96PY6
	HTRA3|P83110
	ATP1A2|P50993
	EGR2|P11161
	DOCK11|Q5JSL3
	SLC34A1|Q06495
	NOP56|O00567
	DNAJC14|Q6Y2X3
	CCT5|P48643
	EFHD1|Q9BUP0
	FGD4|Q96M96
	DGKE|P52429
	EDEM2|Q9BV94
	FLII|Q13045
	ATP8A2|Q9NTI2
	MPZL2|O60487
	INVS|Q9Y283
	ULK1|O75385
	TLR1|Q15399
	POMK|Q9H5K3
	NELFE|P18615
	NXF2|Q9GZY0
	ATP13A1|Q9HD20
	ATP1B3|P54709
	MLEC|Q14165
	DBP|Q10586
	PTPN14|Q15678
	AGAP3|Q96P47
	RP2|O75695
	TAOK3|Q9H2K8
	BSPRY|Q5W0U4
	FICD|Q9BVA6
	EIF3C|Q99613
	STEAP1|Q9UHE8
	DTX2|Q86UW9
	GPR62|Q9BZJ7
	BABAM1|Q9NWV8
	ABLIM1|O14639
	CIRBP|Q14011
	DDX52|Q9Y2R4
	PNMA1|Q8ND90
	RBP7|Q96R05
	NIPSNAP3A|Q9UFN0
	GUCY2D|Q02846
	RBM28|Q9NW13
	EWSR1|Q01844
	SRSF11|Q05519
	TUBB8|Q3ZCM7
	HSP90AB4P|Q58FF6
	MST4|Q9P289
	CYTH2|Q99418
	RCAN2|Q14206
	JDP2|Q8WYK2
	NPEPPSL1|A6NEC2
	LDB3|O75112
	PLK1|P53350
	KHDRBS3|O75525
	PTPRQ|Q9UMZ3
	CEP72|Q9P209
	FGD1|P98174
	RUFY1|Q96T51
	SNUPN|O95149
	BBS5|Q8N3I7
	CUX1|P39880
	SNX16|P57768
	DNAJB14|Q8TBM8
	MTMR6|Q9Y217
	SLC52A3|Q9NQ40
	ZNF438|Q7Z4V0
	SLC40A1|Q9NP59
	JAZF1|Q86VZ6
	TRAF3IP1|Q8TDR0
	FAM215A|Q9Y5M1
	ATP10D|Q9P241
	FBXO40|Q9UH90
	DDX43|Q9NXZ2
	NCKAP1|Q9Y2A7
	TUBB1|Q9H4B7
	PDE4DIP|Q5VU43
	KANK2|Q63ZY3
	KHSRP|Q92945
	KIR3DL1|P43629
	WEE1|P30291
	TFF2|Q03403
	PTPRO|Q16827
	DMTN|Q08495
	VSIG4|Q9Y279
	PTP4A1|Q93096
	DUPD1|Q68J44
	AKAP12|Q02952
	TTBK2|Q6IQ55
	PPP1R42|Q7Z4L9
	PROCR|Q9UNN8
	RGS14|O43566
	HSP90AA2|Q14568
	ADAM7|Q9H2U9
	NUP62|P37198
	DNAJB4|Q9UDY4
	TUBA1C|Q9BQE3
	MEX3C|Q5U5Q3
	RAPGEF2|Q9Y4G8
	AGAP7|Q5VUJ5
	GP5|P40197
	UQCC2|Q9BRT2
	PDK3|Q15120
	BLOC1S6|Q9UL45
	HOMER2|Q9NSB8
	RNF123|Q5XPI4
	REC9_HUMAN|P61576
	CENPF|P49454
	RBM8A|Q9Y5S9
	DCP2|Q8IU60
	RBP1|P09455
	IQGAP3|Q86VI3
	TRIM68|Q6AZZ1
	ARHGEF3|Q9NR81
	TUBG1|P23258
	DNAJB11|Q9UBS4
	SRSF2|Q01130
	NCBP2|P52298
	UNC13B|O14795
	PADI6|Q6TGC4
	UNC13C|Q8NB66
	PARN|O95453
	STRADA|Q7RTN6
	PRF1|P14222
	MYO1E|Q12965
	OCA2|Q04671
	LAIR1|Q6GTX8
	TMOD1|P28289
	CCDC88C|Q9P219
	LNX1|Q8TBB1
	LSM4|Q9Y4Z0
	PGK1|P00558
	TBB8L_HUMAN|A6NNZ2
	SDCBP2|Q9H190
	RNF187|Q5TA31
	DNALI1|O14645
	DUSP26|Q9BV47
	LDHC|P07864
	KPNA7|A9QM74
	SCNN1G|P51170
	PHLDA1|Q8WV24
	ATP8A1|Q9Y2Q0
	CYTH1|Q15438
	TBC1D2|Q9BYX2
	NOXA1|Q86UR1
	CLNK|Q7Z7G1
	ZFYVE26|Q68DK2
	PLA2G16|P53816
	CYFIP2|Q96F07
	ERAP1|Q9NZ08
	TFR2|Q9UP52
	PRPF31|Q8WWY3
	SYMPK|Q92797
	NEK7|Q8TDX7
	HAP1|P54257
	EPM2A|O95278
	DLG4|P78352
	MBIP|Q9NS73
	CALU|O43852
	ATP1B1|P05026
	MTMR12|Q9C0I1
	SIGLEC6|O43699
	KIRREL3|Q8IZU9
	PTPN13|Q12923
	ACSL3|O95573
	CYTH4|Q9UIA0
	DUSP9|Q99956
	GABPB2|Q8TAK5
	APIP|Q96GX9
	DDX46|Q7L014
	BTG1|P62324
	HNRNPH2|P55795
	HSP90B2P|Q58FF3
	MOCS3|O95396
	ZFYVE28|Q9HCC9
	BZRAP1|O95153
	EIF4B|P23588
	TUBA3E|Q6PEY2
	PAFAH1B3|Q15102
	CPSF7|Q8N684
	DGCR8|Q8WYQ5
	CLIC1|O00299
	RIC8B|Q9NVN3
	TRIM5|Q9C035
	LDHAL6A|Q6ZMR3
	CPSF3L|Q5TA45
	SH3GLB1|Q9Y371
	STK16|O75716
	RNF20|Q5VTR2
	AFAP1L1|Q8TED9
	TMEM25|Q86YD3
	DUSP12|Q9UNI6
	MYO1H|Q8N1T3
	RILPL1|Q5EBL4
	PLK3|Q9H4B4
	ADAM11|O75078
	WT1|P19544
	IRGM|A1A4Y4
	SRP72|O76094
	VRK1|Q99986
	EIF1B|O60739
	TRIO|O75962
	MTMR8|Q96EF0
	RAB11FIP3|O75154
	MUC17|Q685J3
	BPGM|P07738
	SH2D3A|Q9BRG2
	HIP1R|O75146
	CCT2|P78371
	ATP2A2|P16615
	EARS2|Q5JPH6
	PRKD3|O94806
	PLEKHB2|Q96CS7
	TRNAU1AP|Q9NX07
	DDX3Y|O15523
	EIF3L|Q9Y262
	HV103_HUMAN|P23083
	LHX9|Q9NQ69
	ATP2A1|O14983
	SRP19|P09132
	RNF10|Q8N5U6
	MTMR11|A4FU01
	EIF3D|O15371
	CCT4|P50991
	ZC3H12A|Q5D1E8
	ZNF703|Q9H7S9
	SWAP70|Q9UH65
	TUBB4A|P04350
	LIN7C|Q9NUP9
	ASAP2|O43150
	TRIP10|Q15642
	MYO3A|Q8NEV4
	DDX27|Q96GQ7
	MAGI2|Q86UL8
	MTMR2|Q13614
	CLK1|P49759
	OSBP2|Q969R2
	TROAP|Q12815
	DOCK8|Q8NF50
	RAMP1|O60894
	CLTCL1|P53675
	NPHP1|O15259
	ATP6V1F|Q16864
	RNF169|Q8NCN4
	CEACAM6|P40199
	DNAJB13|P59910
	PSMG2|Q969U7
	SAE1|Q9UBE0
	CMSS1|Q9BQ75
	SIPA1L1|O43166
	KIAA1524|Q8TCG1
	MTMR14|Q8NCE2
	AGO3|Q9H9G7
	TRIM35|Q9UPQ4
	CLIC3|O95833
	P2RX4|Q99571
	BCAM|P50895
	PODXL|O00592
	PAK2|Q13177
	OSBPL1A|Q9BXW6
	RASGRP4|Q8TDF6
	ADAP1|O75689
	SYCE2|Q6PIF2
	TRIM9|Q9C026
	INADL|Q8NI35
	LMO1|P25800
	PLEKHO1|Q53GL0
	MIB1|Q86YT6
	RBM20|Q5T481
	ZMAT5|Q9UDW3
	DUSP4|Q13115
	GYPE|P15421
	DUSP22|Q9NRW4
	SIGLEC10|Q96LC7
	SIGLEC7|Q9Y286
	CD164|Q04900
	TRIM50|Q86XT4
	FUS|P35637
	LUM|P51884
	CDC14C|A4D256
	PNPT1|Q8TCS8
	KPNA4|O00629
	GATAD2A|Q86YP4
	STK33|Q9BYT3
	TUBB3|Q13509
	PRICKLE4|Q2TBC4
	FUBP3|Q96I24
	RAI2|Q9Y5P3
	SGSM3|Q96HU1
	ELMO3|Q96BJ8
	NEURL3|Q96EH8
	MTMR4|Q9NYA4
	PIK3C2G|O75747
	PAK7|Q9P286
	APBA2|Q99767
	RBM12B|Q8IXT5
	ATP10B|O94823
	HSP90AA5P|Q58FG0
	SPTBN2|O15020
	DICER1|Q9UPY3
	TRPV2|Q9Y5S1
	ATP5A1|P25705
	CYTH3|O43739
	IFNG|P01579
	MAT2A|P31153
	AGAP6|Q5VW22
	ATP2A3|Q93084
	CD274|Q9NZQ7
	ITSN1|Q15811
	TUBB2A|Q13885
	CASS4|Q9NQ75
	HNRNPF|P52597
	PLEKHA4|Q9H4M7
	RBFOX3|A6NFN3
	SON|P18583
	PXK|Q7Z7A4
	NFIL3|Q16649
	AAAS|Q9NRG9
	PTPRB|P23467
	TDRD12|Q587J7
	HSP90AB3P|Q58FF7
	AKT3|Q9Y243
	PHKB|Q93100
	DNAJB9|Q9UBS3
	SLBP|Q14493
	PDK2|Q15119
	PODXL2|Q9NZ53
	GRASP|Q7Z6J2
	RAPGEF6|Q8TEU7
	PDE6D|O43924
	APBA1|Q02410
	XPR1|Q9UBH6
	SCYL2|Q6P3W7
	NCKIPSD|Q9NZQ3
	NQO1|P15559
	PTPN20A|Q4JDL3
	IGF2BP3|O00425
	DLG2|Q15700
	DUSP6|Q16828
	STAP2|Q9UGK3
	BTN1A1|Q13410
	ACSBG1|Q96GR2
	LRRK2|Q5S007
	SPTBN5|Q9NRC6
	CD276|Q5ZPR3
	RNF41|Q9H4P4
	CTAGE1|Q96RT6
	SNRNP35|Q16560
	JAM2|P57087
	FCRL4|Q96PJ5
	ATP11A|P98196
	SLC3A2|P08195
	LHPP|Q9H008
	ARHGEF28|Q8N1W1
	PICK1|Q9NRD5
	DUSP19|Q8WTR2
	SGK071|Q8NE28
	EIF3A|Q14152
	H2AFX|P16104
	IER3|P46695
	ELMOD1|Q8N336
	LDHAL6B|Q9BYZ2
	NMNAT2|Q9BZQ4
	MPP1|Q00013
	GYPB|P06028
	MLANA|Q16655
	WIPF2|Q8TF74
	PIDD|Q9HB75
	PDCD11|Q14690
	TUBB6|Q9BUF5
	COG3|Q96JB2
	ARIH1|Q9Y4X5
	GRK7|Q8WTQ7
	PTPN21|Q16825
	TBCA|O75347
	NLRP8|Q86W28
	FMO6P|O60774
	DUSP15|Q9H1R2
	MIB2|Q96AX9
	PVRL2|Q92692
	CNTROB|Q8N137
	CDC42SE2|Q9NRR3
	FOLH1B|Q9HBA9
	AURKA|O14965
	STXBP4|Q6ZWJ1
	FGD2|Q7Z6J4
	ADRM1|Q16186
	PLEKHA3|Q9HB20
	PLEKHG6|Q3KR16
	CRMP1|Q14194
	IQCB1|Q15051
	UTP20|O75691
	RASD1|Q9Y272
	RBM48|Q5RL73
	PIKFYVE|Q9Y2I7
	MEX3B|Q6ZN04
	BLOC1S2|Q6QNY1
	PHLPP2|Q6ZVD8
	RASIP1|Q5U651
	PLEKHF1|Q96S99
	NSMCE1|Q8WV22
	PFKFB1|P16118
	RBM26|Q5T8P6
	SNTG1|Q9NSN8
	SUCLG1|P53597
	CXADR|P78310
	ATP11C|Q8NB49
	NUP133|Q8WUM0
	SHROOM4|Q9ULL8
	SLC20A2|Q08357
	TREML2|Q5T2D2
	PPP1R27|Q86WC6
	FRMPD2|Q68DX3
	RPGRIP1L|Q68CZ1
	ILF2|Q12905
	GDI1|P31150
	PDRG1|Q9NUG6
	RBBP5|Q15291
	SLC4A4|Q9Y6R1
	LEMD3|Q9Y2U8
	PACSIN3|Q9UKS6
	VRK2|Q86Y07
	SIX6OS1|Q8N1H7
	PLEKHG5|O94827
	CAMK1G|Q96NX5
	FBF1|Q8TES7
	GPX1|P07203
	L3MBTL1|Q9Y468
	INF2|Q27J81
	CEP164|Q9UPV0
	PLEKHF2|Q9H8W4
	JMY|Q8N9B5
	SNTB1|Q13884
	TRIP11|Q15643
	DAGLA|Q9Y4D2
	ATP4A|P20648
	SMEK1|Q6IN85
	EVC2|Q86UK5
	DPYSL4|O14531
	ATP8B3|O60423
	SH2D1A|O60880
	DDX23|Q9BUQ8
	VAPB|O95292
	KDM3A|Q9Y4C1
	FRMPD1|Q5SYB0
	AAK1|Q2M2I8
	NXN|Q6DKJ4
	GULP1|Q9UBP9
	ANKRD27|Q96NW4
	RPS24|P62847
	PRPF8|Q6P2Q9
	WARS|P23381
	LHX2|P50458
	NMNAT1|Q9HAN9
	MPP6|Q9NZW5
	HSCB|Q8IWL3
	MAEA|Q7L5Y9
	ADAM22|Q9P0K1
	TBC1D9B|Q66K14
	HAS1|Q92839
	TRIOBP|Q9H2D6
	PLK2|Q9NYY3
	SCAI|Q8N9R8
	ZCCHC17|Q9NP64
	DDX60L|Q5H9U9
	STX1B|P61266
	RIT2|Q99578
	BSND|Q8WZ55
	ESRP2|Q9H6T0
	DTX4|Q9Y2E6
	CEACAM8|P31997
	RHEBL1|Q8TAI7
	RCAN1|P53805
	DGKB|Q9Y6T7
	TIGIT|Q495A1
	HOMER1|Q86YM7
	RASSF9|O75901
	TRIM16|O95361
	AGAP1|Q9UPQ3
	HSP90AA4P|Q58FG1
	TUBA4A|P68366
	TRIM11|Q96F44
	TCP1|P17987
	DUSP7|Q16829
	ZFYVE1|Q9HBF4
	PGAM2|P15259
	CHTF18|Q8WVB6
	DOCK5|Q9H7D0
	ANAPC11|Q9NYG5
	NMT1|P30419
	ATP6AP2|O75787
	PCBP1|Q15365
	MDH2|P40926
	DGKG|P49619
	KHDRBS2|Q5VWX1
	HSP90AB2P|Q58FF8
	SLPI|P03973
	FCRL2|Q96LA5
	LMO7|Q8WWI1
	ADAM12|O43184
	DUSP13|Q6B8I1
	BFAR|Q9NZS9
	ERCC1|P07992
	LMX1B|O60663
	BBS12|Q6ZW61
	SASH3|O75995
	DUSP10|Q9Y6W6
	ADAM15|Q13444
	ENO3|P13929
	MCAM|P43121
	ADAM8|P78325
	NOSTRIN|Q8IVI9
	LIMS2|Q7Z4I7
	ZSWIM2|Q8NEG5
	MTMR9|Q96QG7
	ATP8B1|O43520
	RNPEPL1|Q9HAU8
	TRIM21|P19474
	TAF15|Q92804
	TCHP|Q9BT92
	LPPR4|Q7Z2D5
	DUSP8|Q13202
	CD9|P21926
	DHX58|Q96C10
	DNAJC17|Q9NVM6
	PCBP4|P57723
	DNAJA2|O60884
	CACNB3|P54284
	TUBB2B|Q9BVA1
	ALDOC|P09972
	ADSSL1|Q8N142
	CBX3|Q13185
	GUCY2F|P51841
	EPHX1|P07099
	DDX58|O95786
	COTL1|Q14019
	PPP1R7|Q15435
	SGMS2|Q8NHU3
	RIPK4|P57078
	FRMPD4|Q14CM0
[TGFBeta]:563
	ACVR1|Q04771
	GOLGA3|Q08378
	BIN2|Q9UBW5
	RGS3|P49796
	PRKAR2B|P31323
	SEC31A|O94979
	UBE2H|P62256
	UPF3A|Q9H1J1
	SKA3|Q8IX90
	EDF1|O60869
	NR0B1|P51843
	SNX20|Q7Z614
	FKBP10|Q96AY3
	KCTD10|Q9H3F6
	MLLT4|P55196
	IL16|Q14005
	AURKC|Q9UQB9
	MKS1|Q9NXB0
	PHLPP1|O60346
	FKBP1B|P68106
	RNF167|Q9H6Y7
	AHCTF1|Q8WYP5
	ZFYVE27|Q5T4F4
	LIMA1|Q9UHB6
	ELP5|Q8TE02
	PGR|P06401
	TRIM47|Q96LD4
	BATF|Q16520
	AKTIP|Q9H8T0
	UBE2U|Q5VVX9
	CTCFL|Q8NI51
	INTU|Q9ULD6
	BUB1B|O60566
	LRIF1|Q5T3J3
	ZNF609|O15014
	BRPF1|P55201
	RNF138|Q8WVD3
	NEUROD4|Q9HD90
	NME5|P56597
	NEUROD2|Q15784
	RABGGTA|Q92696
	CNOT3|O75175
	HECTD3|Q5T447
	XPO7|Q9UIA9
	DDX50|Q9BQ39
	GEMIN5|Q8TEQ6
	TNS4|Q8IZW8
	SAV1|Q9H4B6
	BMP7|P18075
	CUL4A|Q13619
	TENM1|Q9UKZ4
	RADIL|Q96JH8
	TAF7L|Q5H9L4
	FMR1|Q06787
	CXXC1|Q9P0U4
	LRRC47|Q8N1G4
	MED22|Q15528
	VAC14|Q08AM6
	MED10|Q9BTT4
	SNX27|Q96L92
	INSC|Q1MX18
	RC3H2|Q9HBD1
	TRPV1|Q8NER1
	LHX8|Q68G74
	VPS28|Q9UK41
	PNPLA7|Q6ZV29
	RBM10|P98175
	UMODL1|Q5DID0
	TRABD2B|A6NFA1
	CIZ1|Q9ULV3
	FGD5|Q6ZNL6
	TRIM26|Q12899
	CLK3|P49761
	NCBP1|Q09161
	RECQL5|O94762
	PPP2R2B|Q00005
	MAN2A1|Q16706
	ZRSR2|Q15696
	CREB3L3|Q68CJ9
	RNF24|Q9Y225
	MARCH1|Q8TCQ1
	RCAN3|Q9UKA8
	ZFP36L2|P47974
	UBE2J2|Q8N2K1
	ANKRD42|Q8N9B4
	SIK3|Q9Y2K2
	STAU1|O95793
	BRWD1|Q9NSI6
	CHAMP1|Q96JM3
	MLXIPL|Q9NP71
	MNT|Q99583
	ZNF488|Q96MN9
	BARD1|Q99728
	PPFIA4|O75335
	RAD23A|P54725
	TNFAIP6|P98066
	STK40|Q8N2I9
	SMAD5|Q99717
	ZFR|Q96KR1
	PYGO1|Q9Y3Y4
	MED19|A0JLT2
	SOX14|O95416
	KLF13|Q9Y2Y9
	UBE2D4|Q9Y2X8
	PDLIM7|Q9NR12
	CDKN1C|P49918
	IPO5|O00410
	TNFAIP1|Q13829
	CEP170|Q5SW79
	PHRF1|Q9P1Y6
	RBPMS|Q93062
	SNCAIP|Q9Y6H5
	MPDZ|O75970
	GDF6|Q6KF10
	ONECUT1|Q9UBC0
	WWC1|Q8IX03
	ZNF335|Q9H4Z2
	KIF21B|O75037
	AURKB|Q96GD4
	DVL1P1|P54792
	UHMK1|Q8TAS1
	ASCC1|Q8N9N2
	BUB3|O43684
	BMP15|O95972
	PRDM6|Q9NQX0
	KIF5B|P33176
	PHIP|Q8WWQ0
	MAMSTR|Q6ZN01
	YAF2|Q8IY57
	UBE2NL|Q5JXB2
	MEIS2|O14770
	DNAH2|Q9P225
	DCTN1|Q14203
	CHD4|Q14839
	ULK2|Q8IYT8
	RPS27A|P62979
	CROCC|Q5TZA2
	TENM4|Q6N022
	MTMR3|Q13615
	DPP3|Q9NY33
	KAT2A|Q92830
	ANP32E|Q9BTT0
	HECTD1|Q9ULT8
	TARBP2|Q15633
	TAB1|Q15750
	PITX2|Q99697
	GDF1|P27539
	TEAD3|Q99594
	FILIP1L|Q4L180
	SNX8|Q9Y5X2
	CSNK1G1|Q9HCP0
	UQCRC2|P22695
	FGD3|Q5JSP0
	BMP10|O95393
	RC3H1|Q5TC82
	E2F6|O75461
	CLIP3|Q96DZ5
	HOXA7|P31268
	HOXB7|P09629
	AGAP4|Q96P64
	WWOX|Q9NZC7
	OSBP|P22059
	TAF1L|Q8IZX4
	UBE2K|P61086
	ANKRD1|Q15327
	DYNLRB2|Q8TF09
	SP140L|Q9H930
	MAPK8IP1|Q9UQF2
	MXI1|P50539
	KIF1A|Q12756
	CDX2|Q99626
	SIX4|Q9UIU6
	BAZ1A|Q9NRL2
	GDF7|Q7Z4P5
	CHMP1B|Q7LBR1
	KIF18A|Q8NI77
	GABPB1|Q06547
	DACH1|Q9UI36
	MOV10|Q9HCE1
	BRD1|O95696
	RNF181|Q9P0P0
	BPTF|Q12830
	PPP2R3B|Q9Y5P8
	PARD6B|Q9BYG5
	EEA1|Q15075
	ZNRF1|Q8ND25
	TBP|P20226
	CDC42BPG|Q6DT37
	INHA|P05111
	UBE2G2|P60604
	PLEKHB1|Q9UF11
	NEK1|Q96PY6
	MED18|Q9BUE0
	INHBB|P09529
	SUMO2|P61956
	DOCK11|Q5JSL3
	PCGF5|Q86SE9
	DOHH|Q9BU89
	DAB1|O75553
	SMC2|O95347
	FGD4|Q96M96
	FLII|Q13045
	INVS|Q9Y283
	ATG3|Q9NT62
	ULK1|O75385
	PPCS|Q9HAB8
	ZBTB33|Q86T24
	LLGL1|Q15334
	TLR1|Q15399
	CPSF2|Q9P2I0
	TAF6L|Q9Y6J9
	NOM1|Q5C9Z4
	ACVR2A|P27037
	RFX3|P48380
	CBLL1|Q75N03
	ABLIM1|O14639
	MED9|Q9NWA0
	EIF3CL|B5ME19
	TTC37|Q6PGP7
	BAP1|Q92560
	ULK3|Q6PHR2
	PFDN6|O15212
	EHMT2|Q96KQ7
	CYTH2|Q99418
	JDP2|Q8WYK2
	ZMYND19|Q96E35
	SCAF11|Q99590
	LDB3|O75112
	PLK1|P53350
	CSNK1G3|Q9Y6M4
	CASK|O14936
	DUSP13|Q9UII6
	ESRRG|P62508
	FGD1|P98174
	RUFY1|Q96T51
	PEX2|P28328
	CAND2|O75155
	SNX16|P57768
	DCTN2|Q13561
	AGO1|Q9UL18
	DDX31|Q9H8H2
	JAZF1|Q86VZ6
	ZFP42|Q96MM3
	CHD3|Q12873
	HECW1|Q76N89
	REC8|O95072
	RECQL4|O94761
	CBX4|O00257
	FKBP9|O95302
	STK38L|Q9Y2H1
	CWC22|Q9HCG8
	XPOT|O43592
	ATF5|Q9Y2D1
	FBXO40|Q9UH90
	KANK2|Q63ZY3
	STAU2|Q9NUL3
	RNF126|Q9BV68
	FSTL3|O95633
	SMNDC1|O75940
	HDLBP|Q00341
	KLF3|P57682
	PPP1R42|Q7Z4L9
	PBX1|P40424
	GP5|P40197
	GMPS|P49915
	RNF123|Q5XPI4
	CNKSR3|Q6P9H4
	FOSL2|P15408
	HBA1|P69905
	TEAD4|Q15561
	CITED2|Q99967
	TNPO1|Q92973
	NR6A1|Q15406
	RGS5|O15539
	PRF1|P14222
	CUL7|Q14999
	SKOR2|Q2VWA4
	LNX1|Q8TBB1
	UBE2DNL|Q8IWF7
	ACVR1B|P36896
	ZRANB2|O95218
	CABLES1|Q8TDN4
	TGFBRAP1|Q8WUH2
	RNF187|Q5TA31
	E2F3|O00716
	CARD10|Q9BWT7
	DTX3|Q8N9I9
	DIS3L|Q8TF46
	KPNA7|A9QM74
	PAN3|Q58A45
	ZMYND11|Q15326
	CYTH1|Q15438
	ARPP19|P56211
	SCYL1|Q96KG9
	ZFYVE26|Q68DK2
	ONECUT2|O95948
	MAX|P61244
	XPO5|Q9HAV4
	SYMPK|Q92797
	CUL5|Q93034
	RANBP17|Q9H2T7
	CITED4|Q96RK1
	AMHR2|Q16671
	CYTH4|Q9UIA0
	GABPB2|Q8TAK5
	MYCBP2|O75592
	KLF12|Q9Y4X4
	ATF6|P18850
	SIX1|Q15475
	TRIM66|O15016
	ZFYVE28|Q9HCC9
	RNF40|O75150
	SKIDA1|Q1XH10
	NR2E1|Q9Y466
	FKBP3|Q00688
	UBE2QL1|A1L167
	DGCR8|Q8WYQ5
	PKNOX2|Q96KN3
	MKRN3|Q13064
	TRIM37|O94972
	DNAH7|Q8WXX0
	RGS2|P41220
	RAD9A|Q99638
	RGS21|Q2M5E4
	CCNO|P22674
	STK16|O75716
	RNF20|Q5VTR2
	IPO13|O94829
	UBR4|Q5T4S7
	PAPOLG|Q9BWT3
	PLK3|Q9H4B4
	XPO6|Q96QU8
	TRAK1|Q9UPV9
	CLASP1|Q7Z460
	E2F2|Q14209
	GREM2|Q9H772
	CHD5|Q8TDI0
	TGIF2|Q9GZN2
	PTTG1|O95997
	PLEKHA7|Q6IQ23
	DZIP1|Q86YF9
	UCHL1|P09936
	PARD6G|Q9BYG4
	SALL1|Q9NSC2
	MXD1|Q05195
	RGS9|O75916
	PLEKHB2|Q96CS7
	ALX1|Q15699
	VPS16|Q9H269
	LHX9|Q9NQ69
	POGZ|Q7Z3K3
	SIK2|Q9H0K1
	TRRAP|Q9Y4A5
	CSE1L|P55060
	RNF10|Q8N5U6
	CNOT8|Q9UFF9
	SUPT6H|Q7KZ85
	SMG7|Q92540
	PEX5L|Q8IYB4
	TCEB1|Q15369
	RYBP|Q8N488
	UBE2M|P61081
	POLR2I|P36954
	LIN7C|Q9NUP9
	FKBP2|P26885
	TAF9B|Q9HBM6
	MLLT3|P42568
	ACVR2B|Q13705
	E2F1|Q01094
	KPNA5|O15131
	BMPR2|Q13873
	CLK1|P49759
	FKBP7|Q9Y680
	RGS11|O94810
	PDK4|Q16654
	INHBA|P08476
	RNF169|Q8NCN4
	ZNF346|Q9UL40
	TRIM24|O15164
	CAND1|Q86VP6
	CEP85|Q6P2H3
	SIPA1L1|O43166
	ING5|Q8WYH8
	NFX1|Q12986
	RREB1|Q92766
	PSKH1|P11801
	POLR2J|P52435
	PKNOX1|P55347
	UBE2Q1|Q7Z7E8
	NME2|P22392
	ROPN1L|Q96C74
	PPP4R4|Q6NUP7
	OSBPL1A|Q9BXW6
	DZIP3|Q86Y13
	CARD9|Q9H257
	INADL|Q8NI35
	GDF5|P43026
	LMO1|P25800
	ZBTB18|Q99592
	CUL2|Q13617
	MIB1|Q86YT6
	BLM|P54132
	TENM2|Q9NT68
	CDKN2D|P55273
	TRABD2A|Q86V40
	SATB2|Q9UPW6
	MND1|Q9BWT6
	LUM|P51884
	ZC3H7B|Q9UGR2
	KPNA4|O00629
	STK33|Q9BYT3
	PRICKLE4|Q2TBC4
	CTTNBP2NL|Q9P2B4
	MTMR4|Q9NYA4
	OGFOD1|Q8N543
	APBA2|Q99767
	TRPV2|Q9Y5S1
	CYTH3|O43739
	MBD3|O95983
	FSTL1|Q12841
	BRCC3|P46736
	CDC42BPB|Q9Y5S2
	EIF3G|O75821
	SATB1|Q01826
	PXK|Q7Z7A4
	ZFP36L1|Q07352
	UBE2L6|O14933
	PPM1F|P49593
	AKT3|Q9Y243
	APBA1|Q02410
	FBXO43|Q4G163
	SCYL2|Q6P3W7
	RPL12|P30050
	MAST1|Q9Y2H9
	NR2F2|P24468
	MAST2|Q6P0Q8
	OGFRL1|Q5TC84
	UBE2T|Q9NPD8
	RNF41|Q9H4P4
	DRAP1|Q14919
	UBQLN1|Q9UMX0
	HOXA5|P20719
	PICK1|Q9NRD5
	SUZ12|Q15022
	RAB11FIP4|Q86YS3
	HSFX1|Q9UBD0
	BMPR1A|P36894
	SGK071|Q8NE28
	H2AFX|P16104
	SUMO3|P55854
	UBE2F|Q969M7
	PIDD|Q9HB75
	CDK18|Q07002
	EID1|Q9Y6B2
	SNX3|O60493
	CENPU|Q71F23
	ECD|O95905
	STRBP|Q96SI9
	PPP6R2|O75170
	TNIK|Q9UKE5
	BRD7|Q9NPI1
	SOX21|Q9Y651
	SNRPD3|P62318
	ILKAP|Q9H0C8
	PEX12|O00623
	DNAL4|O96015
	PLK4|O00444
	MIB2|Q96AX9
	CCNE2|O96020
	RELN|P78509
	NCAPH|Q15003
	AURKA|O14965
	PPP2CB|P62714
	STXBP4|Q6ZWJ1
	IPO9|Q96P70
	FGD2|Q7Z6J4
	CCNA1|P78396
	SPARCL1|Q14515
	PLEKHA3|Q9HB20
	CCAR2|Q8N163
	ZMYND8|Q9ULU4
	LONRF3|Q496Y0
	WWP2|O00308
	PIKFYVE|Q9Y2I7
	PHLPP2|Q6ZVD8
	MUC4|Q99102
	FKBP14|Q9NWM8
	PLEKHF1|Q96S99
	NSMCE1|Q8WV22
	LYVE1|Q9Y5Y7
	SNTG1|Q9NSN8
	TRAM1|Q15629
	DNAH1|Q9P2D7
	RSF1|Q96T23
	GFPT1|Q06210
	STAB1|Q9NY15
	GP2|P55259
	PPP1R27|Q86WC6
	FRMPD2|Q68DX3
	CCNB3|Q8WWL7
	RPGRIP1L|Q68CZ1
	BMPR1B|O00238
	CNTRL|Q7Z7A1
	CDK13|Q14004
	BAG3|O95817
	PPP4R1|Q8TF05
	CUTA|O60888
	HECW2|Q9P2P5
	MLLT1|Q03111
	PLEKHF2|Q9H8W4
	SNTB1|Q13884
	RNF43|Q68DV7
	ADARB2|Q9NS39
	MARCH3|Q86UD3
	TEP1|Q99973
	AAK1|Q2M2I8
	GULP1|Q9UBP9
	ANKRD27|Q96NW4
	TP63|Q9H3D4
	NPM1|P06748
	GDF2|Q9UK05
	LHX2|P50458
	MSTN|O14793
	RFWD3|Q6PCD5
	HSCB|Q8IWL3
	PLK2|Q9NYY3
	UBE2C|O00762
	ZRSR1|Q15695
	RNF8|O76064
	SNX12|Q9UMY4
	HOXA11|P31270
	LCOR|Q96JN0
	ZFYVE1|Q9HBF4
	CPLX2|Q6PUV4
	ASF1A|Q9Y294
	BMP5|P22003
	DCP1B|Q8IZD4
	SNRPD1|P62314
	MED20|Q9H944
	NFATC2IP|Q8NCF5
	WHSC1L1|Q9BZ95
	PROX1|Q92786
	CDK14|O94921
	PPP1R8|Q12972
	KLF4|O43474
	LMX1B|O60663
	UBE2L3|P68036
	MECP2|P51608
	TAF4B|Q92750
	LIMS2|Q7Z4I7
	PPM1G|O15355
	HERC1|Q15751
	SKOR1|P84550
	BRPF3|Q9ULD4
	DR1|Q01658
	APOE|P02649
	TNNI3|P19429
	ILF3|Q12906
	UBR1|Q8IWV7
	PHF7|Q9BWX1
	BHLHE22|Q8NFJ8
	PPP1R7|Q15435
	CDC42BPA|Q5VT25
[TNF]:1015
	GOLGA3|Q08378
	BRAP|Q7Z569
	HID1|Q8IV36
	SHQ1|Q6PI26
	NLRP2|Q9NX02
	BBS10|Q8TAM1
	NLRP7|Q8WX94
	CTDNEP1|O95476
	POLR3A|O14802
	UBE2E3|Q969T4
	IFT122|Q9HBG6
	NAE1|Q13564
	UBE2H|P62256
	HSPH1|Q92598
	LAMTOR5|O43504
	BIRC6|Q9NR09
	CSRNP1|Q96S65
	RB1CC1|Q8TDY2
	IRF9|Q00978
	MAP7D3|Q8IWC1
	DDX10|Q13206
	BIRC7|Q96CA5
	MCM6|Q14566
	PARVB|Q9HBI1
	TNIP3|Q96KP6
	VRK3|Q8IV63
	PHC3|Q8NDX5
	PEAK1|Q9H792
	CASP4|P49662
	TAB3|Q8N5C8
	CARD6|Q9BX69
	SORBS3|O60504
	COPS7B|Q9H9Q2
	COPA|P53621
	RPL21|P46778
	UBA1|P22314
	SYNGAP1|Q96PV0
	EIF3J|O75822
	EVA1A|Q9H8M9
	FOXF2|Q12947
	MBTD1|Q05BQ5
	PSMA1|P25786
	NLRX1|Q86UT6
	NOX4|Q9NPH5
	TBL1XR1|Q9BZK7
	PCNT|O95613
	U2AF1|Q01081
	TCIRG1|Q13488
	TRMT6|Q9UJA5
	CNN3|Q15417
	UBB|P0CG47
	TXNDC17|Q9BRA2
	POLR2F|P61218
	PYCARD|Q9ULZ3
	CEP192|Q8TEP8
	SYTL2|Q9HCH5
	POLR2G|P62487
	RAE1|P78406
	TRIM47|Q96LD4
	BATF|Q16520
	AKTIP|Q9H8T0
	UBE2U|Q5VVX9
	GRXCR1|A8MXD5
	TLE3|Q04726
	NEK6|Q9HC98
	CDKN2C|P42773
	CCDC130|P13994
	TCEA2|Q15560
	BUB1B|O60566
	NAIP|Q13075
	DDX59|Q5T1V6
	TNKS|O95271
	DDX55|Q8NHQ9
	PYDC1|Q8WXC3
	USP17L1P|Q7RTZ2
	UHRF2|Q96PU4
	PSMB6|P28072
	LANCL2|Q9NS86
	FOXC2|Q99958
	COPS2|P61201
	RNF138|Q8WVD3
	CDK5RAP2|Q96SN8
	AIMP1|Q12904
	AIF1|P55008
	CALML6|Q8TD86
	GAK10_HUMAN|P87889
	PEA15|Q15121
	TNFRSF10B|O14763
	POLR3D|P05423
	CEP152|O94986
	ATXN10|Q9UBB4
	RPS15|P62841
	USP19|O94966
	TNS4|Q8IZW8
	RPL39|P62891
	MAP3K9|P80192
	CUL4A|Q13619
	PMS2P3|Q13401
	NLRC4|Q9NPP4
	ACBD6|Q9BR61
	RPS4Y1|P22090
	MCM4|P33991
	C3orf38|Q5JPI3
	KIF23|Q02241
	NOLC1|Q14978
	DNAJC4|Q9NNZ3
	IL17C|Q9P0M4
	EGLN1|Q9GZT9
	FOXO6|A8MYZ6
	ALMS1|Q8TCU4
	C2CD5|Q86YS7
	PAK4|O96013
	WRAP53|Q9BUR4
	CLIP1|P30622
	RC3H2|Q9HBD1
	DDX53|Q86TM3
	DOK7|Q18PE1
	TRPV1|Q8NER1
	TDRD9|Q8NDG6
	ZFP57|Q9NU63
	CASP8AP2|Q9UKL3
	RNF7|Q9UBF6
	QKI|Q96PU8
	USP17L24|Q0WX57
	SEC62|Q99442
	DENND1C|Q8IV53
	UACA|Q9BZF9
	LARP7|Q4G0J3
	CKAP2|Q8WWK9
	MYL4|P12829
	EIF4G2|P78344
	NPAT|Q14207
	NAGLU|P54802
	CLK3|P49761
	NLRP1|Q9C000
	RPL11|P62913
	HDAC4|P56524
	WDR77|Q9BQA1
	USP7|Q93009
	RPL13|P26373
	GADD45B|O75293
	MAN2A1|Q16706
	UHRF1|Q96T88
	IFIT5|Q13325
	AIPL1|Q9NZN9
	LATS2|Q9NRM7
	CREB3L3|Q68CJ9
	KCNJ14|Q9UNX9
	EYA4|O95677
	SMARCD1|Q96GM5
	LTBR|P36941
	TNFAIP8|O95379
	WNK4|Q96J92
	SPEF1|Q9Y4P9
	POLR3H|Q9Y535
	NWD1|Q149M9
	EIF3F|O00303
	UPF2|Q9HAU5
	UBE2J2|Q8N2K1
	ANKRD42|Q8N9B4
	CDA|P32320
	HORMAD1|Q86X24
	RNF34|Q969K3
	PSMB9|P28065
	GART|P22102
	CALCA|P06881
	BRWD1|Q9NSI6
	UBL4A|P11441
	ADAD1|Q96M93
	BARD1|Q99728
	POLR3E|Q9NVU0
	SMAD5|Q99717
	NOVA2|Q9UNW9
	DHX8|Q14562
	PSMD3|O43242
	NAIF1|Q69YI7
	MLST8|Q9BVC4
	PDC|P20941
	SPTB|P11277
	UBE2D4|Q9Y2X8
	FOXS1|O43638
	RPS26|P62854
	ZBTB14|O43829
	RRP9|O43818
	TNFRSF21|O75509
	TTLL3|Q9Y4R7
	EI24|O14681
	DDX42|Q86XP3
	MARK1|Q9P0L2
	EML1|O00423
	ZWILCH|Q9H900
	PHRF1|Q9P1Y6
	CXXC5|Q7LFL8
	SNCAIP|Q9Y6H5
	NT5C1A|Q9BXI3
	TBC1D19|Q8N5T2
	KCNJ3|P48549
	TRIT1|Q9H3H1
	ONECUT1|Q9UBC0
	LSM5|Q9Y4Y9
	EPAG|Q14236
	SH3TC1|Q8TE82
	WHAMM|Q8TF30
	NKRF|O15226
	KIF21B|O75037
	NLRP5|P59047
	SLC17A7|Q9P2U7
	DQX1|Q8TE96
	HDAC8|Q9BY41
	UHMK1|Q8TAS1
	BCL7B|Q9BQE9
	ASCC1|Q8N9N2
	ANKHD1|Q8IWZ3
	PHIP|Q8WWQ0
	CDC45|O75419
	UBE2NL|Q5JXB2
	PNMA2|Q9UL42
	MEIS2|O14770
	VPS18|Q9P253
	TRIM45|Q9H8W5
	LRTOMT|Q8WZ04
	FOXE1|O00358
	CALB2|P22676
	PAICS|P22234
	ZC3H10|Q96K80
	ULK2|Q8IYT8
	EIF1AX|P47813
	URGCP|Q8TCY9
	STX1A|Q16623
	RASAL1|O95294
	MSH2|P43246
	ZNF593|O00488
	TNNI1|P19237
	THEMIS|Q8N1K5
	DCAF11|Q8TEB1
	UBR2|Q8IWV8
	TBC1D3F|A6NER0
	PNMA5|Q96PV4
	DHX38|Q92620
	DEDD2|Q8WXF8
	MEX3A|A1L020
	SF3A1|Q15459
	MSH4|O15457
	FEZF2|Q8TBJ5
	NOS2|P35228
	DRAM2|Q6UX65
	ARIH2|O95376
	TBC1D16|Q8TBP0
	RPL23A|P62750
	TXLNG|Q9NUQ3
	ZFAND5|O76080
	IL22|Q9GZX6
	RNF17|Q9BXT8
	RC3H1|Q5TC82
	ZNRF2|Q8NHG8
	PSME2|Q9UL46
	MSH6|P52701
	TLE4|Q04727
	PCID2|Q5JVF3
	CLIP3|Q96DZ5
	DDX17|Q92841
	MPI|P34949
	RECQL|P46063
	SH3PXD2A|Q5TCZ1
	FANCA|O15360
	PSMA4|P25789
	TNFSF13B|Q9Y275
	LIMS3|P0CW19
	TRIM2|Q9C040
	RPL9|P32969
	POLR3F|Q9H1D9
	NLRP10|Q86W26
	BOK|Q9UMX3
	TRANK1|O15050
	LARS|Q9P2J5
	ZNF74|Q16587
	VPS9D1|Q9Y2B5
	AP5Z1|O43299
	CTAGE4|Q8IX94
	RPS12|P25398
	RASA2|Q15283
	DDX41|Q9UJV9
	ANKRD1|Q15327
	IFT57|Q9NWB7
	TTLL9|Q3SXZ7
	FOXN3|O00409
	DOT1L|Q8TEK3
	TXLNB|Q8N3L3
	SEC13|P55735
	SPIN2A|Q99865
	CDKN2AIP|Q9NXV6
	SIX4|Q9UIU6
	RAD50|Q92878
	CAAP1|Q9H8G2
	HDAC3|O15379
	RAPSN|Q13702
	NXF3|Q9H4D5
	FOXK1|P85037
	SEC24D|O94855
	HABP4|Q5JVS0
	PSMB10|P40306
	CHIT1|Q13231
	USH1G|Q495M9
	IRF3|Q14653
	LRRFIP2|Q9Y608
	HYOU1|Q9Y4L1
	CBFA2T3|O75081
	DENND1B|Q6P3S1
	SPTBN4|Q9H254
	EDA2R|Q9HAV5
	TPX2|Q9ULW0
	XAF1|Q6GPH4
	GABPB1|Q06547
	INTS12|Q96CB8
	UBE2R2|Q712K3
	PCBP2|Q15366
	EIF1AY|O14602
	DEAF1|O75398
	ARID4B|Q4LE39
	WRN|Q14191
	STMN2|Q93045
	THOP1|P52888
	ST13|P50502
	PSMA5|P28066
	PPP2R3B|Q9Y5P8
	HDAC9|Q9UKV0
	GCLC|P48506
	TWISTNB|Q3B726
	RNF26|Q9BY78
	SEPT8|Q92599
	PINK1|Q9BXM7
	INTS10|Q9NVR2
	PARVA|Q9NVD7
	KRIT1|O00522
	PDCD7|Q8N8D1
	NLRP14|Q86W24
	SACS|Q9NZJ4
	CDC42BPG|Q6DT37
	EXOSC1|Q9Y3B2
	UBE2G2|P60604
	MEIOB|Q8N635
	GPSM1|Q86YR5
	BNIP3|Q12983
	CORO1B|Q9BR76
	EIF3H|O15372
	GPATCH8|Q9UKJ3
	SUMO2|P61956
	RAD23B|P54727
	RPL15|P61313
	SMYD1|Q8NB12
	FLAD1|Q8NFF5
	RHOV|Q96L33
	MAPKAPK3|Q16644
	TBC1D10A|Q9BXI6
	RPL18A|Q02543
	FASLG|P48023
	SAP30BP|Q9UHR5
	DGKE|P52429
	EPB41L2|O43491
	KANK1|Q14678
	LCN6|P62502
	POGK|Q9P215
	INVS|Q9Y283
	REST|Q13127
	USP4|Q13107
	RNF151|Q2KHN1
	ULK1|O75385
	APOL5|Q9BWW9
	FOXP3|Q9BZS1
	TLE2|Q04725
	IKZF1|Q13422
	CASP12|Q6UXS9
	CCM2|Q9BSQ5
	PNMA3|Q9UL41
	KSR2|Q6VAB6
	RNF32|Q9H0A6
	TXNDC9|O14530
	FANCL|Q9NW38
	TDRD1|Q9BXT4
	ITGB1BP2|Q9UKP3
	MDFIC|Q9P1T7
	UBXN6|Q9BZV1
	KDM4B|O94953
	RANGAP1|P46060
	DCAF10|Q5QP82
	TWF2|Q6IBS0
	HEXDC|Q8WVB3
	LATS1|O95835
	ZNF281|Q9Y2X9
	HSPA6|P17066
	MEAF6|Q9HAF1
	HSP90AB4P|Q58FF6
	EXOSC6|Q5RKV6
	CSNK2A2|P19784
	CSRNP2|Q9H175
	SET|Q01105
	MCL1|Q07820
	JDP2|Q8WYK2
	KHDRBS3|O75525
	PSMD8|P48556
	UBE2Z|Q9H832
	POLR2K|P53803
	ZMYM5|Q9UJ78
	DRAM1|Q8N682
	RPL31|P62899
	ASNS|P08243
	EVI5|O60447
	CAND2|O75155
	SNX16|P57768
	FOXF1|Q12946
	CASP5|P51878
	PSMB3|P49720
	TRIB1|Q96RU8
	TIMM17A|Q99595
	FOXP4|Q8IVH2
	MAPK8IP3|Q9UPT6
	ZXDC|Q2QGD7
	WIBG|Q9BRP8
	ARHGEF37|A1IGU5
	SLC40A1|Q9NP59
	EXOSC3|Q9NQT5
	ZAK|Q9NYL2
	HMG20B|Q9P0W2
	ESRRA|P11474
	TNNC1|P63316
	DDB1|Q16531
	RAB3IL1|Q8TBN0
	CASP6|P55212
	RPL35A|P18077
	STK38L|Q9Y2H1
	IFIT3|O14879
	PRDM5|Q9NQX1
	CERK|Q8TCT0
	FBXO40|Q9UH90
	DDX43|Q9NXZ2
	KANK2|Q63ZY3
	FBXO18|Q8NFZ0
	KHSRP|Q92945
	SEPSECS|Q9HD40
	EIF5B|O60841
	WEE1|P30291
	PSMA6|P60900
	TNFRSF18|Q9Y5U5
	SESN2|P58004
	RPL14|P50914
	ZRANB1|Q9UGI0
	ANK3|Q12955
	NLRP3|Q96P20
	AHSA1|O95433
	ZFAND2A|Q8N6M9
	PRKAG3|Q9UGI9
	ANKRD54|Q6NXT1
	UBQLN4|Q9NRR5
	COPS7A|Q9UBW8
	BCOR|Q6W2J9
	TTBK2|Q6IQ55
	FOXP2|O15409
	HSPB9|Q9BQS6
	STK10|O94804
	HSP90AA2|Q14568
	PBX1|P40424
	UBA5|Q9GZZ9
	DNAJC5G|Q8N7S2
	MLF2|Q15773
	USP53|Q70EK8
	PALM3|A6NDB9
	PPP1R16B|Q96T49
	RPS19|P39019
	RNF123|Q5XPI4
	FOXA2|Q9Y261
	ZFAND6|Q6FIF0
	SHANK1|Q9Y566
	SCOC|Q9UIL1
	ZNF804B|A4D1E1
	ZC3H11A|O75152
	NPR2|P20594
	DHX40|Q8IX18
	PSMB4|P28070
	MMP25|Q9NPA2
	ZC3H15|Q8WU90
	LSM1|O15116
	COPS4|Q9BT78
	NLRP12|P59046
	ZCCHC8|Q6NZY4
	PSMA8|Q8TAA3
	SMC6|Q96SB8
	PRF1|P14222
	HMGCLL1|Q8TB92
	SEPT12|Q8IYM1
	CUL7|Q14999
	KCNK9|Q9NPC2
	STRN|O43815
	ZNF366|Q8N895
	HSPA1L|P34931
	DGKZ|Q13574
	BIRC8|Q96P09
	H1FOO|Q8IZA3
	ZNF423|Q2M1K9
	USP22|Q9UPT9
	SHARPIN|Q9H0F6
	PWP2|Q15269
	UBE2DNL|Q8IWF7
	HSPB7|Q9UBY9
	RASA4|O43374
	PARP4|Q9UKK3
	PLEC|Q15149
	IGJ|P01591
	XRCC4|Q13426
	AKAP10|O43572
	TP53BP2|Q13625
	RNF187|Q5TA31
	RPL24|P83731
	ZNF711|Q9Y462
	ZNF253|O75346
	ZNF645|Q8N7E2
	CARD10|Q9BWT7
	MCIDAS|D6RGH6
	CPEB2|Q7Z5Q1
	FAF2|Q96CS3
	PFDN5|Q99471
	UBE3D|Q7Z6J8
	KAZN|Q674X7
	BECN1P1|A8MW95
	CARD18|P57730
	USP17L5|A8MUK1
	TNRC6B|Q9UPQ9
	HMG20A|Q9NP66
	FMO4|P31512
	IL20|Q9NYY1
	UNKL|Q9H9P5
	PARK2|O60260
	NAPG|Q99747
	ONECUT2|O95948
	SNRPE|P62304
	GCHFR|P30047
	PSMA3|P25788
	BAK1|Q16611
	MYBBP1A|Q9BQG0
	UBE2E1|P51965
	APTX|Q7Z2E3
	ANKRD17|O75179
	RASSF3|Q86WH2
	SYMPK|Q92797
	CUL5|Q93034
	RPL10|P27635
	NEK7|Q8TDX7
	PSMB7|Q99436
	DFNA5|O60443
	RPS3A|P61247
	TICAM1|Q8IUC6
	XPC|Q01831
	STRADB|Q9C0K7
	BCL2A1|Q16548
	PADI4|Q9UM07
	ZXDB|P98169
	GABPB2|Q8TAK5
	UGGT1|Q9NYU2
	USP28|Q96RU2
	DDX46|Q7L014
	ATF6|P18850
	GADD45G|O95257
	SIX1|Q15475
	HSP90B2P|Q58FF3
	MAP3K15|Q6ZN16
	PNPLA2|Q96AD5
	UBE2QL1|A1L167
	DGCR8|Q8WYQ5
	PKNOX2|Q96KN3
	TRIM37|O94972
	VPS33A|Q96AX1
	NPLOC4|Q8TAT6
	IFLTD1|Q8N9Z9
	NPM2|Q86SE8
	PPP1R13B|Q96KQ4
	PSMB2|P49721
	BCL2L14|Q9BZR8
	S100A6|P06703
	SMARCD3|Q6STE5
	RNF20|Q5VTR2
	AFG3L2|Q9Y4W6
	DCAF4|Q8WV16
	WDR6|Q9NNW5
	ORMDL3|Q8N138
	TNFSF8|P32971
	NCF1C|A8MVU1
	PPP6R3|Q5H9R7
	CARD8|Q9Y2G2
	PLK5|Q496M5
	KCNJ8|Q15842
	SGTA|O43765
	MCF2L|O15068
	EGLN2|Q96KS0
	BTF3|P20290
	TP53INP1|Q96A56
	RPS16|P62249
	FEM1B|Q9UK73
	VRK1|Q99986
	TGIF2|Q9GZN2
	TXNL1|O43396
	CLNS1A|P54105
	BLOC1S4|Q9NUP1
	ZNF256|Q9Y2P7
	MUC17|Q685J3
	CHIA|Q9BZP6
	RPS15A|P62244
	MMP24|Q9Y5R2
	THOC1|Q96FV9
	YTHDC2|Q9H6S0
	DMWD|Q09019
	GLA|P06280
	IMP3|Q9NV31
	SH3BP4|Q9P0V3
	CCDC62|Q6P9F0
	TRIM44|Q96DX7
	PPEF2|O14830
	DDX3Y|O15523
	ATCAY|Q86WG3
	IFI6|P09912
	USP33|Q8TEY7
	DPH3|Q96FX2
	TRRAP|Q9Y4A5
	RNF10|Q8N5U6
	C10orf90|Q96M02
	BAG6|P46379
	MLH3|Q9UHC1
	APOL1|O14791
	TCEB1|Q15369
	DMPK|Q09013
	DNAH8|Q96JB1
	GPS1|Q13098
	SHISA5|Q8N114
	HSPA2|P54652
	TRIML2|Q8N7C3
	UBE2M|P61081
	RPL26L1|Q9UNX3
	NR3C2|P08235
	PTPLA|B0YJ81
	NBEA|Q8NFP9
	ZXDA|P98168
	NLRP9|Q7RTR0
	EIF4G3|O43432
	DTL|Q9NZJ0
	STRN4|Q9NRL3
	RNF216|Q9NWF9
	DDX27|Q96GQ7
	STRIP1|Q5VSL9
	UBE2E2|Q96LR5
	PREB|Q9HCU5
	BRF1|Q92994
	DNAJC21|Q5F1R6
	PHC2|Q8IXK0
	CLK1|P49759
	PPP2R3C|Q969Q6
	PDK4|Q16654
	TNFRSF6B|O95407
	EIF3E|P60228
	AIM2|O14862
	RPS23|P62266
	SPIN2B|Q9BPZ2
	GALNT11|Q8NCW6
	MIF4GD|A9UHW6
	MAP4K3|Q8IVH8
	ISYNA1|Q9NPH2
	RNF169|Q8NCN4
	HSPB8|Q9UJY1
	TLE1|Q04724
	SRPK1|Q96SB4
	NDOR1|Q9UHB4
	CMSS1|Q9BQ75
	IARS|P41252
	SENP2|Q9HC62
	FOXM1|Q08050
	GVINP1|Q7Z2Y8
	MAPKAPK5|Q8IW41
	SRFBP1|Q8NEF9
	RNF115|Q9Y4L5
	STIL|Q15468
	NFU1|Q9UMS0
	DNAJB6|O75190
	PKNOX1|P55347
	CRY2|Q49AN0
	TFPT|P0C1Z6
	HSPB6|O14558
	PODXL|O00592
	PAK2|Q13177
	HIC1|Q14526
	OSBPL1A|Q9BXW6
	POLR2A|P24928
	YARS|P54577
	AMOTL2|Q9Y2J4
	CARD9|Q9H257
	RTP3|Q9BQQ7
	PPP1CB|P62140
	EVI5L|Q96CN4
	FOXD1|Q16676
	MIB1|Q86YT6
	SLFNL1|Q499Z3
	RPL3L|Q92901
	HSPA7|P48741
	THNSL2|Q86YJ6
	EIF5A2|Q9GZV4
	DNAJB2|P25686
	RBM34|P42696
	HDAC10|Q969S8
	UBXN8|O00124
	MSH5|O43196
	RBM22|Q9NW64
	TNKS2|Q9H2K2
	NOXIN|Q8IXT1
	UBD|O15205
	PGLS|O95336
	HSPA4L|O95757
	TNFSF14|O43557
	MTPN|P58546
	RPL17|P18621
	HAUS7|Q99871
	FUBP3|Q96I24
	PMAIP1|Q13794
	RPL10A|P62906
	PAK7|Q9P286
	MSH3|P20585
	JADE1|Q6IE81
	TONSL|Q96HA7
	HSP90AA5P|Q58FG0
	DSE|Q9UL01
	COPS6|Q7L5N1
	TNFRSF9|Q07011
	NFS1|Q9Y697
	TRPV2|Q9Y5S1
	DFFA|O00273
	WDTC1|Q8N5D0
	CHORDC1|Q9UHD1
	SEPT5|Q99719
	UBE2G1|P62253
	CTDSPL|O15194
	DGKD|Q16760
	CDC42BPB|Q9Y5S2
	KCNE2|Q9Y6J6
	RNF130|Q86XS8
	TROVE2|P10155
	PARP3|Q9Y6F1
	MIEN1|Q9BRT3
	PXK|Q7Z7A4
	RNF139|Q8WU17
	NFIL3|Q16649
	TOX3|O15405
	PSMA7|O14818
	VBP1|P61758
	TDRD12|Q587J7
	IRF6|O14896
	HSP90AB3P|Q58FF7
	DAP|P51397
	RUVBL1|Q9Y265
	LIMK2|P53671
	AVEN|Q9NQS1
	DOCK9|Q9BZ29
	SNAP23|O00161
	ASCC3|Q8N3C0
	NLRP11|P59045
	TAB2|Q9NYJ8
	RTCA|O00442
	MCMBP|Q9BTE3
	IGF2BP3|O00425
	FRMD6|Q96NE9
	MAST1|Q9Y2H9
	SH3PXD2B|A1X283
	KCND3|Q9UK17
	MAST2|Q6P0Q8
	OGFRL1|Q5TC84
	YEATS4|O95619
	RPL27A|P46776
	MYLIP|Q8WY64
	UBE2T|Q9NPD8
	RNF41|Q9H4P4
	KATNB1|Q9BVA0
	TAF10|Q12962
	PARP10|Q53GL7
	HIVEP3|Q5T1R4
	IRF2|P14316
	FBXL3|Q9UKT7
	UBA7|P41226
	SSB|P05455
	SLC3A2|P08195
	USP13|Q92995
	PYGM|P11217
	CPSF1|Q10570
	BRINP3|Q76B58
	KIAA0020|Q15397
	PPP3CC|P48454
	PSMA2|P25787
	SGK071|Q8NE28
	UBXN1|Q04323
	H2AFX|P16104
	SUMO3|P55854
	BCL2L2|Q92843
	UBE2F|Q969M7
	NAB1|Q13506
	CNKSR1|Q969H4
	MARVELD2|Q8N4S9
	ELP4|Q96EB1
	COMMD4|Q9H0A8
	NLRP6|P59044
	UBA6|A0AVT1
	TDP2|O95551
	NDUFA12|Q9UI09
	PRKAG2|Q9UGJ0
	BRINP1|O60477
	PSMD11|O00231
	MCM2|P49736
	SDCCAG8|Q86SQ7
	OLA1|Q9NTK5
	BAIAP2L2|Q6UXY1
	CRYAA|P02489
	ZNF274|Q96GC6
	TNFSF15|O95150
	TNIK|Q9UKE5
	KCNJ16|Q9NPI9
	CIAPIN1|Q6FI81
	ECM1|Q16610
	GRK7|Q8WTQ7
	KLC2|Q9H0B6
	MRPL23|Q16540
	ZNF521|Q96K83
	RPL19|P84098
	KIF25|Q9UIL4
	ATP6AP1|Q15904
	PPP1R16A|Q96I34
	DDX18|Q9NVP1
	RUNX1T1|Q06455
	RPL37|P61927
	PLAA|Q9Y263
	MIB2|Q96AX9
	ENOPH1|Q9UHY7
	RSL1D1|O76021
	BBS4|Q96RK4
	PPP2CB|P62714
	FOXC1|Q12948
	SIL1|Q9H173
	CLCN5|P51795
	CCAR1|Q8IX12
	LITAF|Q99732
	RASD1|Q9Y272
	PRUNE|Q86TP1
	NEK9|Q8TD19
	RBBP9|O75884
	NSMCE1|Q8WV22
	TNFSF10|P50591
	KCNN1|Q92952
	BLCAP|P62952
	AIMP2|Q13155
	RGS6|P49758
	SENP6|Q9GZR1
	DDX51|Q8N8A6
	FBXW4|P57775
	N4BP2|Q86UW6
	DDX28|Q9NUL7
	PGAP2|Q9UHJ9
	SMG8|Q8ND04
	PRKRIP1|Q9H875
	PHF1|O43189
	DHX16|O60231
	ORMDL1|Q9P0S3
	USP20|Q9Y2K6
	EXOC3L1|Q86VI1
	PPP1R27|Q86WC6
	EIF4H|Q15056
	LTA|P01374
	UBA2|Q9UBT2
	S100A16|Q96FQ6
	RPGRIP1L|Q68CZ1
	RIC8A|Q9NPQ8
	HSPA13|P48723
	GOLGA2|Q08379
	RPS14|P62263
	NAT10|Q9H0A0
	HMGXB4|Q9UGU5
	SP100|P23497
	TDRD7|Q8NHU6
	ZCCHC7|Q8N3Z6
	PKN3|Q6P5Z2
	LETM1|O95202
	TPR|P12270
	MAPRE1|Q15691
	FOXP1|Q9H334
	VRK2|Q86Y07
	CMTM8|Q8IZV2
	PPP4R1|Q8TF05
	USP17L3|A6NCW0
	RPS28|P62857
	MEX3D|Q86XN8
	CYHR1|Q6ZMK1
	PAN2|Q504Q3
	PRKAG1|P54619
	P2RX7|Q99572
	SEP15|O60613
	IPO8|O15397
	CETN3|O15182
	ISG15|P05161
	CTNNBL1|Q8WYA6
	TNFRSF19|Q9NS68
	KIF21A|Q7Z4S6
	FEZF1|A0PJY2
	DDX23|Q9BUQ8
	NFKBID|Q8NI38
	PAXIP1|Q6ZW49
	STK17B|O94768
	NCF1B|A6NI72
	APAF1|O14727
	RPL34|P49207
	HINFP|Q9BQA5
	MORC4|Q8TE76
	TEP1|Q99973
	PEX6|Q13608
	IFT88|Q13099
	SMYD2|Q9NRG4
	AAK1|Q2M2I8
	CORO1A|P31146
	SYTL3|Q4VX76
	ACAP3|Q96P50
	CHST3|Q7LGC8
	ANKRD27|Q96NW4
	DENND1A|Q8TEH3
	TMEM123|Q8N131
	SEC16B|Q96JE7
	MYCBP|Q99417
	ZNF639|Q9UID6
	CSNK1A1L|Q8N752
	APOBR|Q0VD83
	CRBN|Q96SW2
	BIRC5|O15392
	MCM3|P25205
	TOMM20|Q15388
	CALCOCO1|Q9P1Z2
	SNRNP40|Q96DI7
	ARID1A|O14497
	CORO2B|Q9UQ03
	RPL7A|P62424
	UBE2C|O00762
	NOD1|Q9Y239
	STMN3|Q9NZ72
	GORASP2|Q9H8Y8
	ZNRF4|Q8WWF5
	HSP90AA4P|Q58FG1
	HSPA14|Q0VDF9
	PAPD4|Q6PIY7
	CDK5RAP3|Q96JB5
	IRF7|Q92985
	AKAP7|Q9P0M2
	C11orf73|Q53FT3
	EGLN3|Q9H6Z9
	ENC1|O14682
	CD40LG|P29965
	FMO2|Q99518
	ANAPC11|Q9NYG5
	TPM2|P07951
	ZNF558|Q96NG5
	POLR3K|Q9Y2Y1
	NFATC2IP|Q8NCF5
	TNFRSF14|Q92956
	PCBP1|Q15365
	KHDRBS2|Q5VWX1
	HSP90AB2P|Q58FF8
	NME8|Q8N427
	PAFAH1B1|P43034
	FOXL2|P58012
	SMARCA2|P51531
	PDCD4|Q53EL6
	EYA2|O00167
	PSME3|P61289
	WDR62|O43379
	MARK4|Q96L34
	RPL32|P62910
	UBE2L3|P68036
	RRM1|P23921
	STRN3|Q13033
	RHOF|Q9HBH0
	MARK3|P27448
	RPS9|P46781
	RPL29|P47914
	RPL28|P46779
	ZIM2|Q9NZV7
	RPL22|P35268
	THAP7|Q9BT49
	ZSWIM2|Q8NEG5
	SPDYC|Q5MJ68
	RBBP4|Q09028
	PMPCA|Q10713
	ZBTB24|O43167
	MYL6B|P14649
	TNNI3K|Q59H18
	POLR2C|P19387
	PHLDA3|Q9Y5J5
	UBQLN2|Q9UHD9
	PLRG1|O43660
	COPE|O14579
	MAP3K6|O95382
	BCAP29|Q9UHQ4
	PCBP4|P57723
	MBNL1|Q9NR56
	PSMB8|P28062
	IPCEF1|Q8WWN9
	RASA4B|C9J798
	TP53INP2|Q8IXH6
	C8orf4|Q9NR00
	ZMYND10|O75800
	RPL38|P63173
	RASAL3|Q86YV0
	MAP3K10|Q02779
	WDR16|Q8N1V2
	SIPA1|Q96FS4
	TPD52|P55327
	ARID5B|Q14865
	KLC1|Q07866
	LIG4|P49917
	CDC42BPA|Q5VT25
[Wnt]:218
	WNT9A|O14904
	SOX13|Q9UN79
	VRK3|Q8IV63
	PEAK1|Q9H792
	PCDH12|Q9NPG4
	GBA3|Q9H227
	B3GAT2|Q9NPZ5
	SYTL2|Q9HCH5
	SRP68|Q9UHB9
	NEK6|Q9HC98
	BUB1B|O60566
	CRYBA4|P53673
	DDR1|Q08345
	TCF7|P36402
	NEUROD4|Q9HD90
	NEUROD2|Q15784
	NETO1|Q8TDF5
	WNT16|Q9UBV4
	EZH2|Q15910
	C2CD5|Q86YS7
	INSC|Q1MX18
	PYGO2|Q9BRQ0
	RNF7|Q9UBF6
	WNT10B|O00744
	ARHGEF40|Q8TER5
	CREB3L3|Q68CJ9
	PCDHA5|Q9Y5H7
	PCDH11X|Q9BZA7
	WNK4|Q96J92
	PPARA|Q07869
	STK40|Q8N2I9
	WNT8A|Q9H1J5
	DSC2|Q02487
	GPC6|Q9Y625
	MARK1|Q9P0L2
	PARVG|Q9HBI0
	KIF21B|O75037
	DVL1P1|P54792
	ARHGEF16|Q5VV41
	DISC1|Q9NRI5
	UHMK1|Q8TAS1
	WNT2B|Q93097
	SOSTDC1|Q6X4U4
	FAT4|Q6V0I7
	ARHGEF9|O43307
	PCDHA7|Q9UN72
	GABRR1|P24046
	PDZK1|Q5T2W1
	FZD10|Q9ULW2
	MUC13|Q9H3R2
	PPARD|Q03181
	WNT9B|O14905
	PCDHAC2|Q9Y5I4
	WNT10A|Q9GZT5
	CPZ|Q66K79
	OSBP|P22059
	FAT1|Q14517
	GREM1|O60565
	PKP1|Q13835
	CTNNBIP1|Q9NSA3
	CXXC4|Q9H2H0
	PINK1|Q9BXM7
	CTU2|Q2VPK5
	PLEKHB1|Q9UF11
	NEK1|Q96PY6
	DOCK11|Q5JSL3
	RHOV|Q96L33
	DAB1|O75553
	DGKE|P52429
	DKK2|Q9UBU2
	CRYGA|P11844
	SETMAR|Q53H47
	PCDHAC1|Q9H158
	PCDHB6|Q9Y5E3
	APC2|O95996
	SPATA13|Q96N96
	CYTH2|Q99418
	DEPDC1|Q5TB30
	PCDH17|O14917
	CSNK2A2|P19784
	JDP2|Q8WYK2
	DSC3|Q14574
	CLSTN1|O94985
	PLK1|P53350
	NXF5|Q9H1B4
	PPP1R1A|Q13522
	SLC40A1|Q9NP59
	ROR1|Q01973
	AMER2|Q8N7J2
	CRYGC|P07315
	BMP1|P13497
	FRZB|Q92765
	TCF7L1|Q9HCS4
	WEE1|P30291
	SCYL3|Q8IZE3
	TTBK2|Q6IQ55
	ABT1|Q9ULW3
	SLC19A1|P41440
	DACT3|Q96B18
	NPR2|P20594
	RGS5|O15539
	PCDHB3|Q9Y5E6
	HMGXB3|Q12766
	WNT11|O96014
	PCDHA6|Q9UN73
	TULP3|O75386
	FHOD1|Q9Y613
	KPNA7|A9QM74
	CYTH1|Q15438
	MEGF8|Q7Z7M0
	CDH13|P55290
	SYMPK|Q92797
	NEK7|Q8TDX7
	BCL9L|Q86UU0
	GLCE|O94923
	CYTH4|Q9UIA0
	SOX5|P35711
	RGS2|P41220
	GPC4|O75487
	RGS21|Q2M5E4
	FAT2|Q9NYQ8
	CDCP1|Q9H5V8
	VRK1|Q99986
	CDHR1|Q96JP9
	KLB|Q86Z14
	RGS9|O75916
	PLEKHB2|Q96CS7
	PPEF2|O14830
	FOLR1|P15328
	PCDH15|Q96QU1
	WLS|Q5T9L3
	APCDD1|Q8J025
	DRAXIN|Q8NBI3
	CLK1|P49759
	RGS11|O94810
	PSIP1|O75475
	PAX3|P23760
	PCDHA8|Q9Y5H6
	IGFL1|Q6UW32
	SETD8|Q9NQR1
	PCDHA4|Q9UN74
	PORCN|Q9H237
	KIAA0319|Q5VV43
	LRP4|O75096
	PPP1CB|P62140
	PCDHB12|Q9Y5F1
	CCT3|P49368
	PCDHA10|Q9Y5I2
	PCDHA11|Q9Y5I1
	DSC1|Q08554
	KPNA4|O00629
	IRF4|Q15306
	TAX1BP3|O14907
	STK33|Q9BYT3
	PCDHA2|Q9Y5H9
	AGBL4|Q5VU57
	SUV39H1|O43463
	CYTH3|O43739
	DACT1|Q9NYF0
	GPC5|P78333
	COL18A1|P39060
	PXK|Q7Z7A4
	AKT3|Q9Y243
	LRP12|Q9Y561
	SCYL2|Q6P3W7
	PAX6|P26367
	LEF1|Q9UJU2
	WNT8B|Q93098
	AMOTL1|Q8IY63
	PCDH8|O95206
	CDH23|Q9H251
	PPP3CC|P48454
	SGK071|Q8NE28
	MBOAT7|Q96N66
	ALS2CR12|Q96Q35
	LCT|P09848
	MAK|P20794
	SOX6|P35712
	GRK7|Q8WTQ7
	SFRP5|Q5T4F7
	PPP2CB|P62714
	CRYGD|P07320
	PDZD3|Q86UT5
	PLEKHA3|Q9HB20
	RASD1|Q9Y272
	PPP1R1C|Q8WVI7
	NSMCE1|Q8WV22
	DKK4|Q9UBT3
	PAX4|O43316
	PKN3|Q6P5Z2
	VRK2|Q86Y07
	AMER1|Q5JTC6
	GPC1|P35052
	STK17B|O94768
	TEP1|Q99973
	SYTL3|Q4VX76
	CSNK1A1L|Q8N752
	KREMEN2|Q8NCW0
	AMER3|Q8N944
	ANAPC11|Q9NYG5
	CDK14|O94921
	GALP|Q9UBC7
	CRYBA1|P05813
	MARK4|Q96L34
	MLF1|P58340
	RHOF|Q9HBH0
	MARK3|P27448
	ARHGEF25|Q86VW2
	ZSWIM2|Q8NEG5
	C8A|P07357
	NR1I2|O75469
	TNNI3K|Q59H18
	CDHR2|Q9BYE9
	BHLHE22|Q8NFJ8
	CCNY|Q8ND76
	SFRP4|Q6FHJ7
	PCDHB15|Q9Y5E8
	KLHDC3|Q9BQ90
[IL]:500
	PEX10|O60683
	IFT122|Q9HBG6
	IL12RB2|Q99665
	SBF1|O95248
	PEAK1|Q9H792
	SBF2|Q86WG5
	RBM3|P98179
	LALBA|P00709
	AURKC|Q9UQB9
	PLA2G4C|Q9UP65
	UNC119B|A6NIH7
	FOXF2|Q12947
	MAP2|P11137
	DNM3|Q9UQ16
	LIMA1|Q9UHB6
	SYTL2|Q9HCH5
	RAE1|P78406
	PGR|P06401
	TRIM47|Q96LD4
	KCNIP1|Q9NZI2
	BATF|Q16520
	PLCL2|Q9UPR0
	TLE3|Q04726
	IL36RN|Q9UBH0
	EIF4E3|Q8N5X7
	BUB1B|O60566
	MSI2|Q96DH6
	PLCB4|Q15147
	FOXC2|Q99958
	RIMS1|Q86UR5
	RNF138|Q8WVD3
	ICAM4|Q14773
	IL12A|P29459
	HNRNPA1L2|Q32P51
	SH3D19|Q5HYK7
	TNS4|Q8IZW8
	SLC22A6|Q4U2R8
	GATA4|P43694
	IGHA2|P01877
	FOXO6|A8MYZ6
	C2CD5|Q86YS7
	PAK4|O96013
	PAIP1|Q9H074
	WRAP53|Q9BUR4
	INSC|Q1MX18
	IFNA10|P01566
	RBM24|Q9BX46
	RC3H2|Q9HBD1
	DOK7|Q18PE1
	ALOX5AP|P20292
	PTK7|Q13308
	TRPV1|Q8NER1
	LHX8|Q68G74
	ACKR4|Q9NPB9
	CHFR|Q96EP1
	GLS|O94925
	CLK3|P49761
	WDR77|Q9BQA1
	IFNB1|P01574
	IL18RAP|O95256
	CREB3L3|Q68CJ9
	CNKSR2|Q8WXI2
	IL17B|Q9UHF5
	ANKRD42|Q8N9B4
	OPA1|O60313
	BRWD1|Q9NSI6
	SRF|P11831
	PLCH1|Q4KWH8
	ADAD1|Q96M93
	BARD1|Q99728
	UBE3B|Q7Z3V4
	IFNL3|Q8IZI9
	HPCAL4|Q9UM19
	STK40|Q8N2I9
	NVL|O15381
	IFNA6|P05013
	MLST8|Q9BVC4
	FOXS1|O43638
	DIDO1|Q9BTC0
	PDLIM7|Q9NR12
	RRP9|O43818
	AK5|Q9Y6K8
	CRNN|Q9UBG3
	PHRF1|Q9P1Y6
	SNCAIP|Q9Y6H5
	LIN28A|Q9H9Z2
	SYVN1|Q86TM6
	AURKB|Q96GD4
	INPP5B|P32019
	IFNA5|P01569
	LTC4S|Q16873
	UHMK1|Q8TAS1
	PHIP|Q8WWQ0
	KCNIP4|Q6PIL6
	KIR3DS1|Q14943
	LRTOMT|Q8WZ04
	FOXE1|O00358
	ULK2|Q8IYT8
	INPP5E|Q9NRR6
	ANP32E|Q9BTT0
	CCR4|P51679
	CCR7|P32248
	MAP3K12|Q12852
	CEBPG|P53567
	RBM38|Q9H0Z9
	MIF|P14174
	ACKR2|O00590
	SGK2|Q9HBY8
	CENPC|Q03188
	RNF17|Q9BXT8
	RC3H1|Q5TC82
	CENPT|Q96BT3
	SYT11|Q9BT88
	ICAM1|P05362
	PI4KB|Q9UBF8
	TLE4|Q04727
	CTNNA3|Q9UI47
	CLIP3|Q96DZ5
	ANGPT1|Q15389
	TNFRSF17|Q02223
	BOK|Q9UMX3
	OSBP|P22059
	SLC22A16|Q86VW1
	TRANK1|O15050
	RAP2B|P61225
	GCH1|P30793
	ANKRD1|Q15327
	NKD2|Q969F2
	REG3G|Q6UW15
	EIF2B5|Q13144
	MAPK8IP1|Q9UQF2
	FOXN3|O00409
	TBC1D9|Q6ZT07
	H3F3A|P84243
	EPHA10|Q5JZY3
	OCRL|Q01968
	FOXK1|P85037
	IL19|Q9UHD0
	NKD1|Q969G9
	GABPB1|Q06547
	SLC9A3R2|Q15599
	TOP2B|Q02880
	CD33|P20138
	CENPH|Q9H3R5
	ATL1|Q8WXF7
	PINK1|Q9BXM7
	AMFR|Q9UKV5
	RPS19BP1|Q86WX3
	PIK3R6|Q5UE93
	PLEKHB1|Q9UF11
	NEK1|Q96PY6
	HTRA3|P83110
	DOCK11|Q5JSL3
	S100A2|P29034
	IDE|P14735
	RHOV|Q96L33
	TOP2A|P11388
	SOX15|O60248
	TNFRSF4|P43489
	MAPKAPK3|Q16644
	INVS|Q9Y283
	DTNB|O60941
	ULK1|O75385
	FOXP3|Q9BZS1
	TLE2|Q04725
	IL18R1|Q13478
	DBP|Q10586
	AGAP3|Q96P47
	UFD1L|Q92890
	BATF2|Q8N1L9
	CAPSL|Q8WWF8
	TDRD1|Q9BXT4
	IL31RA|Q8NI17
	CENPA|P49450
	MDFIC|Q9P1T7
	C1QL1|O75973
	ABLIM1|O14639
	TRGC2|P03986
	PIK3C3|Q8NEB9
	CYTH2|Q99418
	SRP14|P37108
	MCL1|Q07820
	JDP2|Q8WYK2
	HNRNPDL|O14979
	LDB3|O75112
	PLK1|P53350
	TARDBP|Q13148
	CAND2|O75155
	SNX16|P57768
	FOXF1|Q12946
	TBC1D8B|Q0IIM8
	NXF5|Q9H1B4
	CSF3|P09919
	FOXP4|Q8IVH2
	TYR|P14679
	PLCL1|Q15111
	JAZF1|Q86VZ6
	ZAK|Q9NYL2
	ESRRA|P11474
	KIFC1|Q9BW19
	RBMX|P38159
	SIRPG|Q9P1W8
	TINF2|Q9BSI4
	IL17A|Q16552
	FBXO40|Q9UH90
	SPN|P16150
	KANK2|Q63ZY3
	PLCH2|O75038
	CLEC2D|Q9UHP7
	TFF2|Q03403
	PTPRO|Q16827
	GTF2A2|P52657
	IL10|P22301
	FIGN|Q5HY92
	FOXP2|O15409
	HSPB9|Q9BQS6
	IL1F10|Q8WWZ1
	MEX3C|Q5U5Q3
	RAPGEF2|Q9Y4G8
	RNF123|Q5XPI4
	FOXA2|Q9Y261
	IL26|Q9NPH9
	KAT8|Q9H7Z6
	IQGAP3|Q86VI3
	NXF1|Q9UBU9
	IL25|Q9H293
	CAP1|Q01518
	CSF2|P04141
	SPIB|Q01892
	CRLF1|O75462
	RPS6KA4|O75676
	STRN|O43815
	PWP2|Q15269
	KLRF2|D3W0D1
	SDCBP2|Q9H190
	RNF187|Q5TA31
	SUPT5H|O00267
	S100A8|P05109
	CD70|P32970
	KPNA7|A9QM74
	IL27|Q8NEV9
	CPEB2|Q7Z5Q1
	UBE2V2|Q15819
	NUCB1|Q02818
	CYTH1|Q15438
	SCYL1|Q96KG9
	TBC1D2|Q9BYX2
	RBM15B|Q8NDT2
	RBMXL1|Q96E39
	BAK1|Q16611
	TLR8|Q9NR97
	CHP1|Q99653
	SOX2|P48431
	SYMPK|Q92797
	SHF|Q7M4L6
	GPSM2|P81274
	BCL2A1|Q16548
	CYTH4|Q9UIA0
	VNN3|Q9NY84
	GABPB2|Q8TAK5
	CCR3|P51677
	UBE2Q2|Q8WVN8
	SUPT4H1|P63272
	SLC22A11|Q9NSA0
	TLR10|Q9BXR5
	NUCB2|P80303
	CCNO|P22674
	BCL2L14|Q9BZR8
	STK16|O75716
	RNF20|Q5VTR2
	OAS1|P00973
	TLR4|O00206
	INSL4|Q14641
	CHST13|Q8NET6
	PLK3|Q9H4B4
	DAZAP1|Q96EP5
	GREM2|Q9H772
	S100A7A|Q86SG5
	CSF1|P09603
	CHST2|Q9Y4C5
	HNRNPA2B1|P22626
	PLEKHB2|Q96CS7
	DTNA|Q9Y4J8
	PPP3R1|P63098
	IFNA2|P01563
	MAP4|P27816
	LHX9|Q9NQ69
	TRRAP|Q9Y4A5
	RNF10|Q8N5U6
	PBK|Q96KB5
	CMPK1|P30085
	IFNA21|P01568
	BOLL|Q8N9W6
	LY96|Q9Y6Y9
	NR3C2|P08235
	NBEA|Q8NFP9
	BCAN|Q96GW7
	DOC2B|Q14184
	EIF4E2|O60573
	EIF2A|Q9BY44
	S100A4|P26447
	GUCA1B|Q9UMX6
	CLK1|P49759
	CLTCL1|P53675
	OAS3|Q9Y6K5
	RNF169|Q8NCN4
	KATNA1|O75449
	HSPB8|Q9UJY1
	TLE1|Q04724
	IL23A|Q9NPF7
	FOXM1|Q08050
	MAPKAPK5|Q8IW41
	CTIF|O43310
	RARB|P10826
	SYNJ2|O15056
	TNFSF9|P41273
	TESC|Q96BS2
	IFNA17|P01571
	IFNLR1|Q8IU57
	IL36A|Q9UHA7
	IL37|Q9NZH6
	HSPB6|O14558
	PODXL|O00592
	PAK2|Q13177
	OSBPL1A|Q9BXW6
	CTF1|Q16619
	GATA3|P23771
	FOXD1|Q16676
	LMO1|P25800
	CXCR5|P32302
	IFNW1|P05000
	MIB1|Q86YT6
	ZGLP1|P0C6A0
	BCL2L15|Q5TBC7
	PELI3|Q8N2H9
	IFNA16|P05015
	IL27RA|Q6UWB1
	NPRL2|Q8WTW4
	KPNA4|O00629
	HNF1B|P35680
	STK33|Q9BYT3
	PRICKLE4|Q2TBC4
	CHST9|Q7L1S5
	NEURL3|Q96EH8
	RPS6KC1|Q96S38
	PAK7|Q9P286
	KLRD1|Q13241
	TRPV2|Q9Y5S1
	TLR6|Q9Y2C9
	CYTH3|O43739
	LIN28B|Q6ZN17
	SOX10|P56693
	YBX2|Q9Y2T7
	IL17D|Q8TAD2
	INPP5J|Q15735
	PXK|Q7Z7A4
	CHP2|O43745
	NFIL3|Q16649
	ANP32A|P39687
	AKT3|Q9Y243
	GRASP|Q7Z6J2
	CBLN1|P23435
	DOCK9|Q9BZ29
	RAPGEF6|Q8TEU7
	PDE6D|O43924
	ITM2C|Q9NQX7
	SCYL2|Q6P3W7
	STAP2|Q9UGK3
	OGFRL1|Q5TC84
	HNRNPAB|Q99729
	RNF41|Q9H4P4
	KATNB1|Q9BVA0
	IGHA1|P01876
	CLCF1|Q9UBD9
	CHST11|Q9NPF2
	HNRNPA3|P51991
	SLC3A2|P08195
	KLRF1|Q9NZS2
	SGK071|Q8NE28
	IL17F|Q96PD4
	H2AFX|P16104
	CAPRIN1|Q14444
	TLR2|O60603
	BCL2L2|Q92843
	CNKSR1|Q969H4
	ELP4|Q96EB1
	IL10RB|Q08334
	CDK18|Q07002
	IL12B|P29460
	MAK|P20794
	MSI1|O43347
	TNIK|Q9UKE5
	GRK7|Q8WTQ7
	CLEC2A|Q6UVW9
	SLC22A5|O76082
	EBI3|Q14213
	PRKDC|P78527
	MX2|P20592
	PLAA|Q9Y263
	MIB2|Q96AX9
	IFNE|Q86WN2
	CCNE2|O96020
	AURKA|O14965
	PPP2CB|P62714
	FOXC1|Q12948
	HIST1H3A|P68431
	CCNA1|P78396
	PLEKHA3|Q9HB20
	FAM3B|P58499
	RASD1|Q9Y272
	MEX3B|Q6ZN04
	IL21|Q9HBE4
	NEK9|Q8TD19
	SOX12|O15370
	IFNA7|P01567
	SLC2A12|Q8TD20
	CD14|P08571
	NSMCE1|Q8WV22
	NBR1|Q14596
	CD27|P26842
	FBXW4|P57775
	DNM1L|O00429
	PPP1R27|Q86WC6
	CCNB3|Q8WWL7
	IFNA8|P32881
	CDK13|Q14004
	TDRD7|Q8NHU6
	AKAP1|Q92667
	LETM1|O95202
	FOXP1|Q9H334
	KLRG1|Q96E93
	SMG1|Q96Q15
	ITLN1|Q8WWA0
	IL1RL1|Q01638
	TNFSF4|P23510
	NRD1|O43847
	FRMPD1|Q5SYB0
	PPARGC1B|Q86YN6
	STK17B|O94768
	APAF1|O14727
	ST8SIA2|Q92186
	FNDC1|Q4ZHG4
	LIF|P15018
	RRAS|P10301
	AAK1|Q2M2I8
	GULP1|Q9UBP9
	SYTL3|Q4VX76
	ANKRD27|Q96NW4
	LY86|O95711
	SYNJ1|O43426
	LHX2|P50458
	NCS1|P62166
	HSCB|Q8IWL3
	DOC2A|Q14183
	SNRNP40|Q96DI7
	PLK2|Q9NYY3
	RIT2|Q99578
	FREM1|Q5H8C1
	RHEBL1|Q8TAI7
	PDS5A|Q29RF7
	ATM|Q13315
	TCHH|Q07283
	IFI35|P80217
	AGAP1|Q9UPQ3
	GUK1|Q16774
	CLEC1A|Q8NC01
	PLA2G4E|Q3MJ16
	DOCK5|Q9H7D0
	PIK3C2A|O00443
	KCNIP2|Q9NS61
	PAFAH1B1|P43034
	FOXL2|P58012
	DSTYK|Q6XUX3
	WDR62|O43379
	LMX1B|O60663
	EIF4E1B|A6NMX2
	IL13RA2|Q14627
	STRN3|Q13033
	RHOF|Q9HBH0
	PLCZ1|Q86YW0
	LIMS2|Q7Z4I7
	CCR9|P51686
	IFNA14|P01570
	INPP5K|Q9BT40
	CSDC2|Q9Y534
	HMBOX1|Q6NT76
	IL36B|Q9NZH7
	GATA6|Q92908
	GNRH1|P01148
	TNFSF18|Q9UNG2
	IFNA4|P05014
	HNRNPA0|Q13151
	FAS|P25445
	GPI|P06744
	GUCY2F|P51841
	IPCEF1|Q8WWN9
	SYT2|Q8N9I0
	WDR16|Q8N1V2
	KIR2DS2|P43631
	FRMPD4|Q14CM0
[Alpha6]:158
	PEAK1|Q9H792
	SFTPD|P35247
	PLXNB1|O43157
	PHLPP1|O60346
	SYTL2|Q9HCH5
	PGR|P06401
	BATF|Q16520
	MEGF9|Q9H1U4
	EIF4E3|Q8N5X7
	BUB1B|O60566
	TNS4|Q8IZW8
	MAP3K9|P80192
	LRRC47|Q8N1G4
	PLXNC1|O60486
	C2CD5|Q86YS7
	PAK4|O96013
	PAIP1|Q9H074
	MAATS1|Q7Z4T9
	NUF2|Q9BZD4
	CLK3|P49761
	GNRH2|O43555
	CREB3L3|Q68CJ9
	MLXIPL|Q9NP71
	MNT|Q99583
	STK40|Q8N2I9
	SMAD5|Q99717
	CD63|P08962
	ATRN|O75882
	ZWILCH|Q9H900
	BST2|Q10589
	TSPAN12|O95859
	CLCA3P|Q9Y6N3
	SEMA4F|O95754
	PI4KB|Q9UBF8
	OSBP|P22059
	EIF2B5|Q13144
	MAPK8IP1|Q9UQF2
	MXI1|P50539
	CLCA4|Q14CN2
	SEMA6D|Q8NFY4
	ITGA5|P08648
	PLXNA4|Q9HCM2
	ODF2|Q5BJF6
	PINK1|Q9BXM7
	PIK3R6|Q5UE93
	PLEKHB1|Q9UF11
	NEK1|Q96PY6
	DOCK11|Q5JSL3
	C8orf17|Q9NRJ1
	RHOV|Q96L33
	FLII|Q13045
	TLR1|Q15399
	NDEL1|Q9GZM8
	AGAP3|Q96P47
	AGRN|O00468
	PIK3C3|Q8NEB9
	CYTH2|Q99418
	JDP2|Q8WYK2
	PLK1|P53350
	CAND2|O75155
	CD53|P19397
	ZAK|Q9NYL2
	TSPAN4|O14817
	MARCO|Q9UEW3
	NTNG1|Q9Y2I2
	PPP1R42|Q7Z4L9
	GP5|P40197
	PLXNA2|O75051
	CPEB2|Q7Z5Q1
	CYTH1|Q15438
	MAX|P61244
	SHF|Q7M4L6
	GPR98|Q8WXG9
	SSX2|Q16385
	CYTH4|Q9UIA0
	NRXN3|Q9Y4C0
	PKHD1|P08F94
	ZMYM3|Q14202
	SEMA4D|Q92854
	TMEM67|Q5HYA8
	PRRG2|O14669
	MXD1|Q05195
	PLEKHB2|Q96CS7
	TRRAP|Q9Y4A5
	CD47|Q08722
	EIF4E2|O60573
	CSPG4|Q6UVK1
	CLK1|P49759
	ATP5F1|P24539
	PLXDC1|Q8IUK5
	TCEAL5|Q5H9L2
	FMNL1|O95466
	PAK2|Q13177
	MAGEE1|Q9HCI5
	LUM|P51884
	STK33|Q9BYT3
	PAK7|Q9P286
	ITGAM|P11215
	CYTH3|O43739
	ITGA4|P13612
	EPHA8|P29322
	AKT3|Q9Y243
	NECAB2|Q7Z6G3
	DOCK9|Q9BZ29
	PKHD1L1|Q86WI1
	SCYL2|Q6P3W7
	ZNF382|Q96SR6
	TSPAN7|P41732
	SGK071|Q8NE28
	SEMA6C|Q9H3T2
	CNKSR1|Q969H4
	PRRG1|O14668
	PIDD|Q9HB75
	GRK7|Q8WTQ7
	BEGAIN|Q9BUH8
	PRKDC|P78527
	LGALS3|P17931
	NES|P48681
	MILR1|Q7Z6M3
	PLEKHA3|Q9HB20
	TGFA|P01135
	CACTIN|Q8WUQ7
	PHLPP2|Q6ZVD8
	GP1BB|P13224
	AKAP1|Q92667
	SMG1|Q96Q15
	TIMM23B|Q5SRD1
	PLXND1|Q9Y4D7
	VEGFC|P49767
	STK17B|O94768
	SIKE1|Q9BRV8
	PPFIA2|O75334
	KCNMB2|Q9Y691
	GULP1|Q9UBP9
	SYTL3|Q4VX76
	TP63|Q9H3D4
	ZMYM4|Q5VZL5
	RIT2|Q99578
	NECAB3|Q96P71
	ATM|Q13315
	AGAP1|Q9UPQ3
	CNTNAP1|P78357
	PLXNB2|O15031
	PLXNA3|P51805
	LGALS1|P09382
	FAIM|Q9NVQ4
	PIK3C2A|O00443
	PLXNB3|Q9ULL4
	ITGA2B|P08514
	EIF4E1B|A6NMX2
	BFSP2|Q13515
	RHOF|Q9HBH0
	SPC24|Q8NBT2
	PLXNA1|Q9UIW2
	OTOG|Q6ZRI0
	IPCEF1|Q8WWN9
	SEMA6A|Q9H2E6
	PPP1R7|Q15435
[AR]:494
	FAM58A|Q8N1B3
	IFT122|Q9HBG6
	GZMA|P12544
	NANOS1|Q8WY41
	UBE2H|P62256
	HSPH1|Q92598
	SERTAD3|Q9UJW9
	DDX11L8|A8MPP1
	MT1A|P04731
	TCF25|Q9BQ70
	IL12RB2|Q99665
	PARVB|Q9HBI1
	TOP3B|O95985
	RPUSD4|Q96CM3
	HMGA2|P52926
	LPIN1|Q14693
	BRMS1|Q9HCU9
	THRAP3|Q9Y2W1
	RP1|P56715
	DNAJC6|O75061
	CASC3|O15234
	LIMA1|Q9UHB6
	MUL1|Q969V5
	RAE1|P78406
	PGR|P06401
	LMO2|P25791
	AKTIP|Q9H8T0
	UBE2U|Q5VVX9
	PGM3|O95394
	TLE3|Q04726
	PHF3|Q92576
	XRN1|Q8IZH2
	NKAP|Q8N5F7
	LDB2|O43679
	COMMD5|Q9GZQ3
	OSR2|Q8N2R0
	BRPF1|P55201
	COX6B1|P14854
	NEUROD4|Q9HD90
	POP4|O95707
	NEUROD2|Q15784
	PEA15|Q15121
	HEXIM1|O94992
	DDX50|Q9BQ39
	LPIN2|Q92539
	MAP3K9|P80192
	FAM58BP|P0C7Q3
	SOX18|P35713
	UBE4B|O95155
	PDCD6|O75340
	MMP20|O60882
	TOP3A|Q13472
	HDHD1|Q08623
	ADCYAP1|P18509
	PKM|P14618
	WRAP53|Q9BUR4
	INSC|Q1MX18
	CARNS1|A5YM72
	SPAG5|Q96R06
	TOB1|P50616
	LHX8|Q68G74
	URM1|Q9BTM9
	CLPX|O76031
	MMP3|P08254
	MT1M|Q8N339
	MRFAP1|Q9Y605
	MMS19|Q96T76
	TRIM26|Q12899
	MMP10|P09238
	MGRN1|O60291
	RECQL5|O94762
	WDR77|Q9BQA1
	CREB3L3|Q68CJ9
	NCOA7|Q8NI08
	LDB1|Q86U70
	SIN3B|O75182
	SERTAD2|Q14140
	BRWD1|Q9NSI6
	ZNF488|Q96MN9
	STK40|Q8N2I9
	MT2A|P02795
	CAPS|Q13938
	MLST8|Q9BVC4
	SPTB|P11277
	KLF13|Q9Y2Y9
	MEN1|O00255
	CIDEB|Q9UHD4
	PDLIM7|Q9NR12
	RRP9|O43818
	TOPORS|Q9NS56
	GAPDHS|O14556
	PRMT5|O14744
	ZWILCH|Q9H900
	TMEM173|Q86WV6
	EYA1|Q99502
	PRMT8|Q9NR22
	ESPL1|Q14674
	PCGF1|Q9BSM1
	UHMK1|Q8TAS1
	PHIP|Q8WWQ0
	CHST12|Q9NRB3
	EID3|Q8N140
	UBE2NL|Q5JXB2
	TPTE|P56180
	CUL9|Q8IWT3
	LMCD1|Q9NZU5
	TRIM45|Q9H8W5
	KDM1B|Q8NB78
	DMAP1|Q9NPF5
	KAT2A|Q92830
	ANP32E|Q9BTT0
	SUV420H2|Q86Y97
	CEBPG|P53567
	TOR1A|O14656
	MED26|O95402
	FECH|P22830
	C1QBP|Q07021
	TADA2A|O75478
	ZNF746|Q6NUN9
	GZMB|P10144
	DCUN1D1|Q96GG9
	TLE4|Q04727
	GZMH|P20718
	POU3F3|P20264
	FIP1L1|Q6UN15
	FADS1|O60427
	OSBP|P22059
	MAGEC2|Q9UBF1
	CCNL2|Q96S94
	TAF1L|Q8IZX4
	HNRNPU|Q00839
	ZNF350|Q9GZX5
	INCENP|Q9NQS7
	UCK2|Q9BZX2
	DDX12P|Q92771
	BAZ1A|Q9NRL2
	NANOS2|P60321
	HYOU1|Q9Y4L1
	NR1H2|P55055
	SPTBN4|Q9H254
	RBFOX2|O43251
	GORAB|Q5T7V8
	ARID4B|Q4LE39
	BRD1|O95696
	BPTF|Q12830
	GTF2E1|P29083
	PARVA|Q9NVD7
	AFMID|Q63HM1
	PLEKHB1|Q9UF11
	NEK1|Q96PY6
	PRMT6|Q96LA8
	DOCK11|Q5JSL3
	TPTE2|Q6XPS3
	PCGF5|Q86SE9
	ASH2L|Q9UBL3
	FHL3|Q13643
	RHOV|Q96L33
	BAHD1|Q8TBE0
	PGP|A6NDG6
	ZBTB33|Q86T24
	TLE2|Q04725
	CALB1|P05937
	PCGF6|Q9BYE7
	MIER1|Q8N108
	AGAP3|Q96P47
	BATF2|Q8N1L9
	GRK5|P34947
	IL31RA|Q8NI17
	AIF1L|Q9BQI0
	CBLL1|Q75N03
	ABLIM1|O14639
	PPP1R14D|Q9NXH3
	MKL1|Q969V6
	CCDC53|Q9Y3C0
	CALCA|P01258
	HSPA6|P17066
	MBD2|Q9UBB5
	CYTH2|Q99418
	PRICKLE1|Q96MT3
	JDP2|Q8WYK2
	PHB|P35232
	SCAF11|Q99590
	LDB3|O75112
	PLK1|P53350
	EAF2|Q96CJ1
	ESRRG|P62508
	PEX2|P28328
	DTYMK|P23919
	TUBGCP3|Q96CW5
	YTHDC1|Q96MU7
	BRAT1|Q6PJG6
	POU3F2|P20265
	DDX31|Q9H8H2
	JAZF1|Q86VZ6
	PCK1|P35558
	APOBEC3C|Q9NRW3
	HMG20B|Q9P0W2
	ESRRA|P11474
	ZNF212|Q9UDV6
	ZFP42|Q96MM3
	CCNC|P24863
	RECQL4|O94761
	CCNL1|Q9UK58
	CNOT7|Q9UIV1
	PRSS2|P07478
	APOBEC3A|P31941
	PNRC2|Q9NPJ4
	CNOT1|A5YKK6
	TRERF1|Q96PN7
	C14orf166|Q9Y224
	COX4I1|P13073
	RPAP2|Q8IXW5
	GK|P32189
	HSPB9|Q9BQS6
	KDM4C|Q9H3R0
	ZCCHC2|Q9C0B9
	DUSP2|Q05923
	CAPNS2|Q96L46
	APOBEC3F|Q8IUX4
	TALDO1|P37837
	BRIP1|Q9BX63
	KAT8|Q9H7Z6
	PPA2|Q9H2U2
	UBXN4|Q92575
	ABLIM3|O94929
	RYR2|Q92736
	KIAA1109|Q2LD37
	MMP19|Q99542
	STRN|O43815
	HSPA1L|P34931
	RNF144B|Q7Z419
	PWP2|Q15269
	SHMT1|P34896
	ZNF496|Q96IT1
	NELFA|Q9H3P2
	SETD2|Q9BYW2
	PARP4|Q9UKK3
	AKAP17A|Q02040
	PLEC|Q15149
	TSC22D4|Q9Y3Q8
	MT1X|P80297
	DTX3|Q8N9I9
	KPNA7|A9QM74
	DEDD|O75618
	PHOSPHO2|Q8TCD6
	SIRT3|Q9NTG7
	MBD1|Q9UIS9
	MKL2|Q9ULH7
	HMG20A|Q9NP66
	CYTH1|Q15438
	PEF1|Q9UBV8
	CNDP1|Q96KN2
	ZNF12|P17014
	ATXN1|P54253
	AREL1|O15033
	SS18L1|O75177
	SYMPK|Q92797
	PADI3|Q9ULW8
	ATF7IP|Q6VMQ6
	RTEL1|Q9NZ71
	ELF2|Q15723
	PPP1R14C|Q8TAE6
	PADI2|Q9Y2J8
	CYTH4|Q9UIA0
	MYOZ2|Q9NPC6
	HPSE2|Q8WWQ2
	MMP17|Q9ULZ9
	CLOCK|O15516
	CCNO|P22674
	TIMM17B|O60830
	GGNBP2|Q9H3C7
	BARX2|Q9UMQ3
	GREM2|Q9H772
	ELF4|Q99607
	PTPMT1|Q8WUK0
	GABPA|Q06546
	PLEKHB2|Q96CS7
	PPEF2|O14830
	POU5F1|Q01860
	SOX8|P57073
	HERC5|Q9UII4
	LHX9|Q9NQ69
	MT1L|Q93083
	PADI1|Q9ULC6
	PDCL3|Q9H2J4
	TRIM3|O75382
	MT1F|P04733
	HSPA2|P54652
	MMP11|P24347
	COPS8|Q99627
	UBE2M|P61081
	NR3C2|P08235
	NBEA|Q8NFP9
	POU2F3|Q9UKI9
	SAP25|Q8TEE9
	MT1G|P13640
	PEPD|P12955
	NELFB|Q8WX92
	SBNO2|Q9Y2G9
	SMOX|Q9NWM0
	CLK1|P49759
	MT1H|P80294
	RQCD1|Q92600
	UCKL1|Q9NWZ5
	HSPB8|Q9UJY1
	TLE1|Q04724
	IL23A|Q9NPF7
	SENP2|Q9HC62
	HAGH|Q16775
	BAALC|Q8WXS3
	FAM110B|Q8TC76
	NDNL2|Q96MG7
	ENPP2|Q13822
	HSPB6|O14558
	PPP4R2|Q9NY27
	PPP1CB|P62140
	LMO1|P25800
	TMSB4X|P62328
	HERC2|O95714
	AKAP9|Q99996
	BLM|P54132
	CAPG|P40121
	HNRNPUL1|Q9BUJ2
	ABLIM2|Q6H8Q1
	SFI1|A8K8P3
	SIRT6|Q8N6T7
	GPD2|P43304
	HSPA7|P48741
	VGLL2|Q8N8G2
	VAX2|Q9UIW0
	EXOC8|Q8IYI6
	IL27RA|Q6UWB1
	CIDEC|Q96AQ7
	KPNA4|O00629
	HSPA4L|O95757
	STK33|Q9BYT3
	PRICKLE4|Q2TBC4
	PRSS3|P35030
	FOPNL|Q96NB1
	ZNF622|Q969S3
	HPGD|P15428
	CYTH3|O43739
	DAPK2|Q9UIK4
	GAD2|Q05329
	RPUSD1|Q9UJJ7
	ETV7|Q9Y603
	PARP3|Q9Y6F1
	PXK|Q7Z7A4
	NFIL3|Q16649
	TOX3|O15405
	POU1F1|P28069
	POU2F2|P09086
	AKT3|Q9Y243
	PPP1R14B|Q96C90
	FAM168B|A1KXE4
	MMP16|P51512
	FBP1|P09467
	DUSP11|O75319
	MMP15|P51511
	PCBD2|Q9H0N5
	MDM4|O15151
	SCYL2|Q6P3W7
	RPL12|P30050
	NMRAL1|Q9HBL8
	TES|Q9UGI8
	KIAA1598|A0MZ66
	OGFRL1|Q5TC84
	UBE2T|Q9NPD8
	NEURL1|O76050
	BASP1|P80723
	ETV6|P41212
	KATNB1|Q9BVA0
	NKX6-1|P78426
	PATL1|Q86TB9
	SPAG1|Q07617
	MAGEH1|Q9H213
	AHRR|A9YTQ3
	PPP3CC|P48454
	ASXL1|Q8IXJ9
	CRIP1|P50238
	SSRP1|Q08945
	CTDSPL2|Q05D32
	SUV39H2|Q9H5I1
	UBE2F|Q969M7
	PPP1R2P3|Q6NXS1
	A1CF|Q9NQ94
	RIPPLY1|Q0D2K3
	NELFCD|Q8IXH7
	BRD7|Q9NPI1
	EBI3|Q14213
	VIMP|Q9BQE4
	NR5A2|O00482
	PLAA|Q9Y263
	MT1E|P04732
	CCNE2|O96020
	JARID2|Q92833
	FMO3|P31513
	C19orf57|Q0VDD7
	CCNA1|P78396
	PPP1R2P1|Q96PQ5
	MT1B|P07438
	PLEKHA3|Q9HB20
	GPHN|Q9NQX3
	RASD1|Q9Y272
	GTF2A1|P52655
	ELF1|P32519
	COMMD6|Q7Z4G1
	LONRF3|Q496Y0
	MYOZ1|Q9NP98
	TIMELESS|Q9UNS1
	CSRP2BP|Q9H8E8
	NSMCE1|Q8WV22
	APOA1BP|Q8NCW5
	URI1|O94763
	SCT|P09683
	NEURL1B|A8MQ27
	SENP6|Q9GZR1
	EFCAB13|Q8IY85
	IFT20|Q8IY31
	FMO1|Q01740
	TRO|Q12816
	ZNF652|Q9Y2D9
	FBXW4|P57775
	CCNB3|Q8WWL7
	HSPA13|P48723
	ALKBH7|Q9BT30
	PHACTR2|O75167
	HMGXB4|Q9UGU5
	SP100|P23497
	ZNF282|Q9UDV7
	DND1|Q8IYX4
	MMP27|Q9H306
	ETV2|O00321
	RGN|Q15493
	FAM188A|Q9H8M7
	PANK1|Q8TE04
	FEV|Q99581
	BCLAF1|Q9NYF8
	CARM1|Q86X55
	USO1|O60763
	APAF1|O14727
	SCIN|Q9Y6U3
	MPLKIP|Q8TAP9
	FNDC1|Q4ZHG4
	LHX2|P50458
	AGBL1|Q96MI9
	HSCB|Q8IWL3
	MED30|Q96HR3
	RBM47|A0AV96
	ASXL2|Q76L83
	SNRNP40|Q96DI7
	ARID1A|O14497
	KMT2A|Q03164
	UBE2C|O00762
	RIT2|Q99578
	RNF8|O76064
	RFX5|P48382
	MYSM1|Q5VVJ2
	AGAP1|Q9UPQ3
	PBXIP1|Q96AQ6
	HSPA14|Q0VDF9
	RBM44|Q6ZP01
	PHB2|Q99623
	PGM2|Q96G03
	AASDHPPT|Q9NRN7
	RSRC1|Q96IZ7
	EIF2S3|P41091
	PCBD1|P61457
	RPUSD2|Q8IZ73
	GCG|P01275
	HERC4|Q5GLZ8
	TNS1|Q9HBL0
	PAFAH1B1|P43034
	CCNT2|O60583
	WDR62|O43379
	LMX1B|O60663
	SIRT2|Q8IXJ6
	AVIL|O75366
	STRN3|Q13033
	RHOF|Q9HBH0
	NR2F6|P10588
	TRIP12|Q14669
	SIRT7|Q9NRC8
	LIMS2|Q7Z4I7
	FHL5|Q5TD97
	SLC25A5|P05141
	BRPF3|Q9ULD4
	TPRKB|Q9Y3C4
	RNF220|Q5VTB9
	TOB2|Q14106
	SULT2B1|O00204
	BHLHE22|Q8NFJ8
	CAPNS1|P04632
	WDR16|Q8N1V2
[BCR]:298
	PEX10|O60683
	KALRN|O60229
	SBF1|O95248
	PEAK1|Q9H792
	SBF2|Q86WG5
	CMTM1|Q8IZ96
	AURKC|Q9UQB9
	DNAJC6|O75061
	FOXF2|Q12947
	DNM3|Q9UQ16
	IGHE|P01854
	CNN3|Q15417
	CCL20|P78556
	ABR|Q12979
	BATF|Q16520
	BUB1B|O60566
	FOXC2|Q99958
	APOH|P02749
	MAL2|Q969L2
	SH3D19|Q5HYK7
	TNS4|Q8IZW8
	PTPRN|Q16849
	BCL6B|Q8N143
	OVGP1|Q12889
	FOXO6|A8MYZ6
	PVRL4|Q96NY8
	INSC|Q1MX18
	DOK7|Q18PE1
	TRPV1|Q8NER1
	CABS1|Q96KC9
	CHFR|Q96EP1
	GLS|O94925
	F11R|Q9Y624
	CLK3|P49761
	CREB3L3|Q68CJ9
	ZNF148|Q9UQR1
	CNKSR2|Q8WXI2
	ANKRD42|Q8N9B4
	CCL23|P55773
	CMTM5|Q96DZ9
	IFITM2|Q01629
	NCR3|O14931
	BARD1|Q99728
	UBE3B|Q7Z3V4
	STK40|Q8N2I9
	CHST5|Q9GZS9
	FOXS1|O43638
	CHST1|O43916
	SNCAIP|Q9Y6H5
	SYVN1|Q86TM6
	CCL7|P80098
	LYNX1|Q9BZG9
	SH3TC1|Q8TE82
	AURKB|Q96GD4
	INPP5B|P32019
	UHMK1|Q8TAS1
	MAZ|P56270
	TPTE|P56180
	LRTOMT|Q8WZ04
	ATP13A2|Q9NQ11
	FOXE1|O00358
	ULK2|Q8IYT8
	CCL3L1|P16619
	CHEK2|O96017
	MS4A2|Q01362
	MAP3K12|Q12852
	MAPK6|Q16659
	CCL25|O15444
	ATP9A|O75110
	VPREB1|P12018
	CLIP3|Q96DZ5
	HEXB|P07686
	TNFRSF17|Q02223
	PIP4K2B|P78356
	BOK|Q9UMX3
	OSBP|P22059
	CX3CL1|P78423
	KLRK1|P26718
	ANKRD1|Q15327
	MAPK8IP1|Q9UQF2
	FOXN3|O00409
	ATP2B2|Q01814
	OCRL|Q01968
	FOXK1|P85037
	CCL22|O00626
	GABPB1|Q06547
	PINK1|Q9BXM7
	AMFR|Q9UKV5
	PLEKHB1|Q9UF11
	NEK1|Q96PY6
	DOCK11|Q5JSL3
	TPTE2|Q6XPS3
	RHOV|Q96L33
	MAPKAPK3|Q16644
	DGKE|P52429
	INVS|Q9Y283
	ULK1|O75385
	CLEC1B|Q9P126
	FOXP3|Q9BZS1
	CD96|P40200
	AGAP3|Q96P47
	RP2|O75695
	ATP13A3|Q9H7F0
	CCL24|O00175
	RBP7|Q96R05
	PLEK2|Q9NYT0
	GUCY2D|Q02846
	CYTH2|Q99418
	DEPDC1|Q5TB30
	RAP2C|Q9Y3L5
	MCL1|Q07820
	CR1|P17927
	JDP2|Q8WYK2
	PLK1|P53350
	PTPRQ|Q9UMZ3
	SNX16|P57768
	SEMA3D|O95025
	FOXF1|Q12946
	ITPR3|Q14573
	FOXP4|Q8IVH2
	ARHGAP22|Q7Z5H3
	ATP13A5|Q4VNC0
	JAZF1|Q86VZ6
	CRYGC|P07315
	MUCB_HUMAN|P04220
	KANK2|Q63ZY3
	PTPRO|Q16827
	SEZ6|Q53EL9
	VSIG4|Q9Y279
	CCL18|P55774
	FOXP2|O15409
	RGS14|O43566
	DUSP2|Q05923
	MEX3C|Q5U5Q3
	RAPGEF2|Q9Y4G8
	HIVEP1|P15822
	FOXA2|Q9Y261
	CCNK|O75909
	RBP1|P09455
	IQGAP3|Q86VI3
	FOSL2|P15408
	KLRC1|P26715
	RPS6KA4|O75676
	CLEC7A|Q9BXN2
	KPNA7|A9QM74
	DIRAS3|O95661
	CYTH1|Q15438
	SCYL1|Q96KG9
	TBC1D2|Q9BYX2
	CLNK|Q7Z7G1
	CXCL16|Q9H2A7
	IKZF2|Q9UKS7
	PTPRG|P23470
	BAK1|Q16611
	GAPT|Q8N292
	CHN2|P52757
	SYMPK|Q92797
	SIGLEC6|O43699
	LILRB4|Q8NHJ6
	BCL2A1|Q16548
	CYTH4|Q9UIA0
	GABPB2|Q8TAK5
	ATF6|P18850
	FCGR2C|P31995
	CCNO|P22674
	BCL2L14|Q9BZR8
	STK16|O75716
	TBPL2|Q6SJ96
	PLK3|Q9H4B4
	CMTM2|Q8TAZ6
	ZBTB7A|O95365
	C4BPA|P04003
	TAPBP|O15533
	TRIO|O75962
	PTPMT1|Q8WUK0
	PRKD3|O94806
	PLEKHB2|Q96CS7
	PRDM1|O75626
	CD69|Q07108
	DGKH|Q86XP1
	ATP8B4|Q8TF62
	CLK1|P49759
	CD46|P15529
	LILRB3|O75022
	FOXM1|Q08050
	MAPKAPK5|Q8IW41
	ATP2B3|Q16720
	P2RX4|Q99571
	PODXL|O00592
	CCNF|P41002
	CCL21|O00585
	OSBPL1A|Q9BXW6
	CD226|Q15762
	FOXD1|Q16676
	CHST7|Q9NS84
	CCT3|P49368
	MIB1|Q86YT6
	SIGLEC10|Q96LC7
	SIGLEC7|Q9Y286
	CCL11|P51671
	PNPT1|Q8TCS8
	KPNA4|O00629
	STK33|Q9BYT3
	HS3ST2|Q9Y278
	NEURL3|Q96EH8
	SELE|P16581
	TEX2|Q8IWB9
	CKLF|Q9UBR5
	TRPV2|Q9Y5S1
	CYTH3|O43739
	CASS4|Q9NQ75
	PXK|Q7Z7A4
	NFIL3|Q16649
	CMTM7|Q96FZ5
	AKT3|Q9Y243
	IFNL2|Q8IZJ0
	ATP9B|O43861
	DUSP11|O75319
	RAPGEF6|Q8TEU7
	SCYL2|Q6P3W7
	LILRA3|Q8N6C8
	STAP2|Q9UGK3
	ATP13A4|Q4VNC1
	CCL17|Q92583
	LRRK2|Q5S007
	SLC3A2|P08195
	MS4A3|Q96HJ5
	SGK071|Q8NE28
	PTPRZ1|P23471
	H2AFX|P16104
	BCL2L2|Q92843
	IER3|P46695
	CNKSR1|Q969H4
	FXR2|P51116
	HNRNPLL|Q8WVV9
	CDK18|Q07002
	MAK|P20794
	TNIK|Q9UKE5
	GRK7|Q8WTQ7
	ATP2B1|P20020
	MIB2|Q96AX9
	HS3ST3A1|Q9Y663
	CCNE2|O96020
	AURKA|O14965
	HS3ST1|O14792
	FOXC1|Q12948
	CCNA1|P78396
	PLEKHA3|Q9HB20
	MEX3B|Q6ZN04
	NDST2|P52849
	NSMCE1|Q8WV22
	CCL16|O15467
	PPP1R27|Q86WC6
	CCNB3|Q8WWL7
	PTPRN2|Q92932
	CDK13|Q14004
	PALD1|Q9ULE6
	PKN3|Q6P5Z2
	CCL4L1|Q8NHW4
	FOXP1|Q9H334
	PIP5KL1|Q5T9C9
	ZP3|P21754
	CCL5|P13501
	NDST1|P52848
	HS3ST3B1|Q9Y662
	FRMPD1|Q5SYB0
	PLP2|Q04941
	PLEKHA2|Q9HB19
	AAK1|Q2M2I8
	GULP1|Q9UBP9
	ANKRD27|Q96NW4
	IKZF3|Q9UKT9
	ARHGAP1|Q07960
	PLK2|Q9NYY3
	HS2ST1|Q7LGA3
	RIT2|Q99578
	RHEBL1|Q8TAI7
	HOMER1|Q86YM7
	KIR2DL4|Q99706
	AGAP1|Q9UPQ3
	DOCK5|Q9H7D0
	MS4A1|P11836
	TNS1|Q9HBL0
	FOXL2|P58012
	CDK14|O94921
	HS3ST6|Q96QI5
	IFITM3|Q01628
	XCL2|Q9UBD3
	RHOF|Q9HBH0
	TNFRSF13B|O14836
	CCL13|Q99616
	ATP10A|O60312
	NCR1|O76036
	GUCY2F|P51841
	IPCEF1|Q8WWN9
	HS3ST5|Q8IZT8
	COTL1|Q14019
	FRMPD4|Q14CM0
[BDNF]:373
	IFT122|Q9HBG6
	KCNA6|P17658
	PEAK1|Q9H792
	SORBS3|O60504
	AURKC|Q9UQB9
	PCDH12|Q9NPG4
	KCND2|Q9NZV8
	FOXF2|Q12947
	MAP2|P11137
	KERA|O60938
	CNN3|Q15417
	LTK|P29376
	GABRB1|P18505
	RAB39A|Q14964
	RAE1|P78406
	TRIM47|Q96LD4
	TLE3|Q04726
	PIM2|Q9P1W9
	KCNC4|Q03721
	EIF4E3|Q8N5X7
	KCNA5|P22460
	GRIK1|P39086
	KCNK18|Q7Z418
	BUB1B|O60566
	PDLIM2|Q96JY6
	FOXC2|Q99958
	RNF138|Q8WVD3
	AMIGO2|Q86SJ2
	PTPRS|Q13332
	AATK|Q6ZMQ8
	TNS4|Q8IZW8
	GTPBP1|O00178
	KCND1|Q9NSA2
	DPYS|Q14117
	IGHA2|P01877
	FOXO6|A8MYZ6
	PAIP1|Q9H074
	WRAP53|Q9BUR4
	INSC|Q1MX18
	RC3H2|Q9HBD1
	TEK|Q02763
	KCNH4|Q9UQ05
	CHRNA1|P02708
	PTK7|Q13308
	RAB3D|O95716
	TRPV1|Q8NER1
	GRIK5|Q16478
	SLC6A11|P48066
	CHRNB4|P30926
	RTN4R|Q9BZR6
	GABRQ|Q9UN88
	CD8B|P10966
	CLK3|P49761
	WDR77|Q9BQA1
	CREB3L3|Q68CJ9
	PCDHA5|Q9Y5H7
	P2RX2|Q9UBL9
	SHROOM2|Q13796
	PCDH11X|Q9BZA7
	ANKRD42|Q8N9B4
	KCNC3|Q14003
	KCNC1|P48547
	MERTK|Q12866
	BARD1|Q99728
	STK40|Q8N2I9
	DSC2|Q02487
	KCTD7|Q96MP8
	MLST8|Q9BVC4
	CPM|P14384
	FOXS1|O43638
	DIDO1|Q9BTC0
	RRP9|O43818
	GRIN2A|Q12879
	PHRF1|Q9P1Y6
	SNCAIP|Q9Y6H5
	LIN28A|Q9H9Z2
	GABBR1|Q9UBS5
	SH3TC1|Q8TE82
	HYAL3|O43820
	AURKB|Q96GD4
	UHMK1|Q8TAS1
	GRIP2|Q9C0E4
	FAT4|Q6V0I7
	GRIA4|P48058
	FOXE1|O00358
	PCDHA7|Q9UN72
	LMTK2|Q8IWU2
	GABRA6|Q16445
	RC3H1|Q5TC82
	EIF2B1|Q14232
	TLE4|Q04727
	CLIP3|Q96DZ5
	SH3PXD2A|Q5TCZ1
	EIF2B3|Q9NR50
	PCDHAC2|Q9Y5I4
	TNFRSF17|Q02223
	MPP5|Q8N3R9
	OSBP|P22059
	CPA4|Q9UI42
	SNTB2|Q13425
	ANKRD1|Q15327
	OGN|P20774
	HNRNPU|Q00839
	LSAMP|Q13449
	MAGI3|Q5TCQ9
	EIF2B5|Q13144
	MAPK8IP1|Q9UQF2
	TLR3|O15455
	FOXN3|O00409
	FOXK1|P85037
	SORBS1|Q9BX66
	P2RX1|P51575
	GABPB1|Q06547
	DDR2|Q16832
	PPP2R3B|Q9Y5P8
	EIF5|P55010
	PINK1|Q9BXM7
	EIF2B2|P49770
	MELK|Q14680
	PLEKHB1|Q9UF11
	NEK1|Q96PY6
	HYAL1|Q12794
	KCNA10|Q16322
	DOCK11|Q5JSL3
	GABRD|O14764
	ESPN|B1AK53
	ASH2L|Q9UBL3
	RHOV|Q96L33
	S72L2_HUMAN|A8MSY0
	INVS|Q9Y283
	DTNB|O60941
	P2RX3|P56373
	FOXP3|Q9BZS1
	TLE2|Q04725
	AGAP3|Q96P47
	TAF13|Q15543
	GLRA2|P23416
	MDFIC|Q9P1T7
	PCDHAC1|Q9H158
	TWF2|Q6IBS0
	PCDHB6|Q9Y5E3
	APC2|O95996
	KCNK4|Q9NYG8
	PIM1|P11309
	CYTH2|Q99418
	PCDH17|O14917
	CSNK2A2|P19784
	GRIN2C|Q14957
	JDP2|Q8WYK2
	DSC3|Q14574
	KCNN4|O15554
	PLK1|P53350
	GRIN3B|O60391
	NGEF|Q8N5V2
	CHRNG|P07510
	CAND2|O75155
	SNX16|P57768
	FOXF1|Q12946
	GLRA3|O75311
	STX16|O14662
	FOXP4|Q8IVH2
	ARHGEF37|A1IGU5
	KIFC1|Q9BW19
	SIRPG|Q9P1W8
	FBXO40|Q9UH90
	KANK2|Q63ZY3
	RTN4RL1|Q86UN2
	STX11|O75558
	CHRNA2|Q15822
	NUAK1|O60285
	PIK3R4|Q99570
	KCNJ9|Q92806
	FOXP2|O15409
	RNF123|Q5XPI4
	FOXA2|Q9Y261
	SLC6A2|P23975
	NPR2|P20594
	KCNK13|Q9HB14
	RYR2|Q92736
	ARHGEF10L|Q9HCE6
	PCDHB3|Q9Y5E6
	RPS6KA4|O75676
	STRN|O43815
	TIAM2|Q8IVF5
	PWP2|Q15269
	PCDHA6|Q9UN73
	TULP3|O75386
	RNF187|Q5TA31
	ASZ1|Q8WWH4
	KPNA7|A9QM74
	CYTH1|Q15438
	TLR5|O60602
	CDH13|P55290
	GRIK4|Q16099
	SYMPK|Q92797
	DLG4|P78352
	SYN3|O14994
	ARHGEF26|Q96DR7
	PTPN13|Q12923
	CYTH4|Q9UIA0
	GABPB2|Q8TAK5
	TLR9|Q9NR96
	KCNK7|Q9Y2U2
	KCNA2|P16389
	USH1C|Q9Y6N9
	STK16|O75716
	FAT2|Q9NYQ8
	CDCP1|Q9H5V8
	RNF20|Q5VTR2
	NCF1C|A8MVU1
	LRRN2|O75325
	PLK3|Q9H4B4
	MCF2L|O15068
	CDHR1|Q96JP9
	GRIK2|Q13002
	GLRA4|Q5JXX5
	GRIN2D|O15399
	CHRNE|Q04844
	PLEKHB2|Q96CS7
	DTNA|Q9Y4J8
	SH3BP4|Q9P0V3
	MAP4|P27816
	CHRNB2|P17787
	PCDH15|Q96QU1
	TRRAP|Q9Y4A5
	RNF10|Q8N5U6
	PBK|Q96KB5
	NBEA|Q8NFP9
	KCNV1|Q6PIU1
	KCNJ11|Q14654
	IFNAR1|P17181
	EIF4E2|O60573
	MAGI2|Q86UL8
	KCTD5|Q9NXV2
	GRID2|O43424
	CLK1|P49759
	PIM3|Q86V86
	RNF169|Q8NCN4
	TLE1|Q04724
	PCDHA8|Q9Y5H6
	FOXM1|Q08050
	PSKH1|P11801
	PCDHA4|Q9UN74
	CPLX3|Q8WVH0
	BRSK2|Q8IWQ3
	CHRNA4|P43681
	PSD4|Q8NDX1
	OSBPL1A|Q9BXW6
	GOPC|Q9HD26
	NEK2|P51955
	FOXD1|Q16676
	PCDHB12|Q9Y5F1
	PKD1|P98161
	MIB1|Q86YT6
	PASK|Q96RG2
	HNRNPUL1|Q9BUJ2
	PCDHA10|Q9Y5I2
	DNMT1|P26358
	PCDHA11|Q9Y5I1
	DSC1|Q08554
	EIF2B4|Q9UI10
	KPNA4|O00629
	STK33|Q9BYT3
	DLGAP1|O14490
	PCDHA2|Q9Y5H9
	P2RX6|O15547
	TRPV2|Q9Y5S1
	RIT1|Q92963
	KCNA4|P22459
	RAB21|Q9UL25
	CYTH3|O43739
	LIN28B|Q6ZN17
	YBX2|Q9Y2T7
	PTPRD|P23468
	KCNMB1|Q16558
	PXK|Q7Z7A4
	NFIL3|Q16649
	TLR7|Q9NYK1
	FUBP1|Q96AE4
	GABRA5|P31644
	AKT3|Q9Y243
	GRM1|Q13255
	DOCK9|Q9BZ29
	BRSK1|Q8TDC3
	RTN4RL2|Q86UN3
	GRM5|P41594
	SCYL2|Q6P3W7
	DLG2|Q15700
	SH3PXD2B|A1X283
	RASGRF2|O14827
	PCDH8|O95206
	RNF41|Q9H4P4
	KATNB1|Q9BVA0
	MC4R|P32245
	SLC6A3|Q01959
	CDH23|Q9H251
	SGK071|Q8NE28
	MPP1|Q00013
	GRIK3|Q13003
	CHRNB1|P11230
	BAIAP2L2|Q6UXY1
	MAK|P20794
	GRK7|Q8WTQ7
	EIF2S3L|Q2VIR3
	PLAA|Q9Y263
	MIB2|Q96AX9
	AURKA|O14965
	PDZD7|Q9H5P4
	PPP2CB|P62714
	KCNJ2|P63252
	FOXC1|Q12948
	GABRB2|P47870
	PLEKHA3|Q9HB20
	CRMP1|Q14194
	RASD1|Q9Y272
	NSMCE1|Q8WV22
	NBR1|Q14596
	RAB8A|P61006
	FBXW4|P57775
	SHROOM4|Q9ULL8
	KCTD1|Q719H9
	PPP1R27|Q86WC6
	KCTD11|Q693B1
	FOXP1|Q9H334
	KCNQ3|O43525
	STX2|P32856
	DPYSL4|O14531
	S72L1_HUMAN|A6NK39
	SLC6A4|P31645
	FRMPD1|Q5SYB0
	NCF1B|A6NI72
	APAF1|O14727
	AAK1|Q2M2I8
	GULP1|Q9UBP9
	RIMKLB|Q9ULI2
	ANKRD27|Q96NW4
	MPP6|Q9NZW5
	SNRNP40|Q96DI7
	PLK2|Q9NYY3
	KCNMB4|Q86W47
	RIT2|Q99578
	RHOQ|P17081
	RHEBL1|Q8TAI7
	NPHS1|O60500
	AGAP1|Q9UPQ3
	GABRP|O00591
	DNMBP|Q6XZF7
	GLRA1|P23415
	RAB33A|Q14088
	PAFAH1B1|P43034
	FOXL2|P58012
	DSTYK|Q6XUX3
	WDR62|O43379
	SYN2|Q92777
	EIF4E1B|A6NMX2
	STRN3|Q13033
	RHOF|Q9HBH0
	NEXN|Q0ZGT2
	PREX1|Q8TCU6
	CSDC2|Q9Y534
	IGF2BP2|Q9Y6M1
	TNNI3K|Q59H18
	DNAAF1|Q8NEP3
	GP9|P14770
	CACNB3|P54284
	CDHR2|Q9BYE9
	ALK|Q9UM73
	CHRNB3|Q05901
	KCNG3|Q8TAE7
	WDR16|Q8N1V2
	PCDHB15|Q9Y5E8
	SIPA1|Q96FS4
	FRMPD4|Q14CM0
[CRH]:124
	PEAK1|Q9H792
	TFAP2B|Q92481
	SYTL2|Q9HCH5
	BATF|Q16520
	BUB1B|O60566
	CST5|P28325
	NEUROD4|Q9HD90
	NEUROD2|Q15784
	C2CD5|Q86YS7
	INSC|Q1MX18
	TRPV1|Q8NER1
	CLK3|P49761
	SPAG16|Q8N0X2
	CREB3L3|Q68CJ9
	CACNA1C|Q13936
	ANKRD42|Q8N9B4
	ZNF488|Q96MN9
	BARD1|Q99728
	STK40|Q8N2I9
	KLF13|Q9Y2Y9
	SNCAIP|Q9Y6H5
	UHMK1|Q8TAS1
	NR2F1|P10589
	WDR55|Q9H6Y2
	CLIP3|Q96DZ5
	OSBP|P22059
	ANKRD1|Q15327
	GABPB1|Q06547
	INTS12|Q96CB8
	PINK1|Q9BXM7
	PLEKHB1|Q9UF11
	NEK1|Q96PY6
	DOCK11|Q5JSL3
	RHOV|Q96L33
	DGKE|P52429
	INVS|Q9Y283
	ZBTB33|Q86T24
	RP2|O75695
	TBX3|O15119
	RBP7|Q96R05
	CYTH2|Q99418
	CTR9|Q6PD62
	JDP2|Q8WYK2
	PLK1|P53350
	SNX16|P57768
	AHI1|Q8N157
	GLP1R|P43220
	GNAS|P63092
	TBX20|Q9UMR3
	ZFP42|Q96MM3
	ADCYAP1R1|P41586
	KANK2|Q63ZY3
	RIMKLA|Q8IXN7
	RGS14|O43566
	RBP1|P09455
	FOSL2|P15408
	CDC20|Q12834
	GPR143|P51810
	PARP4|Q9UKK3
	EMR3|Q9BY15
	KPNA7|A9QM74
	CYTH1|Q15438
	CYTH4|Q9UIA0
	GABPB2|Q8TAK5
	ATF6|P18850
	MAP3K15|Q6ZN16
	CLOCK|O15516
	PLEKHB2|Q96CS7
	PTH1R|Q03431
	CLK1|P49759
	TROAP|Q12815
	CLTCL1|P53675
	GHRHR|Q02643
	CACNA1A|O00555
	PSKH1|P11801
	TAF5|Q15542
	BRSK2|Q8IWQ3
	DCLRE1B|Q9H816
	OSBPL1A|Q9BXW6
	NEK2|P51955
	MIB1|Q86YT6
	PRPF19|Q9UMS4
	KPNA4|O00629
	STK33|Q9BYT3
	JADE1|Q6IE81
	TRPV2|Q9Y5S1
	CYTH3|O43739
	SCN9A|Q15858
	PARP3|Q9Y6F1
	PXK|Q7Z7A4
	NFIL3|Q16649
	CD97|P48960
	AKT3|Q9Y243
	BRSK1|Q8TDC3
	SCYL2|Q6P3W7
	CMTM6|Q9NX76
	STAP2|Q9UGK3
	CALCR|P30988
	AHRR|A9YTQ3
	SGK071|Q8NE28
	GNG4|P50150
	DCAF6|Q58WW2
	GRK7|Q8WTQ7
	PAAF1|Q9BRP4
	CHAF1B|Q13112
	MIB2|Q96AX9
	PLEKHA3|Q9HB20
	DCAF8|Q5TAQ9
	PHF1|O43189
	PPP1R27|Q86WC6
	TBX5|Q99593
	USO1|O60763
	STK17B|O94768
	WIPI2|Q9Y4P8
	SYTL3|Q4VX76
	ANKRD27|Q96NW4
	TMEM123|Q8N131
	MMEL1|Q495T6
	PLCB2|Q00722
	UTP11L|Q9Y3A2
	RHOF|Q9HBH0
	MAP3K6|O95382
	PCCA|P05165
	BHLHE22|Q8NFJ8
[EGFR]:1205
	DNAJA3|Q96EY1
	NEB|P20929
	SERPINB2|P05120
	HERPUD1|Q15011
	SERPINB9|P50453
	PEX10|O60683
	MYO10|Q9HD67
	N4BP1|O75113
	MYO1A|Q9UBC5
	PPAP2C|O43688
	SPTA1|P02549
	SERPINB4|P48594
	S100A7|P31151
	PERP|Q96FX8
	HSPH1|Q92598
	GSPT2|Q8IYD1
	KALRN|O60229
	INO80B|Q9C086
	ARHGAP33|O14559
	NISCH|Q9Y2I1
	SLC5A1|P13866
	CTNND2|Q9UQB3
	RBP2|P50120
	DYM|Q7RTS9
	SBF1|O95248
	MLLT4|P55196
	CD248|Q9HCU0
	VRK3|Q8IV63
	PEAK1|Q9H792
	IL16|Q14005
	SFTPD|P35247
	GFAP|P14136
	SBF2|Q86WG5
	RBM3|P98179
	SPRR1A|P35321
	ASNA1|O43681
	MYH7|P12883
	AURKC|Q9UQB9
	STX3|Q13277
	PCDH12|Q9NPG4
	ST3GAL2|Q16842
	PLXNB1|O43157
	PXMP2|Q9NR77
	PHLPP1|O60346
	DNAJC6|O75061
	OTUB2|Q96DC9
	WBP4|O75554
	ZFYVE27|Q5T4F4
	LIMA1|Q9UHB6
	BICD2|Q8TD16
	APOB|P04114
	CNN3|Q15417
	ATP5B|P06576
	NIN|Q8N4C6
	SYTL2|Q9HCH5
	REC4_HUMAN|P61573
	BATF|Q16520
	SEMA6B|Q9H3T3
	STIM2|Q9P246
	VCAM1|P19320
	NEK6|Q9HC98
	PIM2|Q9P1W9
	CDKN2C|P42773
	TRMT1L|Q7Z2T5
	SLAIN2|Q9P270
	TBC1D26|Q86UD7
	BNIPL|Q7Z465
	RPLP1|P05386
	INTU|Q9ULD6
	SACM1L|Q9NTJ5
	BUB1B|O60566
	MSI2|Q96DH6
	OTOA|Q7RTW8
	DDX59|Q5T1V6
	CORO7|P57737
	TNKS|O95271
	NDE1|Q9NXR1
	MYT1L|Q9UL68
	SLC30A5|Q8TAD4
	TBC1D21|Q8IYX1
	PRX|Q9BXM0
	CYP26B1|Q9NR63
	POTEJ|P0CG39
	ATP1A4|Q13733
	LSM3|P62310
	POLR3D|P05423
	PTPRS|Q13332
	COMMD7|Q86VX2
	ATP6V1B1|P15313
	NCF4|Q15080
	FERMT3|Q86UX7
	HNRNPA1L2|Q32P51
	TNS4|Q8IZW8
	MAP3K9|P80192
	SYNCRIP|O60506
	PPAP2B|O14495
	RAB6C|Q9H0N0
	SNRPG|P62308
	MUC20|Q8N307
	KCNJ10|P78508
	PAIP2B|Q9ULR5
	PTPRN|Q16849
	MALL|Q13021
	CHMP4B|Q9H444
	ACBD6|Q9BR61
	RADIL|Q96JH8
	MATN4|O95460
	ACTBL2|Q562R1
	MAP1A|P78559
	LRRC47|Q8N1G4
	MYL1|P05976
	ARL4D|P49703
	TBC1D24|Q9ULP9
	AGBL5|Q8NDL9
	IGHA2|P01877
	PLXNC1|O60486
	C2CD5|Q86YS7
	PAK4|O96013
	SNX27|Q96L92
	SPSB2|Q99619
	TBC1D3H|P0C7X1
	RBM24|Q9BX46
	DDX53|Q86TM3
	USP6|P35125
	DOK7|Q18PE1
	BLOC1S3|Q6QNY0
	AMOT|Q4VCS5
	TTLL6|Q8N841
	LHX5|Q9H2C1
	PTK7|Q13308
	LHX8|Q68G74
	SERPINB7|O75635
	FNTB|P49356
	RNF7|Q9UBF6
	CHFR|Q96EP1
	DDX19A|Q9NUU7
	QKI|Q96PU8
	DOCK7|Q96N67
	RABGGTB|P53611
	RGL2|O15211
	ARHGEF40|Q8TER5
	MYH7B|A7E2Y1
	TLN2|Q9Y4G6
	CDC42EP4|Q9H3Q1
	FGD5|Q6ZNL6
	CLK3|P49761
	SAMD4B|Q5PRF9
	ADIG|Q0VDE8
	NEBL|O76041
	CREB3L3|Q68CJ9
	KRT82|Q9NSB4
	PCDHA5|Q9Y5H7
	PCDH11X|Q9BZA7
	ARHGAP8|P85298
	WNK4|Q96J92
	GPIHBP1|Q8IV16
	SH3GL1|Q99961
	AGAP8|Q5SRD3
	SH3RF1|Q7Z6J0
	ANKRD42|Q8N9B4
	OPA1|O60313
	BIN1|O00499
	SYNRG|Q9UMZ2
	RRAD|P55042
	ST3GAL1|Q11201
	MLXIPL|Q9NP71
	MNT|Q99583
	DCX|O43602
	ZNF488|Q96MN9
	CKB|P12277
	STK40|Q8N2I9
	THBD|P07204
	SMAD5|Q99717
	NOVA2|Q9UNW9
	ARAP3|Q8WWN8
	RTP4|Q96DX8
	EEF1D|P29692
	ATG13|O75143
	DSC2|Q02487
	WTIP|A6NIX2
	KLF13|Q9Y2Y9
	SEMA3G|Q9NS98
	DIDO1|Q9BTC0
	BEX2|Q9BXY8
	PDLIM7|Q9NR12
	SSH1|Q8WYL5
	DDX42|Q86XP3
	MYH14|Q7Z406
	TOMM22|Q9NS69
	MAGOH|P61326
	KRT24|Q2M2I5
	SRGN|P10124
	PLIN2|Q99541
	VDAC1|P21796
	ING4|Q9UNL4
	AKAP4|Q5JQC9
	ZWILCH|Q9H900
	DES|P17661
	SNCAIP|Q9Y6H5
	MPDZ|O75970
	NGFRAP1|Q00994
	SERPINA1|P01009
	CDK5R2|Q13319
	MDP1|Q86V88
	XKRY|O14609
	ONECUT1|Q9UBC0
	SFSWAP|Q12872
	SYVN1|Q86TM6
	SEMA3E|O15041
	SH3TC1|Q8TE82
	HUS1|O60921
	APLF|Q8IW19
	NPR1|P16066
	AURKB|Q96GD4
	ARHGEF16|Q5VV41
	FKBP8|Q14318
	UHMK1|Q8TAS1
	ASCC1|Q8N9N2
	AGAP5|A6NIR3
	ANKHD1|Q8IWZ3
	GLTP|Q9NZD2
	TPTE|P56180
	FAT4|Q6V0I7
	MEIS2|O14770
	ARHGAP4|P98171
	LRTOMT|Q8WZ04
	ARHGEF9|O43307
	MYH6|P13533
	CLTB|P09497
	PCDHA7|Q9UN72
	S72L3_HUMAN|A6NG73
	LAMTOR3|Q9UHA4
	SORBS2|O94875
	MTMR3|Q13615
	CHEK2|O96017
	B4GALT7|Q9UBV7
	INPP5E|Q9NRR6
	FOLH1|Q04609
	DUSP14|O95147
	ATP11B|Q9Y2G3
	KRT20|P35900
	NSG1|P42857
	DIS3|Q9Y2L1
	MAP3K12|Q12852
	CEBPG|P53567
	RBM38|Q9H0Z9
	HSPA12B|Q96MM6
	BICD1|Q96G01
	DSG4|Q86SJ6
	EPHB6|O15197
	NOS2|P35228
	CDC42EP5|Q6NZY7
	LASP1|Q14847
	BCL2L12|Q9HB09
	RNPC3|Q96LT9
	RGS8|P57771
	ST8SIA4|Q92187
	STYX|Q8WUJ0
	FGD3|Q5JSP0
	B4GALT1|P15291
	CENPT|Q96BT3
	SH2D4A|Q9H788
	GGA2|Q9UJY4
	FAAH|O00519
	PI4KB|Q9UBF8
	CTNNA3|Q9UI47
	ADIPOR1|Q96A54
	APBB1IP|Q7Z5R6
	CLIP3|Q96DZ5
	DDX17|Q92841
	ATP12A|P54707
	PCDHAC2|Q9Y5I4
	PTP4A3|O75365
	TNFRSF17|Q02223
	HECTD2|Q5U5R9
	ZBP1|Q9H171
	MACF1|Q9UPN3
	APOD|P05090
	BOK|Q9UMX3
	OSBP|P22059
	OSBPL6|Q9BZF3
	EPHA7|Q15375
	CST7|O76096
	TBC1D25|Q3MII6
	DDX41|Q9UJV9
	STOM|P27105
	FLNC|Q14315
	SLAMF1|Q13291
	ADAM23|O75077
	MAPK8IP1|Q9UQF2
	SCAF1|Q9H7N4
	TBCE|Q15813
	GJD3|Q8N144
	MXI1|P50539
	SIX4|Q9UIU6
	CDC14B|O60729
	REC3_HUMAN|P61572
	FAT1|Q14517
	DCAF12|Q5T6F0
	FERMT2|Q96AC1
	MYH4|Q9Y623
	B4GALT3|O60512
	USH1G|Q495M9
	B3GAT1|Q9P2W7
	DUSP23|Q9BVJ7
	REC17_HUMAN|P61579
	HYOU1|Q9Y4L1
	PPP1R9B|Q96SB3
	RPS17|P08708
	PLEKHM2|Q8IWE5
	GCK|P35557
	PPP1R2P9|O14990
	ARHGEF18|Q6ZSZ5
	ADAM28|Q9UKQ2
	ST3GAL6|Q9Y274
	SERPINB12|Q96P63
	SLC9A3R2|Q15599
	ODF2|Q5BJF6
	RBM25|P49756
	PKP1|Q13835
	FNIP2|Q9P278
	ITIH4|Q14624
	ARL4A|P40617
	PITPNB|P48739
	WRN|Q14191
	ARHGAP32|A7KAX9
	MYO1G|B0I1T2
	MTDH|Q86UE4
	PRRC2A|P48634
	RDM1|Q8NG50
	PPP2R3B|Q9Y5P8
	MYH11|P35749
	TPST1|O60507
	PINK1|Q9BXM7
	PLEKHH2|Q8IVE3
	TBC1D3G|Q6DHY5
	AMFR|Q9UKV5
	MAP3K13|O43283
	RBM4|Q9BWF3
	SLC1A5|Q15758
	KRT25|Q7Z3Z0
	RGS19|P49795
	S100A13|Q99584
	PIK3R6|Q5UE93
	MELK|Q14680
	GEM|P55040
	PLEKHB1|Q9UF11
	NEK1|Q96PY6
	HTRA3|P83110
	ATP1A2|P50993
	KRT36|O76013
	ARHGAP24|Q8N264
	DOCK11|Q5JSL3
	TPTE2|Q6XPS3
	OGFR|Q9NZT2
	PALM|O75781
	AP2A2|O94973
	TBC1D2B|Q9UPU7
	RHOV|Q96L33
	UST|Q9Y2C2
	MYO18A|Q92614
	DAB1|O75553
	FGD4|Q96M96
	EEF2K|O00418
	KANK1|Q14678
	ADH6|P28332
	FLII|Q13045
	ATP8A2|Q9NTI2
	MPZL2|O60487
	INVS|Q9Y283
	ZBTB33|Q86T24
	TLR1|Q15399
	HNRNPL|P14866
	AKAP5|P24588
	ATP13A1|Q9HD20
	EPHA5|P54756
	NPHS2|Q9NP85
	DBP|Q10586
	AGAP3|Q96P47
	SFTPC|P11686
	MYO19|Q96H55
	BATF2|Q8N1L9
	NUDT21|O43809
	RP2|O75695
	COG5|Q9UP83
	PES1|O00541
	PTBP1|P26599
	RAMP2|O60895
	KSR2|Q6VAB6
	LRWD1|Q9UFC0
	ZNF326|Q5BKZ1
	CENPA|P49450
	MDFIC|Q9P1T7
	SYNPO2|Q9UMS6
	BABAM1|Q9NWV8
	PCDHAC1|Q9H158
	AMPH|P49418
	ABLIM1|O14639
	TWF2|Q6IBS0
	WNK2|Q9Y3S1
	PCDHB6|Q9Y5E3
	EIF4A3|P38919
	RBP7|Q96R05
	SPATA13|Q96N96
	MYO9B|Q13459
	CRIP3|Q6Q6R5
	TBCB|Q99426
	LHX4|Q969G2
	TSPO|P30536
	PIK3C3|Q8NEB9
	PIM1|P11309
	CYTH2|Q99418
	PCDH17|O14917
	CEP350|Q5VT06
	IGSF8|Q969P0
	VTI1A|Q96AJ9
	MCL1|Q07820
	JDP2|Q8WYK2
	DSC3|Q14574
	HNRNPDL|O14979
	CLSTN1|O94985
	LDB3|O75112
	PLK1|P53350
	KHDRBS3|O75525
	CEP72|Q9P209
	FGD1|P98174
	TARDBP|Q13148
	TEX14|Q8IWB6
	TYRO3|Q06418
	RUFY1|Q96T51
	MYO7B|Q6PIF6
	SNUPN|O95149
	RAPH1|Q70E73
	CAND2|O75155
	SNX16|P57768
	SAT1|P21673
	STARD10|Q9Y365
	SNPH|O15079
	NXF5|Q9H1B4
	KRT16|P08779
	DUSP16|Q9BY84
	EXOC7|Q9UPT5
	MAPK8IP3|Q9UPT6
	KAL1|P23352
	SLC40A1|Q9NP59
	AQP9|O43315
	CDH6|P55285
	ZAK|Q9NYL2
	EFHC1|Q5JVL4
	ZFP42|Q96MM3
	POTEE|Q6S8J3
	MARCO|Q9UEW3
	RBMX|P38159
	CETN2|P41208
	ANXA6|P08133
	SIRPG|Q9P1W8
	FEZ1|Q99689
	ATP10D|Q9P241
	ACTN2|P35609
	GGA1|Q9UJY5
	EFNA1|P20827
	NCKAP1L|P55160
	LIMS1|P48059
	DDX43|Q9NXZ2
	EIF4A2|Q14240
	CMTM4|Q8IZR5
	RAB27A|P51159
	KANK2|Q63ZY3
	RPL5|P46777
	KHSRP|Q92945
	PITPNM3|Q9BZ71
	CELF4|Q9BZC1
	WEE1|P30291
	MYH3|P11055
	PTPN9|P43378
	CCDC135|Q8IY82
	ANK3|Q12955
	APOBEC1|P41238
	HRG|P04196
	ANKRD54|Q6NXT1
	NUAK1|O60285
	PIK3R4|Q99570
	CETN1|Q12798
	DYRK2|Q92630
	HCN1|O60741
	DERA|Q9Y315
	BCOR|Q6W2J9
	TTBK2|Q6IQ55
	RAP1GDS1|P52306
	PPP1R42|Q7Z4L9
	PROCR|Q9UNN8
	ZSWIM7|Q19AV6
	NDFIP1|Q9BT67
	TBC1D3B|A6NDS4
	ANXA13|P27216
	HTRA2|O43464
	RGS14|O43566
	SEPT6|Q14141
	MYO5A|Q9Y4I1
	SLC1A2|P43004
	ADAM7|Q9H2U9
	MUC15|Q8N387
	PBX1|P40424
	VLDLR|P98155
	NUP62|P37198
	MYH13|Q9UKX3
	TPT1P8|Q9HAU6
	RGS7BP|Q6MZT1
	RAPGEFL1|Q9UHV5
	NDRG2|Q9UN36
	EVPL|Q92817
	DCPS|Q96C86
	MEX3C|Q5U5Q3
	AGAP7|Q5VUJ5
	GP5|P40197
	POTEF|A5A3E0
	PDK3|Q15120
	TBC1D4|O60343
	TBC1D14|Q9P2M4
	PPP1R16B|Q96T49
	RALGPS2|Q86X27
	MYH15|Q9Y2K3
	CST8|O60676
	MGAT4C|Q9UBM8
	SHANK1|Q9Y566
	RBP1|P09455
	CSTA|P01040
	IQGAP3|Q86VI3
	SIGMAR1|Q99720
	CPSF4|O95639
	SERPINC1|P01008
	DDX39A|O00148
	CSRP3|P50461
	LHX6|Q9UPM6
	ARAP2|Q8WZ64
	MYO15A|Q9UKN7
	GTPBP4|Q9BZE4
	PRF1|P14222
	PCDHB3|Q9Y5E6
	RPS6KA4|O75676
	PLXNA2|O75051
	DDX20|Q9UHI6
	DGKZ|Q13574
	CA9|Q16790
	LNX1|Q8TBB1
	SHARPIN|Q9H0F6
	PRPF40A|O75400
	WNK3|Q9BYP7
	RBM27|Q9P2N5
	AP1S2|P56377
	DUSP18|Q8NEJ0
	PANX2|Q96RD6
	PPP1R18|Q6NYC8
	TBC1D12|O60347
	SDCBP2|Q9H190
	PCDHA6|Q9UN73
	SERPINB8|P50452
	RNGTT|O60942
	TULP3|O75386
	XRRA1|Q6P2D8
	ATP6V0A2|Q9Y487
	UBE3C|Q15386
	RBP5|P82980
	THAP11|Q96EK4
	LDHC|P07864
	FAM84B|Q96KN1
	MOSPD1|Q9UJG1
	CPEB2|Q7Z5Q1
	KRT77|Q7Z794
	SCNN1G|P51170
	ATP8A1|Q9Y2Q0
	CYTH1|Q15438
	SCYL1|Q96KG9
	OFD1|O75665
	PARK2|O60260
	RBM15B|Q8NDT2
	ZFYVE26|Q68DK2
	ONECUT2|O95948
	ANXA3|P12429
	MAX|P61244
	RBMXL1|Q96E39
	PDGFB|P01127
	PTPRG|P23470
	CDH13|P55290
	GJC3|Q8NFK1
	BAK1|Q16611
	SUGP1|Q8IWZ8
	TFR2|Q9UP52
	ANKRD17|O75179
	MYO15B|Q96JP2
	MOCOS|Q96EN8
	IMP4|Q96G21
	SYMPK|Q92797
	NEK7|Q8TDX7
	SHF|Q7M4L6
	RPS8|P62241
	RGS20|O76081
	RBM4B|Q9BQ04
	SEPT7|Q16181
	BEX1|Q9HBH7
	GPR98|Q8WXG9
	PCYT1A|P49585
	KRR1|Q13601
	LSM6|P62312
	CALU|O43852
	KIRREL3|Q8IZU9
	SIGLEC9|Q9Y336
	BCL2A1|Q16548
	CYTH4|Q9UIA0
	RHBDF1|Q96CC6
	DDX46|Q7L014
	GJB1|P08034
	SIX1|Q15475
	BTG1|P62324
	ZFYVE28|Q9HCC9
	LRP2|P98164
	SPRY3|O43610
	DGCR8|Q8WYQ5
	PKNOX2|Q96KN3
	RIC8B|Q9NVN3
	ITGAE|P38570
	RALGPS1|Q5JS13
	LDHAL6A|Q6ZMR3
	NAA10|P41227
	MYH8|P13535
	SMIM19|Q96E16
	SH3RF2|Q8TEC5
	BCL2L14|Q9BZR8
	CELF6|Q96J87
	DKK3|Q9UBP4
	AOC1|P19801
	STK16|O75716
	FAT2|Q9NYQ8
	CDCP1|Q9H5V8
	PKHD1|P08F94
	KRT10|P13645
	LRP8|Q14114
	TMEM25|Q86YD3
	KRT14|P02533
	SPATA4|Q8NEY3
	CBFA2T2|O43439
	TTLL4|Q14679
	S100P|P25815
	EPC1|Q9H2F5
	PLK3|Q9H4B4
	EFNA5|P52803
	TMEM67|Q5HYA8
	ADAM11|O75078
	DAZAP1|Q96EP5
	FEM1B|Q9UK73
	FNBP1|Q96RU3
	VRK1|Q99986
	CBWD7|A6NM15
	TGIF2|Q9GZN2
	TBC1D3C|Q6IPX1
	CLUAP1|Q96AJ1
	TRIO|O75962
	MTMR8|Q96EF0
	CDHR1|Q96JP9
	SYBU|Q9NX95
	HCN4|Q9Y3Q4
	PTPMT1|Q8WUK0
	BPGM|P07738
	SH2D3A|Q9BRG2
	ZYX|Q15942
	B4GALT2|O60909
	TJP3|O95049
	SERPING1|P05155
	RGS4|P49798
	MXD1|Q05195
	GPA33|Q99795
	YTHDC2|Q9H6S0
	HNRNPA2B1|P22626
	CGNL1|Q0VF96
	TPO|P07202
	ATP2A2|P16615
	PRKD3|O94806
	PLEKHB2|Q96CS7
	CDH24|Q86UP0
	CHST4|Q8NCG5
	RLBP1|P12271
	VPS36|Q86VN1
	SEC63|Q9UGP8
	ERVK-6|Q69383
	DDX3Y|O15523
	STARD13|Q9Y3M8
	MAP1B|P46821
	HNRNPH1|P31943
	LHX9|Q9NQ69
	PFN2|P35080
	DDX25|Q9UHL0
	MYO3B|Q8WXR4
	TUBGCP4|Q9UGJ1
	PCDH15|Q96QU1
	TRRAP|Q9Y4A5
	SCAMP5|Q8TAC9
	CAB39|Q9Y376
	ITGA2|P17301
	TBC1D17|Q9HA65
	PDGFRL|Q15198
	MYL3|P08590
	CHMP3|Q9Y3E7
	PBK|Q96KB5
	CCP110|O43303
	LSM2|Q9Y333
	ARHGAP17|Q68EM7
	FEZ2|Q9UHY8
	NINL|Q9Y2I6
	GPN2|Q9H9Y4
	MAN2A2|P49641
	RPS21|P63220
	TOPBP1|Q92547
	BOLL|Q8N9W6
	EHD3|Q9NZN3
	ARHGAP35|Q9NRY4
	KRT28|Q7Z3Y7
	CAPN3|P20807
	SRCIN1|Q9C0H9
	PDGFRA|P16234
	DDX56|Q9NY93
	MAP7|Q14244
	EXOSC8|Q96B26
	KRT15|P19012
	ANTXRL|A6NF34
	LIN7C|Q9NUP9
	MID1IP1|Q9NPA3
	ILDR1|Q86SU0
	DLGAP5|Q15398
	UVRAG|Q9P2Y5
	IFNAR1|P17181
	OIT3|Q8WWZ8
	PRAME|P78395
	ASAP2|O43150
	CYP2A7|P20853
	MYO1F|O00160
	DDX27|Q96GQ7
	PYGL|P06737
	FLT3|P36888
	CDIP1|Q9H305
	CAV3|P56539
	ARHGAP10|A1A4S6
	S100A12|P80511
	APOL6|Q9BWW8
	CDKN2A|P42771
	DDX39B|Q13838
	NEFL|P07196
	CLK1|P49759
	MYH2|Q9UKX2
	RGS12|O14924
	CLTCL1|P53675
	PIM3|Q86V86
	ACTN3|Q08043
	ATP5F1|P24539
	GPNMB|Q14956
	B4GALT6|Q9UBX8
	DSG1|Q02413
	CAPN10|Q9HC96
	PCDHA8|Q9Y5H6
	ADH5|P11766
	NDOR1|Q9UHB4
	CMSS1|Q9BQ75
	SIPA1L1|O43166
	SYNJ2|O15056
	ST18|O60284
	RPGRIP1|Q96KN7
	POLR2E|P19388
	S100A5|P33763
	PSKH1|P11801
	NOD2|Q9HC29
	PCDHA4|Q9UN74
	RBP4|P02753
	PKNOX1|P55347
	BRSK2|Q8IWQ3
	CLVS2|Q5SYC1
	CRYGB|P07316
	RPA3|P35244
	PAK2|Q13177
	TAF4|O00268
	OSBPL1A|Q9BXW6
	BIN3|Q9NQY0
	DRG1|Q9Y295
	GRTP1|Q5TC63
	ADAP1|O75689
	NEK2|P51955
	INADL|Q8NI35
	LMO1|P25800
	PCDHB12|Q9Y5F1
	VEGFA|P15692
	CYP2A6|P11509
	CABP5|Q9NP86
	PASK|Q96RG2
	CAPG|P40121
	SYNE3|Q6ZMZ3
	HAS3|O00219
	DOCK4|Q8N1I0
	GPRASP1|Q5JY77
	NSRP1|Q9H0G5
	MATN2|O00339
	PSMD9|O00233
	PCDHA10|Q9Y5I2
	RGL1|Q9NZL6
	UBR5|O95071
	PCDHA11|Q9Y5I1
	TNK1|Q13470
	DSC1|Q08554
	AKAP3|O75969
	LAPTM4B|Q86VI4
	CABP2|Q9NPB3
	GJA5|P36382
	TNKS2|Q9H2K2
	RPH3AL|Q9UNE2
	TBC1D15|Q8TC07
	MYH10|P35580
	ST3GAL5|Q9UNP4
	SYNE1|Q8NF91
	ITGA1|P56199
	DPEP3|Q9H4B8
	CDC42SE1|Q9NRR8
	LUM|P51884
	EHD4|Q9H223
	UPF3B|Q9BZI7
	HSPA4L|O95757
	MTPN|P58546
	STK33|Q9BYT3
	PRICKLE4|Q2TBC4
	FUBP3|Q96I24
	SERPINF2|P08697
	SPINK1|P00995
	CHAC1|Q9BUX1
	NEURL3|Q96EH8
	PCDHA2|Q9Y5H9
	MTMR4|Q9NYA4
	PIK3C2G|O75747
	MAP1S|Q66K74
	PAK7|Q9P286
	APBA2|Q99767
	COL26A1|Q96A83
	TONSL|Q96HA7
	ATP10B|O94823
	SPTBN2|O15020
	HADHB|P55084
	CCDC92|Q53HC0
	EEF1E1|O43324
	TRPV2|Q9Y5S1
	DDX19B|Q9UMR2
	CYTH3|O43739
	HS6ST1|O60243
	FERMT1|Q9BQL6
	EPHA8|P29322
	KRT84|Q9NSB2
	PITPNC1|Q9UKF7
	AGAP6|Q5VW22
	IFT46|Q9NQC8
	MYO1D|O94832
	ATP2A3|Q93084
	RPS3|P23396
	CD274|Q9NZQ7
	ITSN1|Q15811
	PTPRD|P23468
	MUSK|O15146
	PHACTR3|Q96KR7
	CASS4|Q9NQ75
	BBS1|Q8NFJ9
	INPP5J|Q15735
	PTPDC1|A2A3K4
	DST|Q03001
	MYL6|P60660
	DARC|Q16570
	MX1|P20591
	ANXA7|P20073
	PXK|Q7Z7A4
	DALRD3|Q5D0E6
	G2E3|Q7L622
	NFIL3|Q16649
	TDRD12|Q587J7
	CDK5R1|Q15078
	AKT3|Q9Y243
	CDC42EP3|Q9UKI2
	LIMK2|P53671
	NECAB2|Q7Z6G3
	PDK2|Q15119
	APLP1|P51693
	DUSP11|O75319
	GRASP|Q7Z6J2
	PMP2|P02689
	SLC50A1|Q9BRV3
	ARHGEF39|Q8N4T4
	BRSK1|Q8TDC3
	GADD45A|P24522
	PKHD1L1|Q86WI1
	SNX15|Q9NRS6
	APBA1|Q02410
	IL32|P24001
	REC6_HUMAN|P61575
	KRT19|P08727
	PRKG2|Q13237
	SCYL2|Q6P3W7
	IGF2BP3|O00425
	ANXA5|P08758
	ARHGAP27|Q6ZUM4
	CHPF|Q8IZ52
	ATP6V0C|P27449
	STAP2|Q9UGK3
	PPAPDC1B|Q8NEB5
	DLG5|Q8TDM6
	OPHN1|O60890
	MATN3|O15232
	OGFRL1|Q5TC84
	ITGAL|P20701
	HNRNPAB|Q99729
	PGRMC1|O00264
	NHP2L1|P55769
	DLGAP4|Q9Y2H0
	TCERG1|O14776
	PCDH8|O95206
	LRRK2|Q5S007
	SERPIND1|P05546
	SPTBN5|Q9NRC6
	RASSF2|P50749
	SCHIP1|Q9P0W5
	RET|P07949
	ARHGAP26|Q9UNA1
	LSM7|Q9UK45
	SSH2|Q76I76
	ATP11A|P98196
	HNRNPA3|P51991
	STYK1|Q6J9G0
	MACC1|Q6ZN28
	PICK1|Q9NRD5
	SERPINB10|P48595
	CDH23|Q9H251
	RERG|Q96A58
	SGK071|Q8NE28
	ATP6V1H|Q9UI12
	SERPINB6|P35237
	SCLT1|Q96NL6
	PTPRZ1|P23471
	H2AFX|P16104
	SYNE2|Q8WXH0
	BCL2L2|Q92843
	RUXGL_HUMAN|A8MWD9
	CNKSR1|Q969H4
	LDHAL6B|Q9BYZ2
	ATP6V1A|P38606
	MYO1B|O43795
	TMBIM6|P55061
	SLAMF8|Q9P0V8
	PIDD|Q9HB75
	CDK18|Q07002
	ATP6V1D|Q9Y5K8
	STX6|O43752
	MAK|P20794
	RGS22|Q8NE09
	PPL|O60437
	SGIP1|Q9BQI5
	MSI1|O43347
	GRK7|Q8WTQ7
	BEGAIN|Q9BUH8
	BAG4|O95429
	SNRPD3|P62318
	STX12|Q86Y82
	MBNL2|Q5VZF2
	KCNH7|Q9NS40
	RUSC1|Q9BVN2
	SKIV2L|Q15477
	BNIP2|Q12982
	PRKDC|P78527
	MYRIP|Q8NFW9
	PPP1R16A|Q96I34
	TKTL1|P51854
	MX2|P20592
	CEP97|Q8IW35
	NES|P48681
	FCHO2|Q0JRZ9
	TIPRL|O75663
	MIB2|Q96AX9
	EHD2|Q9NZN4
	HCN3|Q9P1Z3
	FOLH1B|Q9HBA9
	AURKA|O14965
	DLC1|Q96QB1
	STXBP4|Q6ZWJ1
	FGD2|Q7Z6J4
	PFDN4|Q9NQP4
	HIST1H3A|P68431
	DNAJC16|Q9Y2G8
	PLEKHA3|Q9HB20
	SEMA7A|O75326
	AP1S3|Q96PC3
	SERPINA9|Q86WD7
	ST6GAL1|P15907
	RASD1|Q9Y272
	PIKFYVE|Q9Y2I7
	MEX3B|Q6ZN04
	IVL|P07476
	PHLPP2|Q6ZVD8
	NEK9|Q8TD19
	OSBPL3|Q9H4L5
	ACTC1|P68032
	MUC4|Q99102
	CPSF6|Q16630
	TRIP4|Q15650
	ARHGAP44|Q17R89
	PLEKHF1|Q96S99
	NSMCE1|Q8WV22
	POTEI|P0CG38
	PFKFB1|P16118
	VEPH1|Q14D04
	SNTG1|Q9NSN8
	ATP11C|Q8NB49
	SMAP2|Q8WU79
	SERPINA10|Q9UK55
	CEP57|Q86XR8
	CEP44|Q9C0F1
	POTEKP|Q9BYX7
	DNM1L|O00429
	ZSWIM1|Q9BR11
	CRNKL1|Q9BZJ0
	RGS17|Q9UGC6
	SULT1C4|O75897
	ACTL6B|O94805
	EXOC3L1|Q86VI1
	PPP1R27|Q86WC6
	RAB26|Q9ULW5
	FRMPD2|Q68DX3
	RPGRIP1L|Q68CZ1
	POT1|Q9NUX5
	PTPRN2|Q92932
	SERPINF1|P36955
	CDK13|Q14004
	B3GNT1|O43505
	EIF4A1|P60842
	PALD1|Q9ULE6
	AKAP1|Q92667
	SCEL|O95171
	SPINT2|O43291
	AFAP1|Q8N556
	NEFM|P07197
	VAPA|Q9P0L0
	FNIP1|Q8TF40
	VRK2|Q86Y07
	SMG1|Q96Q15
	ATP5D|P30049
	SIX6OS1|Q8N1H7
	ACTG2|P63267
	PKN1|Q16512
	RGS13|O14921
	DSG3|P32926
	CPLX1|O14810
	PLEKHF2|Q9H8W4
	JMY|Q8N9B5
	SNTB1|Q13884
	SIGLEC1|Q9BZZ2
	CHST6|Q9GZX3
	DNAJC22|Q8N4W6
	HCN2|Q9UL51
	P2RX7|Q99572
	ATP4A|P20648
	SPIRE1|Q08AE8
	PLXND1|Q9Y4D7
	SERPINE2|P07093
	ATP8B3|O60423
	SCAMP2|O15127
	DDX23|Q9BUQ8
	COPRS|Q9NQ92
	CA6|P23280
	ACTL6A|O96019
	FRMPD1|Q5SYB0
	PPARGC1B|Q86YN6
	STK17B|O94768
	RAPGEF5|Q92565
	SLURP1|P55000
	PPFIA2|O75334
	DDX54|Q8TDD1
	SCIN|Q9Y6U3
	ARL6IP4|Q66PJ3
	CELF1|Q92879
	GJB3|O75712
	CELF5|Q8N6W0
	ZNF185|O15231
	AAK1|Q2M2I8
	PTBP3|O95758
	GULP1|Q9UBP9
	SYTL3|Q4VX76
	ACAP3|Q96P50
	SYNJ1|O43426
	TBC1D20|Q96BZ9
	LHX2|P50458
	HSCB|Q8IWL3
	AP1S1|P61966
	PRCD|Q00LT1
	SRGAP2|O75044
	ADAM22|Q9P0K1
	PTPRT|O14522
	PLK2|Q9NYY3
	SERPINA3|P01011
	RIT2|Q99578
	INTS2|Q9H0H0
	MYO7A|Q13402
	ZNF318|Q5VUA4
	RHEBL1|Q8TAI7
	HOMER1|Q86YM7
	NECAB3|Q96P71
	ATM|Q13315
	ADAP2|Q9NPF8
	DOCK6|Q96HP0
	IFI35|P80217
	AGAP1|Q9UPQ3
	GAS2|O43903
	RRAGD|Q9NQL2
	PLXNB2|O15031
	KRT81|Q14533
	ZFYVE1|Q9HBF4
	ABTB1|Q969K4
	PGAM2|P15259
	ACTR3C|Q9C0K3
	CLVS1|Q8IUQ0
	SERPINA5|P05154
	SNCB|Q16143
	PRAM1|Q96QH2
	EFNB1|P98172
	PLXNA3|P51805
	DOCK5|Q9H7D0
	GGA3|Q9NZ52
	RBM6|P78332
	ANAPC11|Q9NYG5
	ARL4C|P56559
	MEGF6|O75095
	DUSP21|Q9H596
	PIK3C2A|O00443
	REC5_HUMAN|P61574
	NRBP1|Q9UHY1
	KRT27|Q7Z3Y8
	PCBP1|Q15365
	SLC36A2|Q495M3
	SRRT|Q9BXP5
	KHDRBS2|Q5VWX1
	PLXNB3|Q9ULL4
	ESRP1|Q6NXG1
	RAMP3|O60896
	TNS1|Q9HBL0
	ADAM12|O43184
	DSTYK|Q6XUX3
	ITGAX|P20702
	MYO5C|Q9NQX4
	EEF1B2|P24534
	PLA2G2F|Q9BZM2
	LMX1B|O60663
	CST3|P01034
	NDFIP2|Q9NV92
	PHLDA2|Q53GA4
	TOMM7|Q9P0U1
	FLT4|P35916
	BFSP2|Q13515
	RHOF|Q9HBH0
	MYO1C|O00159
	ADAM15|Q13444
	LHX3|Q9UBR4
	MCAM|P43121
	ADAM8|P78325
	NOSTRIN|Q8IVI9
	AICDA|Q9GZX7
	SNX18|Q96RF0
	ARHGEF25|Q86VW2
	CDC42EP1|Q00587
	LIMS2|Q7Z4I7
	AP1G2|O75843
	ZSWIM2|Q8NEG5
	SRA1|Q9HD15
	ATP8B1|O43520
	INPP5K|Q9BT40
	PPP1R3C|Q9UQK1
	ESD|P10768
	CNIH2|Q6PI25
	NAA38|O95777
	PRICKLE2|Q7Z3G6
	APOL3|O95236
	CPSF3|Q9UKF6
	PLXNA1|Q9UIW2
	SCG5|P05408
	MYO9A|B2RTY4
	BCAP29|Q9UHQ4
	PCBP4|P57723
	GSTP1|P09211
	KNG1|P01042
	AP1G1|O43747
	HNRNPA0|Q13151
	LHX1|P48742
	CDHR2|Q9BYE9
	CNGA3|Q16281
	CELF3|Q5SZQ8
	GUCY2F|P51841
	SNX17|Q15036
	CDH5|P33151
	IPCEF1|Q8WWN9
	HPS6|Q86YV9
	GALNT5|Q7Z7M9
	SMN1|Q16637
	DUSP5|Q16690
	PPP1R7|Q15435
	MINPP1|Q9UNW1
	PCDHB15|Q9Y5E8
	CST11|Q9H112
	NUFIP1|Q9UHK0
	FRMPD4|Q14CM0
[FGF1]:202
	PEX10|O60683
	SEC23B|Q15437
	PERP|Q96FX8
	HSPA12A|O43301
	PEAK1|Q9H792
	ZFYVE27|Q5T4F4
	MAN1B1|Q9UKM7
	SNAP91|O60641
	BUB1B|O60566
	SLMAP|Q14BN4
	TNS4|Q8IZW8
	PEX19|P40855
	PTPRN|Q16849
	TENM1|Q9UKZ4
	API5|Q9BZZ5
	INSC|Q1MX18
	AMOT|Q4VCS5
	THY1|P04216
	TTLL6|Q8N841
	FGD5|Q6ZNL6
	CLK3|P49761
	ADIG|Q0VDE8
	CREB3L3|Q68CJ9
	BTC|P35070
	ANKRD42|Q8N9B4
	DNAJC8|O75937
	RAD23A|P54725
	STK40|Q8N2I9
	SEC23A|Q15436
	CDKN1C|P49918
	IPO5|O00410
	SNCAIP|Q9Y6H5
	SYVN1|Q86TM6
	UHMK1|Q8TAS1
	DNAJA1|P31689
	SPRR3|Q9UBC9
	PLP1|P60201
	TENM4|Q6N022
	MTMR3|Q13615
	INPP5E|Q9NRR6
	FOLH1|Q04609
	FGD3|Q5JSP0
	CLIP3|Q96DZ5
	OSBP|P22059
	MAPK8IP1|Q9UQF2
	FAT1|Q14517
	PIGR|P01833
	AP5M1|Q9H0R1
	PINK1|Q9BXM7
	AMFR|Q9UKV5
	PLEKHB1|Q9UF11
	NEK1|Q96PY6
	EGR2|P11161
	DOCK11|Q5JSL3
	RHOV|Q96L33
	MAPKAPK3|Q16644
	FGD4|Q96M96
	INVS|Q9Y283
	AGAP3|Q96P47
	AP3B2|Q13367
	RAMP2|O60895
	RAB4A|P20338
	BABAM1|Q9NWV8
	CYTH2|Q99418
	CSNK2A2|P19784
	JDP2|Q8WYK2
	CLSTN1|O94985
	PLK1|P53350
	DUSP13|Q9UII6
	FGD1|P98174
	RUFY1|Q96T51
	SNUPN|O95149
	CAND2|O75155
	SNX16|P57768
	SEC24C|P53992
	ZNF438|Q7Z4V0
	EXOSC3|Q9NQT5
	GGA1|Q9UJY5
	XPOT|O43592
	KANK2|Q63ZY3
	SEMA3A|Q14563
	PROCR|Q9UNN8
	NUP62|P37198
	DNAJC1|Q96KC8
	TNPO1|Q92973
	DNAJC10|Q8IXB1
	RPS6KA4|O75676
	TMCO6|Q96DC7
	KPNA7|A9QM74
	CYTH1|Q15438
	SCYL1|Q96KG9
	ZFYVE26|Q68DK2
	PTPRG|P23470
	TFR2|Q9UP52
	XPO5|Q9HAV4
	SYMPK|Q92797
	CYTH4|Q9UIA0
	PMEL|P40967
	ZFYVE28|Q9HCC9
	SPRY3|O43610
	LRSAM1|Q6UWE0
	CCNO|P22674
	IPO13|O94829
	XPO6|Q96QU8
	WT1|P19544
	MUC17|Q685J3
	EDEM3|Q9BZQ6
	PLEKHB2|Q96CS7
	TRRAP|Q9Y4A5
	CSE1L|P55060
	SCAMP5|Q8TAC9
	ZNF703|Q9H7S9
	COPB1|P53618
	FGF3|P11487
	KPNA5|O15131
	RAB9B|Q9NP90
	CLK1|P49759
	MAPKAPK5|Q8IW41
	SYNJ2|O15056
	PPP4R4|Q6NUP7
	OSBPL1A|Q9BXW6
	PSMD9|O00233
	CD83|Q01151
	TENM2|Q9NT68
	RAB6A|P20340
	KPNA4|O00629
	STK33|Q9BYT3
	SH3GLB2|Q9NR46
	RASEF|Q8IZ41
	MTMR4|Q9NYA4
	SCARB2|Q14108
	EDEM1|Q92611
	COPZ2|Q9P299
	TRPV2|Q9Y5S1
	CYTH3|O43739
	INPP5J|Q15735
	SNAP47|Q5SQN1
	PXK|Q7Z7A4
	LCN2|P80188
	FKBPL|Q9UIM3
	AKT3|Q9Y243
	APLP1|P51693
	KDR|P35968
	SCYL2|Q6P3W7
	RAB9A|P51151
	ARCN1|P48444
	COPG2|Q9UBF2
	PTGFRN|Q9P2B2
	CENPM|Q9NSP4
	SGK071|Q8NE28
	PTPRZ1|P23471
	H2AFX|P16104
	CNKSR1|Q969H4
	CDK18|Q07002
	STX6|O43752
	GRK7|Q8WTQ7
	MIB2|Q96AX9
	CCNE2|O96020
	COPG1|Q9Y678
	RELN|P78509
	FOLH1B|Q9HBA9
	PPP2CB|P62714
	IPO9|Q96P70
	FGD2|Q7Z6J4
	CCNA1|P78396
	PLEKHA3|Q9HB20
	PIKFYVE|Q9Y2I7
	MEX3B|Q6ZN04
	PLEKHF1|Q96S99
	NSMCE1|Q8WV22
	PSMG1|O95456
	RAB6B|Q9NRW1
	VAMP7|P51809
	PPP1R27|Q86WC6
	CCNB3|Q8WWL7
	PTPRN2|Q92932
	CDK13|Q14004
	PALD1|Q9ULE6
	SPINT2|O43291
	SIX6OS1|Q8N1H7
	RANBP1|P43487
	PLEKHF2|Q9H8W4
	JMY|Q8N9B5
	CSF1R|P07333
	FLT1|P17948
	SCAMP2|O15127
	AAK1|Q2M2I8
	GULP1|Q9UBP9
	SYNJ1|O43426
	STON2|Q8WXE9
	COPZ1|P61923
	RIT2|Q99578
	AGAP1|Q9UPQ3
	ZFYVE1|Q9HBF4
	GGA3|Q9NZ52
	RAMP3|O60896
	RHOF|Q9HBH0
	INPP5K|Q9BT40
	SCG5|P05408
	TIE1|P35590
	IPCEF1|Q8WWN9
	DNAJC18|Q9H819
[FSH]:145
	PDE2A|O00408
	SYTL1|Q8IYJ3
	PLA2G4C|Q9UP65
	FOXF2|Q12947
	MUL1|Q969V5
	SYTL2|Q9HCH5
	PLCL2|Q9UPR0
	CABYR|O75952
	FOXC2|Q99958
	RIMS1|Q86UR5
	PDE8A|O60658
	PDE8B|O95263
	MAP3K9|P80192
	PDE9A|O76083
	PLCD3|Q8N3E9
	FOXO6|A8MYZ6
	C2CD5|Q86YS7
	NECAB1|Q8N987
	CLK3|P49761
	MGRN1|O60291
	CYP2R1|Q6VVX0
	STK40|Q8N2I9
	FOXS1|O43638
	ZWILCH|Q9H900
	CYP39A1|Q9NYL5
	FOXE1|O00358
	SGK2|Q9HBY8
	RGS8|P57771
	CENPT|Q96BT3
	SYT11|Q9BT88
	OSBP|P22059
	FOXN3|O00409
	CYP3A5|P20815
	GJD3|Q8N144
	FOXK1|P85037
	CYP2F1|P24903
	LHCGR|P22888
	PLEKHB1|Q9UF11
	NEK1|Q96PY6
	DOCK11|Q5JSL3
	FOXP3|Q9BZS1
	AGAP3|Q96P47
	PDE1B|Q01064
	CYP4F22|Q6NT55
	GRK5|P34947
	CENPA|P49450
	CYTH2|Q99418
	PLK1|P53350
	CAND2|O75155
	FOXF1|Q12946
	FOXP4|Q8IVH2
	NPAS1|Q99742
	PLCL1|Q15111
	SYTL4|Q96C24
	CYP2E1|P05181
	PLCH2|O75038
	CYP3A7|P24462
	PTPN9|P43378
	HCN1|O60741
	FOXP2|O15409
	HSPB9|Q9BQS6
	FOXA2|Q9Y261
	ARRDC3|Q96B67
	CYP2U1|Q7Z449
	CYTH1|Q15438
	GJC3|Q8NFK1
	PDE10A|Q9Y233
	SYMPK|Q92797
	PLCD4|Q9BRC7
	CYTH4|Q9UIA0
	GJB1|P08034
	EPB42|P16452
	HCN4|Q9Y3Q4
	PDE1A|P54750
	SIM2|Q14190
	PLEKHB2|Q96CS7
	RP1BL_HUMAN|A6NIZ1
	TRRAP|Q9Y4A5
	PER3|P56645
	TGM1|P22735
	DOC2B|Q14184
	CLK1|P49759
	HSPB8|Q9UJY1
	SCGN|O76038
	FOXM1|Q08050
	RARB|P10826
	BRSK2|Q8IWQ3
	HSPB6|O14558
	NPAS3|Q8IXF0
	PDE6A|P16499
	NEK2|P51955
	FOXD1|Q16676
	GRK1|Q15835
	GJA5|P36382
	CYP2D6|P10635
	PDE6C|P51160
	STK33|Q9BYT3
	LHB|P01229
	RPS6KC1|Q96S38
	CYTH3|O43739
	NFIL3|Q16649
	CYP4F11|Q9HBI6
	AKT3|Q9Y243
	BRSK1|Q8TDC3
	PDE5A|O76074
	MDM4|O15151
	SCYL2|Q6P3W7
	EPAS1|Q99814
	NEURL1|O76050
	SGK071|Q8NE28
	PDE4B|Q07343
	SAMHD1|Q9Y3Z3
	KCNH7|Q9NS40
	CYP4F8|P98187
	HCN3|Q9P1Z3
	FOXC1|Q12948
	HIST1H3A|P68431
	PLEKHA3|Q9HB20
	CYP2B6|P20813
	NSMCE1|Q8WV22
	NEURL1B|A8MQ27
	CGB|P01233
	CYP3A43|Q9HB55
	PDE3A|Q14432
	FOXP1|Q9H334
	RGS13|O14921
	HCN2|Q9UL51
	CYP4F3|Q08477
	STK17B|O94768
	PTGDR|Q13258
	GJB3|O75712
	AAK1|Q2M2I8
	SYTL3|Q4VX76
	PER1|O15534
	DOC2A|Q14183
	RIT2|Q99578
	PER2|O15055
	AGAP1|Q9UPQ3
	PLA2G4E|Q3MJ16
	PDE4C|Q08493
	FOXL2|P58012
	PLCZ1|Q86YW0
	CNGA3|Q16281
	SYT2|Q8N9I0
	SIPA1|Q96FS4
[Gastrin]:196
	GOLGA3|Q08378
	KALRN|O60229
	PEAK1|Q9H792
	INSL6|Q9Y581
	PLA2G4C|Q9UP65
	FOXF2|Q12947
	LIMA1|Q9UHB6
	SYTL2|Q9HCH5
	PLCL2|Q9UPR0
	BUB1B|O60566
	FOXC2|Q99958
	RIMS1|Q86UR5
	NEUROD4|Q9HD90
	NEUROD2|Q15784
	TNS4|Q8IZW8
	MAP3K9|P80192
	KIF23|Q02241
	ERN2|Q76MJ5
	CCK|P06307
	FOXO6|A8MYZ6
	C2CD5|Q86YS7
	PAK4|O96013
	INSC|Q1MX18
	PTK7|Q13308
	TRPV1|Q8NER1
	LHX8|Q68G74
	CLK3|P49761
	MAN2A1|Q16706
	CREB3L3|Q68CJ9
	PPARA|Q07869
	ANKRD42|Q8N9B4
	CAMK1D|Q8IU85
	SRF|P11831
	ZNF488|Q96MN9
	BARD1|Q99728
	STK40|Q8N2I9
	KLF13|Q9Y2Y9
	FOXS1|O43638
	RND1|Q92730
	PDLIM7|Q9NR12
	CDKN1C|P49918
	ZWILCH|Q9H900
	SNCAIP|Q9Y6H5
	UHMK1|Q8TAS1
	SPRR3|Q9UBC9
	FOXE1|O00358
	ULK2|Q8IYT8
	CHEK2|O96017
	NOS2|P35228
	PPARD|Q03181
	SYT11|Q9BT88
	CTNNA3|Q9UI47
	CLIP3|Q96DZ5
	ENOX1|Q8TC92
	OSBP|P22059
	ANKRD1|Q15327
	MAPK8IP1|Q9UQF2
	FOXN3|O00409
	ENOX2|Q16206
	FAT1|Q14517
	FOXK1|P85037
	GABPB1|Q06547
	PINK1|Q9BXM7
	CDC42BPG|Q6DT37
	PIK3R6|Q5UE93
	PLEKHB1|Q9UF11
	NEK1|Q96PY6
	EGR2|P11161
	DOCK11|Q5JSL3
	RHOV|Q96L33
	DGKE|P52429
	INVS|Q9Y283
	ULK1|O75385
	ZBTB33|Q86T24
	FOXP3|Q9BZS1
	NPY2R|P49146
	AGAP3|Q96P47
	ABLIM1|O14639
	CYTH2|Q99418
	JDP2|Q8WYK2
	CLSTN1|O94985
	LDB3|O75112
	PLK1|P53350
	CAND2|O75155
	SNX16|P57768
	FOXF1|Q12946
	GIP|P09681
	FOXP4|Q8IVH2
	PLCL1|Q15111
	ZNF438|Q7Z4V0
	JAZF1|Q86VZ6
	ZFP42|Q96MM3
	CCL27|Q9Y4X3
	STK38L|Q9Y2H1
	PIFO|Q8TCI5
	KANK2|Q63ZY3
	PLCH2|O75038
	SCYL3|Q8IZE3
	FOXP2|O15409
	TUT1|Q9H6E5
	PDK3|Q15120
	FOXA2|Q9Y261
	RHOT1|Q8IXI2
	CARD10|Q9BWT7
	KPNA7|A9QM74
	CLDN7|O95471
	CYTH1|Q15438
	PPARGC1A|Q9UBK2
	SYMPK|Q92797
	SHF|Q7M4L6
	CYTH4|Q9UIA0
	GABPB2|Q8TAK5
	WT1|P19544
	TRIO|O75962
	PRKD3|O94806
	PLEKHB2|Q96CS7
	LHX9|Q9NQ69
	TRRAP|Q9Y4A5
	PBK|Q96KB5
	ZNF703|Q9H7S9
	RASL10A|Q92737
	PDGFRA|P16234
	DOC2B|Q14184
	FLT3|P36888
	CLK1|P49759
	NDOR1|Q9UHB4
	FOXM1|Q08050
	PAK2|Q13177
	OSBPL1A|Q9BXW6
	CARD9|Q9H257
	FOXD1|Q16676
	LMO1|P25800
	MIB1|Q86YT6
	PMP22|Q01453
	KPNA4|O00629
	STK33|Q9BYT3
	PRICKLE4|Q2TBC4
	PAK7|Q9P286
	TRPV2|Q9Y5S1
	CYTH3|O43739
	CDC42BPB|Q9Y5S2
	PXK|Q7Z7A4
	NFIL3|Q16649
	AKT3|Q9Y243
	RHOT2|Q8IXI1
	CLDN19|Q8N6F1
	DOCK9|Q9BZ29
	SCYL2|Q6P3W7
	MAST1|Q9Y2H9
	HCRTR2|O43614
	MAST2|Q6P0Q8
	LRRK2|Q5S007
	SGK071|Q8NE28
	H2AFX|P16104
	RHOU|Q7L0Q8
	GRK7|Q8WTQ7
	SNRPD3|P62318
	MIB2|Q96AX9
	FOXC1|Q12948
	PLEKHA3|Q9HB20
	RASD1|Q9Y272
	SCAF8|Q9UPN6
	MUC4|Q99102
	NSMCE1|Q8WV22
	PPP1R27|Q86WC6
	PKN3|Q6P5Z2
	FOXP1|Q9H334
	CAMK1G|Q96NX5
	CCL28|Q9NRJ3
	STK17B|O94768
	AAK1|Q2M2I8
	GULP1|Q9UBP9
	RND2|P52198
	SYTL3|Q4VX76
	ANKRD27|Q96NW4
	LHX2|P50458
	HSCB|Q8IWL3
	DOC2A|Q14183
	RIT2|Q99578
	AGAP1|Q9UPQ3
	ELAVL3|Q14576
	PLA2G4E|Q3MJ16
	FOXL2|P58012
	DSTYK|Q6XUX3
	LMX1B|O60663
	RHOF|Q9HBH0
	PLCZ1|Q86YW0
	LIMS2|Q7Z4I7
	PRLH|P81277
	NR1I2|O75469
	RHOH|Q15669
	SNRPB2|P08579
	BHLHE22|Q8NFJ8
	SYT2|Q8N9I0
	MAP3K10|Q02779
	CDC42BPA|Q5VT25
[Ghrelin]:213
	KCNC2|Q96PR1
	HMGCS1|Q01581
	UCP3|P55916
	KCNS1|Q96KK3
	KCNK10|P57789
	PEAK1|Q9H792
	AURKC|Q9UQB9
	KCNJ5|P48544
	FOXF2|Q12947
	SYTL2|Q9HCH5
	PIM2|Q9P1W9
	FOXC2|Q99958
	TNS4|Q8IZW8
	FOXO6|A8MYZ6
	C2CD5|Q86YS7
	INSC|Q1MX18
	DOK7|Q18PE1
	KCNG2|Q9UJ96
	TRPV1|Q8NER1
	SLC25A17|O43808
	GPR61|Q9BZJ8
	KCNB2|Q92953
	TRPC3|Q13507
	CLK3|P49761
	PPARA|Q07869
	CYP2R1|Q6VVX0
	ANKRD42|Q8N9B4
	BARD1|Q99728
	STK40|Q8N2I9
	FOXS1|O43638
	PTGER4|P35408
	SNCAIP|Q9Y6H5
	GABBR1|Q9UBS5
	CYP39A1|Q9NYL5
	AURKB|Q96GD4
	UHMK1|Q8TAS1
	FFAR1|O14842
	AP1M2|Q9Y6Q5
	LRTOMT|Q8WZ04
	FOXE1|O00358
	ULK2|Q8IYT8
	KCNK17|Q96T54
	CHRM1|P11229
	NOS2|P35228
	HTR1E|P28566
	AP1M1|Q9BXS5
	PPARD|Q03181
	PI4KB|Q9UBF8
	DRD3|P35462
	MAS1L|P35410
	CLIP3|Q96DZ5
	KCNK6|Q9Y257
	EDNRA|P25101
	ADORA2A|P29274
	OSBP|P22059
	ANKRD1|Q15327
	OPRD1|P41143
	MAPK8IP1|Q9UQF2
	FOXN3|O00409
	CYP3A5|P20815
	FOXK1|P85037
	GABPB1|Q06547
	CYP2F1|P24903
	PINK1|Q9BXM7
	MELK|Q14680
	PLEKHB1|Q9UF11
	NEK1|Q96PY6
	DOCK11|Q5JSL3
	KCNH5|Q8NCM2
	DGKE|P52429
	S72L2_HUMAN|A8MSY0
	INVS|Q9Y283
	ULK1|O75385
	FOXP3|Q9BZS1
	CYP4F22|Q6NT55
	PIK3C3|Q8NEB9
	PIM1|P11309
	CYTH2|Q99418
	CTR9|Q6PD62
	PLK1|P53350
	CAND2|O75155
	SNX16|P57768
	KCNK2|O95069
	FOXF1|Q12946
	GNAS|P63092
	FOXP4|Q8IVH2
	CYP2E1|P05181
	KANK2|Q63ZY3
	KCNS2|Q9ULS6
	CYP3A7|P24462
	RIMKLA|Q8IXN7
	NUAK1|O60285
	PIK3R4|Q99570
	FOXP2|O15409
	FOXA2|Q9Y261
	KCNT1|Q5JUK3
	CYP2U1|Q7Z449
	KPNA7|A9QM74
	SIRT3|Q9NTG7
	CYTH1|Q15438
	SYMPK|Q92797
	KCNK16|Q96T55
	CYTH4|Q9UIA0
	GABPB2|Q8TAK5
	MAP3K15|Q6ZN16
	ADORA2B|P29275
	KCNJ1|P48048
	STK16|O75716
	KCNG1|Q9UIX4
	PLK3|Q9H4B4
	GRIK2|Q13002
	KCNG4|Q8TDN1
	KCNJ15|Q99712
	PLEKHB2|Q96CS7
	OPRK1|P41145
	BHMT|Q93088
	TRRAP|Q9Y4A5
	EDN3|P14138
	ADRB3|P13945
	GPR34|Q9UPC5
	KCNU1|A8MYU2
	KCNA7|Q96RP8
	HRH1|P35367
	PYGL|P06737
	CLK1|P49759
	KCNJ6|P48051
	PIM3|Q86V86
	HTR1F|P30939
	NDOR1|Q9UHB4
	FOXM1|Q08050
	PSKH1|P11801
	BRSK2|Q8IWQ3
	OSBPL1A|Q9BXW6
	NEK2|P51955
	FOXD1|Q16676
	MIB1|Q86YT6
	PASK|Q96RG2
	SIRT6|Q8N6T7
	CYP2D6|P10635
	KPNA4|O00629
	STK33|Q9BYT3
	CCR8|P51685
	TRPV2|Q9Y5S1
	BUB1|O43683
	CYTH3|O43739
	KCNQ5|Q9NR82
	PXK|Q7Z7A4
	NFIL3|Q16649
	CYP4F11|Q9HBI6
	AKT3|Q9Y243
	GRM1|Q13255
	DOCK9|Q9BZ29
	BRSK1|Q8TDC3
	GRM5|P41594
	SCYL2|Q6P3W7
	ALPP|P05187
	HTR2B|P41595
	KCNK3|O14649
	DNAH14|Q0VDD8
	KCNN3|Q9UGI6
	SGK071|Q8NE28
	KCNQ4|P56696
	KCNV2|Q8TDN2
	ALPI|P09923
	MAK|P20794
	MTNR1B|P49286
	GRK7|Q8WTQ7
	PRKDC|P78527
	ADRB2|P07550
	KCNS3|Q9BQ31
	CYP4F8|P98187
	MIB2|Q96AX9
	AURKA|O14965
	FOXC1|Q12948
	PLEKHA3|Q9HB20
	CYP2B6|P20813
	NEK9|Q8TD19
	NSMCE1|Q8WV22
	CYSLTR2|Q9NS75
	KCNT2|Q6UVM3
	PPP1R27|Q86WC6
	CYP3A43|Q9HB55
	AKAP1|Q92667
	PKN3|Q6P5Z2
	FOXP1|Q9H334
	SMG1|Q96Q15
	ALPPL2|P10696
	KCNQ3|O43525
	S72L1_HUMAN|A6NK39
	HTR1D|P28221
	CYP4F3|Q08477
	STK17B|O94768
	AAK1|Q2M2I8
	GULP1|Q9UBP9
	SYTL3|Q4VX76
	ANKRD27|Q96NW4
	TMEM123|Q8N131
	KCNH3|Q9ULD8
	PLK2|Q9NYY3
	ATM|Q13315
	PIK3C2A|O00443
	FOXL2|P58012
	RITA1|Q96K30
	SIRT2|Q8IXJ6
	ADRB1|P08588
	KCNK5|O95279
	SIRT7|Q9NRC8
	NR1I2|O75469
	KCNMA1|Q12791
	MAP3K6|O95382
	PCCA|P05165
	KCNH8|Q96L42
	KCNF1|Q9H3M0
[Hedgehog]:70
	HEPACAM2|A8MVW5
	MCRS1|Q96EZ8
	GLIS2|Q9BZE0
	ROBO1|Q9Y6N7
	INSC|Q1MX18
	SIN3B|O75182
	ROBO2|Q9HCK4
	STK40|Q8N2I9
	WDR4|P57081
	IGFN1|Q86VF2
	ARID2|Q68CP9
	RGS8|P57771
	OSBP|P22059
	MED12L|Q86YW9
	MED31|Q9Y3C7
	PLEKHB1|Q9UF11
	NEK1|Q96PY6
	DOCK11|Q5JSL3
	CNTN6|Q9UQ52
	MYBPC3|Q14896
	PALLD|Q8WX93
	CYTH2|Q99418
	PLK1|P53350
	CHL1|O00533
	MED16|Q9Y2X0
	MED14|O60244
	MYPN|Q86TC9
	KPNA7|A9QM74
	CYTH1|Q15438
	FGFRL1|Q8N441
	ZIC3|O60481
	CYTH4|Q9UIA0
	CBFB|Q13951
	DCC|P43146
	UNC5D|Q6UXZ4
	MED13L|Q71F56
	MED11|Q9P086
	KTI12|Q96EK9
	BNC1|Q01954
	PLEKHB2|Q96CS7
	TCEA1|P23193
	KIF1B|O60333
	KPNA4|O00629
	IRF4|Q15306
	STK33|Q9BYT3
	CTTNBP2NL|Q9P2B4
	AGBL4|Q5VU57
	CYTH3|O43739
	ZIC2|O95409
	AKT3|Q9Y243
	SCYL2|Q6P3W7
	WIF1|Q9Y5W5
	MED21|Q13503
	RLF|Q13129
	IL24|Q13007
	MYOT|Q9UBF9
	PLEKHA3|Q9HB20
	MED7|O43513
	MED27|Q6P2C8
	RGS13|O14921
	MYBPC2|Q14324
	NPC1|O15118
	RSPO4|Q2I0M5
	HPSE|Q9Y251
	CNTN2|Q02246
	MED17|Q9NVC6
	MED25|Q71SY5
	GLIS1|Q8NBF1
	MED4|Q9NPJ6
	GTF2B|Q00403
[ID]:79
	NEUROG2|Q9H2A3
	SYTL2|Q9HCH5
	TFCP2L1|Q9NZI6
	TCF7|P36402
	NEUROD4|Q9HD90
	NEUROD2|Q15784
	C2CD5|Q86YS7
	CLK3|P49761
	ANKRD42|Q8N9B4
	STK40|Q8N2I9
	SNCAIP|Q9Y6H5
	CLIP3|Q96DZ5
	OSBP|P22059
	ASCL4|Q6XD76
	MXD4|Q14582
	GRHL3|Q8TE85
	USF1|P22415
	PLEKHB1|Q9UF11
	NEK1|Q96PY6
	DOCK11|Q5JSL3
	FHL3|Q13643
	HAND1|O96004
	INVS|Q9Y283
	MESP1|Q9BRJ9
	NEUROG1|Q92886
	CYTH2|Q99418
	ID2B|Q14602
	PLK1|P53350
	SNX16|P57768
	ATF5|Q9Y2D1
	KANK2|Q63ZY3
	TCF7L1|Q9HCS4
	IGF2R|P11717
	PSME1|Q06323
	CYTH1|Q15438
	SCYL1|Q96KG9
	BSPH1|Q075Z2
	SYMPK|Q92797
	CYTH4|Q9UIA0
	ARNTL2|Q8WYA1
	SREBF2|Q12772
	PLEKHB2|Q96CS7
	PLA2R1|Q13018
	NEUROD1|Q13562
	SCXA|Q7RTU7
	PAX9|P55771
	KIAA2018|Q68DE3
	CLK1|P49759
	PAX3|P23760
	PODXL|O00592
	OSBPL1A|Q9BXW6
	MESP2|Q0VG99
	STK33|Q9BYT3
	TRPV2|Q9Y5S1
	CYTH3|O43739
	AKT3|Q9Y243
	OTX2|P32243
	SCYL2|Q6P3W7
	PAX6|P26367
	LEF1|Q9UJU2
	SLC3A2|P08195
	SGK071|Q8NE28
	CRIP1|P50238
	CDK18|Q07002
	MIB2|Q96AX9
	PLEKHA3|Q9HB20
	NSMCE1|Q8WV22
	PPP1R27|Q86WC6
	CDK13|Q14004
	PAX4|O43316
	STK17B|O94768
	SYTL3|Q4VX76
	NEUROG3|Q9Y4Z2
	TAL1|P17542
	ATOH1|Q92858
	MLX|Q9UH92
	FHL5|Q5TD97
	ASCL2|Q99929
	BHLHE22|Q8NFJ8
[Kit]:128
	PEX10|O60683
	SBF1|O95248
	SBF2|Q86WG5
	AURKC|Q9UQB9
	FOXF2|Q12947
	TFEC|O14948
	SYTL2|Q9HCH5
	BUB1B|O60566
	FOXC2|Q99958
	MTSS1|O43312
	TNS4|Q8IZW8
	FOXO6|A8MYZ6
	C2CD5|Q86YS7
	PAK4|O96013
	DOK7|Q18PE1
	SLAMF9|Q96A28
	PTK7|Q13308
	CHFR|Q96EP1
	CLK3|P49761
	MAD2L2|Q9UI95
	CREB3L3|Q68CJ9
	BRWD1|Q9NSI6
	UBE3B|Q7Z3V4
	STK40|Q8N2I9
	FOXS1|O43638
	DIDO1|Q9BTC0
	SYVN1|Q86TM6
	AURKB|Q96GD4
	INPP5B|P32019
	UHMK1|Q8TAS1
	PHIP|Q8WWQ0
	LRTOMT|Q8WZ04
	FOXE1|O00358
	MAP3K12|Q12852
	IL34|Q6ZMJ4
	APBB1IP|Q7Z5R6
	OSBP|P22059
	MAPK8IP1|Q9UQF2
	FOXN3|O00409
	OCRL|Q01968
	FOXK1|P85037
	KRIT1|O00522
	AMFR|Q9UKV5
	PLEKHB1|Q9UF11
	NEK1|Q96PY6
	DOCK11|Q5JSL3
	RHOV|Q96L33
	EPB41L2|O43491
	FOXP3|Q9BZS1
	AGAP3|Q96P47
	RABL6|Q3YEC7
	CYTH2|Q99418
	JDP2|Q8WYK2
	PLK1|P53350
	RAPH1|Q70E73
	CAND2|O75155
	FOXF1|Q12946
	FOXP4|Q8IVH2
	JAZF1|Q86VZ6
	SMG5|Q9UPR3
	TFF2|Q03403
	FOXP2|O15409
	MEX3C|Q5U5Q3
	FOXA2|Q9Y261
	IQGAP3|Q86VI3
	RPS6KA4|O75676
	CD74|P04233
	CYTH1|Q15438
	SCYL1|Q96KG9
	TBC1D2|Q9BYX2
	SYMPK|Q92797
	CYTH4|Q9UIA0
	STK16|O75716
	PLK3|Q9H4B4
	PLEKHB2|Q96CS7
	TRRAP|Q9Y4A5
	PBK|Q96KB5
	PDGFRA|P16234
	NF2|P35240
	TRIP10|Q15642
	FLT3|P36888
	CLK1|P49759
	CLTCL1|P53675
	IPO7|O95373
	FOXM1|Q08050
	TNFRSF10D|Q9UBN6
	PAK2|Q13177
	FOXD1|Q16676
	STK33|Q9BYT3
	NEURL3|Q96EH8
	PAK7|Q9P286
	TEX2|Q8IWB9
	CYTH3|O43739
	PXK|Q7Z7A4
	AKT3|Q9Y243
	SCYL2|Q6P3W7
	FRMD6|Q96NE9
	STAP2|Q9UGK3
	PGRMC1|O00264
	MYLIP|Q8WY64
	SGK071|Q8NE28
	H2AFX|P16104
	WIPF2|Q8TF74
	IL10RB|Q08334
	CDK18|Q07002
	MAK|P20794
	AURKA|O14965
	FOXC1|Q12948
	PLEKHA3|Q9HB20
	RASD1|Q9Y272
	MEX3B|Q6ZN04
	NSMCE1|Q8WV22
	CDK13|Q14004
	FOXP1|Q9H334
	SH2D1A|O60880
	STK17B|O94768
	AAK1|Q2M2I8
	GULP1|Q9UBP9
	SYTL3|Q4VX76
	PLK2|Q9NYY3
	RIT2|Q99578
	AGAP1|Q9UPQ3
	DOCK5|Q9H7D0
	FOXL2|P58012
	DSTYK|Q6XUX3
	IL13RA2|Q14627
	RHOF|Q9HBH0
	GUCY2F|P51841
[Leptin]:179
	GOLGA3|Q08378
	PEAK1|Q9H792
	ROS1|P08922
	DNAJC6|O75061
	MAP2|P11137
	P4HB|P07237
	BATF|Q16520
	PIM2|Q9P1W9
	EIF4E3|Q8N5X7
	BUB1B|O60566
	TNS4|Q8IZW8
	MAP3K9|P80192
	ITGB7|P26010
	PAIP1|Q9H074
	PTK7|Q13308
	TRPV1|Q8NER1
	QKI|Q96PU8
	CLK3|P49761
	MAN2A1|Q16706
	LATS2|Q9NRM7
	CREB3L3|Q68CJ9
	ANKRD42|Q8N9B4
	BRWD1|Q9NSI6
	ZNF488|Q96MN9
	BARD1|Q99728
	TNFAIP6|P98066
	STK40|Q8N2I9
	NOVA2|Q9UNW9
	KLF13|Q9Y2Y9
	DIDO1|Q9BTC0
	ZWILCH|Q9H900
	SNCAIP|Q9Y6H5
	UHMK1|Q8TAS1
	PHIP|Q8WWQ0
	TPTE|P56180
	ULK2|Q8IYT8
	ANP32E|Q9BTT0
	NOS2|P35228
	SH2D4A|Q9H788
	CLIP3|Q96DZ5
	OSBP|P22059
	ANKRD1|Q15327
	EIF2B5|Q13144
	MAPK8IP1|Q9UQF2
	GABPB1|Q06547
	PDE7B|Q9NP56
	PINK1|Q9BXM7
	CDC42BPG|Q6DT37
	MELK|Q14680
	PLEKHB1|Q9UF11
	NEK1|Q96PY6
	DOCK11|Q5JSL3
	TPTE2|Q6XPS3
	RHOV|Q96L33
	MAPKAPK3|Q16644
	S72L2_HUMAN|A8MSY0
	INVS|Q9Y283
	ULK1|O75385
	ZBTB33|Q86T24
	ATRAID|Q6UW56
	RASSF6|Q6ZTQ3
	PDIA4|P13667
	PTX3|P26022
	TMX3|Q96JJ7
	TXNDC5|Q8NBS9
	LATS1|O95835
	PIM1|P11309
	CYTH2|Q99418
	CTR9|Q6PD62
	CSNK2A2|P19784
	JDP2|Q8WYK2
	PLK1|P53350
	KHDRBS3|O75525
	ESRRG|P62508
	CAND2|O75155
	SNX16|P57768
	JAZF1|Q86VZ6
	ZAK|Q9NYL2
	KIFC1|Q9BW19
	ZFP42|Q96MM3
	STK38L|Q9Y2H1
	KANK2|Q63ZY3
	KHSRP|Q92945
	RIMKLA|Q8IXN7
	TFF2|Q03403
	PRKAG3|Q9UGI9
	NUAK1|O60285
	PIK3R4|Q99570
	HSPB9|Q9BQS6
	DUSP2|Q05923
	MMP25|Q9NPA2
	RPS6KA4|O75676
	CARD10|Q9BWT7
	SLC2A10|O95528
	CPEB2|Q7Z5Q1
	CYTH1|Q15438
	SYMPK|Q92797
	CYTH4|Q9UIA0
	GABPB2|Q8TAK5
	GREM2|Q9H772
	PTPMT1|Q8WUK0
	MMP24|Q9Y5R2
	PLEKHB2|Q96CS7
	MAP4|P27816
	TRRAP|Q9Y4A5
	PBK|Q96KB5
	DMPK|Q09013
	INSRR|P14616
	EIF4E2|O60573
	CLK1|P49759
	PIM3|Q86V86
	HSPB8|Q9UJY1
	NDOR1|Q9UHB4
	MAPKAPK5|Q8IW41
	BRSK2|Q8IWQ3
	HSPB6|O14558
	PODXL|O00592
	FCN3|O75636
	OSBPL1A|Q9BXW6
	CARD9|Q9H257
	NEK2|P51955
	MIB1|Q86YT6
	PASK|Q96RG2
	PDIA5|Q14554
	STK33|Q9BYT3
	FUBP3|Q96I24
	MPL|P40238
	TRPV2|Q9Y5S1
	CYTH3|O43739
	CDC42BPB|Q9Y5S2
	PXK|Q7Z7A4
	NFIL3|Q16649
	RSPO1|Q2MKA7
	AKT3|Q9Y243
	SP7|Q8TDD2
	DUSP11|O75319
	DOCK9|Q9BZ29
	BRSK1|Q8TDC3
	SCYL2|Q6P3W7
	IGF2BP3|O00425
	MAST1|Q9Y2H9
	STAP2|Q9UGK3
	MAST2|Q6P0Q8
	SLC3A2|P08195
	SGK071|Q8NE28
	PRKAG2|Q9UGJ0
	MAK|P20794
	TNIK|Q9UKE5
	GRK7|Q8WTQ7
	MIB2|Q96AX9
	PDIA6|Q15084
	PLEKHA3|Q9HB20
	RASD1|Q9Y272
	SLC2A2|P11168
	NEK9|Q8TD19
	NSMCE1|Q8WV22
	LYVE1|Q9Y5Y7
	CASQ1|P31415
	PDIA2|Q13087
	STAB1|Q9NY15
	PPP1R27|Q86WC6
	PKN3|Q6P5Z2
	PRKAG1|P54619
	S72L1_HUMAN|A6NK39
	AAK1|Q2M2I8
	GULP1|Q9UBP9
	ANKRD27|Q96NW4
	QSOX2|Q6ZRP7
	PCBP1|Q15365
	KHDRBS2|Q5VWX1
	TNS1|Q9HBL0
	DSTYK|Q6XUX3
	EIF4E1B|A6NMX2
	RHOF|Q9HBH0
	PCBP4|P57723
	PCCA|P05165
	ANGPTL4|Q9BY76
	RSPO3|Q9BXY4
	CDC42BPA|Q5VT25
[OSM]:120
	IL12RB2|Q99665
	SBF1|O95248
	PEAK1|Q9H792
	SBF2|Q86WG5
	LIMA1|Q9UHB6
	SYTL2|Q9HCH5
	BATF|Q16520
	BUB1B|O60566
	RBFOX1|Q9NWB1
	TNS4|Q8IZW8
	C2CD5|Q86YS7
	PTK7|Q13308
	TRPV1|Q8NER1
	LHX8|Q68G74
	CLK3|P49761
	CREB3L3|Q68CJ9
	MYOCD|Q8IZQ8
	ANKRD42|Q8N9B4
	BRWD1|Q9NSI6
	ACIN1|Q9UKV3
	BARD1|Q99728
	STK40|Q8N2I9
	MRC1|P22897
	DIDO1|Q9BTC0
	PDLIM7|Q9NR12
	SNCAIP|Q9Y6H5
	UHMK1|Q8TAS1
	SPRR3|Q9UBC9
	PHIP|Q8WWQ0
	CLIP3|Q96DZ5
	TNFRSF17|Q02223
	OSBP|P22059
	ANKRD1|Q15327
	MAPK8IP1|Q9UQF2
	GABPB1|Q06547
	PINK1|Q9BXM7
	PLEKHB1|Q9UF11
	NEK1|Q96PY6
	EGR2|P11161
	DOCK11|Q5JSL3
	MAPKAPK3|Q16644
	INVS|Q9Y283
	DBP|Q10586
	AGAP3|Q96P47
	IL31RA|Q8NI17
	ABLIM1|O14639
	CYTH2|Q99418
	JDP2|Q8WYK2
	LDB3|O75112
	PLK1|P53350
	CAND2|O75155
	SNX16|P57768
	ZNF438|Q7Z4V0
	JAZF1|Q86VZ6
	ZAK|Q9NYL2
	KANK2|Q63ZY3
	TFF2|Q03403
	SCYL3|Q8IZE3
	PARP4|Q9UKK3
	CPEB2|Q7Z5Q1
	SAFB2|Q14151
	CYTH1|Q15438
	SCYL1|Q96KG9
	TBC1D2|Q9BYX2
	SYMPK|Q92797
	CYTH4|Q9UIA0
	GABPB2|Q8TAK5
	ATF6|P18850
	WT1|P19544
	PLEKHB2|Q96CS7
	LHX9|Q9NQ69
	TRRAP|Q9Y4A5
	PBK|Q96KB5
	ZNF703|Q9H7S9
	FNDC5|Q8NAU1
	PYGL|P06737
	CLK1|P49759
	MAPKAPK5|Q8IW41
	OSBPL1A|Q9BXW6
	LMO1|P25800
	MIB1|Q86YT6
	IL27RA|Q6UWB1
	STK33|Q9BYT3
	PRICKLE4|Q2TBC4
	TRPV2|Q9Y5S1
	CYTH3|O43739
	SLTM|Q9NWH9
	PARP3|Q9Y6F1
	PXK|Q7Z7A4
	NFIL3|Q16649
	AKT3|Q9Y243
	DOCK9|Q9BZ29
	SCYL2|Q6P3W7
	SGK071|Q8NE28
	H2AFX|P16104
	CDK18|Q07002
	GRK7|Q8WTQ7
	EBI3|Q14213
	MIB2|Q96AX9
	PLEKHA3|Q9HB20
	NEK9|Q8TD19
	NSMCE1|Q8WV22
	PPP1R27|Q86WC6
	CDK13|Q14004
	PKN3|Q6P5Z2
	FRMPD1|Q5SYB0
	STK17B|O94768
	FNDC1|Q4ZHG4
	GULP1|Q9UBP9
	SYTL3|Q4VX76
	ANKRD27|Q96NW4
	LHX2|P50458
	HSCB|Q8IWL3
	RIT2|Q99578
	AGAP1|Q9UPQ3
	LY75|O60449
	DSTYK|Q6XUX3
	LMX1B|O60663
	LIMS2|Q7Z4I7
	FRMPD4|Q14CM0
[Prolactin]:222
	PEX10|O60683
	AGAP10|Q5T2P9
	PARVB|Q9HBI1
	SBF1|O95248
	PEAK1|Q9H792
	SBF2|Q86WG5
	COPA|P53621
	TERF2|Q15554
	FOXF2|Q12947
	DNM3|Q9UQ16
	LIMA1|Q9UHB6
	SYTL2|Q9HCH5
	TOR2A|Q8N2E6
	BATF|Q16520
	BUB1B|O60566
	FOXC2|Q99958
	SMCHD1|A6NHR9
	PEA15|Q15121
	TERF1|P54274
	TNS4|Q8IZW8
	MAP3K9|P80192
	PPIL4|Q8WUA2
	DNMT3L|Q9UJW3
	IGHA2|P01877
	FOXO6|A8MYZ6
	C2CD5|Q86YS7
	PAK4|O96013
	PTK7|Q13308
	TRPV1|Q8NER1
	LHX8|Q68G74
	QKI|Q96PU8
	CLK3|P49761
	CREB3L3|Q68CJ9
	GH1|P01241
	CNKSR2|Q8WXI2
	ANKRD42|Q8N9B4
	BRWD1|Q9NSI6
	MLXIPL|Q9NP71
	MNT|Q99583
	BARD1|Q99728
	STK40|Q8N2I9
	NOVA2|Q9UNW9
	SPTB|P11277
	FOXS1|O43638
	DIDO1|Q9BTC0
	PDLIM7|Q9NR12
	GBP1|P32455
	ZWILCH|Q9H900
	SNCAIP|Q9Y6H5
	SYVN1|Q86TM6
	KIF21B|O75037
	UHMK1|Q8TAS1
	SDF4|Q9BRK5
	FABP1|P07148
	PHIP|Q8WWQ0
	TRIM45|Q9H8W5
	LRTOMT|Q8WZ04
	FOXE1|O00358
	MAP3K12|Q12852
	MAPK6|Q16659
	SH2D4A|Q9H788
	PI4KB|Q9UBF8
	LIPH|Q8WWY8
	CLIP3|Q96DZ5
	TRIM2|Q9C040
	OSBP|P22059
	PNLIPRP1|P54315
	TPSAB1|Q15661
	HMGN4|O00479
	PPIE|Q9UNP9
	ANKRD1|Q15327
	MAPK8IP1|Q9UQF2
	FOXN3|O00409
	MXI1|P50539
	FOXK1|P85037
	SPTBN4|Q9H254
	GABPB1|Q06547
	PINK1|Q9BXM7
	PARVA|Q9NVD7
	AMFR|Q9UKV5
	PLEKHB1|Q9UF11
	NEK1|Q96PY6
	DOCK11|Q5JSL3
	ACPP|P15309
	RHOV|Q96L33
	INVS|Q9Y283
	FOXP3|Q9BZS1
	AGAP3|Q96P47
	RP2|O75695
	ABLIM1|O14639
	RBP7|Q96R05
	PIK3C3|Q8NEB9
	CYTH2|Q99418
	JDP2|Q8WYK2
	LDB3|O75112
	PLK1|P53350
	KHDRBS3|O75525
	ESRRG|P62508
	CAND2|O75155
	SNX16|P57768
	FABP3|P05413
	RABGAP1L|Q5R372
	FOXF1|Q12946
	CSHL1|Q14406
	FOXP4|Q8IVH2
	ZAK|Q9NYL2
	SIRPG|Q9P1W8
	KANK2|Q63ZY3
	HAX1|O00165
	KHSRP|Q92945
	PPID|Q08752
	COG7|P83436
	FOXP2|O15409
	AGTPBP1|Q9UPW5
	RGS14|O43566
	HPN|P05981
	BCAP31|P51572
	RANBP2|P49792
	FOXA2|Q9Y261
	RBP1|P09455
	TMPRSS9|Q7Z410
	PLEC|Q15149
	DNAH17|Q9UFH2
	DEDD|O75618
	CPEB2|Q7Z5Q1
	CYTH1|Q15438
	TBC1D2|Q9BYX2
	LIPI|Q6XZB0
	MAX|P61244
	PPIC|P45877
	SYMPK|Q92797
	TMPRSS11A|Q6ZMR5
	CYTH4|Q9UIA0
	GABPB2|Q8TAK5
	HMGN3|Q15651
	MXD1|Q05195
	PLEKHB2|Q96CS7
	LHX9|Q9NQ69
	TRRAP|Q9Y4A5
	PBK|Q96KB5
	TRIM3|O75382
	CLK1|P49759
	FOXM1|Q08050
	PAK2|Q13177
	OSBPL1A|Q9BXW6
	FABP4|P15090
	FOXD1|Q16676
	LMO1|P25800
	MIB1|Q86YT6
	CELA1|Q9UNI1
	PPIG|Q13427
	STK33|Q9BYT3
	PNLIPRP2|P54317
	PRICKLE4|Q2TBC4
	FUBP3|Q96I24
	PPIL3|Q9H2H8
	PAK7|Q9P286
	TRPV2|Q9Y5S1
	CYTH3|O43739
	ATL3|Q6DD88
	PXK|Q7Z7A4
	AKT3|Q9Y243
	HGF|P14210
	PPWD1|Q96BP3
	DOCK9|Q9BZ29
	SCYL2|Q6P3W7
	IGF2BP3|O00425
	ATL2|Q8NHH9
	FABP6|P51161
	SGK071|Q8NE28
	H2AFX|P16104
	GRK7|Q8WTQ7
	SNRPD3|P62318
	CLIC4|Q9Y696
	PPIH|O43447
	PRKDC|P78527
	MIB2|Q96AX9
	HEXIM2|Q96MH2
	PPP2CB|P62714
	FOXC1|Q12948
	PLEKHA3|Q9HB20
	MEX3B|Q6ZN04
	GBP2|P32456
	LZTS2|Q9BRK4
	MUC4|Q99102
	NSMCE1|Q8WV22
	PPP1R27|Q86WC6
	AKAP1|Q92667
	PKN3|Q6P5Z2
	FOXP1|Q9H334
	SMG1|Q96Q15
	SLC12A3|P55017
	STK17B|O94768
	TEP1|Q99973
	AAK1|Q2M2I8
	GULP1|Q9UBP9
	SYTL3|Q4VX76
	ANKRD27|Q96NW4
	LHX2|P50458
	HSCB|Q8IWL3
	RIT2|Q99578
	ATM|Q13315
	DYNC1H1|Q14204
	TMPRSS11E|Q9UL52
	APOA5|Q6Q788
	APOA2|P02652
	DOCK5|Q9H7D0
	PIK3C2A|O00443
	PCBP1|Q15365
	KHDRBS2|Q5VWX1
	THPO|P40225
	PRSS8|Q16651
	FOXL2|P58012
	DSTYK|Q6XUX3
	TMPRSS11D|O60235
	LMX1B|O60663
	RHOF|Q9HBH0
	LIMS2|Q7Z4I7
	NSL1|Q96IY1
	PCBP4|P57723
	CDC5L|Q99459
	GUCY2F|P51841
[RAGE]:195
	GOLGA3|Q08378
	EIF5A|P63241
	PEAK1|Q9H792
	SORBS3|O60504
	PLA2G4C|Q9UP65
	FOXF2|Q12947
	NOX4|Q9NPH5
	KCNH6|Q9H252
	SYTL2|Q9HCH5
	PLCL2|Q9UPR0
	BUB1B|O60566
	FOXC2|Q99958
	RIMS1|Q86UR5
	PEA15|Q15121
	MED8|Q96G25
	TNS4|Q8IZW8
	MAP3K9|P80192
	KCNH1|O95259
	FOXO6|A8MYZ6
	C2CD5|Q86YS7
	PTK7|Q13308
	TRPV1|Q8NER1
	GBX2|P52951
	CLK3|P49761
	MAN2A1|Q16706
	CREB3L3|Q68CJ9
	ANKRD42|Q8N9B4
	ZNF488|Q96MN9
	BARD1|Q99728
	STK40|Q8N2I9
	SMAD5|Q99717
	MRC1|P22897
	KLF13|Q9Y2Y9
	FOXS1|O43638
	DIDO1|Q9BTC0
	ZWILCH|Q9H900
	SNCAIP|Q9Y6H5
	FOXE1|O00358
	ULK2|Q8IYT8
	AOX1|Q06278
	KCNH2|Q12809
	NOS2|P35228
	SYT11|Q9BT88
	CLIP3|Q96DZ5
	SH3PXD2A|Q5TCZ1
	OSBP|P22059
	ANKRD1|Q15327
	MAPK8IP1|Q9UQF2
	FOXN3|O00409
	FOXK1|P85037
	GABPB1|Q06547
	MAT2B|Q9NZL9
	PINK1|Q9BXM7
	KRIT1|O00522
	CDC42BPG|Q6DT37
	PLEKHB1|Q9UF11
	NEK1|Q96PY6
	DOCK11|Q5JSL3
	AP2A2|O94973
	RHOV|Q96L33
	EPB41L2|O43491
	INVS|Q9Y283
	ULK1|O75385
	ZBTB33|Q86T24
	FOXP3|Q9BZS1
	CORIN|Q9Y5Q5
	IL18R1|Q13478
	AGAP3|Q96P47
	CYTH2|Q99418
	JDP2|Q8WYK2
	PLK1|P53350
	SNX16|P57768
	FOXF1|Q12946
	TRIB1|Q96RU8
	FOXP4|Q8IVH2
	NPAS1|Q99742
	PLCL1|Q15111
	ARHGEF37|A1IGU5
	JAZF1|Q86VZ6
	EXOSC3|Q9NQT5
	ZFP42|Q96MM3
	STK38L|Q9Y2H1
	PIFO|Q8TCI5
	KANK2|Q63ZY3
	PLCH2|O75038
	CTAGE3P|Q8IX95
	FOXP2|O15409
	AK7|Q96M32
	FOXA2|Q9Y261
	MMP25|Q9NPA2
	RPS6KA4|O75676
	AK4|P27144
	CARD10|Q9BWT7
	DEDD|O75618
	HMG20A|Q9NP66
	TLX1|P31314
	CYTH1|Q15438
	SCYL1|Q96KG9
	SYMPK|Q92797
	CYTH4|Q9UIA0
	GABPB2|Q8TAK5
	PVR|P15151
	CCNO|P22674
	TLR4|O00206
	NCF1C|A8MVU1
	PLK5|Q496M5
	MCF2L|O15068
	SIM2|Q14190
	MMP24|Q9Y5R2
	PLEKHB2|Q96CS7
	SH3BP4|Q9P0V3
	NFE2|Q16621
	PBK|Q96KB5
	PER3|P56645
	NF2|P35240
	DOC2B|Q14184
	YEATS2|Q9ULM3
	CLK1|P49759
	AK6|Q9Y3D8
	NDOR1|Q9UHB4
	FOXM1|Q08050
	NPAS3|Q8IXF0
	OSBPL1A|Q9BXW6
	CARD9|Q9H257
	FOXD1|Q16676
	MIB1|Q86YT6
	IRF4|Q15306
	STK33|Q9BYT3
	AGBL4|Q5VU57
	TRPV2|Q9Y5S1
	TLR6|Q9Y2C9
	CYTH3|O43739
	CDC42BPB|Q9Y5S2
	TOX3|O15405
	AKT3|Q9Y243
	DOCK9|Q9BZ29
	SCYL2|Q6P3W7
	ALPP|P05187
	FRMD6|Q96NE9
	MAST1|Q9Y2H9
	SH3PXD2B|A1X283
	EPAS1|Q99814
	MAST2|Q6P0Q8
	MYLIP|Q8WY64
	MAFB|Q9Y5Q3
	SGK071|Q8NE28
	TLR2|O60603
	TICAM2|Q86XR7
	ALPI|P09923
	CDK18|Q07002
	BAIAP2L2|Q6UXY1
	TNIK|Q9UKE5
	GRK7|Q8WTQ7
	MIB2|Q96AX9
	CCNE2|O96020
	FOXC1|Q12948
	CCNA1|P78396
	PLEKHA3|Q9HB20
	RASD1|Q9Y272
	NEK9|Q8TD19
	NSMCE1|Q8WV22
	PPP1R27|Q86WC6
	AK3|Q9UIJ7
	CCNB3|Q8WWL7
	CDK13|Q14004
	HMGXB4|Q9UGU5
	SP100|P23497
	FOXP1|Q9H334
	ALPPL2|P10696
	INF2|Q27J81
	TAPBPL|Q9BX59
	VAX1|Q5SQQ9
	STK17B|O94768
	NCF1B|A6NI72
	HSPD1|P10809
	MMP8|P22894
	GULP1|Q9UBP9
	SYTL3|Q4VX76
	ANKRD27|Q96NW4
	PER1|O15534
	DOC2A|Q14183
	RIT2|Q99578
	PER2|O15055
	AGAP1|Q9UPQ3
	PLA2G4E|Q3MJ16
	LY75|O60449
	FOXL2|P58012
	DSTYK|Q6XUX3
	RHOF|Q9HBH0
	PLCZ1|Q86YW0
	AP1G2|O75843
	SPEF2|Q9C093
	AP1G1|O43747
	SYT2|Q8N9I0
	CDC42BPA|Q5VT25
[RANKL]:147
	PEX10|O60683
	PFKM|P08237
	SBF1|O95248
	SBF2|Q86WG5
	FMO5|P49326
	TFEC|O14948
	CNN3|Q15417
	TRIM47|Q96LD4
	BATF|Q16520
	PIM2|Q9P1W9
	BUB1B|O60566
	RNF138|Q8WVD3
	MAP3K9|P80192
	ATP6V0E1|O15342
	RC3H2|Q9HBD1
	TRPV1|Q8NER1
	CHFR|Q96EP1
	CLK3|P49761
	CREB3L3|Q68CJ9
	ANKRD42|Q8N9B4
	BARD1|Q99728
	STK40|Q8N2I9
	TNFRSF21|O75509
	ZWILCH|Q9H900
	PHRF1|Q9P1Y6
	SNCAIP|Q9Y6H5
	SYVN1|Q86TM6
	KIR2DS1|Q14954
	SH3TC1|Q8TE82
	LRTOMT|Q8WZ04
	ULK2|Q8IYT8
	MAP3K12|Q12852
	IL17RE|Q8NFR9
	RC3H1|Q5TC82
	CLIP3|Q96DZ5
	OSBP|P22059
	ANKRD1|Q15327
	CD1A|P06126
	XAF1|Q6GPH4
	GABPB1|Q06547
	PCBP2|Q15366
	TREML1|Q86YW5
	AMFR|Q9UKV5
	MELK|Q14680
	PLEKHB1|Q9UF11
	NEK1|Q96PY6
	DOCK11|Q5JSL3
	FHL3|Q13643
	RHOV|Q96L33
	LTF|P02788
	INVS|Q9Y283
	DTNB|O60941
	RNF151|Q2KHN1
	ULK1|O75385
	DBP|Q10586
	GRK5|P34947
	TBCB|Q99426
	MEAF6|Q9HAF1
	PIM1|P11309
	CYTH2|Q99418
	CEP350|Q5VT06
	JDP2|Q8WYK2
	PLK1|P53350
	CAND2|O75155
	SNX16|P57768
	JAZF1|Q86VZ6
	FBXO40|Q9UH90
	KANK2|Q63ZY3
	TNFRSF18|Q9Y5U5
	NUAK1|O60285
	PIK3R4|Q99570
	MEX3C|Q5U5Q3
	RNF123|Q5XPI4
	GGT5|P36269
	SMPD2|O60906
	SPIB|Q01892
	RNF187|Q5TA31
	CYTH1|Q15438
	TBC1D2|Q9BYX2
	ATP6V1C1|P21283
	ELF2|Q15723
	CYTH4|Q9UIA0
	GABPB2|Q8TAK5
	RNF20|Q5VTR2
	CBFA2T2|O43439
	LST1|O00453
	ELF4|Q99607
	GABPA|Q06546
	PLEKHB2|Q96CS7
	DTNA|Q9Y4J8
	TRRAP|Q9Y4A5
	RNF10|Q8N5U6
	CLK1|P49759
	PIM3|Q86V86
	RNF169|Q8NCN4
	LILRA1|O75019
	BRSK2|Q8IWQ3
	OSBPL1A|Q9BXW6
	NEK2|P51955
	MIB1|Q86YT6
	PASK|Q96RG2
	UPK2|O00526
	STK33|Q9BYT3
	NEURL3|Q96EH8
	TNFRSF9|Q07011
	PSMB11|A5LHX3
	TRPV2|Q9Y5S1
	CYTH3|O43739
	IFNG|P01579
	ETV7|Q9Y603
	NFIL3|Q16649
	AKT3|Q9Y243
	BRSK1|Q8TDC3
	SCYL2|Q6P3W7
	RPL12|P30050
	STAP2|Q9UGK3
	RNF41|Q9H4P4
	ETV6|P41212
	CD1D|P15813
	SGK071|Q8NE28
	CRIP1|P50238
	IL10RA|Q13651
	GP6|Q9HCN6
	TNIK|Q9UKE5
	MIB2|Q96AX9
	PLEKHA3|Q9HB20
	PLAUR|Q03405
	RASD1|Q9Y272
	ELF1|P32519
	MEX3B|Q6ZN04
	LILRB2|Q8N423
	NBR1|Q14596
	PPP1R27|Q86WC6
	TUSC3|Q13454
	ETV2|O00321
	CYHR1|Q6ZMK1
	FEV|Q99581
	AAK1|Q2M2I8
	ANKRD27|Q96NW4
	DOCK5|Q9H7D0
	ERF|P50548
	LYZ|P61626
	SMARCA2|P51531
	RHOF|Q9HBH0
	FHL5|Q5TD97
	TCHP|Q9BT92
	GUCY2F|P51841
[TSH]:229
	HMX3|A6NHT5
	PDE6B|P35913
	NISCH|Q9Y2I1
	GUCY1B3|Q02153
	HMGN5|P82970
	AURKC|Q9UQB9
	ROS1|P08922
	GNG10|P50151
	SYTL2|Q9HCH5
	KCNIP1|Q9NZI2
	ARL11|Q969Q4
	ADCY10|Q96PN6
	BUB1B|O60566
	PLCB4|Q15147
	GNA15|P30679
	PDE7A|Q13946
	PRX|Q9BXM0
	ATP1A4|Q13733
	SLC22A6|Q4U2R8
	MYL1|P05976
	C2CD5|Q86YS7
	PTK7|Q13308
	TRPV1|Q8NER1
	RGL2|O15211
	CLK3|P49761
	SULT2A1|Q06520
	AGAP8|Q5SRD3
	PLCH1|Q4KWH8
	BARD1|Q99728
	HPCAL4|Q9UM19
	STK40|Q8N2I9
	GNAT3|A8MTJ3
	AURKB|Q96GD4
	RRAGC|Q9HB90
	KCNIP4|Q6PIL6
	ULK2|Q8IYT8
	ATP11B|Q9Y2G3
	TBXA2R|P21731
	ATP12A|P54707
	GNG8|Q9UK08
	OSBP|P22059
	SLC22A16|Q86VW1
	HMGN4|O00479
	ANKRD1|Q15327
	NKD2|Q969F2
	ADCY7|P51828
	MAPK8IP1|Q9UQF2
	TBCE|Q15813
	TBC1D9|Q6ZT07
	NKD1|Q969G9
	GABPB1|Q06547
	HHEX|Q03014
	GNG12|Q9UBI6
	GNG3|P63215
	PLEKHB1|Q9UF11
	NEK1|Q96PY6
	ATP1A2|P50993
	DOCK11|Q5JSL3
	GNS|P15586
	RHOV|Q96L33
	MAPKAPK3|Q16644
	NUP37|Q8NFH4
	GNAT1|P11488
	ATP8A2|Q9NTI2
	ULK1|O75385
	SPOCK2|Q92563
	ATP13A1|Q9HD20
	RASSF6|Q6ZTQ3
	AGAP3|Q96P47
	CAPSL|Q8WWF8
	ARL6|Q9H0F7
	SYNPO2|Q9UMS6
	NKX2-8|O15522
	CYTH2|Q99418
	PLK1|P53350
	SEC24A|O95486
	ENTPD5|O75356
	NLGN3|Q9NZ94
	CAND2|O75155
	TBC1D8B|Q0IIM8
	PPP1R1A|Q13522
	GNAS|P63092
	JAZF1|Q86VZ6
	GNG13|Q9P2W3
	EFHC1|Q5JVL4
	CETN2|P41208
	ANXA6|P08133
	ATP10D|Q9P241
	ADCY5|O95622
	ADCY6|O43306
	CETN1|Q12798
	GNAT2|P19087
	ANXA13|P27216
	HTRA2|O43464
	RAPGEFL1|Q9UHV5
	RALGPS2|Q86X27
	GNGT1|P63211
	NUP43|Q8NFH3
	NKX3-2|P78367
	NLGN4X|Q8N0W4
	DLX2|Q07687
	RPS6KA4|O75676
	NKX3-1|Q99801
	MGAM|O43451
	BARHL2|Q9NY43
	XRRA1|Q6P2D8
	NKX2-5|P52952
	ATP8A1|Q9Y2Q0
	NUCB1|Q02818
	CYTH1|Q15438
	SCYL1|Q96KG9
	CHP1|Q99653
	GUCY1A3|Q02108
	SYMPK|Q92797
	ENTPD3|O75355
	GPSM2|P81274
	CYTH4|Q9UIA0
	GABPB2|Q8TAK5
	SLC22A11|Q9NSA0
	RALGPS1|Q5JS13
	CTSL|P07711
	NUCB2|P80303
	MSX2|P35548
	CCNO|P22674
	HMGN3|Q15651
	STK16|O75716
	SI|P14410
	PLK3|Q9H4B4
	GNG5|P63218
	ATP2A2|P16615
	PLEKHB2|Q96CS7
	PPP3R1|P63098
	TRRAP|Q9Y4A5
	MYL3|P08590
	PBK|Q96KB5
	PAX9|P55771
	INSRR|P14616
	NLGN2|Q8NFZ4
	GUCA1B|Q9UMX6
	CDKN2A|P42771
	CLK1|P49759
	MAPKAPK5|Q8IW41
	NOD2|Q9HC29
	NKX2-2|O95096
	TESC|Q96BS2
	GNAL|P38405
	ARL2|P36404
	CABP5|Q9NP86
	MIB1|Q86YT6
	RGL1|Q9NZL6
	PRPF19|Q9UMS4
	CABP2|Q9NPB3
	STK33|Q9BYT3
	MFI2|P08582
	GNGT2|O14610
	ATP10B|O94823
	CYTH3|O43739
	ARF3|P61204
	NLGN1|Q8N2Q7
	AOAH|P28039
	ATP2A3|Q93084
	MYL6|P60660
	ANXA7|P20073
	CHP2|O43745
	NFIL3|Q16649
	RSPO1|Q2MKA7
	AKT3|Q9Y243
	SCYL2|Q6P3W7
	ANXA5|P08758
	BSX|Q3C1V8
	SLC16A3|O15427
	GNA14|O95837
	ATP11A|P98196
	SGK071|Q8NE28
	SRPRB|Q9Y5M8
	GNG4|P50150
	CDK18|Q07002
	TNIK|Q9UKE5
	SLC22A5|O76082
	PRKACG|P22612
	CTSS|P25774
	CEP97|Q8IW35
	CCNE2|O96020
	ADCY8|P40145
	ADCY9|O60503
	AURKA|O14965
	TM7SF2|O76062
	CCNA1|P78396
	PLEKHA3|Q9HB20
	GNG11|P61952
	NLGN4Y|Q8NFZ3
	PPP1R1C|Q8WVI7
	NEK9|Q8TD19
	SLC2A12|Q8TD20
	NSMCE1|Q8WV22
	ATP11C|Q8NB49
	SMAP2|Q8WU79
	DCAF8|Q5TAQ9
	ADCY4|Q8NFM4
	CCNB3|Q8WWL7
	CDK13|Q14004
	PPAP2A|O14494
	ATP4A|P20648
	ATP8B3|O60423
	STK17B|O94768
	RAPGEF5|Q92565
	AAK1|Q2M2I8
	GULP1|Q9UBP9
	SYTL3|Q4VX76
	ANKRD27|Q96NW4
	NCS1|P62166
	TCAP|O15273
	PLK2|Q9NYY3
	RIT2|Q99578
	GNG7|O60262
	RHEBL1|Q8TAI7
	HOMER1|Q86YM7
	AGAP1|Q9UPQ3
	CREBL2|O60519
	ARL3|P36405
	KCNIP2|Q9NS61
	TACSTD2|P09758
	DSTYK|Q6XUX3
	RHOF|Q9HBH0
	ATP8B1|O43520
	DLX5|P56178
	RSPO3|Q9BXY4
	STS|P08842
	SLC16A8|O95907
[TSLP]:463
	RGCC|Q9H4X1
	BTAF1|O14981
	NRIP2|Q9BQI9
	CENPW|Q5EE01
	SKA3|Q8IX90
	NISCH|Q9Y2I1
	CTNND2|Q9UQB3
	SBF1|O95248
	NIP7|Q9Y221
	SBF2|Q86WG5
	FOXF2|Q12947
	RAVER2|Q9HCJ3
	LIMA1|Q9UHB6
	BRINP2|Q9C0B6
	KIF7|Q2M1P5
	ARHGEF1|Q92888
	SYTL2|Q9HCH5
	ZC3HC1|Q86WB0
	KIN|O60870
	CDKN2C|P42773
	SLAIN2|Q9P270
	EIF4E3|Q8N5X7
	BUB1B|O60566
	LRIF1|Q5T3J3
	TNKS|O95271
	PDLIM2|Q96JY6
	FOXC2|Q99958
	CHERP|Q8IWX8
	NOL8|Q76FK4
	NDUFAB1|O14561
	DHPS|P49366
	PRX|Q9BXM0
	KIF13B|Q9NQT8
	MTSS1|O43312
	PPP1R26|Q5T8A7
	RBMXL2|O75526
	MTMR7|Q9Y216
	FERMT3|Q86UX7
	TIA1|P31483
	GTPBP1|O00178
	PTPRN|Q16849
	TENM1|Q9UKZ4
	C6orf120|Q7Z4R8
	ACBD6|Q9BR61
	ZMYND15|Q9H091
	SMAP1|Q8IYB5
	SNRNP27|Q8WVK2
	TBC1D22B|Q9NU19
	FOXO6|A8MYZ6
	C2CD5|Q86YS7
	PAIP1|Q9H074
	PTK7|Q13308
	TRPV1|Q8NER1
	LHX8|Q68G74
	MZT2B|Q6NZ67
	DENND1C|Q8IV53
	TRABD2B|A6NFA1
	TLN2|Q9Y4G6
	CLK3|P49761
	EDC3|Q96F86
	RPL13|P26373
	SHROOM2|Q13796
	APOBEC3G|Q9HC16
	DYNLT3|P51808
	PABPC3|Q9H361
	DNAH3|Q8TD57
	SIN3B|O75182
	ANKRD42|Q8N9B4
	RBMY1A1|P0DJD3
	PPP1R10|Q96QC0
	SOX17|Q9H6I2
	BARD1|Q99728
	UBE3B|Q7Z3V4
	RAD23A|P54725
	SMG9|Q9H0W8
	STK40|Q8N2I9
	ORM1|P02763
	BOP1|Q14137
	SPDL1|Q96EA4
	FOXS1|O43638
	ARHGAP15|Q53QZ3
	RAVER1|Q8IY67
	DIDO1|Q9BTC0
	PDLIM7|Q9NR12
	CTAGE6|Q86UF2
	TTF2|Q9UNY4
	CWC15|Q9P013
	SNCAIP|Q9Y6H5
	PLS3|P13797
	FAU|P62861
	IL33|O95760
	PUM2|Q8TB72
	RBMY1B|A6NDE4
	ANKHD1|Q8IWZ3
	TAF11|Q15544
	LAMTOR2|Q9Y2Q5
	YAF2|Q8IY57
	TIAL1|Q01085
	BPIFB3|P59826
	LRTOMT|Q8WZ04
	FOXE1|O00358
	TENM4|Q6N022
	CCDC86|Q9H6F5
	DPP3|Q9NY33
	RPS27|P42677
	MYEF2|Q9P2K5
	BAZ1B|Q9UIG0
	AKIP1|Q9NQ31
	INPP5E|Q9NRR6
	KIF5C|O60282
	AOX1|Q06278
	CDV3|Q9UKY7
	SLFN13|Q68D06
	ARL2BP|Q9Y2Y0
	MAP3K12|Q12852
	CSTF2T|Q9H0L4
	GMCL1P1|Q8NEA9
	STRA13|A8MT69
	UQCRC2|P22695
	TPPP|O94811
	RAD51D|O75771
	MAD1L1|Q9Y6D9
	EIF2B1|Q14232
	KIF4B|Q2VIQ3
	CLIP3|Q96DZ5
	EIF2B3|Q9NR50
	RBMS1|P29558
	MPP5|Q8N3R9
	CKAP5|Q14008
	OSBP|P22059
	PCM1|Q15154
	RBMY1F|Q15415
	ANKRD1|Q15327
	MAGI3|Q5TCQ9
	EIF2B5|Q13144
	DENR|O43583
	HORMAD2|Q8N7B1
	MAPK8IP1|Q9UQF2
	TBCE|Q15813
	FOXN3|O00409
	FOXK1|P85037
	FERMT2|Q96AC1
	SRSF5|Q13243
	USH1G|Q495M9
	DENND1B|Q6P3S1
	MYO18B|Q8IUG5
	GABPB1|Q06547
	SPC25|Q9HBM1
	STMN2|Q93045
	RAB3GAP1|Q15042
	SDHAF2|Q9NX18
	INO80|Q9ULG1
	EIF5|P55010
	TIMM44|O43615
	ERCC6|Q03468
	CDR2|Q01850
	EIF2B2|P49770
	PLEKHB1|Q9UF11
	NEK1|Q96PY6
	DOCK11|Q5JSL3
	CELF2|O95319
	SGOL2|Q562F6
	RPS29|P62273
	RPL18A|Q02543
	KANK1|Q14678
	INVS|Q9Y283
	FOXP3|Q9BZS1
	DAZAP2|Q15038
	BAZ2A|Q9UIF9
	CNDP2|Q96KP4
	MYOZ3|Q8TDC0
	SP140|Q13342
	ABLIM1|O14639
	NIPSNAP3A|Q9UFN0
	CREB5|Q02930
	GALT|P07902
	CYTH2|Q99418
	PIR|O00625
	TNKS1BP1|Q9C0C2
	CCDC85B|Q15834
	LDB3|O75112
	PLK1|P53350
	IL15RA|Q13261
	CAND2|O75155
	SNX16|P57768
	MTMR6|Q9Y217
	FOXF1|Q12946
	ASUN|Q9NVM9
	FOXP4|Q8IVH2
	MAPK8IP3|Q9UPT6
	GTF3C6|Q969F1
	MARVELD1|Q9BSK0
	JAZF1|Q86VZ6
	NDC80|O14777
	CWC22|Q9HCG8
	RGS10|O43665
	CHD6|Q8TD26
	KANK2|Q63ZY3
	SMC5|Q8IY18
	ANK3|Q12955
	DNMT3B|Q9UBC3
	ANKRD54|Q6NXT1
	HBP1|O60381
	FAM120A|Q9NZB2
	BCOR|Q6W2J9
	RAP1GDS1|P52306
	SGOL1|Q5FBB7
	KIF18B|Q86Y91
	FOXP2|O15409
	HTRA2|O43464
	MICAL3|Q7RTP6
	PPP1R16B|Q96T49
	SMARCAD1|Q9H4L7
	NPHP4|O75161
	FOXA2|Q9Y261
	SHANK1|Q9Y566
	RBM23|Q86U06
	DGKZ|Q13574
	LAIR1|Q6GTX8
	DHX57|Q6P158
	RBMY1D|P0C7P1
	SART3|Q15020
	BRD3|Q15059
	ZRANB2|O95218
	EIF2D|P41214
	HNRNPM|P52272
	XRRA1|Q6P2D8
	ZNF174|Q15697
	SMYD3|Q9H7B4
	ZNF365|Q70YC5
	HTATSF1|O43719
	CDKN2B|P42772
	SRP9|P49458
	AGFG2|O95081
	CYTH1|Q15438
	DNAH5|Q8TE73
	RBBP8|Q99708
	PTPRG|P23470
	ANKRD17|O75179
	BRCA2|P51587
	PABPC5|Q96DU9
	DLG4|P78352
	CALU|O43852
	MTMR12|Q9C0I1
	PTPN13|Q12923
	MTUS2|Q5JR59
	CYTH4|Q9UIA0
	DNAH11|Q96DT5
	GABPB2|Q8TAK5
	ATF6|P18850
	AKAP6|Q13023
	TTLL11|Q8NHH1
	PABPC4|Q13310
	RBM45|Q8IUH3
	RNPS1|Q15287
	TERF2IP|Q9NYB0
	SYNPO|Q8N3V7
	KIAA1009|Q5TB80
	TAF9|Q16594
	CPS1|P31327
	FEM1B|Q9UK73
	ATXN7L3|Q14CW9
	SRRM4|A7MD48
	BRD2|P25440
	ZYX|Q15942
	YTHDC2|Q9H6S0
	PLEKHB2|Q96CS7
	KIAA0232|Q92628
	ZC3H13|Q5T200
	LHX9|Q9NQ69
	CENPV|Q7Z7K6
	TRRAP|Q9Y4A5
	MTMR11|A4FU01
	SUPT6H|Q7KZ85
	CEP250|Q9BV73
	CHD9|Q3L8U1
	RMDN3|Q96TC7
	PBK|Q96KB5
	SEPT3|Q9UH03
	AGAP11|Q8TF27
	PSD|A5PKW4
	CD2BP2|O95400
	TPPP3|Q9BW30
	RYBP|Q8N488
	MYO16|Q9Y6X6
	RNF6|Q9Y252
	NAF1|Q96HR8
	SMARCA5|O60264
	EIF4E2|O60573
	MAGI2|Q86UL8
	NUDT14|O95848
	RALY|Q9UKM9
	BAZ2B|Q9UIF8
	CLK1|P49759
	DOCK8|Q8NF50
	REC16_HUMAN|P61578
	CHD7|Q9P2D1
	DNMT3A|Q9Y6K1
	SYNM|O15061
	MTHFSD|Q2M296
	FOXM1|Q08050
	SDS|P20132
	SYNJ2|O15056
	ZNRF3|Q9ULT6
	NOD2|Q9HC29
	FAM110A|Q9BQ89
	CHD1|O14646
	MICAL1|Q8TDZ2
	OSBPL1A|Q9BXW6
	SMARCA1|P28370
	RBMS2|Q15434
	PMF1|Q6P1K2
	RAD54L|Q92698
	FOXD1|Q16676
	RBM42|Q9BTD8
	LMO1|P25800
	SERF1A|O75920
	SRSF7|Q16629
	TBC1D5|Q92609
	MIB1|Q86YT6
	SYNE3|Q6ZMZ3
	TENM2|Q9NT68
	KIF13A|Q9H1H9
	KIF2B|Q8N4N8
	EIF2B4|Q9UI10
	TRABD2A|Q86V40
	TNKS2|Q9H2K2
	HJURP|Q8NCD3
	MTPN|P58546
	STK33|Q9BYT3
	SEPT11|Q9NVA2
	PRICKLE4|Q2TBC4
	CRTC3|Q6UUV7
	CECR2|Q9BXF3
	OGFOD1|Q8N543
	SHPRH|Q149N8
	TONSL|Q96HA7
	ZC3H14|Q6PJT7
	TRPV2|Q9Y5S1
	CYTH3|O43739
	FERMT1|Q9BQL6
	SMG6|Q86US8
	APOBEC3H|Q6NTF7
	KIF20A|O95235
	ITSN1|Q15811
	BRCC3|P46736
	INPP5J|Q15735
	AKT3|Q9Y243
	APITD1|Q8N2Z9
	FAM103A1|Q9BTL3
	KLHL3|Q9UH77
	SNRPB|P14678
	CPEB1|Q9BZB8
	SCYL2|Q6P3W7
	PTPN20A|Q4JDL3
	DLG2|Q15700
	PSD3|Q9NYI0
	SKA1|Q96BD8
	RPL27A|P46776
	CHD1L|Q86WJ1
	MNS1|Q8NEH6
	NOL6|Q9H6R4
	TP53BP1|Q12888
	SGK071|Q8NE28
	PTPRZ1|P23471
	H2AFX|P16104
	CTGLF11P|A8MT82
	IFIH1|Q9BYX4
	MPP1|Q00013
	NIFK|Q9BYG3
	MLANA|Q16655
	WIPF2|Q8TF74
	IL10RB|Q08334
	RPS25|P62851
	PPP6R2|O75170
	MIS12|Q9H081
	FLCN|Q8NFG4
	PUS3|Q9BZE2
	KIF3A|Q9Y496
	PPP1R16A|Q96I34
	CREB3|O43889
	CEP97|Q8IW35
	EIF2S3L|Q2VIR3
	MIB2|Q96AX9
	RBMY1C|P0DJD4
	RELN|P78509
	BOD1|Q96IK1
	CREBRF|Q8IUR6
	FOXC1|Q12948
	PLEKHA3|Q9HB20
	ZNF217|O75362
	PUS1|Q9Y606
	PNN|Q9H307
	SRCAP|Q6ZRS2
	WAPAL|Q7Z5K2
	RBMY1E|A6NEQ0
	SEPT14|Q6ZU15
	DLGAP3|O95886
	SHROOM4|Q9ULL8
	SEMA3B|Q13214
	PPP1R27|Q86WC6
	PPFIA3|O75145
	PTPRN2|Q92932
	PALD1|Q9ULE6
	SCEL|O95171
	FOXP1|Q9H334
	SRSF10|O75494
	MOCS1|Q9NZB8
	KIF22|Q14807
	STK17B|O94768
	FBXO5|Q9UKT4
	SCGB3A1|Q96QR1
	KIF5A|Q12840
	ASPSCR1|Q9BZE9
	RETNLB|Q9BQ08
	CHD2|O14647
	GULP1|Q9UBP9
	SYTL3|Q4VX76
	ACAP3|Q96P50
	ANKRD27|Q96NW4
	SYNJ1|O43426
	DENND1A|Q8TEH3
	WARS|P23381
	LHX2|P50458
	MPP6|Q9NZW5
	HSCB|Q8IWL3
	KIF15|Q9NS87
	ACAP2|Q15057
	CENPE|Q02224
	ARFGAP3|Q9NP61
	STMN3|Q9NZ72
	HOMER1|Q86YM7
	AKAP8L|Q9ULX6
	SNF8|Q96H20
	NOP9|Q86U38
	PXMP4|Q9Y6I8
	DHX37|Q8IY37
	DOCK5|Q9H7D0
	LIPA|P38571
	AGO4|Q9HCK5
	RFWD2|Q8NHY2
	FOXL2|P58012
	SNRPN|P63162
	DSTYK|Q6XUX3
	SCGB2A1|O75556
	KIF26A|Q9ULI4
	LMX1B|O60663
	EIF4E1B|A6NMX2
	CRIPAK|Q8N1N5
	SKA2|Q8WVK7
	LIMS2|Q7Z4I7
	SAC3D1|A6NKF1
	MTMR9|Q96QG7
	GML|Q99445
	INPP5K|Q9BT40
	RAD54B|Q9Y620
	RAD26L|Q5T890
	LPPR4|Q7Z2D5
	CACNB3|P54284
	GUCY2F|P51841
	EPHX1|P07099
	COTL1|Q14019
	AGAP9|Q5VTM2
[TWEAK]:91
	TRIM10|Q9UDY6
	BUB1B|O60566
	NAIP|Q13075
	IL36G|Q9NZH8
	PEA15|Q15121
	TRIM17|Q9Y577
	NLRC4|Q9NPP4
	MID2|Q9UJV3
	INSC|Q1MX18
	TRPV1|Q8NER1
	CLK3|P49761
	CREB3L3|Q68CJ9
	ANKRD42|Q8N9B4
	BARD1|Q99728
	STK40|Q8N2I9
	SNCAIP|Q9Y6H5
	UHMK1|Q8TAS1
	ULK2|Q8IYT8
	CLIP3|Q96DZ5
	TNFSF13B|Q9Y275
	OSBP|P22059
	ANKRD1|Q15327
	EDAR|Q9UNE0
	XAF1|Q6GPH4
	GABPB1|Q06547
	RNF26|Q9BY78
	PLEKHB1|Q9UF11
	NEK1|Q96PY6
	DOCK11|Q5JSL3
	RHOV|Q96L33
	FASLG|P48023
	INVS|Q9Y283
	RNF151|Q2KHN1
	ULK1|O75385
	TRIM39|Q9HCM9
	KSR2|Q6VAB6
	GRK5|P34947
	JTB|O76095
	MEAF6|Q9HAF1
	CYTH2|Q99418
	JDP2|Q8WYK2
	PLK1|P53350
	SNX16|P57768
	CCL15|Q16663
	LOXL3|P58215
	CD163L1|Q9NR16
	KANK2|Q63ZY3
	FCGBP|Q9Y6R7
	PARP4|Q9UKK3
	KPNA7|A9QM74
	DEDD|O75618
	CYTH1|Q15438
	CYTH4|Q9UIA0
	GABPB2|Q8TAK5
	TNFSF8|P32971
	PLEKHB2|Q96CS7
	LTB|Q06643
	TRIM55|Q9BYV6
	CLK1|P49759
	MEFV|O15553
	OSBPL1A|Q9BXW6
	MIB1|Q86YT6
	KPNA4|O00629
	TNFSF14|O43557
	STK33|Q9BYT3
	TRPV2|Q9Y5S1
	CYTH3|O43739
	PARP3|Q9Y6F1
	PXK|Q7Z7A4
	AKT3|Q9Y243
	LIMK2|P53671
	SCYL2|Q6P3W7
	TRIM27|P14373
	OGFRL1|Q5TC84
	SGK071|Q8NE28
	TNFSF15|O95150
	MIB2|Q96AX9
	RNF135|Q8IUD6
	PLEKHA3|Q9HB20
	TNFSF10|P50591
	PPP1R27|Q86WC6
	LTA|P01374
	TRIM69|Q86WT6
	CYHR1|Q6ZMK1
	ANKRD27|Q96NW4
	BIRC5|O15392
	NOD1|Q9Y239
	IFNAR2|P48551
	CD40LG|P29965
	RHOF|Q9HBH0
	TRIM41|Q8WV44
