# Supplementary material for: Multi-label multi-instance transfer learning for simultaneous reconstruction and cross-talk modeling of multiple human signaling pathways
Source: BMC Bioinformatics. 2015 Dec 30;16:417. doi: 10.1186/s12859-015-0841-4 (PMC4697333; doi:10.1186/s12859-015-0841-4)
Supplement: Additional file 4: — Text file contains the derived signaling PPIs for each human signaling pathway (target instance). (ZIP 17 KB) [file 12859_2015_841_MOESM4_ESM.zip › 12859_2015_841_MOESM4_ESM.xml]

Part III
Section 4: The derivedPPIs between the predicted signaling components and the known signaling components (target instance)

[Notch signaling pathway]
	[1]Novel signaling PPIs between the pathway components and the predicted components:
	BLOC1S1	BLOC1S3
	CNTN1	CNTN2
	EP300	EID1
	EP300	TP63
	FBXW7	HEY1
	FHL1	CBX4
	HDAC1	HR
	HDAC1	HDAC3
	HDAC1	HDAC9
	HDAC1	MBD2
	HDAC1	DNMT3B
	HDAC1	BCOR
	HDAC2	MBD2
	HDAC2	DNMT3B
	HDAC2	MXD1
	HDAC2	HDAC10
	HES1	TLE1
	HES6	TLE1
	IL6ST	TLE1
	JUN	HDAC3
	NCOR1	TBL1XR1
	NCOR1	HDAC3
	NCOR1	HDAC9
	NCOR2	HDAC3
	NCOR2	HDAC10
	RELA	HDAC3
	RING1	RNF2
	RING1	E2F6
	RING1	CBX8
	RING1	CBX4
	RING1	RYBP
	SAP30	MXD1
	SIN3A	MNT
	SIN3A	MXI1
	SIN3A	MXD4
	SIN3A	HDAC9
	SIN3A	MBD2
	SIN3A	MXD1
	SMAD3	HEY1
	SMAD3	HEYL
	STAT3	HDAC3
	TP53	HDAC3
	TP53	TP63
	YY1	HDAC3
	YY1	RYBP
	[2]Novel signaling PPIs between the predicted components:
	RNF2	CBX4
	RNF2	RYBP
	RNF2	PCGF2
	TBL1XR1	HDAC3
	HR	HDAC3
	CBX2	RYBP
	E2F6	RYBP
	HDAC3	HDAC9
	HDAC3	BCOR
	HDAC3	HDAC10
	TLE2	TLE1
[TCR signaling pathway]
	[1]Novel signaling PPIs between the pathway components and the predicted components:
	ABI1	PAK2
	ABL1	ROS1
	ABL1	SORBS1
	ABL1	ARHGAP17
	ABL1	PAK2
	ABL1	GPX1
	ACTA1	MYO10
	ACTA1	AIF1
	ACTA1	SORBS1
	ACTA1	CCT5
	ACTA1	FGD4
	ACTA1	EPB41L2
	ACTA1	CCT4
	ACTA1	MYO7A
	ACTA1	MINPP1
	AKT1	PLXNA1
	ARHGDIB	RHOH
	ARHGEF6	PAK2
	ARHGEF6	BMPR1B
	ARHGEF6	SH2D1A
	ARHGEF7	CD244
	ARHGEF7	PAK2
	ARHGEF7	TUBB3
	ARHGEF7	SH2D1A
	BCL10	CARD14
	BCL10	TLR4
	CALM1	MYO10
	CALM1	TRPC3
	CALM1	PIK3C3
	CALM1	ADCYAP1R1
	CALM1	MYO7A
	CBL	LTK
	CBL	EPHB6
	CBL	SORBS1
	CBL	PDGFRA
	CBL	RET
	CBLB	RET
	CD2	CD48
	CD2	CD53
	CD247	CD244
	CD247	NCR3
	CD247	CD48
	CD247	NCR1
	CD28	DUSP14
	CD2AP	NPHS1
	CD3D	CD8B
	CD4	CD53
	CD82	CD63
	CD84	SH2D1A
	CD8A	CD8B
	CDC42	ARHGDIA
	CDC42	CDC42EP5
	CDC42	OCRL
	CDC42	PARD6B
	CDC42	FGD1
	CDC42	PARD6G
	CDC42	TRIP10
	CDC42	PAK2
	CDC42	CDC42SE1
	CDC42	GDI1
	CDK1	NPM1
	CGN	F11R
	CHUK	STAP2
	CLTC	DNAJC6
	CLTC	OCRL
	CREB1	RECQL5
	CREB1	RPS6KA4
	CREBBP	ACVR1
	CREBBP	TRIP10
	CRK	EPHB6
	CRK	ARHGAP17
	CRK	PDGFRA
	CRK	RET
	CRKL	EPHB6
	CRKL	PDGFRA
	CRKL	IFNAR1
	CSK	TLR3
	CSK	LAIR1
	CTNNB1	PTPN14
	CTNNB1	RAPGEF2
	CTNNB1	NF2
	CTNNB1	TRIP10
	CTNNB1	DLG5
	CTNNB1	PTPRZ1
	DLG1	DLGAP1
	DLG1	DLGAP4
	DLG1	ADRB1
	DNAJB1	PTGES3
	DNM2	EIF3L
	DOK1	RET
	DOK1	SH2D1A
	DOK2	TEK
	DOK2	RET
	ELMO1	FGD1
	ENAH	GPHN
	ENO2	TUBA4A
	EPRS	SYNCRIP
	ERBB2IP	NOD2
	EVL	APBB1IP
	EVL	SEMA6A
	FCGR3A	GP6
	FOS	RPS6KA4
	FYB	SH2D1A
	FYN	TUBA1B
	FYN	THY1
	FYN	CD48
	FYN	TYRO3
	FYN	PAK2
	FYN	CD226
	FYN	EPHA8
	FYN	PTPRZ1
	FYN	GP6
	FYN	SH2D1A
	FYN	NPHS1
	FYN	CNTNAP1
	FYN	TUBA4A
	FYN	NMT1
	FYN	MCAM
	GOLGA5	OCRL
	GRB2	TEK
	GRB2	MERTK
	GRB2	EPHB6
	GRB2	OCRL
	GRB2	RALGPS1
	GRB2	ARHGAP17
	GRB2	SYNJ2
	GRB2	PAK2
	GRB2	SIGLEC7
	GRB2	RET
	GRB2	SH2D1A
	GRB2	SYNJ1
	GRB2	NPM1
	GRB2	ITGA2B
	GRB2	ADRB1
	GSK3B	CABYR
	GSK3B	DCTN2
	HGS	EXOC7
	HGS	NF2
	HOMER3	HOMER1
	HRAS	DGKZ
	HRAS	RASGRP4
	HSP90AB1	DDX24
	IKBKB	ACVR1
	IKBKB	STAP2
	ITCH	CPSF6
	ITPR1	TRPC3
	ITPR1	HOMER2
	ITPR1	RYR2
	ITPR1	HOMER1
	ITSN2	SYNJ2
	ITSN2	SEMA6A
	JAK3	ALK
	JUN	HNRNPM
	JUN	TPM2
	KHDRBS1	WBP4
	KHDRBS1	TUBB3
	KIRREL	NPHS1
	KRAS	EPB42
	LAT	CD244
	LCK	THY1
	LCK	CD48
	LCK	ARHGAP17
	LCK	IFNAR1
	LCK	PAK2
	LCK	SH2D1A
	LCP2	CLNK
	LY9	SH2D1A
	LYN	TRIP10
	LYN	PAK2
	LYN	GP6
	LYN	NPHS1
	LYN	NMT1
	MAP2K1	RPS6KA4
	MAP2K7	DUSP19
	MAP3K14	EDAR
	MAP3K8	BMPR2
	MAPK1	PPP1R9B
	MAPK1	RPS6KA4
	MAPK1	SCNN1G
	MAPK1	DUSP9
	MAPK1	IFNAR1
	MAPK1	PAK2
	MAPK1	DUSP6
	MAPK1	RET
	MAPK1	DUSP7
	MAPK14	MAPKAPK3
	MAPK14	RPS6KA4
	MAPK14	DUSP9
	MAPK14	RET
	MAPK14	DUSP7
	MAPK3	RPS6KA4
	MAPK3	DUSP9
	MAPK3	DCC
	MAPK3	PAK2
	MAPK3	DUSP6
	MAPK3	RET
	MAPK8	RET
	MAPK8	DUSP7
	MAPK9	DUSP19
	MARCKS	NMT1
	NCK1	DCC
	NCK1	SYNJ2
	NCK1	PAK2
	NCK1	TNIK
	NCK1	NPHS1
	NCL	NPM1
	NFKBIA	TUBA1B
	NRAS	ACVR1
	NRAS	ARHGAP4
	PAK1	ACVR1
	PAK1	NF2
	PAK1	BMPR1B
	PARD3	F11R
	PARD3	PARD6B
	PARD3	PARD6G
	PARD3	INADL
	PIK3C2B	LTK
	PIK3R1	TUBA1B
	PIK3R1	TEK
	PIK3R1	TYRO3
	PIK3R1	ANK3
	PIK3R1	ARHGAP17
	PIK3R1	PDGFRA
	PIK3R1	IFNAR1
	PIK3R1	RET
	PIK3R1	TIE1
	PLCG1	SNAP91
	PLCG1	TRPC3
	PLCG1	DGKZ
	PLCG1	PDGFRA
	PLCG1	RET
	PLCG1	ALK
	PLCG2	NPM1
	PRKCQ	MARK3
	PRKD2	TGOLN2
	PTK2	SORBS1
	PTK2	DCC
	PTK2	RET
	PTK2B	MCAM
	PTPN11	TEK
	PTPN11	TREML1
	PTPN11	LAIR1
	PTPN11	PDGFRA
	PTPN11	IFNAR1
	PTPN11	SIGLEC7
	PTPN11	RET
	PTPN11	TIE1
	PTPN6	ROS1
	PTPN6	TREML1
	PTPN6	LAIR1
	PTPN6	IFNAR1
	PTPN6	LILRB2
	PTPRA	PTPRS
	PTPRA	PTPRD
	PTPRC	IFNAR1
	PTPRC	ITGAL
	PTPRC	CD1D
	PXN	TUBA1B
	PXN	SORBS1
	PXN	NF2
	RAC2	ARHGDIA
	RAC2	GDI1
	RAF1	TBXA2R
	RAF1	PAK2
	RAF1	CCT3
	RAN	BMPR1B
	RAP1A	APBB1IP
	RAP1A	RAPGEF2
	RAP1A	RASGRP4
	RAP1A	RAPGEF6
	RAPGEF1	RHOQ
	RASA1	DNAJA3
	RASGRP1	DGKZ
	RIPK2	TLR4
	RIPK2	NOD2
	RPS6KB1	PPP1R9B
	SDCBP	SDCBP2
	SDCBP	NF2
	SHB	PDGFRA
	SHC1	LTK
	SHC1	PPAP2B
	SHC1	TEK
	SHC1	DDR2
	SHC1	RET
	SHC1	NPM1
	SHC1	ALK
	SLAMF6	SH2D1A
	SNRNP70	SRPK1
	SRC	DDR2
	SRC	TYRO3
	SRC	DGKZ
	SRC	ARHGAP17
	SRC	TRIP10
	SRC	CD46
	SRC	PAK2
	SRC	STAP2
	SRC	RET
	SRC	PTPN21
	SRC	NPHS1
	SRC	CNTNAP1
	SRC	NMT1
	STAT1	PDGFRA
	STAT5A	TEK
	STAT5A	PDGFRA
	STAT5A	STAP2
	STAT5B	TEK
	STAT5B	PDGFRA
	STAT5B	STAP2
	STK39	WNK4
	SYK	TLR4
	SYK	TUBA4A
	TEC	PTPN21
	TEC	PLK4
	TRAF6	TLR3
	TRAF6	MAST2
	TRAF6	BMPR1B
	TUBB	BMPR2
	UNC119	PPAP2C
	UNC119	PTPRS
	UNC119	PCDHA4
	VASP	APBB1IP
	VAV1	ARHGDIA
	VAV1	MERTK
	VAV1	TUBA4A
	VAV3	ROS1
	WAS	TRIP10
	WDR1	SKIV2L
	YWHAQ	PI4KB
	YWHAZ	TBXA2R
	YWHAZ	PARD6B
	YWHAZ	GP5
	YWHAZ	GP1BB
	YWHAZ	MARK3
	ZAP70	IFNAR1
	ZAP70	TUBA4A
	[2]Novel signaling PPIs between the predicted components:
	ACVR1	PLEKHB1
	ACVR1	DUSP13
	ACVR1	VEPH1
	SBF1	MTMR2
	TUBA1B	SNAP91
	TUBA1B	PTP4A1
	SNRPA	PTBP1
	PTPRS	PTPRN
	PTPRS	PTPRD
	MTMR7	MTMR9
	CD244	CD48
	TEK	PTPRB
	TEK	TIE1
	F11R	MPDZ
	F11R	PTPRB
	F11R	ITGAL
	RECQL5	DDX42
	P2RX2	P2RX1
	WNK4	SLC12A3
	MERTK	BMPR2
	CD63	CD9
	MAGED1	TUBA4A
	CD48	IL18R1
	KIF5C	KIF5A
	KIF5C	KLC1
	SNRNP200	CHMP1B
	MTM1	MTMR12
	PTGES3	AIP
	TGOLN2	PPP1R9B
	SEMA6D	PLXNA1
	USH1G	USH1C
	SORBS1	PAK2
	SORBS1	SEMA6A
	CHMP1B	SUCLG1
	PCBP2	PTBP1
	PARD6B	RHOQ
	PLEKHB1	BMPR1B
	TNFRSF4	TNFRSF9
	CCT5	TCP1
	TLR1	TLR5
	TLR1	TLR4
	GUCY2D	GUCA1B
	PIK3C3	PIK3R4
	NLGN3	NRXN3
	MTMR6	MTMR9
	CD53	CD9
	EXOC7	RHOQ
	TSPAN4	CD46
	TSPAN4	CD9
	ANXA13	NMT1
	RYR2	HOMER1
	ACVR1B	ACVR2B
	PHLDA1	PABPC4
	TLR5	TLR4
	CSTF2	SYMPK
	AMHR2	BMPR1B
	PNPLA2	MARK3
	USH1C	MYO7A
	MTMR8	MTMR9
	ARHGAP17	TRIP10
	NLGN2	INADL
	TRIP10	RHOQ
	DGKH	DGKD
	ARHGAP10	PAK2
	SEMA4A	PLXND1
	GUCA1B	GUCY2F
	MTMR2	NEFL
	BMPR2	BMPR1B
	INADL	DDX18
	CCT3	HNRNPA0
	MPZ	PMP22
	CYTH3	GRASP
	PTPRB	CNTNAP1
	ALPP	ALPPL2
	ITGAL	ICAM5
	PTPRZ1	ALK
	IL10RA	IL10RB
	GPHN	TUBA4A
	GP1BB	GP9
	VEPH1	BMPR1B
	GDI1	RHOH
	NPM1	ALK
	TUBA4A	TCP1
[TGFBeta signaling pathway]
	[1]Novel signaling PPIs between the pathway components and the predicted components:
	ABL1	ADAM15
	AKT1	PDK2
	ANAPC1	CDC20
	ANAPC10	CDC20
	ANAPC10	ANAPC11
	ANAPC2	CDC20
	ANAPC2	UBE2C
	ANAPC2	ANAPC11
	ANAPC7	CDC20
	AR	POU5F1
	AR	TRIM24
	AR	IARS
	ATF2	EDF1
	ATF2	CREB5
	BCAR1	E2F2
	BRCA1	E2F1
	BRCA1	BRCC3
	BRCA1	CCNA1
	CAMK2A	SRF
	CCND1	HERC5
	CCNE1	HERC5
	CDC16	CDC20
	CDC16	ANAPC11
	CDC25A	CUX1
	CDC25A	CCNA1
	CDC25C	BRSK2
	CDC27	CDC20
	CDK1	CUX1
	CDK1	CNOT7
	CDK1	PTTG1
	CDK1	E2F1
	CDK1	FOXM1
	CDK1	CCNA1
	CDK2	CNOT7
	CDK2	CCNK
	CDK2	FOXM1
	CDK2	CCNE2
	CDK2	CCNA1
	CDK4	CDKN2C
	CDK4	CNOT7
	CDK4	CDKN2B
	CDK4	CDKN2A
	CDK4	CDKN2D
	CDK6	CDKN2C
	CDK6	CNOT7
	CDK6	CDKN2A
	CDK6	CDKN2D
	CDKN1A	CCNE2
	CDKN1A	CCNA1
	CREBBP	CNOT3
	CREBBP	SRF
	CREBBP	ONECUT1
	CREBBP	EIF2B1
	CREBBP	IRF3
	CREBBP	CUX1
	CREBBP	CITED2
	CREBBP	ALX1
	CREBBP	E2F1
	CREBBP	FOXM1
	CREBBP	POU1F1
	CREBBP	HOXA11
	CREBBP	IRF7
	CREBBP	PROX1
	CREBBP	KLF4
	CREBBP	MAF
	CTNNB1	PITX2
	CUL1	E2F1
	DAXX	ESRRG
	DAXX	PAX3
	DCP1A	DCP2
	DVL1	HECW1
	EIF3I	EIF3A
	EP300	GATA4
	EP300	PPARD
	EP300	IRF3
	EP300	CITED2
	EP300	ALX1
	EP300	NEUROD1
	EP300	PAX6
	EP300	EPAS1
	EP300	IRF7
	EP300	PROX1
	EP300	HERC1
	EP300	MAF
	ESR1	PGR
	ESR1	NR2F1
	ESR1	TRIM24
	ESR1	TAF10
	ESR1	NR2F6
	ETS1	RBBP6
	ETS1	POU1F1
	ETS1	MAF
	FOS	GATA4
	FOS	RPS6KA4
	FOS	MAF
	FOXH1	NKX2-5
	FZR1	FBXO5
	GRB2	DCTN1
	GRB2	ADAM15
	GSK3B	DCTN1
	GSK3B	EIF2B5
	GSK3B	E2F1
	HDAC1	PITX2
	HDAC1	PPARD
	HDAC1	IKZF1
	HDAC1	CDC20
	HDAC1	TGIF2
	HDAC1	TRIM27
	HGS	HAP1
	HNF4A	NR2F1
	HNF4A	TRIM24
	HNF4A	PROX1
	HOXA9	MEIS2
	HSPA8	DPP3
	IKBKB	MAP3K13
	JUN	HHEX
	JUN	CREB5
	JUN	SOX8
	JUN	SOX10
	JUN	POU1F1
	JUN	RFWD2
	JUN	MAF
	JUND	MEN1
	JUND	RFWD2
	KAT2B	ONECUT1
	KAT2B	CUX1
	KAT2B	IRF7
	KPNB1	RANBP2
	MAP2K1	MAPK8IP3
	MAP2K1	RPS6KA4
	MAP2K3	DCTN1
	MAP2K6	DCTN1
	MAP3K7	PELI3
	MAPK1	RPS6KA4
	MAPK1	ZFP36
	MAPK14	RPS6KA4
	MAPK14	ZFP36L1
	MAPK3	GATA4
	MAPK3	RPS6KA4
	MAPK8	MAPK8IP3
	MED15	TRIM11
	MEF2C	GATA4
	MEF2C	SOX18
	MTOR	EIF3F
	MYC	MYCBP2
	MYC	CDKN2A
	NCOA1	PGR
	NCOA1	SRF
	NCOA1	NR2F1
	NCOA1	ESRRG
	NCOA1	FOXA2
	NCOA1	RARB
	NCOA1	NR2F6
	NEDD4L	UBE2E1
	NFKB1	MEN1
	NFKB1	E2F1
	NFYA	SRF
	NUP153	TNPO1
	NUP153	XPO5
	NUP214	TNPO1
	NUP214	XPO5
	NUP214	ZFP36
	PDK1	PDK2
	PIAS1	PGR
	PIAS1	GATA4
	PIAS2	CHMP4B
	PML	SRF
	PML	HHEX
	PML	TRIM24
	PML	TRIM27
	PPP2CA	TLX1
	PPP2CA	NME2
	PRKAR2A	AKAP5
	PRKAR2A	NBEA
	PTK2	RB1CC1
	PTK2	MAPK8IP3
	RAF1	MAPK8IP3
	RB1	CUX1
	RB1	E2F3
	RB1	E2F2
	RB1	E2F1
	RB1	TRIM27
	RB1	CCNA1
	RBL1	CCNA1
	RBL2	CCNA1
	RBX1	VHL
	SKI	MECP2
	SKP1	FBXO5
	SMAD2	RNF123
	SMAD2	RARB
	SMAD3	MEN1
	SMAD3	TGIF2
	SMAD3	EPAS1
	SMAD4	SMAD5
	SMAD4	XPO5
	SMAD4	DCP1B
	SMURF2	SMAD5
	SMURF2	IRF3
	SNIP1	EIF3C
	SNW1	PGR
	SOX9	MAF
	SP1	NR2F1
	SP1	E2F3
	SP1	VHL
	SP1	E2F2
	SP1	SOX8
	SP1	E2F1
	SP1	SOX10
	SP1	KLF4
	SPTBN1	ANK2
	SRC	PGR
	SRC	SRF
	SRC	PPARD
	SRC	ADAM15
	SUMO1	TRIM24
	SUMO1	SOX10
	TCF4	NEUROD1
	TFDP1	E2F3
	TFDP1	E2F2
	TFDP1	E2F1
	TFDP2	E2F3
	TFDP2	E2F2
	TFDP2	E2F1
	TGFBR1	AURKB
	TGFBR1	NUP37
	TGFBR1	FANCL
	TGFBR1	CDC20
	TGIF1	MED31
	TP53	CDKN2C
	TP53	PTTG1
	TP53	E2F1
	TP53	RFWD2
	TP53	KLF4
	TP73	HECW2
	TRAF6	TRIM37
	TRAF6	PELI3
	TRAF6	IRF7
	TRIM33	TRIM24
	UBE2D1	DTX3L
	UBE2D2	DTX3L
	UBE2D2	CNOT4
	UBE2D3	DTX3L
	UBE2I	CHMP4B
	UBE2I	IKZF1
	UBE2I	RANBP2
	UBE2I	SOX10
	VDR	TRIM24
	WWP1	SMAD5
	WWTR1	TEAD3
	WWTR1	TEAD4
	WWTR1	PAX3
	XPO1	RANBP2
	YAP1	TEAD3
	YAP1	TEAD4
	ZEB2	SMAD5
	ZFYVE9	RBBP6
	[2]Novel signaling PPIs between the predicted components:
	PRKAR2B	AKAP5
	PRKAR2B	NBEA
	EIF3J	EIF3C
	EIF3J	EIF3D
	EIF3J	EIF3A
	PGR	TRIM24
	CDKN2C	CDKN2A
	CDK5RAP2	HAP1
	CNOT3	CNOT1
	CNOT3	CNOT8
	GATA4	SRF
	GATA4	NKX2-5
	GATA4	TBX5
	EDC3	ZFP36
	SRF	NKX2-5
	SMAD5	MEN1
	MAGOH	RBM8A
	ONECUT1	FOXA2
	VPS18	VPS33A
	VPS18	VPS16
	DCTN1	HAP1
	DIS3	EXOSC8
	PPARD	PROX1
	EIF2B1	EIF2B2
	EIF2B5	EIF2B2
	IRF3	IRF7
	RBBP6	UPF3B
	TAF7	TRIM24
	TAF7	TAF10
	MED31	EGR2
	MED31	PMF1
	HHEX	SOX8
	HHEX	SOX10
	EIF2B2	EIF2B4
	EGR2	SOX8
	EGR2	SOX10
	NUP37	NUP43
	CNDP2	CNDP1
	EIF3C	EIF3E
	ESRRG	PROX1
	SMG5	SMG7
	SMG5	SMG6
	SMG5	SMG1
	KHSRP	PARN
	CNOT1	CNOT8
	CNOT1	CNOT4
	RANBP2	TNPO1
	RBM8A	UPF3B
	FOXA2	OTX2
	DCP2	DCP1B
	CITED2	LHX2
	CDC20	PTTG1
	CDC20	FBXO5
	NKX2-5	TBX5
	PAN3	PAN2
	UBE2E1	CNOT4
	SOX2	POU5F1
	HAP1	NEUROD1
	HAP1	EIF3E
	VPS33A	VPS16
	VHL	CUL2
	VHL	EPAS1
	ZFP36	EXOSC8
	POU5F1	SOX8
	POU5F1	SOX10
	VPS36	SNF8
	SOX8	PAX3
	SOX8	DLX5
	HERC5	NME2
	CNOT8	CNOT4
	E2F1	CDKN2A
	E2F1	CCNA1
	EIF3E	TRIM27
	EIF3E	EPAS1
	PAX3	SOX10
	SOX10	PAX6
	SOX10	DLX5
	TRIM27	TRIM11
	PAX6	TRIM11
	UBE2C	ANAPC11
[TNF signaling pathway]
	[1]Novel signaling PPIs between the pathway components and the predicted components:
	BCL2	BNIPL
	BCL2	FKBP8
	BCL2	BCAP31
	BCL2	TP53BP2
	BCL2	BAK1
	BCL2	PMAIP1
	BCL2	TMBIM6
	BCL2	BAG4
	BCL2	BCLAF1
	BCL2	BFAR
	BCL2L1	FKBP8
	BCL2L1	BCL2L12
	BCL2L1	BCAP31
	BCL2L1	BAK1
	BCL2L1	PMAIP1
	BCL2L1	TMBIM6
	BCL2L1	CRYAA
	BCL2L1	BCLAF1
	BCL2L1	APAF1
	BCL3	RAB9A
	BCL3	N4BP2
	BID	BAK1
	BID	BCL2L2
	BIRC2	LTBR
	BTRC	PDCD4
	CASP10	CASP4
	CASP10	DEDD2
	CASP10	CASP6
	CASP10	POLR2A
	CASP10	CCAR1
	CASP10	BFAR
	CASP2	NOD1
	CASP3	CASP4
	CASP3	UBE4B
	CASP3	ACIN1
	CASP3	STK24
	CASP3	IL18
	CASP3	CASP6
	CASP3	BCAP31
	CASP3	MYL3
	CASP3	DFFA
	CASP3	PDE5A
	CASP3	STK3
	CASP3	USO1
	CASP3	APAF1
	CASP7	UBE4B
	CASP7	STK24
	CASP7	DFFA
	CASP8	CASP8AP2
	CASP8	DEDD2
	CASP8	STK24
	CASP8	EDA2R
	CASP8	CASP6
	CASP8	BCAP31
	CASP8	USO1
	CASP8	APAF1
	CASP8	NOD1
	CASP8	BFAR
	CASP9	NAIP
	CASP9	BIRC8
	CASP9	APAF1
	CASP9	NOD1
	CDC42	PAK4
	CDC42	MYO9A
	CDC42	MAP3K10
	CDK9	POLR2A
	CDK9	CCNT2
	CFL1	HSPH1
	CFL1	ACTC1
	CFLAR	DEDD2
	CFLAR	CASP6
	COPB2	COPA
	COPB2	ARCN1
	COPS3	COPS7A
	COPS3	COPS4
	COPS3	CUL5
	COPS3	GPS1
	COPS3	COPS8
	COPS5	COPS7A
	COPS5	COPS4
	COPS5	CUL5
	COPS5	UCHL1
	COPS5	GPS1
	COPS5	COPS8
	CREB1	RPS6KA4
	CREB1	ATM
	CREBBP	POLR2A
	CREBBP	N4BP2
	CRYAB	PSMA3
	CRYAB	CRYAA
	CSNK2A1	HSPH1
	CSNK2A1	NOLC1
	CSNK2A1	PSMA4
	CSNK2A1	RPL5
	CSNK2A1	PSMA3
	CSNK2A1	FKBP3
	CSNK2A1	BRF1
	CUL1	FBXO18
	CUL1	GPS1
	DIABLO	LTBR
	DIABLO	NGFRAP1
	EIF2S1	CASP6
	EIF4EBP1	ATM
	EIF6	USP33
	EIF6	SEPT3
	EP300	ING4
	EP300	N4BP2
	ERBB2	SERPINA3
	ERBB3	RASA4
	EZR	ACTC1
	FADD	CASP8AP2
	FADD	EDA2R
	FANCD2	BRCA2
	FANCD2	ATM
	FBL	PSMB6
	FBXW7	SHPRH
	FLNA	BRCA2
	FOS	SMARCD1
	FOS	RPS6KA4
	GRB2	PAK4
	HDAC1	FKBP3
	HDAC2	FKBP3
	HDAC6	PLAA
	HSP90AA1	PIM1
	HSP90AA1	RPS3A
	HSP90AA1	UCHL1
	HSP90AB1	CDKN2A
	HSPA1A	DNAJB11
	HSPA1A	BAG4
	HSPA1A	APAF1
	HSPA1A	DNAJA2
	HSPA5	DNAJC10
	HSPA8	HSPH1
	HSPA8	DNAJA1
	HSPA8	UCHL1
	HSPB1	CRYAA
	HSPB1	ACTC1
	IKBKE	TICAM1
	ILK	ILKAP
	ITCH	POLR2A
	ITGB2	CD14
	JUN	SMARCD1
	JUN	RPL18A
	JUN	MYBBP1A
	JUN	SMARCD3
	KHDRBS1	SMARCA2
	KPNA2	MAGEH1
	KPNA6	CSE1L
	KTN1	KIF5B
	LRPPRC	MAP1S
	MAP2K1	RPS6KA4
	MAP2K4	MAP3K10
	MAP2K7	GADD45B
	MAP3K11	KIF3A
	MAP3K14	RPL5
	MAP3K3	HSPA2
	MAP3K5	GADD45B
	MAP3K5	PPP3R1
	MAP3K5	MAP3K6
	MAP3K7	NAIP
	MAPK1	RPS6KA4
	MAPK1	NEK2
	MAPK1	TPR
	MAPK14	FKBP8
	MAPK14	RPS6KA4
	MAPK14	GADD45A
	MAPK3	RAB4A
	MAPK3	RPS6KA4
	MAPK9	XPO7
	MCM5	CDKN2A
	MCM5	MCM2
	MCM5	MCM3
	MCM7	MCM6
	MCM7	MCM4
	MCM7	MCM2
	MCM7	MCM3
	MOAP1	MAGEH1
	MSN	BCAP31
	MYLK	ACTC1
	NCF1	MYBPC3
	NCF1	NOXA1
	NFKB1	MTPN
	NFKBIA	COPS8
	NLRP4	NLRC4
	NOXO1	NOXA1
	NR3C1	SMARCD1
	NR3C1	DCAF6
	NR3C1	DDX54
	NR3C1	SMARCA2
	PAK1	PPM1F
	PARP1	ERCC6
	PARP1	RPS3A
	PDK1	PDK2
	PEG3	USP7
	PFDN2	VBP1
	PFDN2	PFDN4
	PML	RPL11
	PML	SENP2
	PML	TRIM69
	POLR1A	NOLC1
	POLR2H	POLR2G
	POLR2H	POLR2K
	POLR2H	POLR2E
	POLR2H	POLR2A
	POLR2H	POLR2C
	POLR2L	POLR2E
	POLR2L	POLR2A
	POLR2L	POLR2C
	PPP1CA	CSRNP2
	PPP1CA	TP53BP2
	PPP1CA	PPP1R13B
	PPP1CA	MYO16
	PPP1CA	NEK2
	PPP1CA	KIF13A
	PPP1CA	BCL2L2
	PPP1CA	APAF1
	PPP2R1B	MCM3
	PRKAB1	PRKAG1
	PRKCA	ENTPD5
	PRKCA	RPL10
	PRKCB	PPP2CB
	PRKCE	COPB1
	PRKCE	MYH2
	PRKCE	ACTC1
	PRKCZ	CASP6
	PSMB5	PSMA1
	PSMB5	PSMB3
	PSMB5	PSMA3
	PSMB5	PSMB7
	PSMB5	PSMA2
	PSMC1	PSMA7
	PSMC3	CDKN2A
	PTK2	PPP1CB
	RAC1	NOXA1
	RAC1	PTPLAD1
	RAF1	STK3
	RASSF1	MAP1S
	RB1	USP4
	RB1	CASP6
	RB1	BRF1
	RB1	PPP1CB
	RB1	CCNT2
	RELA	ING4
	RELA	TP53BP2
	RELA	MTPN
	RELA	DDX1
	RELA	ACTL6A
	RELA	TAF4B
	RFK	DNAJB9
	RIPK1	TICAM1
	RIPK3	TICAM1
	RNF11	RPS27A
	RNF11	ERCC6
	RPL6	RPL29
	RPL8	FAM188A
	RPS13	PDCD4
	RXRA	SMARCD3
	RXRA	GADD45A
	SKP1	FBXO18
	SKP1	CUL7
	SKP1	GPS1
	SMAD2	RPS27A
	SMAD2	PSMD8
	SMAD2	CUL5
	SMAD2	DCAF6
	SMAD2	LITAF
	SMAD2	RPS14
	SMAD3	BRCA2
	SMARCA4	ACTL6A
	SMARCA4	ARID1A
	SMARCC1	SMARCD3
	SMARCC2	BAZ1B
	SMARCC2	POLR2C
	SMARCE1	BAZ1B
	SND1	PIM1
	SND1	POLR2A
	STAT1	CSE1L
	STAT1	MCM3
	STAT5A	BRCA2
	SUMO1	SENP2
	SUMO1	SENP6
	TANK	USP7
	TBK1	TICAM1
	TNFAIP3	TICAM1
	TNFRSF1A	BAG4
	TNIP1	RPL5
	TNIP2	SMARCD1
	TP53	USP7
	TP53	SMARCD1
	TP53	ING4
	TP53	CUL9
	TP53	ERCC6
	TP53	RAB4A
	TP53	COPS7A
	TP53	COPS4
	TP53	TP53BP2
	TP53	S100A8
	TP53	BAK1
	TP53	BRCA2
	TP53	GPS1
	TP53	SHISA5
	TP53	COPS8
	TP53	BRF1
	TP53	ATM
	TRAF1	USP7
	TRAF1	NGFRAP1
	TRAF1	TNFRSF17
	TRAF1	CASP6
	TRAF1	TICAM1
	TRAF1	TNFRSF19
	TRAF2	CASP8AP2
	TRAF2	USP7
	TRAF2	LTBR
	TRAF2	NGFRAP1
	TRAF2	TNFRSF17
	TRAF2	TNFRSF19
	TRAF2	HINFP
	TRAF3	USP7
	TRAF3	LTBR
	TRAF3	NGFRAP1
	TRAF3	TNFRSF17
	TRAF3	EDA2R
	TRAF3	TICAM1
	TRAF3	TNFRSF19
	TRAF4	USP7
	TRAF4	LTBR
	TRAF4	NGFRAP1
	TRAF4	TICAM1
	TRAF5	USP7
	TRAF5	LTBR
	TRAF5	NGFRAP1
	TRAF5	TNFRSF19
	TRAF6	USP7
	TRAF6	NGFRAP1
	TRAF6	EDA2R
	TRAF6	TICAM1
	TRAF6	TICAM2
	TRAF6	TNFRSF19
	TRAIP	FLII
	TXN	DNAJA1
	UBE2D2	AMFR
	UBE2I	IPO13
	UBE2I	UCHL1
	UBE2I	RAD54B
	XIAP	XAF1
	YWHAB	RGS3
	YWHAB	KIF23
	YWHAB	KIF5B
	YWHAE	RGS3
	YWHAE	NGFRAP1
	YWHAE	MAP3K10
	YWHAG	KIF23
	YWHAG	NOLC1
	YWHAG	PAK4
	YWHAG	CKAP2
	YWHAG	ACIN1
	YWHAG	KIF5B
	YWHAG	TP53BP2
	YWHAG	CCT2
	YWHAG	CSE1L
	YWHAG	KIF1B
	YWHAG	SHPRH
	YWHAG	DFFA
	YWHAG	BCLAF1
	YWHAH	GREM1
	YWHAQ	RGS3
	YWHAQ	KIF5B
	YWHAQ	CAPN3
	YWHAQ	TPR
	YWHAZ	RGS3
	YWHAZ	PAK4
	YWHAZ	KIF5B
	YWHAZ	DFFA
	[2]Novel signaling PPIs between the predicted components:
	HERPUD1	USP7
	POLR3A	POLR3E
	SEC23B	SEC24D
	SEC23B	SEC24C
	NAE1	TP53BP2
	HSPH1	UBA1
	MCM6	PSMA1
	MCM6	MCM4
	MCM6	MCM2
	MCM6	MCM3
	CASP4	IL18
	CASP4	APAF1
	CASP4	NOD1
	CARD6	NOD1
	COPA	ARCN1
	COPA	COPE
	RPL21	PIM2
	PSMA1	PSMA4
	PSMA1	PSMA3
	PSMA1	PSMB2
	PSMA1	PSMA7
	PSMA1	PSMA2
	PSMA1	RAD54B
	POLR2F	POLR2G
	POLR2F	POLR2E
	POLR2F	POLR2A
	POLR2F	POLR2C
	PYCARD	NLRC4
	PYCARD	NLRP3
	PYCARD	NLRP12
	PYCARD	MEFV
	POLR2G	POLR2E
	POLR2G	POLR2A
	POLR2G	POLR2C
	PIM2	FBXO18
	RPLP1	PDCD4
	COG2	COG3
	PSMB6	PSMB7
	POLR3D	POLR3E
	XPO7	XPOT
	UBE4B	CASP6
	MCM4	MCM2
	MCM4	MCM3
	KIF23	ARF3
	NOLC1	USP4
	RPL13	IPO5
	PSMB9	PSMB10
	NVL	RPL5
	CIDEB	DFFA
	IPO5	RPL23A
	IPO5	RPL5
	CUL9	UBE2G2
	BAZ1B	MYO1C
	MSH4	MLH3
	MSH4	MSH5
	MSH4	VBP1
	PSMA4	PSMA5
	PSMA4	PSMA6
	PSMA4	PSMA3
	PSMA4	PSMA7
	PSMA4	PSMA2
	POLR3F	BRF1
	PSMA5	PSMA7
	ERCC6	POLR2A
	AMFR	UBE2G2
	FLII	ACTL6A
	USP4	TP53BP2
	PFDN6	PFDN5
	EAF2	TFPT
	POLR2K	POLR2E
	POLR2K	POLR2C
	SNUPN	RPL17
	PSMB3	PSMB7
	PSMB3	PSMB2
	RPL5	PDCD4
	PSMA6	PSMA3
	PSMA6	PSMA7
	PSMA6	PSMA2
	DYRK2	RAD54B
	COPS7A	COPS4
	COPS7A	CUL5
	COPS7A	GPS1
	COPS7A	COPS8
	BCAP31	MYH10
	BCAP31	BCAP29
	COPS4	CUL5
	COPS4	COPS8
	COPS4	C19orf57
	PSMA3	PSMA7
	PSMA3	PSMA2
	CUL5	GPS1
	CUL5	COPS8
	TICAM1	TICAM2
	CDKN2A	MCM2
	TAPBP	COPB1
	TAPBP	COPG2
	FEM1B	APAF1
	CSE1L	RPL22
	GPS1	COPS8
	GPS1	CUL2
	COPB1	ARCN1
	COPB1	COPG2
	COPB1	COPE
	POLR2E	POLR2A
	POLR2E	POLR2C
	POLR2A	ACTL6A
	POLR2A	MCM3
	POLR2A	POLR2C
	RAB6A	KIF20A
	COPZ2	ARCN1
	COPZ2	COPG2
	KIF20A	RAB6B
	PSMA7	PSMA2
	ARCN1	COPG2
	COPG2	COPZ1
	COPG2	COPE
	MCM2	MCM3
	KIF3A	MAP3K10
	ACTL6B	SMARCA2
	ACTL6A	SMARCA2
[Wnt signaling pathway]
	[1]Novel signaling PPIs between the pathway components and the predicted components:
	AKT1	EZH2
	ARRB2	CSNK2A2
	BCL9	PYGO2
	BCL9	PYGO1
	CTNNB1	SOX17
	CTNNB1	PYGO1
	CTNNB1	CTNNBIP1
	CTNNB1	APC2
	CTNNB1	TCF7L1
	CTNNB1	TAX1BP3
	DVL1	CXXC4
	DVL1	CCDC88C
	DVL3	NKD1
	JUP	CTNNBIP1
	LRP6	DKK2
	MAPK1	NEK2
	MAPK8	WWOX
	PIN1	CSNK2A2
	PPP1CA	NEK2
	PPP1R1B	CSNK2A2
	PPP2CA	STRN
	PPP2CA	NXN
	SMAD1	HBP1
	SMAD1	SUV39H1
	SRC	WWOX
	TCF4	HBP1
	TCF7L2	CTNNBIP1
	TCF7L2	CSNK2A2
	WNT1	PORCN
	WNT3A	PORCN
	WNT4	PORCN
	WNT5B	PORCN
	WNT6	PORCN
	WNT7B	PORCN
	YWHAB	CDK14
	[2]Novel signaling PPIs between the predicted components:
	CDK14	CCNY
[IL signaling pathway]
	[1]Novel signaling PPIs between the pathway components and the predicted components:
	ACAN	LUM
	AKT1	PRKDC
	ATF2	MAPKAPK5
	CHUK	PRKDC
	IRAK1	TLR2
	JUN	MAPKAPK5
	JUN	PRKDC
	MAP2K4	MAP3K12
	MAP2K7	MAP3K12
	MAPK1	MAPKAPK5
	MAPK14	MAPKAPK3
	MAPK14	MAPKAPK5
	MAPK8	PRKDC
	MAPK9	H3F3A
	MAPK9	MAPKAPK5
	MYD88	TLR2
	MYD88	IL1RL1
	PIK3R1	FASLG
	PIK3R1	TLR2
	PIK3R1	CSF1R
	PIK3R2	CSF1R
	PLA2G4A	MAPKAPK5
	PLCG1	DDR1
	PLCG1	KDR
	PLCG1	FLT1
	PTPN11	DDR1
	PTPN11	MPL
	PTPN11	KDR
	PTPN11	FLT1
	PTPN11	FLT4
	STAT3	FLT1
	STAT3	IFNAR2
	TOLLIP	TLR2
	CBL	KDR
	CBL	CSF1R
	CRK	KDR
	CRK	FLT1
	EIF3B	EIF3G
	EIF4E	EIF4G2
	EIF4E	EIF4B
	EIF4E	MAPKAPK5
	EIF4EBP1	MAPKAPK5
	FYN	FASLG
	FYN	KDR
	FYN	CSF1R
	FYN	FLT1
	FYN	MAG
	GRB2	FASLG
	GRB2	FLT3
	GRB2	KDR
	GRB2	CSF1R
	GRB2	FLT1
	GRB2	FLT4
	HSP90AA1	KDR
	HSP90AA1	PRKDC
	IL15	IL15RA
	IL2RA	ICAM1
	IL2RB	IL15RA
	IL2RG	ICAM1
	IL2RG	IL15RA
	IRS2	MPL
	JAK1	IFNAR2
	JAK2	IL12RB2
	JAK2	PKD1
	JAK2	MPL
	LCK	FASLG
	LYN	PRKDC
	LYN	CSF1R
	MKNK1	EIF4G2
	NMI	IFI35
	NR3C1	PRKDC
	PTK2B	FLT1
	PTPN6	FLT3
	PTPN6	KDR
	RPS6KB1	EIF4B
	SHB	KDR
	SHC1	DDR1
	SHC1	MPL
	SHC1	KDR
	SHC1	CSF1R
	SHC1	FLT1
	SHC1	FLT4
	SOCS1	CSF1
	SOCS1	FLT3
	SOCS1	MPL
	SOCS1	CSF1R
	SOCS3	CSF1R
	SOS1	CSF1R
	STAT1	KDR
	STAT1	FLT1
	STAT1	IFNAR2
	STAT4	IL12RB2
	SYK	IL15RA
	BMX	KDR
	CSF2RB	CSF2
	CSF2RB	KDR
	GNB2L1	IFNAR2
	HRAS	PDGFB
	HRAS	TLR2
	HSPB1	MAPKAPK3
	HSPB1	MAPKAPK5
	IL3RA	CSF2
	INPP5D	FLT3
	INPP5D	CSF1R
	PTK2	PKD1
	PTK2	FLT1
	PTK2	FLT4
	PXN	PKD1
	RAC1	TLR2
	SRC	FASLG
	SRC	PKD1
	SRC	KDR
	TYK2	IFNAR2
	VCL	PKD1
	YWHAB	GEM
	CD40	CD40LG
	CREBBP	H3F3A
	IL13	VCAM1
	IL13	IL13RA2
	IL4	IL13RA2
	MAPK11	MAPKAPK5
	PLCG2	KDR
	PLCG2	FLT1
	PRKCD	PRKDC
	RASA1	KDR
	RASA1	CSF1R
	ALOX5	ALOX5AP
	CTNNB1	PKD1
	CTNNB1	KDR
	CTNNB1	FLT1
	DNM2	KDR
	SHC2	KDR
	UNC119	CCL18
	CASP3	EIF4G2
	CASP3	EIF4B
	CASP3	PRKDC
	DAXX	FASLG
	DAXX	MX1
	HDAC1	DNMT3L
	IL6ST	IL31RA
	IL6ST	LIF
	INPPL1	CSF1R
	MAPT	PPP2CB
	CBLB	FLT3
	PRKCB	PPP2CB
	PRKCB	IFNAR2
	YES1	KDR
	YES1	CSF1R
	YES1	FLT1
	[2]Novel signaling PPIs between the predicted components:
	IL12RB2	IL12B
	VCAM1	CCL17
	IL12A	IL12B
	IL12A	EBI3
	TERF1	TINF2
	TERF1	POT1
	EIF4G2	EIF4A2
	IFNB1	IFNAR2
	IFNA5	IFNAR2
	INHA	INHBA
	CD70	CD27
	CSF1	CSF1R
	IFNA2	IFNAR2
	LY96	TLR2
	MPL	THPO
	KDR	FLT1
	KDR	FLT4
	IFNA8	IFNAR2
[Alpha6 signaling pathway]
	[1]Novel signaling PPIs between the pathway components and the predicted components:
	PRKCD	ITGB7
	SMAD3	MECOM
	[2]Novel signaling PPIs between the predicted components:
[AR signaling pathway]
	[1]Novel signaling PPIs between the pathway components and the predicted components:
	AES	SNCAIP
	AES	GTF2E1
	AES	ATN1
	AHR	TBP
	AKT1	SORBS2
	AKT1	FANCA
	AKT1	MAPK8IP1
	AKT1	PPARGC1B
	AKT1	PHB2
	AR	PRPF6
	AR	NR0B1
	AR	PNRC2
	AR	RAD9A
	AR	NR3C2
	ARNT	SENP6
	ARNT	TRIP11
	BRCA1	BARD1
	BRCA1	CHEK2
	BRCA1	FANCA
	BRCA1	TOP2A
	BRCA1	BRIP1
	BRCA1	TRRAP
	BRCA1	TP53BP1
	BRCA1	AURKA
	BRCA1	UBE2L3
	CASP1	NLRP1
	CASP1	PARK2
	CASP1	CARD8
	CASP1	ATN1
	CASP3	GZMB
	CASP3	THAP11
	CASP3	BLM
	CASP3	ATN1
	CASP3	BIRC5
	CASP7	GZMB
	CASP7	BIRC5
	CASP8	PARK2
	CCND1	HDAC3
	CCNE1	SMARCD3
	CDC25A	CHEK2
	CDC25A	NAA10
	CDC25B	AURKA
	CDC42	PAK7
	CDK1	HMGA2
	CDK1	FANCA
	CDK1	TOP2A
	CDK1	GADD45G
	CDK1	BIRC5
	CDK11B	TH
	CDK11B	CCNL2
	CDK5	SET
	CDK5	CDK5R1
	CDK7	NEK6
	CDK9	HEXIM1
	CDK9	SUPT5H
	CDK9	CDK5R1
	CDK9	HEXIM2
	CEBPA	MSX2
	CREBBP	SERTAD3
	CREBBP	NPAT
	CREBBP	SERTAD2
	CREBBP	KLF13
	CREBBP	EID3
	CREBBP	MSH2
	CREBBP	HDAC3
	CREBBP	SS18L1
	CREBBP	CARM1
	CREBBP	ZNF639
	CREBBP	CALCOCO1
	CREBBP	MED25
	CTDP1	TCEA1
	CTNNB1	GLIS2
	CTNNB1	SALL1
	CTNNB1	CDK5R1
	DAXX	DMAP1
	DAXX	HDAC3
	DAXX	HABP4
	DAXX	DNMT1
	DDX5	DDX17
	EGFR	S100A7
	EP300	PPARA
	EP300	RAD23A
	EP300	CHD4
	EP300	RBM14
	EP300	ZFPM2
	EP300	SET
	EP300	ZRANB2
	EP300	SS18L1
	EP300	CITED4
	EP300	ING5
	EP300	NR2F2
	EP300	TP53BP1
	EP300	JMY
	EP300	CARM1
	EP300	CALCOCO1
	EP300	GATA6
	ERCC3	GTF2E1
	ERCC3	XPC
	ESR1	PRPF6
	ESR1	NR0B1
	ESR1	HEXIM1
	ESR1	MMS19
	ESR1	NCOA7
	ESR1	TBP
	ESR1	ESRRA
	ESR1	PNRC2
	ESR1	RBM23
	ESR1	PPARGC1A
	ESR1	GADD45G
	ESR1	SMARCD3
	ESR1	TRRAP
	ESR1	CHD9
	ESR1	PPARGC1B
	ESR1	PHB2
	ESR2	NR0B1
	ESR2	MMS19
	ESR2	NCOA7
	ESR2	PNRC2
	ESR2	PPARGC1A
	FHL2	CARD8
	FKBP4	NR3C2
	FOXO1	HOXA5
	GAPDH	SERPINB9
	GAPDH	ATN1
	GNB2L1	HABP4
	GNB2L1	TSC22D4
	GSK3B	MYOCD
	GSK3B	SNCAIP
	GSK3B	PPARGC1A
	GSK3B	AURKA
	GSN	LIMK2
	GTF2F1	MSX2
	GTF2F1	GTF2A1
	GTF2F2	GTF2E1
	GTF2F2	TBP
	GTF2F2	MSX2
	GTF2H1	MMS19
	GTF2H1	GTF2E1
	GTF2H1	XPC
	GTF2H4	GTF2E1
	HDAC1	BRMS1
	HDAC1	SIN3B
	HDAC1	CHD4
	HDAC1	MAD1L1
	HDAC1	DDX17
	HDAC1	HDAC3
	HDAC1	TOP2A
	HDAC1	PHB
	HDAC1	RAD9A
	HDAC1	SALL1
	HDAC1	CHD1
	HDAC1	DNMT1
	HDAC1	HIF1AN
	HDAC1	NR2F2
	HDAC1	PHB2
	HDAC7	HDAC3
	HIPK3	LIMK2
	HIPK3	NR2F2
	HMGB1	TBP
	HMGB1	DNMT1
	HMGB2	GZMA
	HMGB2	SET
	HRAS	RASSF2
	HSP90AA1	BRMS1
	HSP90AA1	PPARA
	HSP90AA1	SMYD3
	HSP90AA1	NR3C2
	HSP90AA1	BIRC5
	HSPA1A	TCERG1
	HSPA4	BRMS1
	HSPA4	HDAC3
	HSPA4	NR3C2
	HSPA4	PRSS23
	HSPA5	TCERG1
	HSPA8	ALDOB
	HSPA8	HDAC3
	HSPA8	TCERG1
	HSPB1	CRYGC
	HSPB1	HSPB8
	JUN	HDAC3
	JUN	TBP
	JUN	SUMO2
	JUN	TOP2A
	JUN	SMARCD3
	JUN	MAFB
	KAT2B	KLF13
	KAT2B	GATAD2A
	KAT2B	SIRT2
	KAT5	BARD1
	KAT5	ARIH2
	KAT5	HABP4
	KAT5	GADD45G
	KAT5	BMI1
	MAGEA11	CLUAP1
	MAGEA11	MYOZ1
	MAGEA11	MLF1
	MAPK1	TH
	MAPK1	PPARA
	MAPK1	UBR5
	MAPK1	CALCOCO1
	MDM2	CHEK2
	MDM2	TBP
	MDM2	UBQLN4
	MDM2	JMY
	NCOA1	PPARA
	NCOA1	DDX17
	NCOA1	TBP
	NCOA1	ESRRA
	NCOA1	PPARGC1A
	NCOA1	CARM1
	NCOA1	NR1I2
	NCOA2	DDX17
	NCOA2	CARM1
	NCOA3	MMS19
	NCOA3	DDX17
	NCOA3	NR1H2
	NCOA3	TBP
	NCOA3	ESRRA
	NCOA3	NR1I2
	NCOA6	RBM14
	NCOA6	NR1H2
	NCOR1	PPARA
	NCOR1	HDAC3
	NCOR1	NR1H2
	NCOR1	PHB
	NCOR1	NR6A1
	NCOR1	CBFA2T2
	NCOR1	CHD1
	NCOR2	PPARA
	NCOR2	HDAC3
	NCOR2	NR1H2
	NCOR2	CBFA2T2
	NCOR2	NR2F2
	NCOR2	NR1I2
	NONO	MAD1L1
	NR0B2	NR1H2
	NR0B2	ESRRA
	NR0B2	NR5A2
	NR2C1	HDAC3
	NR3C1	PRPF6
	NR3C1	TBP
	NR3C1	PPARGC1A
	NR3C1	CHD9
	NR3C1	NR3C2
	NR3C1	NR2F2
	NR3C1	ECD
	NR5A1	NR0B1
	NR5A1	PNRC2
	NR5A1	SMARCD3
	NRIP1	NR0B1
	NRIP1	PPARA
	NRIP1	HDAC3
	NRIP1	NR1H2
	NRIP1	CCDC85B
	NRIP1	NR5A2
	PARP1	GZMB
	PARP1	RBM14
	PARP1	PARP3
	PIAS1	TBP
	PIAS1	NR3C2
	PIAS1	NR2F2
	PIAS2	HDAC3
	PIAS2	MSX2
	PIAS3	HMGA2
	PIAS3	HABP4
	PIAS3	TBP
	PIAS3	NR3C2
	PIAS4	BARD1
	PIAS4	SUMO2
	PIAS4	GADD45G
	PIAS4	TCERG1
	PNRC1	NR5A2
	POU2F1	NPAT
	POU2F1	BARD1
	POU2F1	POU2AF1
	POU2F1	TBP
	PPP1CA	KANK1
	PPP1CA	AURKA
	PPP1CA	PPP1R8
	PRDX1	SESN2
	PRMT1	QKI
	PRMT1	PRMT8
	PRMT1	HABP4
	PRMT1	SUPT5H
	PRMT1	BTG1
	PRMT1	KHDRBS2
	PRMT2	CPSF7
	PRMT2	HNRNPUL1
	PTEN	UBE2L3
	PTK2	BIN1
	PTK2	GZMB
	PTK2	PPP1CB
	RAC1	SET
	RAC1	FHOD1
	RAC1	PARK2
	RAC1	PAK7
	RAD54L2	ATN1
	RAF1	INTS10
	RAF1	PHB
	RAF1	CPS1
	RAN	GADD45G
	RANBP9	S100A7
	RANBP9	CALB1
	RANBP9	DDX4
	RB1	SUV420H2
	RB1	HDAC3
	RB1	TBP
	RB1	TOP2A
	RB1	PHB
	RB1	NDC80
	RB1	PPP1CB
	RB1	DNMT1
	RB1	RBBP9
	RB1	RBBP5
	RB1	TRIP11
	RCHY1	ATN1
	RNF4	TBP
	RUNX1	FOXP3
	RUNX1	CBFA2T2
	RUNX1	ELF4
	RUNX2	HDAC3
	RUNX2	MSX2
	SF1	RBPMS
	SF1	DDX17
	SF1	TCERG1
	SF1	WWP2
	SIN3A	BRMS1
	SIN3A	MAD1L1
	SIN3A	PHB
	SIN3A	THAP11
	SIN3A	CBFA2T2
	SIRT1	NR1H2
	SIRT1	PPARGC1A
	SMAD3	HMGA2
	SMAD3	HIVEP1
	SMAD4	NEK6
	SMAD4	FSTL3
	SMAD4	SASH3
	SMAD4	UBE2L3
	SMARCC1	FANCA
	SMARCC1	SMARCD3
	SMARCE1	BRMS1
	SP1	TBP
	SP1	PER3
	SPDEF	NKX3-1
	SRC	YTHDC1
	SRC	NR1I2
	STAT3	HDAC3
	SVIL	MAD1L1
	SVIL	HAX1
	SVIL	CENPF
	SVIL	MMP25
	SVIL	MKL2
	TGFB1I1	UBQLN4
	TP53	SERPINB9
	TP53	COPS2
	TP53	BARD1
	TP53	CHEK2
	TP53	ARIH2
	TP53	HDAC3
	TP53	HABP4
	TP53	TBP
	TP53	TOP2A
	TP53	PHB
	TP53	TAF9
	TP53	TP53INP1
	TP53	TAF9B
	TP53	S100A4
	TP53	ING5
	TP53	BLM
	TP53	HNRNPUL1
	TP53	TP53BP1
	TP53	AURKA
	TP53	SMYD2
	TP53	SNRPN
	UBE2I	HABP4
	UBE2I	NR1H2
	UBE2I	SUMO2
	UBE2I	MKL1
	UBE2I	SALL1
	UBE2I	UBA2
	UBE2I	BLMH
	UBE3A	UBE2L3
	UBE3A	UBQLN2
	UXT	CECR2
	VIP	PRICKLE1
	VIP	UBQLN4
	XRCC5	RBM14
	XRCC5	SGOL1
	XRCC5	SUPT5H
	XRCC5	SUPT4H1
	XRCC5	MSX2
	XRCC5	TERF2IP
	XRCC6	SERPINB9
	XRCC6	BARD1
	XRCC6	SGOL1
	XRCC6	MSX2
	YWHAH	PARK2
	[2]Novel signaling PPIs between the predicted components:
	SERPINB9	GZMB
	SERPINB9	BRD7
	PRPF6	CD2BP2
	GZMA	SET
	NR0B1	COPS2
	NR0B1	ESRRA
	AURKC	INCENP
	FOXF2	TBP
	NEK6	CCDC85B
	HELZ	SMYD3
	TOP3A	BLM
	TAF7L	TBP
	QKI	RBPMS
	QKI	RBM14
	AKIRIN2	CCDC85B
	MYOCD	MAMSTR
	MYOCD	MKL1
	PPARA	PPARGC1A
	PPARA	GADD45G
	PPARA	CHD9
	SIN3B	MAD1L1
	BARD1	MSH2
	BARD1	ING5
	BARD1	TCERG1
	BARD1	BRD7
	RAD23A	UBQLN4
	RAD23A	XPC
	RBPMS	DAZAP2
	RBPMS	FAM103A1
	RBPMS	PHF1
	RBPMS	ATN1
	RBPMS	EYA2
	TAF11	TBP
	TAF11	TAF9
	TAF11	CPSF1
	YAF2	GABPB1
	DMAP1	DNMT1
	CHEK2	MSH2
	CHEK2	RAD9A
	CHEK2	ASF1A
	ARIH2	UBE2L3
	MAD1L1	NDC80
	MAD1L1	MLX
	FANCA	SMARCD3
	SCAF1	UBQLN4
	INCENP	BIRC5
	HDAC3	SMYD1
	HDAC3	THAP11
	HDAC3	HIF1AN
	HDAC3	PHB2
	NXF3	HNRNPUL1
	ISOC2	NAA38
	NR1H2	ZXDC
	SPC25	NDC80
	GTF2E1	TBP
	GTF2E1	GTF2A2
	GTF2E1	TCEA1
	GTF2E1	GTF2A1
	SACS	TSC22D4
	TBP	CAND2
	TBP	GTF2A2
	TBP	GTF2A1
	S100A1	S100P
	S100A1	S100A4
	SUMO2	BLM
	SUMO2	UBA2
	ZFPM2	UBQLN4
	DAZAP2	UBQLN4
	UFD1L	NPLOC4
	HEXDC	PARK2
	MKL1	MKL2
	EHMT2	NAA10
	EHMT2	THAP7
	SET	SGOL1
	SET	CDK5R1
	SET	ANP32A
	SET	THAP7
	CCDC85B	MBIP
	CCDC85B	RNF8
	CCDC85B	PBXIP1
	CCDC85B	THAP7
	YTHDC1	TRA2B
	YTHDC1	KHDRBS2
	ESRRA	PNRC2
	ESRRA	PPARGC1A
	RBMX	TRA2B
	RBMX	FAM103A1
	RBMX	KHDRBS2
	CETN2	XPC
	RECQL4	PRSS23
	NDC80	MIS12
	NDC80	AURKA
	NDC80	CALCOCO1
	BCL11A	NR2F2
	PNRC2	NR5A2
	GTF2A2	GTF2A1
	UBQLN4	RNPS1
	UBQLN4	UBQLN1
	UBQLN4	PBXIP1
	UBQLN4	UBQLN2
	CBX1	DNMT1
	CBX1	CBX3
	CENPF	CENPE
	TRA2B	RNPS1
	HSPB7	HSPB8
	SHMT1	PRSS23
	BRD3	BRD7
	TSC22D4	CDK5R1
	FHOD1	ZMYND8
	SUPT5H	SUPT4H1
	THAP11	THAP7
	PPARGC1A	NR1I2
	PARK2	AIMP2
	PARK2	UBE2L3
	LSM6	NAA38
	MBIP	CSRP2BP
	SMARCD3	NR5A2
	CBFA2T2	ATN1
	S100P	S100A4
	PER3	CRY2
	PER3	PER1
	PER3	PER2
	HSPB8	HSPB6
	CRY2	TIMELESS
	CRY2	PER1
	CRY2	PER2
	BLM	TP53BP1
	HNRNPUL1	BRD7
	HADHB	TNNI3K
	TP53BP1	PAXIP1
	MIS12	CBX3
	ZMYND8	ATN1
	WWP2	ATN1
	TIMELESS	PER1
	TIMELESS	PER2
	MLLT1	ARID1A
	PER1	PER2
[BCR signaling pathway]
	[1]Novel signaling PPIs between the pathway components and the predicted components:
	AKT1	MS4A2
	BCL2	ATP2A2
	BCL2	RRAS
	BCL6	HDAC4
	BTK	PIP4K2B
	BTLA	TNFRSF14
	CASP3	DCC
	CASP9	DCC
	CCL3	CCR4
	CCL4	CCR8
	CD72	SEMA4D
	CD79A	IGJ
	CTNNB1	SPN
	FYN	THY1
	FYN	SLAMF1
	FYN	SPN
	FYN	CNTNAP1
	FYN	MS4A1
	GAB1	C1QBP
	GRB2	MS4A2
	GRB2	CCL5
	IGHM	VPREB1
	IGHM	IGJ
	INPP5D	LILRB4
	ITPR1	ITPR3
	ITPR1	RYR2
	LCK	THY1
	LCK	MS4A1
	LYN	MS4A2
	LYN	MS4A1
	MAP2K2	CNKSR1
	MAPK1	HDAC4
	MAPK1	C1QBP
	MAPK1	DUSP16
	MAPK1	DUSP4
	MAPK14	DUSP16
	MAPK14	DUSP4
	MAPK14	DUSP22
	MAPK3	HDAC4
	MAPK3	C1QBP
	MAPK3	DCC
	MAPK3	DUSP4
	MAPK8	DUSP16
	MAPK8	DUSP4
	MAPK8	DUSP22
	MAPK8	IL27RA
	MAPK9	DUSP16
	MAPK9	DUSP4
	MEF2C	HDAC4
	NCK1	DCC
	NCK1	RRAS
	PIP5K1A	PIP5KL1
	PIP5K1B	PIP5KL1
	PLCG1	SELE
	PRKCB	MAPK6
	PRKCD	MS4A2
	PRKCD	C1QBP
	PRKD1	C1QBP
	PTK2	DCC
	PTK2	SELE
	PTPN11	MS4A2
	PTPN11	SLAMF1
	PTPN11	CD33
	PTPN11	KLRC1
	PTPN11	LILRB4
	PTPN11	SELE
	PTPN6	MS4A2
	PTPN6	CD33
	PTPN6	KLRC1
	PTPN6	LILRB4
	PTPN6	TLR10
	PTPRC	SEMA4D
	RAF1	CNKSR1
	RHOA	CNKSR1
	RHOA	CNTNAP1
	SOS1	RRAS
	STAT1	IL27RA
	SYK	MS4A2
	[2]Novel signaling PPIs between the predicted components:
	CCL20	VCAN
	PLXNC1	SEMA7A
	HDAC4	TNFRSF14
	CCR4	CCL22
	CCR4	CCL5
	CCR7	CCL19
	CCR7	CCL21
	CCL8	VCAN
	CCL25	CCR9
	CCL22	CCL19
	CXCL10	VCAN
	VCAN	CCL21
	VCAN	CCL5
	KLRC1	KLRD1
	CXCL13	CCL19
	CXCL13	CCL21
	CXCL13	CXCR5
	CCR8	CCL16
[BDNF signaling pathway]
	[1]Novel signaling PPIs between the pathway components and the predicted components:
	AKT1	RAB3D
	CDC42	DOCK7
	CDC42	MCF2L
	CDC42	DOCK8
	CDH2	GRIK2
	CDH2	GRIN2D
	CREB1	RPS6KA4
	CSNK2A1	GABRR1
	CSNK2A1	EIF5
	CTNNB1	GRIK2
	CTNNB1	GRIN2D
	DLG1	KCNA5
	DLG1	KCNJ10
	DLG1	KCNA2
	DLG1	GRIK2
	DLG1	KCNJ6
	DLG1	DLG2
	DLG1	KCNJ2
	DLG1	DLGAP3
	EIF2S1	EIF1AX
	EIF2S2	EIF5
	FYN	DLG4
	FYN	MAG
	GRIA1	GRIA4
	GRIA1	GRIK2
	GRIA1	GRID2
	GRIN1	DLG4
	GRIN1	GRIN2D
	GRIN1	DLG2
	GRIN2B	DLG4
	GRIN2B	DLG2
	HRAS	GRIN2D
	HRAS	RIT2
	KCNA3	DLG4
	KCNA3	KCNA2
	LINGO1	RTN4R
	MAPK1	GABRR1
	MAPK1	KSR2
	MAPK1	RPS6KA4
	MAPK14	RPS6KA4
	MAPK3	KSR2
	MAPK3	RPS6KA4
	NGFR	RTN4R
	NGFR	MAG
	PRKAA1	GRIK2
	PTK2B	DLG4
	PTK2B	KCNA2
	PTK2B	DLGAP3
	RAC1	MCF2L
	RAC1	DOCK8
	RAF1	KSR2
	RHOG	MCF2L
	RPS6KA3	SHANK1
	RPS6KA3	GRIN2D
	SQSTM1	GABRR1
	SYN1	SYN3
	SYN1	SYN2
	[2]Novel signaling PPIs between the predicted components:
	KCNJ5	KCNJ3
	KCND2	DLG4
	KCNA5	DLG4
	KCNA5	KCNA2
	GRIK1	DLG4
	KCNJ10	DLG4
	KCNJ10	KCNJ16
	KCNH1	KCNF1
	CHRNA1	CHRNG
	CHRNA1	CHRNE
	GRIK5	DLG4
	GRIK5	GRIK2
	GRIK5	GRID2
	GRIK5	GRIK3
	CHRNB4	CHRNA2
	CHRNB4	CHRNA4
	KCNB2	KCNV1
	RTN4R	MAG
	SHANK2	DLG4
	KCNC1	KCNV2
	KCNJ3	KCNJ9
	KCNJ3	KCNJ6
	EIF1AX	EIF5
	EIF1AX	EIF5B
	KCNH2	KCNE2
	SEMA4F	DLG4
	GRIN2C	DLG4
	GRIN3B	DLG4
	HCN1	HCN2
	KCNJ9	KCNJ6
	SHANK1	DLG4
	GRIK4	GRIK2
	DLG4	KCNA2
	DLG4	GRIK2
	DLG4	GRIN2D
	DLG4	NLGN1
	DLG4	DLG2
	DLG4	KCNJ2
	SYN3	SYN2
	KCNJ8	KCNJ2
	HCN4	HCN2
	GRIK2	GRID2
	KCNG4	KCNF1
	KCNJ15	KCNJ16
	GRIN2D	DLG2
	GRID2	DLG2
	DLG2	KCNJ2
	KCNV2	KCNF1
	KCNJ16	KCNJ2
[CRH signaling pathway]
	[1]Novel signaling PPIs between the pathway components and the predicted components:
	ARRB1	ADRB2
	ARRB2	ADRB2
	GNA11	ADRB2
	GNAS	GNGT1
	GNB1	GNG10
	GNB1	GNG3
	GNB1	GNGT1
	GNB1	GNG5
	GNB1	GNG4
	GNB1	GNG11
	GNB2	GNG10
	GNB2	GNG3
	GNB2	GNGT1
	GNB2	GNG5
	GNB2	GNG4
	GNB3	GNG3
	GNB3	GNG5
	GNB3	GNG4
	GNB5	GNG3
	GNB5	GNGT1
	GNB5	GNG5
	GNB5	GNG4
	GRK6	ADRB2
	PRKCA	GNA15
	PRKCD	ADRB2
	[2]Novel signaling PPIs between the predicted components:
	GNA15	ADRB2
	GRK5	ADRB2
	GNA14	ADRB2
[EGFR signaling pathway]
	[1]Novel signaling PPIs between the pathway components and the predicted components:
	ABI1	NIN
	ABI1	CYFIP2
	ABL1	CTNND2
	ABL1	SORBS3
	ABL1	ROS1
	ABL1	ROBO1
	ACTB	MAP2
	ACTB	NEBL
	ACTB	LASP1
	ACTB	SSH3
	ACTB	HNRNPU
	ACTB	MYO1E
	ACTB	CLNS1A
	ACTB	MAP1B
	ACTB	PFN2
	ACTB	CLIC4
	ACTN1	NEBL
	ACTN1	MYOZ3
	ACTN1	PALLD
	ACTN1	MYOZ2
	ACTN1	ZYX
	ACTN1	FBP1
	ACTN1	MYOT
	ACTN1	PKN1
	ACTN4	ATP6V1B1
	ACTN4	SLC9A3R2
	ACTN4	MYOZ2
	ACTN4	ACTN3
	ADAM17	SH3D19
	ADAM9	SH3D19
	ADAM9	SH3GLB1
	ADRBK1	NCS1
	AKT1	AKTIP
	AKT1	PEA15
	AKT1	KRT10
	AKT1	VEGFA
	AKT1	MDM4
	AKT1	RHEBL1
	ALB	ORM1
	ALB	SRGN
	ALB	LRP2
	ALB	RBP4
	ALB	APOE
	ALDOA	XRN1
	ANXA2	APOH
	ANXA2	S100A6
	AP2B1	AP2A2
	APLP2	DAB1
	APP	DAB1
	APP	PPID
	APP	APBA2
	APP	APBA1
	APP	KNG1
	APP	APOE
	ARAF	RABGGTB
	ARAF	TIMM44
	ARAF	EFEMP1
	ARAF	PBK
	ARAF	NUDT14
	ARHGAP5	ITGA5
	ARHGEF7	NCKIPSD
	ASAP1	PACSIN3
	ATF1	RPS6KA4
	ATP5C1	ATP5B
	ATP5C1	NGEF
	ATP5C1	ATP5A1
	ATP5C1	MPP1
	ATXN2	ACTN2
	AXL	GAS6
	BAD	BCL2A1
	BAD	PIM3
	BAIAP2	LIN7C
	BAIAP2	NCKIPSD
	BCAR1	PPAP2B
	BCAR1	SH2D3A
	BCAR1	SRCIN1
	BCAR1	NPHP1
	BCL2	BCL2L14
	BCL2	BNIP2
	BCL2	BAG3
	BCL2	TOMM20
	BCL2	SMN1
	CALCOCO2	LSM4
	CALCOCO2	FXR2
	CALM1	RRAD
	CALM1	CLTB
	CALM1	GJB1
	CALM1	STRN4
	CALM1	STRN3
	CALM2	IQCB1
	CALM3	AKAP9
	CAMK2A	GFAP
	CAMK2A	ACTN2
	CASP9	BIRC6
	CASP9	HSPD1
	CAV1	MALL
	CAV1	STRN4
	CAV2	MALL
	CBL	FNBP1
	CBLB	SORBS3
	CBLB	GORASP2
	CDC42	STAU1
	CDC42	TBC1D3F
	CDC42	CDC42EP2
	CDC42	CDC42BPG
	CDC42	FNBP1
	CDC42	ITSN1
	CDC42	CDC42EP3
	CDC42	DOCK9
	CDC42	PDE6D
	CDC42	OPHN1
	CDC42	BNIP2
	CDC42	MARK4
	CDC42	CDC42EP1
	CDH1	CTNND2
	CDH2	CTNND2
	CDK1	ECT2
	CDK1	BIRC6
	CDK1	GFAP
	CDK1	EEF1D
	CDK1	STMN2
	CDK1	AMPH
	CDK1	PBK
	CDK1	MDM4
	CDK1	NES
	CDK1	GOLGA2
	CDK5	STX1A
	CDK5	DAB1
	CDK5	AMPH
	CDK5	NES
	CDKN3	MS4A3
	CEBPA	SUMO3
	CFL1	SSH3
	CLTA	HIP1R
	CLTC	DNAJC6
	CLTC	CLTB
	CLTC	GGA2
	CLTC	AMPH
	CLTC	GGA1
	CLTC	HIP1R
	CLTC	SCYL2
	CLTC	GGA3
	COL17A1	CLSTN1
	CREB1	RPS6KA4
	CRK	DAB1
	CRK	AVIL
	CRKL	DAB1
	CSK	CDH5
	CTBP1	EEF1D
	CTBP1	PNN
	CTNND1	CDH24
	CTNND1	CDH5
	CTTN	CTNND2
	CTTN	ARHGAP8
	CTTN	HIP1R
	DAB2	LRP2
	DDX3X	NUP62
	DLG3	LRP2
	DNM1	SH3GL1
	DNM1	AP2A2
	DNM1	AMPH
	DNM1	FNBP1
	DNM1	PFN2
	DNM1	CLIC3
	DNM1	ITSN1
	DNM1	CLIC4
	DNM1	PACSIN3
	DNM1	DNMBP
	DOK1	MAP4K4
	DOK2	TEK
	DSG2	DSC2
	DSG2	DSC1
	DSP	DES
	DSP	PKP1
	DSP	EVPL
	DSP	DSC1
	DSP	CDH5
	DYNLL1	PFKM
	DYNLL1	DNM3
	DYNLL1	TXNDC17
	DYNLL1	TUBA3C
	DYNLL1	ZMYND11
	DYNLL1	HIP1R
	DYNLL1	MAP1B
	DYNLL1	DYNC1H1
	EEF1A1	CCDC130
	EEF1A1	RPLP1
	EEF1A1	LSM3
	EEF1A1	STMN2
	EEF1A1	SDHAF2
	EEF1A1	RAB27A
	EEF1A1	PAFAH1B3
	EEF1A1	PFN2
	EEF1A1	ITSN1
	EEF1A1	WARS
	EFNB2	PTPN13
	EFNB2	PICK1
	EGF	CPM
	EGFR	PTPRS
	EGFR	ITGA5
	EGFR	ATP1B1
	EGFR	SH2D3A
	EGFR	CAV3
	EGFR	CLTCL1
	EGFR	SLC3A2
	EGFR	PIK3C2A
	EIF4EBP1	RHEBL1
	EIF4G1	NCBP1
	EIF4G1	ANXA5
	ELK1	STK16
	EPHA1	EFNA1
	EPHA2	EFNA1
	EPHA2	EFNA5
	EPHA2	CDH5
	EPHA4	NGEF
	EPHA4	EFNA1
	EPHA4	EFNA5
	EPHB1	EFNA1
	EPHB1	EFNA5
	EPHB1	EFNB1
	EPHB2	KALRN
	EPHB2	MLLT4
	EPHB2	EFNA5
	EPHB2	VEGFA
	EPHB2	ITSN1
	EPHB2	PICK1
	EPHB2	EFNB1
	EPHB3	MLLT4
	EPN1	AP2A2
	EPN1	CRMP1
	EPS15	AP2A2
	EPS15	AGFG2
	EPS15	ITSN1
	EPS15	STON2
	EPS15L1	AGFG2
	EPS15L1	STON2
	EPS8	CASK
	ERBB2	TOB1
	ERBB2	ITGA5
	ERBB2	PICK1
	ERBB2	PIK3C2A
	ERBB2IP	CTNND2
	FLNB	NPHP1
	FLNB	FBLIM1
	FLOT1	GOLM1
	FOS	EEF1D
	FOS	RPS6KA4
	FOS	SCHIP1
	FOS	SUMO3
	FRS2	RND1
	FRS3	RND1
	FYN	CTNND2
	FYN	MAP2
	FYN	TUBA3C
	FYN	PTPRZ1
	FYN	NPHS1
	GIT1	TERF1
	GIT1	PPFIA4
	GIT1	TXNDC9
	GIT1	MAN2A2
	GIT1	PTPRZ1
	GIT1	PPFIA3
	GIT1	PPFIA2
	GJA1	SGSM3
	GRB14	TEK
	GRB2	MAP2
	GRB2	TEK
	GRB2	RAPSN
	GRB2	BCL2A1
	GRB2	NCKIPSD
	GRB2	RHOU
	GRB7	TEK
	GRB7	RND1
	GSK3A	BICD1
	GSK3B	UPF3A
	GSK3B	BICD2
	GSK3B	NIN
	GSK3B	BICD1
	GSK3B	MAP1B
	GSK3B	DNM1L
	GSK3B	RCAN1
	GSN	VDAC1
	HDAC1	HUS1
	HDAC1	CBFA2T3
	HDAC1	RBP1
	HDAC1	ZMYND11
	HDAC1	RBBP4
	HGS	EXOC8
	HGS	KRT19
	HGS	BEGAIN
	HIP1	CLTB
	HIP1	HIP1R
	HIPK3	ZYX
	HNRNPA1	RPL21
	HNRNPA1	XRN1
	HNRNPA1	PABPN1
	HNRNPR	SMN1
	HRAS	MLLT4
	HRAS	FNTB
	HRAS	RGL2
	HRAS	RASGRP4
	HRAS	RGL1
	HRAS	ITSN1
	HRAS	PDE6D
	HRAS	RASIP1
	HSPE1	SAT1
	HSPE1	APLP1
	HSPE1	CRMP1
	HSPE1	HSPD1
	HTT	MTSS1
	HTT	AP2A2
	HTT	REST
	HTT	FEZ1
	HTT	SH3GLB1
	HTT	HIP1R
	HTT	PFN2
	HTT	CRMP1
	INPPL1	SORBS3
	INSR	INSRR
	INSR	CAV3
	INSR	ARHGAP26
	IQGAP1	AIMP1
	IQGAP1	CLIP1
	IQGAP1	STAU1
	IQGAP1	NPHS1
	ITCH	NDFIP2
	ITGA3	HSPD1
	ITGB1	MAP4K4
	ITGB1	ITGA5
	ITGB1	ITGA2
	ITGB1	ITGA4
	ITGB1	NCKIPSD
	ITGB1	SLC3A2
	ITGB1	HSPD1
	JUN	RPL18A
	JUN	SUMO3
	JUP	DSC2
	JUP	DSC3
	JUP	DSC1
	JUP	DSG3
	JUP	CDH5
	KHDRBS1	RAPSN
	KIAA1217	SORBS3
	KIAA1217	KRT15
	KIAA1217	FXR2
	KIRREL	NPHS2
	KIRREL	NPHS1
	KRAS	FNTB
	KRT18	TUBG1
	KRT18	KRT15
	KRT18	DNAJB6
	KRT18	EXOC8
	KRT18	PNN
	KRT5	EVPL
	KRT5	KRT14
	KRT6A	CCDC53
	KRT6A	KRT15
	KRT8	PKP1
	KRT8	PNN
	LCK	CTNND2
	LDHA	XRN1
	LDLR	APOB
	LDLR	DAB1
	LDLR	APOE
	LDLR	SNX17
	LYN	NPHS1
	LYN	PRAM1
	MAGI1	LRP2
	MAP2K1	BIRC6
	MAP2K1	PARVA
	MAP2K1	KSR2
	MAP2K1	RPS6KA4
	MAP2K1	PLK3
	MAP2K7	DUSP22
	MAP3K3	RCAN1
	MAPK1	SORBS3
	MAPK1	PEA15
	MAPK1	TOB1
	MAPK1	RGS19
	MAPK1	KSR2
	MAPK1	DUSP16
	MAPK1	DUSP2
	MAPK1	RPS6KA4
	MAPK1	PLK3
	MAPK1	DUSP4
	MAPK1	IER3
	MAPK1	GORASP2
	MAPK1	DUSP5
	MAPK14	AIMP1
	MAPK14	EEA1
	MAPK14	EEF2K
	MAPK14	DUSP16
	MAPK14	DUSP2
	MAPK14	RPS6KA4
	MAPK14	DUSP4
	MAPK14	DUSP22
	MAPK14	DUSP10
	MAPK3	SORBS3
	MAPK3	PEA15
	MAPK3	STMN2
	MAPK3	KSR2
	MAPK3	RPS6KA4
	MAPK3	DUSP4
	MAPK3	NCKIPSD
	MAPK3	IER3
	MAPK3	RCAN1
	MAPK3	DUSP10
	MAPK3	DUSP5
	MAPK8	EEF2K
	MAPK8	DUSP16
	MAPK8	MAP1B
	MAPK8	DUSP4
	MAPK8	DUSP22
	MAPK8	DUSP10
	MAPK9	EEF2K
	MAPK9	DUSP16
	MAPK9	DUSP4
	MET	PTPRB
	MINK1	MAP1B
	MINK1	SPTBN2
	MINK1	NEFM
	MTA2	RBBP4
	MTOR	CLIP1
	MTOR	MLST8
	MTOR	RHEBL1
	MVP	PARP4
	MYC	TUBA3C
	MYC	KAT2A
	MYC	PARP10
	MYL12B	MYLIP
	NCK1	MAP4K4
	NCK1	CYFIP2
	NCK1	NCKIPSD
	NCK1	RHOU
	NCK1	NPHS1
	NCK2	LIMS1
	NCK2	NCKIPSD
	NCK2	FXR2
	NCK2	NPHS1
	NCK2	EFNB1
	NEDD4	RPL18A
	NEDD4	NDFIP2
	NEDD9	ZYX
	NEDD9	MICAL1
	NFKB1	IRF2
	PAK1	RHOU
	PAK1	CRIPAK
	PARD3	PVRL3
	PARD3	INSC
	PARD3	TIAM2
	PDCD6IP	SH3GL1
	PDCD6IP	RAMP3
	PDLIM1	GFAP
	PDLIM1	ACTN2
	PDLIM4	PTPN13
	PDPK1	AKTIP
	PDPK1	SLC9A3R2
	PDPK1	AKT3
	PDPK1	PKN1
	PFN1	MLLT4
	PFN1	CRMP1
	PGAM1	ARL4D
	PHPT1	PPP1R16A
	PIK3R1	TEK
	PIK3R1	TUBG1
	PKN2	PTPN13
	PKP2	DSC2
	PKP2	DSC1
	PKP3	DSC2
	PKP3	DSC3
	PKP3	DSC1
	PKP3	DSG3
	PKP4	DSC3
	PKP4	CDH5
	PLCG1	DAB1
	PLCG1	TNK1
	PLCG1	RHOU
	PLCG1	BAG3
	PLD1	PEA15
	PLD1	PKN3
	PLD1	PKN1
	PLD2	PEA15
	PLD2	AMPH
	PLD2	ALDOC
	PLEKHA5	LSM4
	PLSCR1	LASP1
	PLSCR1	PGLS
	PLSCR1	SLPI
	PLSCR1	CDC42EP1
	PPP1R12A	DMPK
	PPP2R3A	AKAP9
	PRKAA1	EEF2K
	PRKAA1	CAB39
	PRKAA2	EEF2K
	PRKAR1A	ARFGEF2
	PRKAR1A	ITGA4
	PRKAR1A	PLEKHF2
	PRKAR1A	AKAP7
	PRKCA	GFAP
	PRKCA	ARHGEF1
	PRKCA	PEA15
	PRKCA	RRAD
	PRKCA	EEF1D
	PRKCA	PDLIM7
	PRKCA	RGS19
	PRKCA	CYTH2
	PRKCA	RPL10
	PRKCA	GJB1
	PRKCA	ADAP1
	PRKCA	ANXA7
	PRKCA	SNAP23
	PRKCA	PICK1
	PRKCA	GFPT1
	PRKCB	RRAD
	PRKCB	PDLIM7
	PRKCB	CYTH2
	PRKCB	LST1
	PRKCB	ANXA7
	PRKCB	RIPK4
	PRKCD	NCF4
	PRKCD	CYTH1
	PRKCD	AKT3
	PRKCD	RIPK4
	PRKCG	CYTH2
	PRKCG	ANXA7
	PRKCG	PICK1
	PRKCG	MARK4
	PRKCI	ADAP1
	PRKCI	MARK4
	PRKCZ	PDLIM7
	PRKCZ	FEZ1
	PRKCZ	KRT10
	PRKCZ	FEZ2
	PRKCZ	ADAP1
	PRKCZ	AKT3
	PRKD1	ADAP1
	PRPF4B	PNN
	PTEN	SLC9A3R2
	PTEN	COPS6
	PTK2	TRIO
	PTK2	CD47
	PTK2	MICAL1
	PTK2	ARHGAP26
	PTK2B	PITPNM3
	PTK2B	ASAP2
	PTK2B	NPHP1
	PTPN1	CLK1
	PTPN11	TEK
	PTPN11	HNRNPU
	PTPN11	DAB1
	PTPN11	CDH5
	PTPN12	STX16
	PTPN6	ROS1
	PTPRA	PTPRS
	PTPRA	PTPRD
	PTPRE	PTPRS
	PTPRE	PTPRD
	PTPRF	TRIO
	PTPRF	PTPRD
	PTPRF	PPFIA3
	PTPRF	PPFIA2
	PTRF	ZNF148
	PVRL1	MLLT4
	PVRL1	PVRL3
	PVRL1	PVRL4
	PXN	TUBA3C
	PXN	TUBG2
	PXN	PARVA
	PXN	TUBG1
	PXN	ASAP2
	PXN	ITGA4
	RAB5A	RIN2
	RAB5A	RABGGTB
	RAB5A	TBC1D3F
	RAB5A	EEA1
	RAB5A	TBC1D3C
	RAC1	PPP2R2B
	RAC1	STAU1
	RAC1	TBC1D3F
	RAC1	CDC42BPG
	RAC1	TRIO
	RAC1	OPHN1
	RAC1	CDC42SE2
	RACGAP1	ECT2
	RACGAP1	SH3RF1
	RACGAP1	TUBG1
	RAF1	VDAC1
	RAF1	KSR2
	RAF1	EFEMP1
	RAF1	PBK
	RAF1	DMPK
	RAF1	NUDT14
	RALA	EXOC8
	RALGDS	MLLT4
	RAP1A	MLLT4
	RAP1A	KRIT1
	RAP1A	RASGRP4
	RAP1A	PDE6D
	RAP1A	RASIP1
	RASA1	STAU1
	RASA1	MAP4K4
	RASA1	ANXA6
	RASA1	PDE6D
	RASA1	HSPD1
	RBBP7	RBP1
	RBBP7	RBBP4
	RELA	FUS
	RELA	APBA2
	RELA	IRF2
	REPS2	ASAP2
	RHOA	ARHGAP8
	RHOA	TRIO
	RHOA	PDE6D
	RHOA	OPHN1
	RHOA	PKN1
	RPLP0	STAU1
	RPS10	PFN2
	RPS2	FGF3
	RPS6KA1	EEF1D
	RPS6KA1	EEF2K
	RPS6KA3	PEA15
	RPS6KB1	NCBP1
	RPS6KB1	EEF2K
	S100A10	COPS6
	S100A10	ANXA7
	SDC1	CASK
	SDC3	CASK
	SDC4	CASK
	SDCBP	STX1A
	SDCBP	CADM1
	SDCBP	EFNB1
	SDPR	PLEKHF2
	SFPQ	FUS
	SH2B1	KIAA0319
	SH3GL2	AMPH
	SH3GL2	MAP4K3
	SH3GL3	TERF1
	SH3GL3	SH3D19
	SH3GL3	SH3GL1
	SH3GL3	RPL35A
	SH3GL3	DPYSL4
	SH3KBP1	ASAP2
	SHC1	PPAP2B
	SHC1	TEK
	SHC1	AP2A2
	SHC1	CDH5
	SIAH1	TUBA3C
	SIAH1	SH3RF1
	SIAH1	SLC9A3R2
	SIAH1	DAB1
	SIRPA	CD47
	SLC25A6	STRN4
	SLC38A2	STX11
	SMAD2	MLLT4
	SMAD2	LMO2
	SMAD2	ARL4D
	SMAD2	TOB1
	SMAD2	RPS27A
	SMAD2	DCUN1D1
	SMAD2	TGFBRAP1
	SMAD2	ZMYND11
	SMAD2	ARFGAP3
	SMAD2	RHEBL1
	SMAD2	DYNC1H1
	SMAD3	TOB1
	SMAD3	SF3A1
	SMAD3	DACH1
	SMAD3	GGA1
	SMAD3	KRT10
	SMAD3	MDM4
	SMAD3	PEX6
	SNCA	MAP1B
	SNCA	SLC6A3
	SNRPD2	GEMIN5
	SNRPD2	WDR77
	SNRPD2	GEMIN6
	SNRPD2	SNRPD1
	SNRPD2	SMN1
	SNX5	CLTCL1
	SNX5	ITSN1
	SOCS1	TEK
	SOS1	ITSN1
	SOS1	PACSIN3
	SOS1	SNX18
	SOS2	SH3D19
	SOS2	PACSIN3
	SOS2	SNX18
	SP1	SF3A1
	SP1	RBBP4
	SRC	GFAP
	SRC	SH3PXD2A
	SRC	DAB1
	SRC	GJB1
	SRC	NPHS1
	SRC	EFNB1
	SRC	CDH5
	SRI	ANXA7
	STAM2	XRN1
	STAT1	LMO2
	STAT1	IRF2
	STAT3	ZNF148
	STAT5A	TEK
	STAT5B	TEK
	STK11	CAB39
	STK11	MARK4
	STX4	TXLNB
	STX4	LLGL1
	STX4	SEPT5
	STX4	SNAP23
	STXBP1	STX3
	STXBP1	STX1A
	STXBP1	APBA2
	STXBP1	APBA1
	STXBP1	NEFM
	STXBP1	STX2
	TFG	GPRASP1
	TFG	CRMP1
	TLN1	LRP2
	TNK2	RPL18A
	TOM1	EEA1
	TOM1L1	HNRNPH1
	TP53	PPP2R2B
	TP53	ZNF148
	TP53	CDC14A
	TP53	PLK1
	TP53	SAT1
	TP53	FBXO11
	TP53	ANXA3
	TP53	PAFAH1B3
	TP53	PLK3
	TP53	PBK
	TP53	COPS6
	TP53	MDM4
	TP53	NQO1
	TP53	ARL3
	TP53	SMN1
	TRIM29	FXR2
	TRIM29	GOLGA2
	TRIP6	PTPN13
	TRIP6	PPP1R16A
	VASP	ZYX
	VASP	PFN2
	VAV1	ZYX
	VAV3	ROS1
	VAV3	ZYX
	VIM	GFAP
	VIM	STX1A
	VIM	KRT20
	VIM	PKP1
	VIM	APIP
	VIM	MAN2A2
	VIM	OSBP2
	VIM	MICAL1
	VIM	GOPC
	VIM	SIRT6
	VIM	COPS6
	VIM	SUMO3
	VIM	CRMP1
	VIM	DNM1L
	VIM	PKN1
	VIM	TRIOBP
	VIM	CDH5
	WASL	FNBP1
	WASL	ITSN1
	WASL	NCKIPSD
	WASL	PACSIN3
	WASL	DNMBP
	YWHAB	MLLT4
	YWHAB	RADIL
	YWHAB	WDR77
	YWHAB	RALGPS2
	YWHAB	ATP5A1
	YWHAB	MDM4
	YWHAB	OSBPL3
	YWHAB	ADAM22
	YWHAB	MARK4
	YWHAZ	RRAD
	YWHAZ	SIK3
	YWHAZ	STK25
	YWHAZ	BSPRY
	YWHAZ	RALGPS2
	YWHAZ	PTPN13
	YWHAZ	ATP5A1
	YWHAZ	MDM4
	YWHAZ	KLC2
	YWHAZ	CLIC4
	YWHAZ	ADAM22
	YWHAZ	MARK4
	ZFYVE16	EEA1
	[2]Novel signaling PPIs between the predicted components:
	SERPINB2	PRPF8
	GOLGA3	GOPC
	ECT2	PLK1
	PEX10	PEX2
	PEX10	PEX12
	NANOS1	PUM2
	KALRN	SUMO3
	BIRC6	PLK1
	BIRC6	RAB8A
	UPF3A	NXF1
	ANLN	SEPT7
	TCF25	SAT1
	PFKM	CAV3
	MLLT4	LMO2
	MLLT4	PVRL3
	MLLT4	PVRL4
	MLLT4	PICK1
	MLLT4	PVRL2
	GFAP	PDLIM7
	GFAP	PDZK1
	STX3	SNAP23
	DNAJC6	AP2A2
	MAP2	MARK4
	MAP2	APOE
	APOB	LRP2
	NIN	BICD1
	XRN1	LSM4
	RPLP1	NUDT21
	RPLP1	SAT1
	PVRL3	PVRL2
	TNKS	TERF1
	TNKS	FNBP1
	TNKS	POT1
	PABPN1	STAU1
	RIMS1	STX1A
	RIMS1	RAB27A
	TUBA3C	TUBG1
	MCRS1	CCDC53
	MCRS1	FXR2
	AIMP1	ATP5A1
	LSM3	LSM5
	LSM3	LSM1
	LSM3	SNRPE
	LSM3	LSM7
	LSM3	SNRPD3
	LSM3	SMN1
	MTSS1	PTPRD
	APOH	LRP2
	PTPRS	PTPRN
	PTPRS	FEZ1
	PTPRS	PFN2
	PTPRS	PTPRD
	PTPRS	PPFIA3
	PTPRS	PPFIA2
	GEMIN5	SNRPE
	GEMIN5	SNRPB
	GEMIN5	SNRPD3
	GEMIN5	SNRPD1
	GEMIN5	SMN1
	TERF1	TINF2
	TERF1	PFN2
	TERF1	POT1
	TERF1	MAPRE1
	TERF1	CAPNS1
	MAL2	TPD52
	SH3D19	SH3GL1
	SNRPG	GEMIN6
	SNRPG	SNRPE
	SNRPG	COPS6
	SNRPG	SNRPD3
	SNRPG	CRMP1
	PTPRN	SNTB2
	PTPRN	SPTBN4
	PTPRN	PTPRT
	RADIL	SFI1
	MATN4	MATN2
	MATN4	MATN3
	MAP1A	NXF1
	MAP1A	MAP1B
	PVRL4	PICK1
	ROBO1	ROBO2
	ROBO1	SRGAP2
	INSC	GPSM1
	TEK	PTPRB
	RNF7	ITM2C
	RABGGTB	PTP4A2
	RABGGTB	RAB27A
	RGL2	CRMP1
	CDC42EP4	WDR6
	NCBP1	STAU1
	NCBP1	HNRNPH1
	NCBP1	HNRNPF
	WDR77	SNRPE
	WDR77	SNRPB
	WDR77	SNRPD3
	WDR77	SNRPD1
	NEBL	ZYX
	ARHGAP8	SH3GL1
	ARHGAP8	BNIP2
	SPEF1	PLEKHF2
	SYNRG	GGA2
	SYNRG	GGA1
	SYNRG	GGA3
	ROBO2	SSRP1
	CALCA	RAMP2
	CALCA	RAMP1
	STAU1	HNRNPU
	STAU1	MAP1B
	STAU1	RPL7A
	STAU1	RPL28
	STK40	COPS6
	EEF1D	CRMP1
	RND1	PDE6D
	GOLM1	NIPSNAP3A
	GOLM1	SLC40A1
	GOLM1	B3GNT4
	GOLM1	CLK1
	TOMM22	TOMM20
	TOMM22	TOMM7
	SRGN	SGTA
	VDAC1	TOMM20
	DES	SYNC
	DES	SYNM
	TUBG2	TUBGCP3
	LSM5	LSM1
	LSM5	SNRPE
	LSM5	LSM7
	LSM5	SMN1
	SPRR3	EVPL
	SPRR3	IVL
	CLTB	HIP1R
	ULK2	EEF1B2
	RPS27A	GGA1
	RPS27A	DNAJB2
	RPS27A	GGA3
	PDZK1	SLC22A5
	STX1A	TXLNB
	STX1A	RAB27A
	STX1A	SLC6A2
	STX1A	SEPT5
	STX1A	SNAP23
	STX1A	APBA1
	STX1A	SLC6A3
	STX1A	SLC6A4
	KRT20	KRT15
	KRT20	EXOC8
	KRT20	FXR2
	STK25	GOLGA2
	CDC42EP2	SEPT7
	LASP1	ZYX
	GGA2	IGF2R
	DCUN1D1	TRIM39
	APOD	APOA2
	SNTB2	DTNA
	TBC1D25	FEZ1
	HNRNPU	SMN1
	FERMT2	FBLIM1
	B4GALT3	SAT1
	SERPINB12	SERPINF2
	SLC9A3R2	SLC34A1
	SLC9A3R2	TBC1D10A
	SLC9A3R2	SLC22A5
	PKP1	KRT14
	PKP1	DSC1
	STMN2	GPRASP1
	EHD1	EHD3
	TIMM44	TIMM17A
	EEA1	STX6
	EEA1	STX12
	PARVA	LIMS1
	GEMIN6	SNRPE
	GEMIN6	SNRPB
	GEMIN6	SNRPD3
	RPL15	COPS6
	AP2A2	AMPH
	SLC34A1	BSPRY
	DAB1	VLDLR
	DAB1	LRP2
	DAB1	APLP1
	HNRNPL	HNRNPA2B1
	NPHS2	NPHS1
	NUDT21	MYL6
	RP2	ARL3
	COG5	COG7
	BSPRY	ZYX
	TXNDC9	FEZ1
	MYOZ3	ACTN2
	MYOZ3	TCAP
	AMPH	SH3GLB1
	RANGAP1	SUMO3
	EFEMP1	SGTA
	CCDC53	NUP62
	TSPO	BZRAP1
	PALLD	ACTN2
	VTI1A	STX16
	CLSTN1	APBA2
	CLSTN1	KLC2
	CLSTN1	TRIP12
	PLK1	TUBG1
	CASK	CADM1
	CASK	APBA1
	CASK	NPHS1
	SAT1	COPS6
	SAT1	APLP1
	SAT1	CRMP1
	TUBGCP3	TUBG1
	TUBGCP3	AKAP9
	NXF5	NXF1
	STX16	STX6
	ANXA6	TPD52
	FEZ1	SCOC
	FEZ1	FEZ2
	FEZ1	NBR1
	FEZ1	TOMM20
	ACTN2	MYOZ2
	ACTN2	ACTN3
	ACTN2	LRP12
	GGA1	IGF2R
	RAB27A	RPH3AL
	RAB27A	COPS6
	RAB27A	MYRIP
	STX11	SNAP23
	PTPN9	STX6
	IGF2R	GGA3
	VLDLR	APOE
	VLDLR	SNX17
	NUP62	NXF1
	NUP62	GORASP2
	EVPL	CSTA
	EVPL	KRT10
	EVPL	IVL
	NPHP4	NPHP1
	NPHP4	RPGRIP1
	ZFAND6	PKN1
	RBP1	LRP2
	RBP1	RBBP4
	NXF1	MAP1B
	TUBG1	KRT19
	TUBG1	MARK4
	LSM1	CLIC1
	LSM1	LSM7
	LSM1	SMN1
	LSM4	SNRPE
	LSM4	SMN1
	SIRT3	DNM1L
	SNRPE	SNRPD3
	CYFIP2	FXR2
	CYFIP2	DNMBP
	APTX	PICK1
	PTPN13	EFNB1
	LRP2	GPRASP1
	LRP2	APBA2
	LRP2	APOE
	PAFAH1B3	COPS6
	PAFAH1B3	CRMP1
	CLIC1	AKAP9
	SGTA	PFN2
	C4BPA	PROS1
	FNBP1	AKAP9
	CLNS1A	SNRPB
	ZYX	RPH3AL
	DTNA	SYNC
	DTNA	SYNM
	DTNA	SNTG1
	DTNA	SNTB1
	CDH24	PPP1R16A
	HNRNPH1	HNRNPF
	HNRNPH1	CRMP1
	PFN2	SEPT5
	PBK	GPRASP1
	KRT15	EXOC8
	KRT15	KRT19
	KRT15	KRT81
	ASAP2	PACSIN3
	STRN4	WIPI2
	SRPK1	FERMT1
	SCGN	SNAP23
	GOPC	STX6
	ADAP1	RPS9
	AKAP9	PKN1
	SFI1	KRT19
	RPH3AL	RAB8A
	EXOC8	KRT19
	COPS6	WIPI2
	COPS6	SMN1
	ITSN1	SNAP23
	ITSN1	STON2
	PTPRD	PPFIA3
	PTPRD	PPFIA2
	PTPRB	CDH5
	LRP12	MYOT
	NECAB2	FXR2
	FBP1	FXR2
	SNAP23	FXR2
	SNAP23	STX6
	SNAP23	STX12
	PDE6D	RAB8A
	PDE6D	ARL3
	SNRPB	SNRPD3
	SNRPB	SNRPD1
	SNRPB	SMN1
	KRT19	PNN
	ARHGAP26	PKN3
	ARHGAP26	PKN1
	LSM7	SNRPD3
	LSM7	SMN1
	SLC6A3	PICK1
	PICK1	PVRL2
	PICK1	EFNB1
	SNRPD3	SMN1
	SLC22A5	PDZD3
	CRMP1	CDK5RAP3
	PPFIA3	PPFIA2
	GOLGA2	GORASP2
	NEFM	APOE
	SNRPD1	SMN1
[FGF1 signaling pathway]
	[1]Novel signaling PPIs between the pathway components and the predicted components:
	AP1B1	AP1M2
	AP1B1	AP1G1
	AP2B1	AP1M2
	AP2B1	AP1M1
	APP	APBA1
	BCAR1	E2F2
	CLINT1	GGA2
	CLINT1	AP1G1
	MAP2K4	DUSP22
	MAPK1	DUSP16
	MAPK1	DUSP4
	MAPK14	DUSP16
	MAPK14	DUSP4
	MAPK14	DUSP22
	MAPK3	DUSP4
	MAPK8	DUSP16
	MAPK8	DUSP4
	MAPK8	DUSP22
	MAPK9	DUSP16
	MAPK9	DUSP4
	RB1	E2F2
	SCAMP1	SCAMP2
	XPO1	EIF5A
	[2]Novel signaling PPIs between the predicted components:
	SEC31A	SEC13
	SEC62	SEC63
	TOMM22	TOMM20
	TOMM22	TOMM7
	AP1M2	AP1M1
	AP1M2	AP1S1
	AP1M2	AP1G1
	PTPN9	STX6
	AP1S2	GGA3
	AP1S2	AP1G1
	AP1S1	AP1G1
[FSH signaling pathway]
	[1]Novel signaling PPIs between the pathway components and the predicted components:
	PRKACA	PDE4B
	[2]Novel signaling PPIs between the predicted components:
	TERF1	TINF2
	TERF1	POT1
[Gastrin signaling pathway]
	[1]Novel signaling PPIs between the pathway components and the predicted components:
	CCKBR	CCK
	TJP1	CLDN7
	[2]Novel signaling PPIs between the predicted components:
[Ghrelin signaling pathway]
	[1]Novel signaling PPIs between the pathway components and the predicted components:
	AP2M1	KCNJ11
	ARRB1	OPRD1
	ARRB1	PTH1R
	ARRB2	OPRD1
	GHRL	GHRHR
	GNAI2	OPRD1
	GNAI2	LHCGR
	GNAI2	MTNR1B
	GNAQ	FFAR1
	GNAQ	HTR2B
	GNAS	LHCGR
	KCNB1	KCNG2
	KCNB1	KCNS3
	KCNB1	KCNG3
	KCNQ2	KCNQ3
	MTOR	MLST8
	PRKCA	OPRD1
	PRKCA	GRM1
	PRKCA	GRM5
	PRKCB	GRM5
	PRKCD	OPRD1
	PRKCD	GRM5
	PRKCE	OPRD1
	PRKCE	GRM5
	PRKCQ	GRM5
	PRKCZ	GRM5
	RPTOR	MLST8
	SRC	NOS2
	SRC	KCNQ5
	[2]Novel signaling PPIs between the predicted components:
	OPRD1	OPRK1
	KCNQ5	KCNQ3
	KCNQ4	KCNQ3
[Hedgehog signaling pathway]
	[1]Novel signaling PPIs between the pathway components and the predicted components:
	ARRB2	MED8
	CDK8	MED8
	CDK8	MED26
	CDK8	MED9
	CDK8	MED21
	MED1	MED8
	MED1	MED9
	MED1	MED14
	MED12	MED8
	MED12	MED26
	MED12	MED9
	MED23	MED9
	MED6	MED8
	MED6	MED9
	[2]Novel signaling PPIs between the predicted components:
	MED8	MED19
	MED8	MED26
	MED8	MED9
	MED8	MED11
	MED8	MED7
	MED8	MED27
	MED8	MED17
	MED8	MED20
	MED19	MED9
	MED19	MED27
	MED19	MED17
	MED26	MED9
	MED18	MED9
	MED18	MED20
	MED9	MED16
	MED9	MED14
	MED9	MED11
	MED9	MED7
	MED9	MED27
	MED9	MED4
[ID signaling pathway]
	[1]Novel signaling PPIs between the pathway components and the predicted components:
	CDK2	CDX2
	ELSPBP1	TAL1
	FHL2	HAND1
	MAPK1	CDX2
	MAPK14	CDX2
	MAPK14	JDP2
	MAPK3	TAL1
	MYOD1	HAND1
	MYOD1	TWIST1
	MYOD1	BHLHE41
	PRKCA	HAND1
	PRKCA	HAND2
	RB1	E2F2
	RELA	TWIST1
	SMAD3	PSMD11
	SREBF1	TWIST2
	TCF12	HAND1
	TCF3	HAND1
	TCF3	HAND2
	TCF3	TWIST1
	TCF3	TAL1
	USF2	USF1
	[2]Novel signaling PPIs between the predicted components:
	BHLHE40	BHLHE41
	AKAP4	AKAP3
	PSME2	PSME1
	HAND1	HAND2
[Kit signaling pathway]
	[1]Novel signaling PPIs between the pathway components and the predicted components:
	DOK1	SH2D1A
	FYB	SH2D1A
	FYN	SH2D1A
	GRB2	SH2D1A
	MAP2K2	CNKSR1
	RAF1	CNKSR1
	RHOA	CNKSR1
	[2]Novel signaling PPIs between the predicted components:
[Leptin signaling pathway]
	[1]Novel signaling PPIs between the pathway components and the predicted components:
	PRKAA1	PRKAG3
	PRKAA1	PRKAG1
	PRKAA2	PRKAG1
	PRKAB1	PRKAG2
	PRKAB1	PRKAG1
	PRKAB2	PRKAG2
	PRKAB2	PRKAG1
	[2]Novel signaling PPIs between the predicted components:
	PRKAG2	PRKAG1
[OSM signaling pathway]
	[1]Novel signaling PPIs between the pathway components and the predicted components:
	MTOR	MLST8
	[2]Novel signaling PPIs between the predicted components:
[Prolactin signaling pathway]
	[1]Novel signaling PPIs between the pathway components and the predicted components:
	BTRC	WEE1
	CASP3	WEE1
	CASP8	CHD3
	EGFR	TGFA
	ERBB2	TGFA
	ERBB4	TGFA
	FBXW11	WEE1
	FYN	MAG
	PLAU	HGF
	PRKCB	MAPK6
	PRLR	GH1
	THRB	HMGN3
	YWHAG	WEE1
	YWHAZ	WEE1
	[2]Novel signaling PPIs between the predicted components:
[RAGE signaling pathway]
	[1]Novel signaling PPIs between the pathway components and the predicted components:
	CASP3	SREBF2
	DDIT3	ATF4
	JUN	ATF4
	MAPK1	SREBF2
	MAPK3	SREBF2
	NFE2L2	ATF4
	SCAP	SREBF2
	SMAD3	SREBF2
	SP1	SREBF2
	TRIB3	ATF4
	[2]Novel signaling PPIs between the predicted components:
[RANKL signaling pathway]
	[1]Novel signaling PPIs between the pathway components and the predicted components:
	ATP6V1E1	ATP6V0E1
	CDC42	CSPG4
	EGFR	BTC
	EGFR	HBEGF
	FYN	PLAUR
	JAK1	PLAUR
	LYN	FOLR1
	PIK3R1	ADAM12
	PLCG1	CTSS
	PTK2	CSPG4
	PTPN6	SIGLEC10
	RAC1	PLXNB1
	SRC	CDCP1
	SRC	ADAM12
	TNFRSF11B	TNFSF13
	TYROBP	TREM1
	[2]Novel signaling PPIs between the predicted components:
[TSH signaling pathway]
	[1]Novel signaling PPIs between the pathway components and the predicted components:
	ADCY2	ADCY1
	ADCY2	GNAS
	ADCY2	ADCY5
	BSG	SLC16A3
	CGA	LHB
	CGA	CGB
	GNA11	EDNRA
	GNAI1	DRD3
	GNAI1	ADCY5
	GNAI2	ADCY1
	GNAI2	EDNRA
	GNAI2	LHB
	GNAS	ADCY5
	GNAS	ADCY6
	GNAS	ADRB3
	GNAS	LHB
	GNB1	GNG13
	GNB1	GNG7
	PRKACA	ADCY5
	PRKCA	GNA15
	PRKCA	ADCY5
	PRKCZ	ADCY5
	RAF1	ADCY6
	RB1	ENC1
	SRC	ADRB3
	TSHR	GNAS
	[2]Novel signaling PPIs between the predicted components:
[TSLP signaling pathway]
	[1]Novel signaling PPIs between the pathway components and the predicted components:
	ADD1	SPTA1
	AGFG1	RNF216
	AKT1	ATXN1
	AKT1	PPL
	ATF7	TAF4
	BRD4	CHFR
	BRD4	PRPF40A
	CIC	ATXN1
	DAG1	DRP2
	DBNL	SH2D4A
	DLG1	CNKSR2
	EIF2S2	EIF5
	EIF4E	EIF4G3
	FYN	CNN3
	FYN	CD48
	FYN	ATXN1
	FYN	ADAM15
	GAB2	ETV6
	GATAD2B	MBD3
	HCFC1	GABPA
	HCK	ADAM15
	HSP90AA1	GUCY1B3
	HSP90AA1	ARNTL
	HSP90AA1	RUNX1T1
	HSP90AA1	CRNKL1
	INPPL1	SORBS3
	JUNB	BATF
	JUNB	NINL
	LBP	RPS21
	LCK	CD48
	LCK	ADAM15
	LCP1	CNN3
	LMNA	SYNE1
	LMNA	PCBP1
	LYN	ADAM15
	MAP2K1	PARVA
	MAP2K2	RGS12
	MAPK1	SORBS3
	MAPK1	NDE1
	MAPK1	FHL3
	MAPK1	DUSP16
	MAPK1	DUSP9
	MAPK1	DUSP4
	MAPK10	DUSP16
	MAPK12	SNTB1
	MAPK14	DUSP16
	MAPK14	MAX
	MAPK14	DUSP9
	MAPK14	DUSP4
	MAPK14	DUSP22
	MAPK3	SORBS3
	MAPK3	TOP2B
	MAPK3	SPIB
	MAPK3	DUSP9
	MAPK3	DUSP4
	MAPK8	DUSP16
	MAPK8	SPIB
	MAPK8	DUSP4
	MAPK8	DUSP22
	MAPK9	DUSP16
	MAPK9	DUSP4
	MAPK9	DUSP19
	MAPK9	WDR62
	MKI67	CBX5
	NCOA3	GTF2B
	NFKB1	UBE2K
	NFKB1	PDCD11
	NFKB1	ELF1
	NFKB1	TRIP4
	NFKBIA	UBE2E3
	NFKBIA	HOXB7
	NUMA1	GPSM2
	NUMA1	YEATS4
	PABPC1	PAIP1
	PABPC1	EIF4G3
	PABPC1	PCBP1
	PCNP	UHRF2
	PPFIA1	AGTPBP1
	PPP1R12A	IL16
	PPP1R12B	IL16
	PPP1R12C	IL16
	PRKCA	CORO1B
	PRKCA	AKAP12
	PRKCA	SPAG1
	PRKCA	AFAP1
	PRKCA	TEP1
	PUF60	FUBP1
	PUF60	PCBP1
	PUM1	ATXN1
	PXN	PARVA
	RBM7	KHDRBS3
	RELA	PDCD11
	RELA	TRIP4
	RELA	GTF2B
	RLIM	LHX3
	RLIM	LHX1
	RPL7	PHC2
	SEPT1	SEPT6
	SEPT2	SEPT6
	SERBP1	TOPORS
	SHANK3	CNKSR2
	SIN3A	ARID4B
	SIN3A	ETV6
	SIN3A	RUNX1T1
	SNAPIN	SPAG5
	SRC	PTPN21
	SRC	AFAP1
	SRC	ADAM15
	TEC	PTPN21
	TNNI2	TNNC1
	VASP	SPTA1
	VASP	ZYX
	VASP	TRIM9
	YES1	ADAM15
	[2]Novel signaling PPIs between the predicted components:
	NEB	TMOD1
	UBE2E3	ATXN1
	SPTA1	SPTBN2
	NIP7	NOL8
	SORBS3	SAFB2
	SORBS3	ADAM15
	TCEA2	CENPT
	TCEA2	GTF2B
	NDE1	PAFAH1B1
	ZNF609	ATXN1
	PRX	DRP2
	TADA3	TADA2A
	RPS15	UPF2
	MTMR7	MTMR9
	FMR1	NUFIP1
	PAIP1	EIF4A1
	UPF2	EXOSC1
	UPF2	EXOSC6
	UPF2	EIF4A1
	HPCAL4	DTX2
	UBE2D4	DTX2
	ANKHD1	ATXN1
	EIF1AX	EIF5
	EIF1AX	EIF5B
	TNNI1	TNNC1
	LASP1	FHL3
	LASP1	ZYX
	ZFAND5	RAD23B
	CENPT	SNCB
	FIP1L1	CPSF4
	HOXB7	PKNOX1
	MTM1	MTMR12
	FERMT2	FBLIM1
	FHL3	PHC2
	DTNB	SNTG1
	BATF2	ATXN1
	TAF13	TAF15
	CNDP2	CNDP1
	CIRBP	ATXN1
	EXOSC6	MIF4GD
	SRP14	SRP9
	MTMR6	MTMR9
	FOXP4	FOXP1
	POU3F2	GTF2B
	SEMA3A	SEMA3B
	PBX1	PKNOX1
	PRPF40A	UBR4
	PRPF40A	SON
	CABLES1	TDRD7
	MBD1	CBX5
	NUCB1	NDN
	RBBP8	IKZF3
	ATXN1	ZYX
	ATXN1	PRDM1
	ATXN1	PEPD
	ATXN1	DZIP3
	ATXN1	HSFX1
	NUCB2	NDN
	CLOCK	ARNTL
	AFG3L2	PHC2
	MTMR8	MTMR9
	EIF4G3	EIF4A1
	RALY	PCBP1
	RALY	WDR62
	KATNA1	KATNB1
	TAF4	CBX5
	TROVE2	TRIM21
	ALPP	ALPPL2
	SKA1	SKA2
	DRAP1	DR1
	CBX5	NSL1
	PCBP1	PCBP4
[TWEAK signaling pathway]
	[1]Novel signaling PPIs between the pathway components and the predicted components:
	CASP8	FAS
	FADD	FAS
	RIPK1	FAS
	TRAF1	TNFRSF18
	TRAF2	TNFRSF18
	TRAF3	TNFRSF18
	[2]Novel signaling PPIs between the predicted components:
