# Supplementary material for: Multi-label multi-instance transfer learning for simultaneous reconstruction and cross-talk modeling of multiple human signaling pathways
Source: BMC Bioinformatics. 2015 Dec 30;16:417. doi: 10.1186/s12859-015-0841-4 (PMC4697333; doi:10.1186/s12859-015-0841-4)
Supplement: Additional file 9: — Text file contains the predicted cross-talk signaling components between human signaling pathways (target instance). (ZIP 4 KB) [file 12859_2015_841_MOESM9_ESM.zip › 12859_2015_841_MOESM9_ESM.xml]

Part III
Section 6: The predicted common signaling components (target instance)

[Predicted cross-talk components between Notch and TCR]
	HR|O43593
[Predicted cross-talk components between Notch and TGFBeta]
	RNF2|Q99496
	HR|O43593
[Predicted cross-talk components between Notch and TNF]
	HR|O43593
[Predicted cross-talk components between Notch and Wnt]
	HR|O43593
[Predicted cross-talk components between Notch and AR]
	HR|O43593
	MMP20|O60882
	MMP3|P08254
	MMP10|P09238
	HDAC3|O15379
	MMP25|Q9NPA2
	MMP19|Q99542
	MMP17|Q9ULZ9
	MMP11|P24347
	MMP16|P51512
	MMP27|Q9H306
	MMP8|P22894
[Predicted cross-talk components between Notch and BDNF]
	HR|O43593
[Predicted cross-talk components between Notch and EGFR]
	RNF2|Q99496
	HR|O43593
[Predicted cross-talk components between Notch and Ghrelin]
	HR|O43593
[Predicted cross-talk components between Notch and Hedgehog]
	HR|O43593
[Predicted cross-talk components between Notch and TSLP]
	RNF2|Q99496
	HR|O43593
[Predicted cross-talk components between TCR and TGFBeta]
	FOLH1|Q04609
	RPS6KA4|O75676
	NF2|P35240
	MAP4K3|Q8IVH8
[Predicted cross-talk components between TCR and TNF]
	AIF1|P55008
	TAB1|Q15750
	AIP|O00170
	CR1|P17927
	ZAK|Q9NYL2
	RPS6KA4|O75676
	C9|P02748
	NF2|P35240
	RET|P07949
	DNAJC5|Q9H3Z4
	MAP3K6|O95382
[Predicted cross-talk components between TCR and Wnt]
	TEK|Q02763
	AMOT|Q4VCS5
[Predicted cross-talk components between TCR and IL]
	TAB1|Q15750
	MAPKAPK3|Q16644
	NF2|P35240
	TNFSF13|O75888
[Predicted cross-talk components between TCR and Alpha6]
	NF2|P35240
[Predicted cross-talk components between TCR and AR]
	AIP|O00170
	PGP|A6NDG6
	C9|P02748
	SYNPO|Q8N3V7
	NF2|P35240
	NMT1|P30419
	SH3BGR|P55822
	ALK|Q9UM73
[Predicted cross-talk components between TCR and BCR]
	THY1|P04216
	KCTD7|Q96MP8
	ADIPOR1|Q96A54
	PCM1|Q15154
	MTM1|Q13496
	ST13|P50502
	TLR1|Q15399
	EXOC7|Q9UPT5
	RYR2|Q92736
	AKAP10|O43572
	C9|P02748
	DCC|P43146
	ARHGAP10|A1A4S6
	NEFL|P07196
	MAP4K3|Q8IVH8
	P2RX6|O15547
	ARHGAP27|Q6ZUM4
	BAIAP2L2|Q6UXY1
	CNTNAP1|P78357
	ARHGEF25|Q86VW2
	SH3BGR|P55822
	CD9|P21926
	CACNB3|P54284
[Predicted cross-talk components between TCR and BDNF]
	RPS6KA4|O75676
	PSD|A5PKW4
[Predicted cross-talk components between TCR and EGFR]
	ROS1|P08922
	DNAJC6|O75061
	AIF1|P55008
	PTPRS|Q13332
	PPAP2B|O14495
	PTPRN|Q16849
	SMAP1|Q8IYB5
	TEK|Q02763
	EYA4|O95677
	SPTB|P11277
	GAPDHS|O14556
	ARHGAP4|P98171
	MDH1|P40925
	AIP|O00170
	CR1|P17927
	RPS6KA4|O75676
	DUSP26|Q9BV47
	LDHC|P07864
	TMCO6|Q96DC7
	CLNK|Q7Z7G1
	PTPRG|P23470
	C9|P02748
	LDHAL6A|Q6ZMR3
	BPGM|P07738
	SH2D3A|Q9BRG2
	PSD|A5PKW4
	INSRR|P14616
	NF2|P35240
	MAP4K3|Q8IVH8
	SRPK1|Q96SB4
	RASGRP4|Q8TDF6
	MPZ|P25189
	CDC14C|A4D256
	PTPRD|P23468
	INPP5J|Q15735
	PTPRB|P23467
	PPWD1|Q96BP3
	PTPRZ1|P23471
	CACTIN|Q8WUQ7
	PFKFB1|P16118
	SMAP2|Q8WU79
	MAL|P21145
	NPHS1|O60500
	PGAM2|P15259
[Predicted cross-talk components between TCR and FGF1]
	TMCO6|Q96DC7
	C9|P02748
[Predicted cross-talk components between TCR and FSH]
	NF2|P35240
[Predicted cross-talk components between TCR and ID]
	C9|P02748
[Predicted cross-talk components between TCR and Kit]
	SH2D1A|O60880
[Predicted cross-talk components between TCR and Prolactin]
	TAB1|Q15750
[Predicted cross-talk components between TCR and RANKL]
	ZAK|Q9NYL2
	C9|P02748
	TNFSF13|O75888
	CD9|P21926
	MAP3K6|O95382
[Predicted cross-talk components between TCR and TSH]
	TAB1|Q15750
[Predicted cross-talk components between TCR and TSLP]
	DUSP27|Q5VZP5
	SBF1|O95248
	SBF2|Q86WG5
	DUSP28|Q4G0W2
	AIF1|P55008
	MTMR7|Q9Y216
	HDHD1|Q08623
	SPTB|P11277
	MDP1|Q86V88
	CD48|P09326
	FOLH1|Q04609
	DUSP14|O95147
	STYX|Q8WUJ0
	PTP4A3|O75365
	MTM1|Q13496
	CDC14B|O60729
	DUSP23|Q9BVJ7
	AIP|O00170
	PGP|A6NDG6
	PTPN14|Q15678
	CR1|P17927
	PTPRQ|Q9UMZ3
	DUSP13|Q9UII6
	MTMR6|Q9Y217
	DUPD1|Q68J44
	RNGTT|O60942
	PHOSPHO2|Q8TCD6
	CSTF2|P33240
	C9|P02748
	MTMR12|Q9C0I1
	DUSP9|Q99956
	DCC|P43146
	MTMR8|Q96EF0
	PTPMT1|Q8WUK0
	EARS2|Q5JPH6
	MTMR11|A4FU01
	NF2|P35240
	MTMR14|Q8NCE2
	MTMR4|Q9NYA4
	CTDSPL|O15194
	PTPDC1|A2A3K4
	DUSP11|O75319
	ALPP|P05187
	SSH2|Q76I76
	DUSP19|Q8WTR2
	CTDSPL2|Q05D32
	ALPI|P09923
	PTPN21|Q16825
	ALPPL2|P10696
	MTMR9|Q96QG7
	MINPP1|Q9UNW1
[Predicted cross-talk components between TCR and TWEAK]
	TAB1|Q15750
[Predicted cross-talk components between TGFBeta and TNF]
	PDK3|Q15120
	RPS6KA4|O75676
	CDKN2A|P42771
	PDK4|Q16654
	CUL2|Q13617
	PDK2|Q15119
[Predicted cross-talk components between TGFBeta and AR]
	SRF|P11831
	TAF7|Q15545
	HAP1|P54257
	MAF|O75444
	TNNI3|P19429
[Predicted cross-talk components between TGFBeta and BCR]
	MAP4K3|Q8IVH8
[Predicted cross-talk components between TGFBeta and BDNF]
	ANK2|Q01484
	RPS6KA4|O75676
[Predicted cross-talk components between TGFBeta and EGFR]
	UBB|P0CG47
	PGR|P06401
	DIS3|Q9Y2L1
	ANK2|Q01484
	RPS6KA4|O75676
	MAP4K3|Q8IVH8
	SMG1|Q96Q15
[Predicted cross-talk components between TGFBeta and FGF1]
	PGR|P06401
	E2F2|Q14209
[Predicted cross-talk components between TGFBeta and ID]
	E2F2|Q14209
[Predicted cross-talk components between TGFBeta and RANKL]
	SOX2|P48431
[Predicted cross-talk components between TGFBeta and TSLP]
	ADAMTS5|Q9UNA0
	AGBL5|Q8NDL9
	TRABD2B|A6NFA1
	DPP3|Q9NY33
	TRIM2|Q9C040
	CPZ|Q66K79
	CPA4|Q9UI42
	ADAM28|Q9UKQ2
	THOP1|P52888
	CNDP2|Q96KP4
	NPEPPSL1|A6NEC2
	ADAMTS10|Q9H324
	BMP1|P13497
	AGTPBP1|Q9UPW5
	CNDP1|Q96KN2
	SOX2|P48431
	ZFP36|P26651
	AFG3L2|Q9Y4W6
	PEPD|P12955
	CDKN2A|P42771
	TRABD2A|Q86V40
	DPEP3|Q9H4B8
	AGBL4|Q5VU57
	BRCC3|P46736
	MMP15|P51511
	FOLH1B|Q9HBA9
	NRD1|O43847
	AGBL1|Q96MI9
	MMEL1|Q495T6
	MYSM1|Q5VVJ2
	ADAMDEC1|O15204
	ADAM15|Q13444
	RNPEPL1|Q9HAU8
	PMPCA|Q10713
[Predicted cross-talk components between TNF and Wnt]
	PPP1CB|P62140
	NEK2|P51955
[Predicted cross-talk components between TNF and IL]
	TAB1|Q15750
	MAP3K15|Q6ZN16
	PPEF2|O14830
	DICER1|Q9UPY3
	ELP4|Q96EB1
	PPP2CB|P62714
[Predicted cross-talk components between TNF and AR]
	AK7|Q96M32
	SMARCD3|Q6STE5
	SENP2|Q9HC62
	PPP1CB|P62140
	STK3|Q13188
	DDX1|Q92499
	SENP6|Q9GZR1
	ARID1A|O14497
[Predicted cross-talk components between TNF and BCR]
	IL18|Q14116
	USP4|Q13107
	USP22|Q9UPT9
	TPR|P12270
[Predicted cross-talk components between TNF and BDNF]
	RPS6KA4|O75676
[Predicted cross-talk components between TNF and EGFR]
	BRAP|Q7Z569
	RPL21|P46778
	RPLP1|P05386
	RPL39|P62891
	RPL13|P26373
	RPS27A|P62979
	RPL15|P61313
	RPL18A|Q02543
	USP4|Q13107
	RPL31|P62899
	RPL35A|P18077
	RPL14|P50914
	RPS19|P39019
	RPS6KA4|O75676
	USP22|Q9UPT9
	RPL24|P83731
	RPL10|P27635
	MAP3K15|Q6ZN16
	RPS15A|P62244
	RPL3L|Q92901
	RPL12|P30050
	RPL27A|P46776
	RPL19|P84098
	TPR|P12270
	RPL34|P49207
	TTL|Q8NG68
	RPL32|P62910
	RPL29|P47914
	RPL28|P46779
	RPL22|P35268
	RPL38|P63173
[Predicted cross-talk components between TNF and FGF1]
	USP4|Q13107
	USP22|Q9UPT9
	TAPBP|O15533
[Predicted cross-talk components between TNF and Leptin]
	PRKAG3|Q9UGI9
	PRKAG1|P54619
[Predicted cross-talk components between TNF and Prolactin]
	TAB1|Q15750
[Predicted cross-talk components between TNF and RANKL]
	ZAK|Q9NYL2
	SMARCA2|P51531
	MAP3K6|O95382
[Predicted cross-talk components between TNF and TSH]
	TAB1|Q15750
[Predicted cross-talk components between TNF and TSLP]
	USP19|O94966
	GTPBP1|O00178
	USP4|Q13107
	USP22|Q9UPT9
	USP28|Q96RU2
	CDKN2A|Q8N726
	USP13|Q92995
	TPR|P12270
	TTL|Q8NG68
[Predicted cross-talk components between TNF and TWEAK]
	TAB1|Q15750
[Predicted cross-talk components between Wnt and AR]
	PPP1CB|P62140
[Predicted cross-talk components between Wnt and BCR]
	PIKFYVE|Q9Y2I7
[Predicted cross-talk components between Wnt and EGFR]
	DKK2|Q9UBU2
	STRN|O43815
[Predicted cross-talk components between IL and AR]
	AK5|Q9Y6K8
	C5|P01031
	MAG|P20916
[Predicted cross-talk components between IL and BCR]
	IL27|Q8NEV9
	CD27|P26842
	AKAP1|Q92667
	C5|P01031
	CCL2|P13500
[Predicted cross-talk components between IL and BDNF]
	CD58|P19256
	SIRPG|Q9P1W8
	MAG|P20916
[Predicted cross-talk components between IL and EGFR]
	CD58|P19256
	DNM3|Q9UQ16
	TERF1|P54274
	PINK1|Q9BXM7
	GEM|P55040
	CENPA|P49450
	SIRPG|Q9P1W8
	TINF2|Q9BSI4
	MAP3K15|Q6ZN16
	MX1|P20591
	H2AFX|P16104
	POT1|Q9NUX5
	C5|P01031
	MAG|P20916
[Predicted cross-talk components between IL and FGF1]
	C5|P01031
[Predicted cross-talk components between IL and FSH]
	TERF1|P54274
	CENPA|P49450
	TINF2|Q9BSI4
	H2AFX|P16104
	POT1|Q9NUX5
[Predicted cross-talk components between IL and Ghrelin]
	C5|P01031
[Predicted cross-talk components between IL and Leptin]
	DNMT3L|Q9UJW3
[Predicted cross-talk components between IL and Prolactin]
	CD58|P19256
	TAB1|Q15750
	SIRPG|Q9P1W8
	MAG|P20916
[Predicted cross-talk components between IL and RANKL]
	C5|P01031
[Predicted cross-talk components between IL and TSH]
	TAB1|Q15750
[Predicted cross-talk components between IL and TSLP]
	PF4|P02776
	AK5|Q9Y6K8
	MIF|P14174
	MPL|P40238
	MX1|P20591
	AKAP1|Q92667
	C5|P01031
	MAG|P20916
[Predicted cross-talk components between IL and TWEAK]
	TAB1|Q15750
[Predicted cross-talk components between Alpha6 and AR]
	ZNF74|Q16587
[Predicted cross-talk components between Alpha6 and BCR]
	DST|Q03001
[Predicted cross-talk components between Alpha6 and EGFR]
	DST|Q03001
[Predicted cross-talk components between AR and BCR]
	TH|P07101
	UBR5|O95071
[Predicted cross-talk components between AR and EGFR]
	TH|P07101
	SCAF1|Q9H7N4
	TBP|P20226
	CALCA|P01258
	UBA3|Q8TBC4
	INF2|Q27J81
	RGN|Q15493
[Predicted cross-talk components between AR and FGF1]
	CYP4F2|P78329
[Predicted cross-talk components between AR and FSH]
	INF2|Q27J81
[Predicted cross-talk components between AR and Ghrelin]
	TH|P07101
[Predicted cross-talk components between AR and Hedgehog]
	TH|P07101
[Predicted cross-talk components between AR and RANKL]
	HPSE|Q9Y251
[Predicted cross-talk components between AR and TSLP]
	S100A7|P31151
	RBM3|P98179
	TH|P07101
	RP9|Q8TA86
	TBP|P20226
	PIR|O00625
	RBMX|P38159
	ELF4|Q99607
	MT1L|Q93083
	UBD|O15205
	RLF|Q13129
	KCTD1|Q719H9
[Predicted cross-talk components between BCR and BDNF]
	ABR|Q12979
[Predicted cross-talk components between BCR and EGFR]
	SSH3|Q8TE77
	DUSP16|Q9BY84
	PTPN9|P43378
	DUSP18|Q8NEJ0
	DUSP12|Q9UNI6
	LTB|Q06643
	MAP4K3|Q8IVH8
	DUSP4|Q13115
	DUSP22|Q9NRW4
	PTPN20A|Q4JDL3
	DUSP21|Q9H596
	DUSP8|Q13202
[Predicted cross-talk components between BCR and FGF1]
	SSH3|Q8TE77
	DUSP16|Q9BY84
	PTPN9|P43378
	DUSP18|Q8NEJ0
	DUSP12|Q9UNI6
	DUSP4|Q13115
	DUSP22|Q9NRW4
	PTPN20A|Q4JDL3
	DUSP21|Q9H596
	DUSP8|Q13202
[Predicted cross-talk components between BCR and Kit]
	DOK7|Q18PE1
	CNKSR1|Q969H4
[Predicted cross-talk components between BCR and Prolactin]
	MAPK6|Q16659
[Predicted cross-talk components between BCR and TSLP]
	SSH3|Q8TE77
	DUSP16|Q9BY84
	SPN|P16150
	PTPN9|P43378
	DUSP18|Q8NEJ0
	DCC|P43146
	DUSP12|Q9UNI6
	LTB|Q06643
	DUSP4|Q13115
	DUSP22|Q9NRW4
	PTPN20A|Q4JDL3
	DUSP21|Q9H596
	DUSP8|Q13202
[Predicted cross-talk components between BDNF and EGFR]
	CD58|P19256
	KSR2|Q6VAB6
	SIRPG|Q9P1W8
	RPS6KA4|O75676
	MAG|P20916
[Predicted cross-talk components between BDNF and FGF1]
	EIF5|P55010
[Predicted cross-talk components between BDNF and Ghrelin]
	GRIN2A|Q12879
[Predicted cross-talk components between BDNF and Prolactin]
	CD58|P19256
	SIRPG|Q9P1W8
	MAG|P20916
[Predicted cross-talk components between BDNF and TSLP]
	EIF1AX|P47813
	EIF5|P55010
	KSR2|Q6VAB6
	EIF5B|O60841
	EIF4A1|P60842
	EIF2S3|P41091
	MAG|P20916
[Predicted cross-talk components between CRH and FSH]
	GRK5|P34947
	GRK1|Q15835
	GRK7|Q8WTQ7
[Predicted cross-talk components between CRH and TSH]
	GNA15|P30679
	GNA14|O95837
[Predicted cross-talk components between CRH and TSLP]
	DBP|Q10586
[Predicted cross-talk components between EGFR and FGF1]
	UNC119B|A6NIH7
	NAPB|Q9H115
	TOMM22|Q9NS69
	SSH3|Q8TE77
	GGA2|Q9UJY4
	TWF2|Q6IBS0
	VTI1A|Q96AJ9
	DUSP16|Q9BY84
	TIMM17A|Q99595
	GGA1|Q9UJY5
	PTPN9|P43378
	COG7|P83436
	DUSP2|Q05923
	DUSP18|Q8NEJ0
	TMCO6|Q96DC7
	NAPG|Q99747
	ARHGEF26|Q96DR7
	TIMM17B|O60830
	DUSP12|Q9UNI6
	SCAMP5|Q8TAC9
	LIN7C|Q9NUP9
	RAMP1|O60894
	TESC|Q96BS2
	DUSP4|Q13115
	DUSP22|Q9NRW4
	APBA1|Q02410
	PTPN20A|Q4JDL3
	STX6|O43752
	STX12|Q86Y82
	SIL1|Q9H173
	TIMM23B|Q5SRD1
	TOMM20|Q15388
	STX1B|P61266
	GGA3|Q9NZ52
	DUSP21|Q9H596
	RAMP3|O60896
	TOMM7|Q9P0U1
	DUSP8|Q13202
	SCG5|P05408
[Predicted cross-talk components between EGFR and FSH]
	TERF1|P54274
	CENPA|P49450
	TINF2|Q9BSI4
	H2AFX|P16104
	POT1|Q9NUX5
[Predicted cross-talk components between EGFR and Ghrelin]
	RIN2|Q8WYP3
	MLST8|Q9BVC4
[Predicted cross-talk components between EGFR and OSM]
	MLST8|Q9BVC4
[Predicted cross-talk components between EGFR and Prolactin]
	CD58|P19256
	SIRPG|Q9P1W8
[Predicted cross-talk components between EGFR and TSLP]
	ANLN|Q9NQW6
	PARVB|Q9HBI1
	SORBS3|O60504
	RP1|P56715
	LIMA1|Q9UHB6
	APOB|P04114
	NIN|Q8N4C6
	PABPN1|Q86U42
	MTSS1|O43312
	TNS4|Q8IZW8
	TLN2|Q9Y4G6
	PARVG|Q9HBI0
	LASP1|Q14847
	SSH3|Q8TE77
	SNTB2|Q13425
	ANKRD1|Q15327
	FERMT2|Q96AC1
	SPTBN4|Q9H254
	PARVA|Q9NVD7
	RP2|O75695
	KSR2|Q6VAB6
	AIF1L|Q9BQI0
	PALLD|Q8WX93
	DUSP16|Q9BY84
	PTPN9|P43378
	PPP1R42|Q7Z4L9
	DUSP2|Q05923
	MICAL3|Q7RTP6
	TMOD1|P28289
	DUSP18|Q8NEJ0
	PPP1R18|Q6NYC8
	TRIM5|Q9C035
	WDR6|Q9NNW5
	DUSP12|Q9UNI6
	PLEKHA7|Q6IQ23
	TRIO|O75962
	ZYX|Q15942
	HIP1R|O75146
	MAP7|Q14244
	DUSP4|Q13115
	DUSP22|Q9NRW4
	ELMO3|Q96BJ8
	SPTBN2|O15020
	FERMT1|Q9BQL6
	CASS4|Q9NQ75
	PTPN20A|Q4JDL3
	SPTBN5|Q9NRC6
	SYNE2|Q8WXH0
	SNTG1|Q9NSN8
	SNTB1|Q13884
	ZNF185|O15231
	MAEA|Q7L5Y9
	TRIOBP|Q9H2D6
	FBLIM1|Q8WUP2
	DUSP21|Q9H596
	TNS1|Q9HBL0
	NEXN|Q0ZGT2
	DUSP8|Q13202
[Predicted cross-talk components between FGF1 and ID]
	E2F2|Q14209
[Predicted cross-talk components between FGF1 and TSLP]
	SSH3|Q8TE77
	DUSP16|Q9BY84
	PTPN9|P43378
	DUSP18|Q8NEJ0
	DAD1|P61803
	DUSP12|Q9UNI6
	KLB|Q86Z14
	DUSP4|Q13115
	DUSP22|Q9NRW4
	PTPN20A|Q4JDL3
	DUSP21|Q9H596
	DUSP8|Q13202
[Predicted cross-talk components between Ghrelin and OSM]
	MLST8|Q9BVC4
[Predicted cross-talk components between Ghrelin and TSLP]
	NOS2|P35228
[Predicted cross-talk components between Hedgehog and TSLP]
	INS|P01308
[Predicted cross-talk components between Leptin and TSH]
	ENC1|O14682
	COTL1|Q14019
[Predicted cross-talk components between Prolactin and TSH]
	HMGN5|P82970
	TAB1|Q15750
	HMGN4|O00479
	HMGN3|Q15651
[Predicted cross-talk components between Prolactin and TSLP]
	MAG|P20916
[Predicted cross-talk components between Prolactin and TWEAK]
	TAB1|Q15750
[Predicted cross-talk components between RAGE and TSLP]
	CREB3|O43889
[Predicted cross-talk components between RANKL and TSLP]
	CRB1|P82279
	F2|P00734
[Predicted cross-talk components between TSH and TSLP]
	CGB|P01233
[Predicted cross-talk components between TSH and TWEAK]
	TAB1|Q15750
