# Supplementary material for: Multi-label multi-instance transfer learning for simultaneous reconstruction and cross-talk modeling of multiple human signaling pathways
Source: BMC Bioinformatics. 2015 Dec 30;16:417. doi: 10.1186/s12859-015-0841-4 (PMC4697333; doi:10.1186/s12859-015-0841-4)
Supplement: Additional file 10: — Text file contains the predicted cross-talk signaling components between human signaling pathways (homolog instance). (ZIP 36 KB) [file 12859_2015_841_MOESM10_ESM.zip › 12859_2015_841_MOESM10_ESM.xml]

Part III
Section 7: The predicted common signaling components (homolog instance)

[Predicted cross-talk components between Notch and TCR]
	RNF2|Q99496
	HR|O43593
	CREB3L3|Q68CJ9
	ANKRD42|Q8N9B4
	STK40|Q8N2I9
	SNCAIP|Q9Y6H5
	UHMK1|Q8TAS1
	ASCC1|Q8N9N2
	CLIP3|Q96DZ5
	OSBP|P22059
	PLEKHB1|Q9UF11
	NEK1|Q96PY6
	DOCK11|Q5JSL3
	INVS|Q9Y283
	DTX2|Q86UW9
	CYTH2|Q99418
	JDP2|Q8WYK2
	PLK1|P53350
	SRSF1|Q07955
	SNX16|P57768
	KANK2|Q63ZY3
	PRF1|P14222
	CYTH1|Q15438
	CYTH4|Q9UIA0
	DGCR8|Q8WYQ5
	PLEKHB2|Q96CS7
	CLK1|P49759
	OSBPL1A|Q9BXW6
	STK33|Q9BYT3
	TRPV2|Q9Y5S1
	CYTH3|O43739
	PXK|Q7Z7A4
	AKT3|Q9Y243
	SCYL2|Q6P3W7
	SGK071|Q8NE28
	MIB2|Q96AX9
	PLEKHA3|Q9HB20
	PPP1R27|Q86WC6
	RPGRIP1L|Q68CZ1
	DTX4|Q9Y2E6
[Predicted cross-talk components between Notch and TGFBeta]
	RNF2|Q99496
	BRPF1|P55201
	HR|O43593
	CUL4A|Q13619
	CREB3L3|Q68CJ9
	ANKRD42|Q8N9B4
	BRWD1|Q9NSI6
	STK40|Q8N2I9
	SNCAIP|Q9Y6H5
	UHMK1|Q8TAS1
	ASCC1|Q8N9N2
	PHIP|Q8WWQ0
	KAT2A|Q92830
	CLIP3|Q96DZ5
	OSBP|P22059
	TAF1L|Q8IZX4
	BAZ1A|Q9NRL2
	BRD1|O95696
	BPTF|Q12830
	PLEKHB1|Q9UF11
	NEK1|Q96PY6
	DOCK11|Q5JSL3
	INVS|Q9Y283
	CYTH2|Q99418
	JDP2|Q8WYK2
	PLK1|P53350
	ESRRG|P62508
	SNX16|P57768
	KANK2|Q63ZY3
	PRF1|P14222
	CUL7|Q14999
	CYTH1|Q15438
	SCYL1|Q96KG9
	CUL5|Q93034
	CYTH4|Q9UIA0
	DGCR8|Q8WYQ5
	PLEKHB2|Q96CS7
	TCEB1|Q15369
	CLK1|P49759
	OSBPL1A|Q9BXW6
	STK33|Q9BYT3
	TRPV2|Q9Y5S1
	CYTH3|O43739
	PXK|Q7Z7A4
	AKT3|Q9Y243
	SCYL2|Q6P3W7
	OGFRL1|Q5TC84
	SGK071|Q8NE28
	CDK18|Q07002
	BRD7|Q9NPI1
	MIB2|Q96AX9
	PLEKHA3|Q9HB20
	PPP1R27|Q86WC6
	RPGRIP1L|Q68CZ1
	CDK13|Q14004
	BRPF3|Q9ULD4
[Predicted cross-talk components between Notch and TNF]
	RNF2|Q99496
	TBL1XR1|Q9BZK7
	HR|O43593
	CUL4A|Q13619
	HDAC4|P56524
	CREB3L3|Q68CJ9
	NRG4|Q8WWG1
	ANKRD42|Q8N9B4
	BRWD1|Q9NSI6
	SNCAIP|Q9Y6H5
	HDAC8|Q9BY41
	UHMK1|Q8TAS1
	ASCC1|Q8N9N2
	PHIP|Q8WWQ0
	CLIP3|Q96DZ5
	OSBP|P22059
	HDAC3|O15379
	RP9|Q8TA86
	HDAC9|Q9UKV0
	INVS|Q9Y283
	JDP2|Q8WYK2
	SNX16|P57768
	MDFI|Q99750
	KANK2|Q63ZY3
	PRF1|P14222
	CUL7|Q14999
	CUL5|Q93034
	DGCR8|Q8WYQ5
	DCAF4|Q8WV16
	TCEB1|Q15369
	DTL|Q9NZJ0
	CLK1|P49759
	OSBPL1A|Q9BXW6
	HDAC10|Q969S8
	TRPV2|Q9Y5S1
	PXK|Q7Z7A4
	OGFRL1|Q5TC84
	SGK071|Q8NE28
	MIB2|Q96AX9
	PPP1R27|Q86WC6
	RPGRIP1L|Q68CZ1
	KIF21A|Q7Z4S6
	PLRG1|O43660
[Predicted cross-talk components between Notch and Wnt]
	HR|O43593
	CREB3L3|Q68CJ9
	STK40|Q8N2I9
	UHMK1|Q8TAS1
	OSBP|P22059
	PLEKHB1|Q9UF11
	NEK1|Q96PY6
	DOCK11|Q5JSL3
	CYTH2|Q99418
	JDP2|Q8WYK2
	PLK1|P53350
	CYTH1|Q15438
	CYTH4|Q9UIA0
	PLEKHB2|Q96CS7
	CLK1|P49759
	IRF4|Q15306
	STK33|Q9BYT3
	AGBL4|Q5VU57
	CYTH3|O43739
	PXK|Q7Z7A4
	AKT3|Q9Y243
	SCYL2|Q6P3W7
	SGK071|Q8NE28
	PLEKHA3|Q9HB20
[Predicted cross-talk components between Notch and IL]
	IL12RB2|Q99665
	RNF2|Q99496
	HR|O43593
	PTK7|Q13308
	RBM15|Q96T37
	CREB3L3|Q68CJ9
	ANKRD42|Q8N9B4
	BRWD1|Q9NSI6
	STK40|Q8N2I9
	SNCAIP|Q9Y6H5
	UHMK1|Q8TAS1
	PHIP|Q8WWQ0
	CLIP3|Q96DZ5
	OSBP|P22059
	RP9|Q8TA86
	PLEKHB1|Q9UF11
	NEK1|Q96PY6
	DOCK11|Q5JSL3
	INVS|Q9Y283
	IL31RA|Q8NI17
	CYTH2|Q99418
	JDP2|Q8WYK2
	PLK1|P53350
	SNX16|P57768
	MDFI|Q99750
	KANK2|Q63ZY3
	CYTH1|Q15438
	SCYL1|Q96KG9
	CYTH4|Q9UIA0
	PLEKHB2|Q96CS7
	PBK|Q96KB5
	CLK1|P49759
	OSBPL1A|Q9BXW6
	IL27RA|Q6UWB1
	STK33|Q9BYT3
	TRPV2|Q9Y5S1
	CYTH3|O43739
	PXK|Q7Z7A4
	AKT3|Q9Y243
	SCYL2|Q6P3W7
	OGFRL1|Q5TC84
	SGK071|Q8NE28
	CDK18|Q07002
	EBI3|Q14213
	MIB2|Q96AX9
	PLEKHA3|Q9HB20
	PPP1R27|Q86WC6
	CDK13|Q14004
	FNDC1|Q4ZHG4
	DSTYK|Q6XUX3
[Predicted cross-talk components between Notch and Alpha6]
	CREB3L3|Q68CJ9
	STK40|Q8N2I9
	OSBP|P22059
	PLEKHB1|Q9UF11
	NEK1|Q96PY6
	DOCK11|Q5JSL3
	CYTH2|Q99418
	JDP2|Q8WYK2
	PLK1|P53350
	CYTH1|Q15438
	CYTH4|Q9UIA0
	PLEKHB2|Q96CS7
	CLK1|P49759
	STK33|Q9BYT3
	CYTH3|O43739
	AKT3|Q9Y243
	SCYL2|Q6P3W7
	SGK071|Q8NE28
	PLEKHA3|Q9HB20
[Predicted cross-talk components between Notch and AR]
	IL12RB2|Q99665
	RNF2|Q99496
	BRPF1|P55201
	HR|O43593
	MMP20|O60882
	MMP3|P08254
	MMP10|P09238
	CREB3L3|Q68CJ9
	SIN3B|O75182
	BRWD1|Q9NSI6
	STK40|Q8N2I9
	UHMK1|Q8TAS1
	PHIP|Q8WWQ0
	KAT2A|Q92830
	OSBP|P22059
	TAF1L|Q8IZX4
	BAZ1A|Q9NRL2
	BRD1|O95696
	BPTF|Q12830
	RP9|Q8TA86
	PLEKHB1|Q9UF11
	NEK1|Q96PY6
	DOCK11|Q5JSL3
	MIER1|Q8N108
	IL31RA|Q8NI17
	CYTH2|Q99418
	JDP2|Q8WYK2
	PLK1|P53350
	ESRRG|P62508
	TRERF1|Q96PN7
	MMP19|Q99542
	CYTH1|Q15438
	CYTH4|Q9UIA0
	MMP17|Q9ULZ9
	PLEKHB2|Q96CS7
	MMP11|P24347
	CLK1|P49759
	IL27RA|Q6UWB1
	STK33|Q9BYT3
	CYTH3|O43739
	PXK|Q7Z7A4
	AKT3|Q9Y243
	MMP16|P51512
	MMP15|P51511
	SCYL2|Q6P3W7
	OGFRL1|Q5TC84
	BRD7|Q9NPI1
	EBI3|Q14213
	PLEKHA3|Q9HB20
	MMP27|Q9H306
	FNDC1|Q4ZHG4
	MYSM1|Q5VVJ2
	BRPF3|Q9ULD4
[Predicted cross-talk components between Notch and BCR]
	CREB3L3|Q68CJ9
	ANKRD42|Q8N9B4
	STK40|Q8N2I9
	SNCAIP|Q9Y6H5
	UHMK1|Q8TAS1
	CLIP3|Q96DZ5
	OSBP|P22059
	CXCL1|P09341
	PLEKHB1|Q9UF11
	NEK1|Q96PY6
	DOCK11|Q5JSL3
	INVS|Q9Y283
	CYTH2|Q99418
	JDP2|Q8WYK2
	PLK1|P53350
	SNX16|P57768
	KANK2|Q63ZY3
	CYTH1|Q15438
	SCYL1|Q96KG9
	CYTH4|Q9UIA0
	PLEKHB2|Q96CS7
	CLK1|P49759
	OSBPL1A|Q9BXW6
	STK33|Q9BYT3
	TRPV2|Q9Y5S1
	CYTH3|O43739
	PXK|Q7Z7A4
	AKT3|Q9Y243
	SCYL2|Q6P3W7
	SGK071|Q8NE28
	CDK18|Q07002
	MIB2|Q96AX9
	PLEKHA3|Q9HB20
	PPP1R27|Q86WC6
	CDK13|Q14004
	CCL2|P13500
[Predicted cross-talk components between Notch and BDNF]
	RNF2|Q99496
	HR|O43593
	PTK7|Q13308
	CREB3L3|Q68CJ9
	ANKRD42|Q8N9B4
	STK40|Q8N2I9
	SNCAIP|Q9Y6H5
	UHMK1|Q8TAS1
	CLIP3|Q96DZ5
	OSBP|P22059
	RP9|Q8TA86
	PLEKHB1|Q9UF11
	NEK1|Q96PY6
	DOCK11|Q5JSL3
	INVS|Q9Y283
	CYTH2|Q99418
	JDP2|Q8WYK2
	PLK1|P53350
	SNX16|P57768
	MDFI|Q99750
	KANK2|Q63ZY3
	CYTH1|Q15438
	CYTH4|Q9UIA0
	PLEKHB2|Q96CS7
	PBK|Q96KB5
	CLK1|P49759
	OSBPL1A|Q9BXW6
	STK33|Q9BYT3
	TRPV2|Q9Y5S1
	CYTH3|O43739
	PXK|Q7Z7A4
	AKT3|Q9Y243
	SCYL2|Q6P3W7
	SGK071|Q8NE28
	MIB2|Q96AX9
	PLEKHA3|Q9HB20
	PPP1R27|Q86WC6
	DSTYK|Q6XUX3
[Predicted cross-talk components between Notch and CRH]
	HR|O43593
	CREB3L3|Q68CJ9
	ANKRD42|Q8N9B4
	STK40|Q8N2I9
	SNCAIP|Q9Y6H5
	UHMK1|Q8TAS1
	CLIP3|Q96DZ5
	OSBP|P22059
	PLEKHB1|Q9UF11
	NEK1|Q96PY6
	DOCK11|Q5JSL3
	INVS|Q9Y283
	CYTH2|Q99418
	JDP2|Q8WYK2
	PLK1|P53350
	SNX16|P57768
	KANK2|Q63ZY3
	CYTH1|Q15438
	CYTH4|Q9UIA0
	PLEKHB2|Q96CS7
	CLK1|P49759
	OSBPL1A|Q9BXW6
	STK33|Q9BYT3
	TRPV2|Q9Y5S1
	CYTH3|O43739
	PXK|Q7Z7A4
	AKT3|Q9Y243
	SCYL2|Q6P3W7
	SGK071|Q8NE28
	MIB2|Q96AX9
	PLEKHA3|Q9HB20
	PPP1R27|Q86WC6
[Predicted cross-talk components between Notch and EGFR]
	HR|O43593
	PTK7|Q13308
	RBM15|Q96T37
	CREB3L3|Q68CJ9
	ANKRD42|Q8N9B4
	STK40|Q8N2I9
	SNCAIP|Q9Y6H5
	UHMK1|Q8TAS1
	ASCC1|Q8N9N2
	CLIP3|Q96DZ5
	OSBP|P22059
	PLEKHB1|Q9UF11
	NEK1|Q96PY6
	DOCK11|Q5JSL3
	INVS|Q9Y283
	CYTH2|Q99418
	JDP2|Q8WYK2
	PLK1|P53350
	SNX16|P57768
	MDFI|Q99750
	KANK2|Q63ZY3
	PRF1|P14222
	CYTH1|Q15438
	SCYL1|Q96KG9
	CYTH4|Q9UIA0
	DGCR8|Q8WYQ5
	PLEKHB2|Q96CS7
	PBK|Q96KB5
	CLK1|P49759
	OSBPL1A|Q9BXW6
	STK33|Q9BYT3
	TRPV2|Q9Y5S1
	CYTH3|O43739
	PXK|Q7Z7A4
	AKT3|Q9Y243
	APLP1|P51693
	SCYL2|Q6P3W7
	OGFRL1|Q5TC84
	SGK071|Q8NE28
	CDK18|Q07002
	MIB2|Q96AX9
	PLEKHA3|Q9HB20
	PPP1R27|Q86WC6
	RPGRIP1L|Q68CZ1
	CDK13|Q14004
	SPINT2|O43291
	DSTYK|Q6XUX3
[Predicted cross-talk components between Notch and FGF1]
	CREB3L3|Q68CJ9
	ANKRD42|Q8N9B4
	STK40|Q8N2I9
	SNCAIP|Q9Y6H5
	UHMK1|Q8TAS1
	CLIP3|Q96DZ5
	OSBP|P22059
	PLEKHB1|Q9UF11
	NEK1|Q96PY6
	DOCK11|Q5JSL3
	INVS|Q9Y283
	CYTH2|Q99418
	JDP2|Q8WYK2
	PLK1|P53350
	SNX16|P57768
	KANK2|Q63ZY3
	CYTH1|Q15438
	SCYL1|Q96KG9
	CYTH4|Q9UIA0
	PLEKHB2|Q96CS7
	CLK1|P49759
	OSBPL1A|Q9BXW6
	STK33|Q9BYT3
	TRPV2|Q9Y5S1
	CYTH3|O43739
	PXK|Q7Z7A4
	AKT3|Q9Y243
	APLP1|P51693
	SCYL2|Q6P3W7
	SGK071|Q8NE28
	CDK18|Q07002
	MIB2|Q96AX9
	PLEKHA3|Q9HB20
	PPP1R27|Q86WC6
	CDK13|Q14004
	SPINT2|O43291
[Predicted cross-talk components between Notch and FSH]
	STK40|Q8N2I9
	OSBP|P22059
	PLEKHB1|Q9UF11
	NEK1|Q96PY6
	DOCK11|Q5JSL3
	CYTH2|Q99418
	PLK1|P53350
	CYTH1|Q15438
	CYTH4|Q9UIA0
	PLEKHB2|Q96CS7
	CLK1|P49759
	STK33|Q9BYT3
	CYTH3|O43739
	AKT3|Q9Y243
	SCYL2|Q6P3W7
	SGK071|Q8NE28
	PLEKHA3|Q9HB20
[Predicted cross-talk components between Notch and Gastrin]
	PTK7|Q13308
	CREB3L3|Q68CJ9
	ANKRD42|Q8N9B4
	STK40|Q8N2I9
	SNCAIP|Q9Y6H5
	UHMK1|Q8TAS1
	CLIP3|Q96DZ5
	OSBP|P22059
	PLEKHB1|Q9UF11
	NEK1|Q96PY6
	DOCK11|Q5JSL3
	INVS|Q9Y283
	CYTH2|Q99418
	JDP2|Q8WYK2
	PLK1|P53350
	SNX16|P57768
	KANK2|Q63ZY3
	CYTH1|Q15438
	CYTH4|Q9UIA0
	PLEKHB2|Q96CS7
	PBK|Q96KB5
	CLK1|P49759
	OSBPL1A|Q9BXW6
	STK33|Q9BYT3
	TRPV2|Q9Y5S1
	CYTH3|O43739
	PXK|Q7Z7A4
	AKT3|Q9Y243
	SCYL2|Q6P3W7
	SGK071|Q8NE28
	MIB2|Q96AX9
	PLEKHA3|Q9HB20
	PPP1R27|Q86WC6
	DSTYK|Q6XUX3
	CCL2|P13500
[Predicted cross-talk components between Notch and Ghrelin]
	HR|O43593
	ANKRD42|Q8N9B4
	STK40|Q8N2I9
	SNCAIP|Q9Y6H5
	UHMK1|Q8TAS1
	CLIP3|Q96DZ5
	OSBP|P22059
	PLEKHB1|Q9UF11
	NEK1|Q96PY6
	DOCK11|Q5JSL3
	INVS|Q9Y283
	CYTH2|Q99418
	PLK1|P53350
	SNX16|P57768
	KANK2|Q63ZY3
	CYTH1|Q15438
	CYTH4|Q9UIA0
	PLEKHB2|Q96CS7
	CLK1|P49759
	OSBPL1A|Q9BXW6
	STK33|Q9BYT3
	TRPV2|Q9Y5S1
	CYTH3|O43739
	PXK|Q7Z7A4
	AKT3|Q9Y243
	SCYL2|Q6P3W7
	SGK071|Q8NE28
	MIB2|Q96AX9
	PLEKHA3|Q9HB20
	PPP1R27|Q86WC6
[Predicted cross-talk components between Notch and Hedgehog]
	SIN3B|O75182
	STK40|Q8N2I9
	OSBP|P22059
	PLEKHB1|Q9UF11
	NEK1|Q96PY6
	DOCK11|Q5JSL3
	CYTH2|Q99418
	PLK1|P53350
	CYTH1|Q15438
	CYTH4|Q9UIA0
	PLEKHB2|Q96CS7
	IRF4|Q15306
	STK33|Q9BYT3
	AGBL4|Q5VU57
	CYTH3|O43739
	AKT3|Q9Y243
	SCYL2|Q6P3W7
	PLEKHA3|Q9HB20
[Predicted cross-talk components between Notch and ID]
	ANKRD42|Q8N9B4
	STK40|Q8N2I9
	SNCAIP|Q9Y6H5
	CLIP3|Q96DZ5
	OSBP|P22059
	PLEKHB1|Q9UF11
	NEK1|Q96PY6
	DOCK11|Q5JSL3
	INVS|Q9Y283
	CYTH2|Q99418
	PLK1|P53350
	SNX16|P57768
	KANK2|Q63ZY3
	CYTH1|Q15438
	SCYL1|Q96KG9
	CYTH4|Q9UIA0
	ARNTL2|Q8WYA1
	PLEKHB2|Q96CS7
	CLK1|P49759
	OSBPL1A|Q9BXW6
	STK33|Q9BYT3
	TRPV2|Q9Y5S1
	CYTH3|O43739
	AKT3|Q9Y243
	SCYL2|Q6P3W7
	SGK071|Q8NE28
	CDK18|Q07002
	MIB2|Q96AX9
	PLEKHA3|Q9HB20
	PPP1R27|Q86WC6
	CDK13|Q14004
[Predicted cross-talk components between Notch and Kit]
	PTK7|Q13308
	CREB3L3|Q68CJ9
	BRWD1|Q9NSI6
	STK40|Q8N2I9
	UHMK1|Q8TAS1
	PHIP|Q8WWQ0
	OSBP|P22059
	PLEKHB1|Q9UF11
	NEK1|Q96PY6
	DOCK11|Q5JSL3
	CYTH2|Q99418
	JDP2|Q8WYK2
	PLK1|P53350
	CYTH1|Q15438
	SCYL1|Q96KG9
	CYTH4|Q9UIA0
	PLEKHB2|Q96CS7
	PBK|Q96KB5
	CLK1|P49759
	STK33|Q9BYT3
	CYTH3|O43739
	PXK|Q7Z7A4
	AKT3|Q9Y243
	SCYL2|Q6P3W7
	SGK071|Q8NE28
	CDK18|Q07002
	PLEKHA3|Q9HB20
	CDK13|Q14004
	DSTYK|Q6XUX3
[Predicted cross-talk components between Notch and Leptin]
	PTK7|Q13308
	CREB3L3|Q68CJ9
	ANKRD42|Q8N9B4
	BRWD1|Q9NSI6
	STK40|Q8N2I9
	SNCAIP|Q9Y6H5
	UHMK1|Q8TAS1
	PHIP|Q8WWQ0
	CLIP3|Q96DZ5
	OSBP|P22059
	PLEKHB1|Q9UF11
	NEK1|Q96PY6
	DOCK11|Q5JSL3
	INVS|Q9Y283
	CYTH2|Q99418
	JDP2|Q8WYK2
	PLK1|P53350
	ESRRG|P62508
	SNX16|P57768
	KANK2|Q63ZY3
	CYTH1|Q15438
	CYTH4|Q9UIA0
	PLEKHB2|Q96CS7
	PBK|Q96KB5
	CLK1|P49759
	OSBPL1A|Q9BXW6
	STK33|Q9BYT3
	TRPV2|Q9Y5S1
	CYTH3|O43739
	PXK|Q7Z7A4
	AKT3|Q9Y243
	SCYL2|Q6P3W7
	SGK071|Q8NE28
	MIB2|Q96AX9
	PLEKHA3|Q9HB20
	PPP1R27|Q86WC6
	DSTYK|Q6XUX3
[Predicted cross-talk components between Notch and OSM]
	IL12RB2|Q99665
	PTK7|Q13308
	CREB3L3|Q68CJ9
	ANKRD42|Q8N9B4
	BRWD1|Q9NSI6
	STK40|Q8N2I9
	SNCAIP|Q9Y6H5
	UHMK1|Q8TAS1
	PHIP|Q8WWQ0
	CLIP3|Q96DZ5
	OSBP|P22059
	PLEKHB1|Q9UF11
	NEK1|Q96PY6
	DOCK11|Q5JSL3
	INVS|Q9Y283
	IL31RA|Q8NI17
	CYTH2|Q99418
	JDP2|Q8WYK2
	PLK1|P53350
	SNX16|P57768
	KANK2|Q63ZY3
	CYTH1|Q15438
	SCYL1|Q96KG9
	CYTH4|Q9UIA0
	PLEKHB2|Q96CS7
	PBK|Q96KB5
	CLK1|P49759
	OSBPL1A|Q9BXW6
	IL27RA|Q6UWB1
	STK33|Q9BYT3
	TRPV2|Q9Y5S1
	CYTH3|O43739
	PXK|Q7Z7A4
	AKT3|Q9Y243
	SCYL2|Q6P3W7
	SGK071|Q8NE28
	CDK18|Q07002
	EBI3|Q14213
	MIB2|Q96AX9
	PLEKHA3|Q9HB20
	PPP1R27|Q86WC6
	CDK13|Q14004
	FNDC1|Q4ZHG4
	DSTYK|Q6XUX3
[Predicted cross-talk components between Notch and Prolactin]
	HR|O43593
	PTK7|Q13308
	CREB3L3|Q68CJ9
	ANKRD42|Q8N9B4
	BRWD1|Q9NSI6
	STK40|Q8N2I9
	SNCAIP|Q9Y6H5
	UHMK1|Q8TAS1
	PHIP|Q8WWQ0
	CLIP3|Q96DZ5
	OSBP|P22059
	PLEKHB1|Q9UF11
	NEK1|Q96PY6
	DOCK11|Q5JSL3
	INVS|Q9Y283
	CYTH2|Q99418
	JDP2|Q8WYK2
	PLK1|P53350
	ESRRG|P62508
	SNX16|P57768
	KANK2|Q63ZY3
	CYTH1|Q15438
	CYTH4|Q9UIA0
	PLEKHB2|Q96CS7
	PBK|Q96KB5
	CLK1|P49759
	OSBPL1A|Q9BXW6
	STK33|Q9BYT3
	TRPV2|Q9Y5S1
	CYTH3|O43739
	PXK|Q7Z7A4
	AKT3|Q9Y243
	SCYL2|Q6P3W7
	SGK071|Q8NE28
	MIB2|Q96AX9
	PLEKHA3|Q9HB20
	PPP1R27|Q86WC6
	DSTYK|Q6XUX3
[Predicted cross-talk components between Notch and RAGE]
	PTK7|Q13308
	CREB3L3|Q68CJ9
	ANKRD42|Q8N9B4
	STK40|Q8N2I9
	SNCAIP|Q9Y6H5
	CLIP3|Q96DZ5
	OSBP|P22059
	PLEKHB1|Q9UF11
	NEK1|Q96PY6
	DOCK11|Q5JSL3
	INVS|Q9Y283
	CYTH2|Q99418
	JDP2|Q8WYK2
	PLK1|P53350
	SNX16|P57768
	KANK2|Q63ZY3
	CYTH1|Q15438
	SCYL1|Q96KG9
	CYTH4|Q9UIA0
	PLEKHB2|Q96CS7
	PBK|Q96KB5
	CLK1|P49759
	OSBPL1A|Q9BXW6
	IRF4|Q15306
	STK33|Q9BYT3
	AGBL4|Q5VU57
	TRPV2|Q9Y5S1
	CYTH3|O43739
	AKT3|Q9Y243
	SCYL2|Q6P3W7
	SGK071|Q8NE28
	CDK18|Q07002
	MIB2|Q96AX9
	PLEKHA3|Q9HB20
	PPP1R27|Q86WC6
	CDK13|Q14004
	DSTYK|Q6XUX3
[Predicted cross-talk components between Notch and RANKL]
	RNF2|Q99496
	HR|O43593
	CREB3L3|Q68CJ9
	ANKRD42|Q8N9B4
	STK40|Q8N2I9
	SNCAIP|Q9Y6H5
	CLIP3|Q96DZ5
	OSBP|P22059
	PLEKHB1|Q9UF11
	NEK1|Q96PY6
	DOCK11|Q5JSL3
	INVS|Q9Y283
	CYTH2|Q99418
	JDP2|Q8WYK2
	PLK1|P53350
	SNX16|P57768
	KANK2|Q63ZY3
	CYTH1|Q15438
	CYTH4|Q9UIA0
	PLEKHB2|Q96CS7
	CLK1|P49759
	OSBPL1A|Q9BXW6
	STK33|Q9BYT3
	TRPV2|Q9Y5S1
	CYTH3|O43739
	AKT3|Q9Y243
	SCYL2|Q6P3W7
	SGK071|Q8NE28
	MIB2|Q96AX9
	PLEKHA3|Q9HB20
	PPP1R27|Q86WC6
[Predicted cross-talk components between Notch and TSH]
	PTK7|Q13308
	STK40|Q8N2I9
	OSBP|P22059
	PLEKHB1|Q9UF11
	NEK1|Q96PY6
	DOCK11|Q5JSL3
	CYTH2|Q99418
	PLK1|P53350
	CYTH1|Q15438
	SCYL1|Q96KG9
	CYTH4|Q9UIA0
	PLEKHB2|Q96CS7
	PBK|Q96KB5
	CLK1|P49759
	STK33|Q9BYT3
	CYTH3|O43739
	AKT3|Q9Y243
	SCYL2|Q6P3W7
	SGK071|Q8NE28
	CDK18|Q07002
	PLEKHA3|Q9HB20
	CDK13|Q14004
	DSTYK|Q6XUX3
[Predicted cross-talk components between Notch and TSLP]
	HR|O43593
	PTK7|Q13308
	SIN3B|O75182
	ANKRD42|Q8N9B4
	STK40|Q8N2I9
	SNCAIP|Q9Y6H5
	CLIP3|Q96DZ5
	OSBP|P22059
	RP9|Q8TA86
	PLEKHB1|Q9UF11
	NEK1|Q96PY6
	DOCK11|Q5JSL3
	INVS|Q9Y283
	CYTH2|Q99418
	PLK1|P53350
	SRSF1|Q07955
	SNX16|P57768
	KANK2|Q63ZY3
	CYTH1|Q15438
	CYTH4|Q9UIA0
	PLEKHB2|Q96CS7
	PBK|Q96KB5
	CLK1|P49759
	OSBPL1A|Q9BXW6
	STK33|Q9BYT3
	TRPV2|Q9Y5S1
	CYTH3|O43739
	AKT3|Q9Y243
	SCYL2|Q6P3W7
	SGK071|Q8NE28
	MIB2|Q96AX9
	PLEKHA3|Q9HB20
	PPP1R27|Q86WC6
	DSTYK|Q6XUX3
[Predicted cross-talk components between Notch and TWEAK]
	RNF2|Q99496
	HR|O43593
	CREB3L3|Q68CJ9
	ANKRD42|Q8N9B4
	STK40|Q8N2I9
	SNCAIP|Q9Y6H5
	UHMK1|Q8TAS1
	CLIP3|Q96DZ5
	OSBP|P22059
	PLEKHB1|Q9UF11
	NEK1|Q96PY6
	DOCK11|Q5JSL3
	INVS|Q9Y283
	CYTH2|Q99418
	JDP2|Q8WYK2
	PLK1|P53350
	SNX16|P57768
	KANK2|Q63ZY3
	CYTH1|Q15438
	CYTH4|Q9UIA0
	PLEKHB2|Q96CS7
	CLK1|P49759
	OSBPL1A|Q9BXW6
	STK33|Q9BYT3
	TRPV2|Q9Y5S1
	CYTH3|O43739
	PXK|Q7Z7A4
	AKT3|Q9Y243
	SCYL2|Q6P3W7
	OGFRL1|Q5TC84
	SGK071|Q8NE28
	MIB2|Q96AX9
	PLEKHA3|Q9HB20
	PPP1R27|Q86WC6
[Predicted cross-talk components between TCR and TGFBeta]
	MLLT4|P55196
	IL16|Q14005
	AURKC|Q9UQB9
	PHLPP1|O60346
	ZFYVE27|Q5T4F4
	LIMA1|Q9UHB6
	TRIM47|Q96LD4
	BATF|Q16520
	INTU|Q9ULD6
	BUB1B|O60566
	RNF138|Q8WVD3
	TNS4|Q8IZW8
	RADIL|Q96JH8
	LRRC47|Q8N1G4
	SNX27|Q96L92
	INSC|Q1MX18
	RC3H2|Q9HBD1
	TRPV1|Q8NER1
	LHX8|Q68G74
	FGD5|Q6ZNL6
	CLK3|P49761
	CREB3L3|Q68CJ9
	ANKRD42|Q8N9B4
	BARD1|Q99728
	STK40|Q8N2I9
	PDLIM7|Q9NR12
	PHRF1|Q9P1Y6
	SNCAIP|Q9Y6H5
	MPDZ|O75970
	AURKB|Q96GD4
	UHMK1|Q8TAS1
	ASCC1|Q8N9N2
	ULK2|Q8IYT8
	MTMR3|Q13615
	LASP1|Q14847
	FGD3|Q5JSP0
	RC3H1|Q5TC82
	CLIP3|Q96DZ5
	OSBP|P22059
	ANKRD1|Q15327
	MAPK8IP1|Q9UQF2
	GABPB1|Q06547
	PPP2R3B|Q9Y5P8
	PLEKHB1|Q9UF11
	NEK1|Q96PY6
	DOCK11|Q5JSL3
	FGD4|Q96M96
	FLII|Q13045
	INVS|Q9Y283
	ULK1|O75385
	TLR1|Q15399
	EIF3C|Q99613
	ABLIM1|O14639
	CYTH2|Q99418
	JDP2|Q8WYK2
	LDB3|O75112
	PLK1|P53350
	FGD1|P98174
	RUFY1|Q96T51
	SNX16|P57768
	JAZF1|Q86VZ6
	FBXO40|Q9UH90
	KANK2|Q63ZY3
	PPP1R42|Q7Z4L9
	GP5|P40197
	RNF123|Q5XPI4
	PRF1|P14222
	LNX1|Q8TBB1
	RNF187|Q5TA31
	KPNA7|A9QM74
	CYTH1|Q15438
	ZFYVE26|Q68DK2
	SYMPK|Q92797
	CYTH4|Q9UIA0
	GABPB2|Q8TAK5
	ZFYVE28|Q9HCC9
	DGCR8|Q8WYQ5
	STK16|O75716
	RNF20|Q5VTR2
	PLK3|Q9H4B4
	PLEKHB2|Q96CS7
	LHX9|Q9NQ69
	RNF10|Q8N5U6
	LIN7C|Q9NUP9
	CLK1|P49759
	RNF169|Q8NCN4
	SIPA1L1|O43166
	OSBPL1A|Q9BXW6
	INADL|Q8NI35
	LMO1|P25800
	MIB1|Q86YT6
	LUM|P51884
	KPNA4|O00629
	STK33|Q9BYT3
	PRICKLE4|Q2TBC4
	MTMR4|Q9NYA4
	APBA2|Q99767
	TRPV2|Q9Y5S1
	CYTH3|O43739
	PXK|Q7Z7A4
	AKT3|Q9Y243
	APBA1|Q02410
	SCYL2|Q6P3W7
	RNF41|Q9H4P4
	PICK1|Q9NRD5
	SGK071|Q8NE28
	H2AFX|P16104
	PIDD|Q9HB75
	MIB2|Q96AX9
	AURKA|O14965
	STXBP4|Q6ZWJ1
	FGD2|Q7Z6J4
	PLEKHA3|Q9HB20
	PIKFYVE|Q9Y2I7
	PHLPP2|Q6ZVD8
	PLEKHF1|Q96S99
	NSMCE1|Q8WV22
	SNTG1|Q9NSN8
	PPP1R27|Q86WC6
	FRMPD2|Q68DX3
	RPGRIP1L|Q68CZ1
	PLEKHF2|Q9H8W4
	SNTB1|Q13884
	AAK1|Q2M2I8
	GULP1|Q9UBP9
	ANKRD27|Q96NW4
	LHX2|P50458
	HSCB|Q8IWL3
	PLK2|Q9NYY3
	ZFYVE1|Q9HBF4
	DUSP13|Q6B8I1
	LMX1B|O60663
	LIMS2|Q7Z4I7
	PPP1R7|Q15435
[Predicted cross-talk components between TCR and TNF]
	VRK3|Q8IV63
	PEAK1|Q9H792
	CNN3|Q15417
	TRIM47|Q96LD4
	BATF|Q16520
	NEK6|Q9HC98
	BUB1B|O60566
	DDX59|Q5T1V6
	RNF138|Q8WVD3
	TNS4|Q8IZW8
	PAK4|O96013
	RC3H2|Q9HBD1
	DDX53|Q86TM3
	DOK7|Q18PE1
	TRPV1|Q8NER1
	RNF7|Q9UBF6
	CHFR|Q96EP1
	QKI|Q96PU8
	CLK3|P49761
	CREB3L3|Q68CJ9
	WNK4|Q96J92
	ANKRD42|Q8N9B4
	BARD1|Q99728
	NOVA2|Q9UNW9
	DDX42|Q86XP3
	PHRF1|Q9P1Y6
	SNCAIP|Q9Y6H5
	SH3TC1|Q8TE82
	UHMK1|Q8TAS1
	ASCC1|Q8N9N2
	LRTOMT|Q8WZ04
	ULK2|Q8IYT8
	RC3H1|Q5TC82
	CLIP3|Q96DZ5
	DDX17|Q92841
	OSBP|P22059
	DDX41|Q9UJV9
	ANKRD1|Q15327
	GABPB1|Q06547
	WRN|Q14191
	PPP2R3B|Q9Y5P8
	PINK1|Q9BXM7
	DGKE|P52429
	INVS|Q9Y283
	ULK1|O75385
	RP2|O75695
	HSP90AB4P|Q58FF6
	JDP2|Q8WYK2
	KHDRBS3|O75525
	SNX16|P57768
	SLC40A1|Q9NP59
	FBXO40|Q9UH90
	DDX43|Q9NXZ2
	KANK2|Q63ZY3
	KHSRP|Q92945
	WEE1|P30291
	TTBK2|Q6IQ55
	HSP90AA2|Q14568
	RNF123|Q5XPI4
	ARHGEF3|Q9NR81
	PRF1|P14222
	RNF187|Q5TA31
	SYMPK|Q92797
	NEK7|Q8TDX7
	GABPB2|Q8TAK5
	DDX46|Q7L014
	HSP90B2P|Q58FF3
	DGCR8|Q8WYQ5
	RNF20|Q5VTR2
	VRK1|Q99986
	MUC17|Q685J3
	DDX3Y|O15523
	RNF10|Q8N5U6
	DDX27|Q96GQ7
	CLK1|P49759
	RNF169|Q8NCN4
	CMSS1|Q9BQ75
	PODXL|O00592
	PAK2|Q13177
	OSBPL1A|Q9BXW6
	MIB1|Q86YT6
	FUBP3|Q96I24
	PAK7|Q9P286
	HSP90AA5P|Q58FG0
	TRPV2|Q9Y5S1
	PXK|Q7Z7A4
	NFIL3|Q16649
	TDRD12|Q587J7
	HSP90AB3P|Q58FF7
	IGF2BP3|O00425
	RNF41|Q9H4P4
	SLC3A2|P08195
	SGK071|Q8NE28
	H2AFX|P16104
	GRK7|Q8WTQ7
	MIB2|Q96AX9
	RASD1|Q9Y272
	NSMCE1|Q8WV22
	PPP1R27|Q86WC6
	RPGRIP1L|Q68CZ1
	VRK2|Q86Y07
	DDX23|Q9BUQ8
	AAK1|Q2M2I8
	ANKRD27|Q96NW4
	HSP90AA4P|Q58FG1
	ANAPC11|Q9NYG5
	PCBP1|Q15365
	KHDRBS2|Q5VWX1
	HSP90AB2P|Q58FF8
	ZSWIM2|Q8NEG5
	PCBP4|P57723
[Predicted cross-talk components between TCR and Wnt]
	VRK3|Q8IV63
	PEAK1|Q9H792
	NEK6|Q9HC98
	BUB1B|O60566
	INSC|Q1MX18
	RNF7|Q9UBF6
	CREB3L3|Q68CJ9
	WNK4|Q96J92
	STK40|Q8N2I9
	UHMK1|Q8TAS1
	OSBP|P22059
	PINK1|Q9BXM7
	PLEKHB1|Q9UF11
	NEK1|Q96PY6
	DOCK11|Q5JSL3
	DGKE|P52429
	CYTH2|Q99418
	JDP2|Q8WYK2
	PLK1|P53350
	SLC40A1|Q9NP59
	WEE1|P30291
	TTBK2|Q6IQ55
	KPNA7|A9QM74
	CYTH1|Q15438
	SYMPK|Q92797
	NEK7|Q8TDX7
	CYTH4|Q9UIA0
	VRK1|Q99986
	PLEKHB2|Q96CS7
	CLK1|P49759
	KPNA4|O00629
	STK33|Q9BYT3
	CYTH3|O43739
	PXK|Q7Z7A4
	AKT3|Q9Y243
	SCYL2|Q6P3W7
	SGK071|Q8NE28
	GRK7|Q8WTQ7
	PLEKHA3|Q9HB20
	RASD1|Q9Y272
	NSMCE1|Q8WV22
	VRK2|Q86Y07
	ANAPC11|Q9NYG5
	ZSWIM2|Q8NEG5
[Predicted cross-talk components between TCR and IL]
	PEX10|O60683
	SBF1|O95248
	PEAK1|Q9H792
	SBF2|Q86WG5
	AURKC|Q9UQB9
	UNC119B|A6NIH7
	DNM3|Q9UQ16
	LIMA1|Q9UHB6
	TRIM47|Q96LD4
	BATF|Q16520
	BUB1B|O60566
	RNF138|Q8WVD3
	TNS4|Q8IZW8
	PAK4|O96013
	INSC|Q1MX18
	RC3H2|Q9HBD1
	DOK7|Q18PE1
	TRPV1|Q8NER1
	LHX8|Q68G74
	CHFR|Q96EP1
	CLK3|P49761
	CREB3L3|Q68CJ9
	CNKSR2|Q8WXI2
	ANKRD42|Q8N9B4
	BARD1|Q99728
	STK40|Q8N2I9
	DIDO1|Q9BTC0
	PDLIM7|Q9NR12
	PHRF1|Q9P1Y6
	SNCAIP|Q9Y6H5
	SYVN1|Q86TM6
	AURKB|Q96GD4
	INPP5B|P32019
	UHMK1|Q8TAS1
	LRTOMT|Q8WZ04
	ULK2|Q8IYT8
	MAP3K12|Q12852
	RC3H1|Q5TC82
	CLIP3|Q96DZ5
	TNFRSF17|Q02223
	OSBP|P22059
	ANKRD1|Q15327
	MAPK8IP1|Q9UQF2
	OCRL|Q01968
	GABPB1|Q06547
	SLC9A3R2|Q15599
	PINK1|Q9BXM7
	AMFR|Q9UKV5
	PLEKHB1|Q9UF11
	NEK1|Q96PY6
	HTRA3|P83110
	DOCK11|Q5JSL3
	INVS|Q9Y283
	ULK1|O75385
	TLR1|Q15399
	DBP|Q10586
	AGAP3|Q96P47
	ABLIM1|O14639
	CYTH2|Q99418
	JDP2|Q8WYK2
	LDB3|O75112
	PLK1|P53350
	SNX16|P57768
	JAZF1|Q86VZ6
	FBXO40|Q9UH90
	KANK2|Q63ZY3
	TFF2|Q03403
	PTPRO|Q16827
	MEX3C|Q5U5Q3
	RAPGEF2|Q9Y4G8
	RNF123|Q5XPI4
	IQGAP3|Q86VI3
	SDCBP2|Q9H190
	RNF187|Q5TA31
	KPNA7|A9QM74
	CYTH1|Q15438
	TBC1D2|Q9BYX2
	SYMPK|Q92797
	CYTH4|Q9UIA0
	GABPB2|Q8TAK5
	STK16|O75716
	RNF20|Q5VTR2
	PLK3|Q9H4B4
	PLEKHB2|Q96CS7
	LHX9|Q9NQ69
	RNF10|Q8N5U6
	CLK1|P49759
	CLTCL1|P53675
	RNF169|Q8NCN4
	PODXL|O00592
	PAK2|Q13177
	OSBPL1A|Q9BXW6
	LMO1|P25800
	MIB1|Q86YT6
	KPNA4|O00629
	STK33|Q9BYT3
	PRICKLE4|Q2TBC4
	NEURL3|Q96EH8
	PAK7|Q9P286
	TRPV2|Q9Y5S1
	CYTH3|O43739
	PXK|Q7Z7A4
	NFIL3|Q16649
	AKT3|Q9Y243
	GRASP|Q7Z6J2
	RAPGEF6|Q8TEU7
	PDE6D|O43924
	SCYL2|Q6P3W7
	STAP2|Q9UGK3
	RNF41|Q9H4P4
	SLC3A2|P08195
	SGK071|Q8NE28
	H2AFX|P16104
	GRK7|Q8WTQ7
	MIB2|Q96AX9
	AURKA|O14965
	PLEKHA3|Q9HB20
	RASD1|Q9Y272
	MEX3B|Q6ZN04
	NSMCE1|Q8WV22
	PPP1R27|Q86WC6
	INF2|Q27J81
	FRMPD1|Q5SYB0
	AAK1|Q2M2I8
	GULP1|Q9UBP9
	ANKRD27|Q96NW4
	LHX2|P50458
	HSCB|Q8IWL3
	PLK2|Q9NYY3
	RIT2|Q99578
	RHEBL1|Q8TAI7
	AGAP1|Q9UPQ3
	DOCK5|Q9H7D0
	LMX1B|O60663
	LIMS2|Q7Z4I7
	GUCY2F|P51841
	FRMPD4|Q14CM0
[Predicted cross-talk components between TCR and Alpha6]
	PEAK1|Q9H792
	PHLPP1|O60346
	BATF|Q16520
	BUB1B|O60566
	TNS4|Q8IZW8
	LRRC47|Q8N1G4
	PAK4|O96013
	CLK3|P49761
	CREB3L3|Q68CJ9
	STK40|Q8N2I9
	OSBP|P22059
	MAPK8IP1|Q9UQF2
	PINK1|Q9BXM7
	PLEKHB1|Q9UF11
	NEK1|Q96PY6
	DOCK11|Q5JSL3
	FLII|Q13045
	TLR1|Q15399
	AGAP3|Q96P47
	CYTH2|Q99418
	JDP2|Q8WYK2
	PLK1|P53350
	PPP1R42|Q7Z4L9
	GP5|P40197
	CYTH1|Q15438
	CYTH4|Q9UIA0
	PLEKHB2|Q96CS7
	CLK1|P49759
	PAK2|Q13177
	LUM|P51884
	STK33|Q9BYT3
	PAK7|Q9P286
	CYTH3|O43739
	AKT3|Q9Y243
	SCYL2|Q6P3W7
	SGK071|Q8NE28
	PIDD|Q9HB75
	GRK7|Q8WTQ7
	PLEKHA3|Q9HB20
	PHLPP2|Q6ZVD8
	GULP1|Q9UBP9
	RIT2|Q99578
	AGAP1|Q9UPQ3
	PPP1R7|Q15435
[Predicted cross-talk components between TCR and AR]
	LIMA1|Q9UHB6
	BATF|Q16520
	INSC|Q1MX18
	LHX8|Q68G74
	CREB3L3|Q68CJ9
	STK40|Q8N2I9
	PDLIM7|Q9NR12
	UHMK1|Q8TAS1
	OSBP|P22059
	PLEKHB1|Q9UF11
	NEK1|Q96PY6
	DOCK11|Q5JSL3
	AGAP3|Q96P47
	RP2|O75695
	ABLIM1|O14639
	CYTH2|Q99418
	JDP2|Q8WYK2
	LDB3|O75112
	PLK1|P53350
	JAZF1|Q86VZ6
	KPNA7|A9QM74
	CYTH1|Q15438
	SYMPK|Q92797
	CYTH4|Q9UIA0
	PLEKHB2|Q96CS7
	LHX9|Q9NQ69
	CLK1|P49759
	LMO1|P25800
	KPNA4|O00629
	STK33|Q9BYT3
	PRICKLE4|Q2TBC4
	CYTH3|O43739
	PXK|Q7Z7A4
	NFIL3|Q16649
	AKT3|Q9Y243
	SCYL2|Q6P3W7
	MPP1|Q00013
	PLEKHA3|Q9HB20
	RASD1|Q9Y272
	NSMCE1|Q8WV22
	LHX2|P50458
	HSCB|Q8IWL3
	RIT2|Q99578
	AGAP1|Q9UPQ3
	LMX1B|O60663
	LIMS2|Q7Z4I7
[Predicted cross-talk components between TCR and BCR]
	PEX10|O60683
	KALRN|O60229
	SBF1|O95248
	PEAK1|Q9H792
	SBF2|Q86WG5
	AURKC|Q9UQB9
	DNM3|Q9UQ16
	CNN3|Q15417
	BATF|Q16520
	BUB1B|O60566
	TNS4|Q8IZW8
	PVRL4|Q96NY8
	INSC|Q1MX18
	DOK7|Q18PE1
	TRPV1|Q8NER1
	CHFR|Q96EP1
	F11R|Q9Y624
	CLK3|P49761
	CREB3L3|Q68CJ9
	CNKSR2|Q8WXI2
	ANKRD42|Q8N9B4
	BARD1|Q99728
	STK40|Q8N2I9
	SNCAIP|Q9Y6H5
	SYVN1|Q86TM6
	SH3TC1|Q8TE82
	AURKB|Q96GD4
	INPP5B|P32019
	UHMK1|Q8TAS1
	LRTOMT|Q8WZ04
	ULK2|Q8IYT8
	CHEK2|O96017
	MAP3K12|Q12852
	CLIP3|Q96DZ5
	TNFRSF17|Q02223
	OSBP|P22059
	MTM1|Q13496
	ANKRD1|Q15327
	MAPK8IP1|Q9UQF2
	OCRL|Q01968
	GABPB1|Q06547
	PINK1|Q9BXM7
	AMFR|Q9UKV5
	PLEKHB1|Q9UF11
	NEK1|Q96PY6
	DOCK11|Q5JSL3
	DGKE|P52429
	INVS|Q9Y283
	ULK1|O75385
	AGAP3|Q96P47
	RP2|O75695
	RBP7|Q96R05
	GUCY2D|Q02846
	CYTH2|Q99418
	JDP2|Q8WYK2
	PLK1|P53350
	PTPRQ|Q9UMZ3
	SNX16|P57768
	JAZF1|Q86VZ6
	KANK2|Q63ZY3
	PTPRO|Q16827
	VSIG4|Q9Y279
	RGS14|O43566
	MEX3C|Q5U5Q3
	RAPGEF2|Q9Y4G8
	RBP1|P09455
	IQGAP3|Q86VI3
	KPNA7|A9QM74
	CYTH1|Q15438
	TBC1D2|Q9BYX2
	CLNK|Q7Z7G1
	SYMPK|Q92797
	SIGLEC6|O43699
	CYTH4|Q9UIA0
	GABPB2|Q8TAK5
	STK16|O75716
	PLK3|Q9H4B4
	TRIO|O75962
	PRKD3|O94806
	PLEKHB2|Q96CS7
	CLK1|P49759
	P2RX4|Q99571
	PODXL|O00592
	OSBPL1A|Q9BXW6
	MIB1|Q86YT6
	SIGLEC10|Q96LC7
	SIGLEC7|Q9Y286
	PNPT1|Q8TCS8
	KPNA4|O00629
	STK33|Q9BYT3
	NEURL3|Q96EH8
	TRPV2|Q9Y5S1
	CYTH3|O43739
	CASS4|Q9NQ75
	PXK|Q7Z7A4
	NFIL3|Q16649
	AKT3|Q9Y243
	RAPGEF6|Q8TEU7
	SCYL2|Q6P3W7
	STAP2|Q9UGK3
	LRRK2|Q5S007
	SLC3A2|P08195
	SGK071|Q8NE28
	H2AFX|P16104
	IER3|P46695
	GRK7|Q8WTQ7
	MIB2|Q96AX9
	AURKA|O14965
	PLEKHA3|Q9HB20
	MEX3B|Q6ZN04
	NSMCE1|Q8WV22
	PPP1R27|Q86WC6
	FRMPD1|Q5SYB0
	AAK1|Q2M2I8
	GULP1|Q9UBP9
	ANKRD27|Q96NW4
	PLK2|Q9NYY3
	RIT2|Q99578
	RHEBL1|Q8TAI7
	HOMER1|Q86YM7
	AGAP1|Q9UPQ3
	DOCK5|Q9H7D0
	CD9|P21926
	GUCY2F|P51841
	COTL1|Q14019
	FRMPD4|Q14CM0
[Predicted cross-talk components between TCR and BDNF]
	RIN2|Q8WYP3
	PEAK1|Q9H792
	AURKC|Q9UQB9
	CNN3|Q15417
	TRIM47|Q96LD4
	BUB1B|O60566
	PDLIM2|Q96JY6
	RNF138|Q8WVD3
	TNS4|Q8IZW8
	DPYS|Q14117
	INSC|Q1MX18
	RC3H2|Q9HBD1
	TRPV1|Q8NER1
	CLK3|P49761
	CREB3L3|Q68CJ9
	SHROOM2|Q13796
	ANKRD42|Q8N9B4
	BARD1|Q99728
	STK40|Q8N2I9
	DIDO1|Q9BTC0
	PHRF1|Q9P1Y6
	SNCAIP|Q9Y6H5
	SH3TC1|Q8TE82
	AURKB|Q96GD4
	UHMK1|Q8TAS1
	RC3H1|Q5TC82
	CLIP3|Q96DZ5
	TNFRSF17|Q02223
	MPP5|Q8N3R9
	OSBP|P22059
	ANKRD1|Q15327
	MAGI3|Q5TCQ9
	MAPK8IP1|Q9UQF2
	GABPB1|Q06547
	PPP2R3B|Q9Y5P8
	PINK1|Q9BXM7
	PLEKHB1|Q9UF11
	NEK1|Q96PY6
	DOCK11|Q5JSL3
	INVS|Q9Y283
	AGAP3|Q96P47
	CYTH2|Q99418
	JDP2|Q8WYK2
	PLK1|P53350
	SNX16|P57768
	FBXO40|Q9UH90
	KANK2|Q63ZY3
	RNF123|Q5XPI4
	ARHGEF3|Q9NR81
	RNF187|Q5TA31
	KPNA7|A9QM74
	CYTH1|Q15438
	SYMPK|Q92797
	DLG4|P78352
	PTPN13|Q12923
	CYTH4|Q9UIA0
	GABPB2|Q8TAK5
	STK16|O75716
	RNF20|Q5VTR2
	PLK3|Q9H4B4
	PLEKHB2|Q96CS7
	RNF10|Q8N5U6
	MAGI2|Q86UL8
	CLK1|P49759
	RNF169|Q8NCN4
	OSBPL1A|Q9BXW6
	MIB1|Q86YT6
	KPNA4|O00629
	STK33|Q9BYT3
	TRPV2|Q9Y5S1
	CYTH3|O43739
	PXK|Q7Z7A4
	NFIL3|Q16649
	AKT3|Q9Y243
	SCYL2|Q6P3W7
	DLG2|Q15700
	RNF41|Q9H4P4
	SGK071|Q8NE28
	MPP1|Q00013
	GRK7|Q8WTQ7
	MIB2|Q96AX9
	AURKA|O14965
	PLEKHA3|Q9HB20
	CRMP1|Q14194
	RASD1|Q9Y272
	NSMCE1|Q8WV22
	SHROOM4|Q9ULL8
	PPP1R27|Q86WC6
	DPYSL4|O14531
	FRMPD1|Q5SYB0
	AAK1|Q2M2I8
	GULP1|Q9UBP9
	ANKRD27|Q96NW4
	MPP6|Q9NZW5
	PLK2|Q9NYY3
	RIT2|Q99578
	RHEBL1|Q8TAI7
	AGAP1|Q9UPQ3
	NMT1|P30419
	CACNB3|P54284
	FRMPD4|Q14CM0
[Predicted cross-talk components between TCR and CRH]
	PEAK1|Q9H792
	BATF|Q16520
	BUB1B|O60566
	INSC|Q1MX18
	TRPV1|Q8NER1
	CLK3|P49761
	CREB3L3|Q68CJ9
	ANKRD42|Q8N9B4
	BARD1|Q99728
	STK40|Q8N2I9
	SNCAIP|Q9Y6H5
	UHMK1|Q8TAS1
	NR2F1|P10589
	CLIP3|Q96DZ5
	OSBP|P22059
	ANKRD1|Q15327
	GABPB1|Q06547
	PINK1|Q9BXM7
	PLEKHB1|Q9UF11
	NEK1|Q96PY6
	DOCK11|Q5JSL3
	DGKE|P52429
	INVS|Q9Y283
	RP2|O75695
	RBP7|Q96R05
	CYTH2|Q99418
	JDP2|Q8WYK2
	PLK1|P53350
	SNX16|P57768
	KANK2|Q63ZY3
	RGS14|O43566
	RBP1|P09455
	KPNA7|A9QM74
	CYTH1|Q15438
	CYTH4|Q9UIA0
	GABPB2|Q8TAK5
	PLEKHB2|Q96CS7
	CLK1|P49759
	TROAP|Q12815
	CLTCL1|P53675
	OSBPL1A|Q9BXW6
	MIB1|Q86YT6
	KPNA4|O00629
	STK33|Q9BYT3
	TRPV2|Q9Y5S1
	CYTH3|O43739
	PXK|Q7Z7A4
	NFIL3|Q16649
	AKT3|Q9Y243
	SCYL2|Q6P3W7
	STAP2|Q9UGK3
	SGK071|Q8NE28
	GRK7|Q8WTQ7
	MIB2|Q96AX9
	PLEKHA3|Q9HB20
	PPP1R27|Q86WC6
	ANKRD27|Q96NW4
	CD9|P21926
[Predicted cross-talk components between TCR and EGFR]
	PEX10|O60683
	PERP|Q96FX8
	KALRN|O60229
	SBF1|O95248
	MLLT4|P55196
	VRK3|Q8IV63
	PEAK1|Q9H792
	IL16|Q14005
	SBF2|Q86WG5
	AURKC|Q9UQB9
	PHLPP1|O60346
	ZFYVE27|Q5T4F4
	LIMA1|Q9UHB6
	CNN3|Q15417
	BATF|Q16520
	NEK6|Q9HC98
	INTU|Q9ULD6
	BUB1B|O60566
	DDX59|Q5T1V6
	ATP1A4|Q13733
	TNS4|Q8IZW8
	RADIL|Q96JH8
	LRRC47|Q8N1G4
	PAK4|O96013
	SNX27|Q96L92
	DDX53|Q86TM3
	DOK7|Q18PE1
	TTLL6|Q8N841
	LHX8|Q68G74
	RNF7|Q9UBF6
	CHFR|Q96EP1
	QKI|Q96PU8
	FGD5|Q6ZNL6
	CLK3|P49761
	ADIG|Q0VDE8
	NEBL|O76041
	CREB3L3|Q68CJ9
	WNK4|Q96J92
	ANKRD42|Q8N9B4
	BIN1|O00499
	STK40|Q8N2I9
	NOVA2|Q9UNW9
	DIDO1|Q9BTC0
	PDLIM7|Q9NR12
	DDX42|Q86XP3
	SNCAIP|Q9Y6H5
	MPDZ|O75970
	MDP1|Q86V88
	SYVN1|Q86TM6
	SH3TC1|Q8TE82
	APLF|Q8IW19
	AURKB|Q96GD4
	UHMK1|Q8TAS1
	ASCC1|Q8N9N2
	AGAP5|A6NIR3
	LRTOMT|Q8WZ04
	S72L3_HUMAN|A6NG73
	SORBS2|O94875
	MTMR3|Q13615
	CHEK2|O96017
	FOLH1|Q04609
	ATP11B|Q9Y2G3
	MAP3K12|Q12852
	LASP1|Q14847
	FGD3|Q5JSP0
	CLIP3|Q96DZ5
	DDX17|Q92841
	ATP12A|P54707
	TNFRSF17|Q02223
	OSBP|P22059
	DDX41|Q9UJV9
	ANKRD1|Q15327
	FLNC|Q14315
	ADAM23|O75077
	MAPK8IP1|Q9UQF2
	ADAM28|Q9UKQ2
	SLC9A3R2|Q15599
	WRN|Q14191
	PPP2R3B|Q9Y5P8
	PINK1|Q9BXM7
	AMFR|Q9UKV5
	PLEKHB1|Q9UF11
	NEK1|Q96PY6
	HTRA3|P83110
	ATP1A2|P50993
	DOCK11|Q5JSL3
	FGD4|Q96M96
	FLII|Q13045
	ATP8A2|Q9NTI2
	MPZL2|O60487
	INVS|Q9Y283
	TLR1|Q15399
	ATP13A1|Q9HD20
	DBP|Q10586
	AGAP3|Q96P47
	RP2|O75695
	BABAM1|Q9NWV8
	ABLIM1|O14639
	RBP7|Q96R05
	CYTH2|Q99418
	JDP2|Q8WYK2
	LDB3|O75112
	PLK1|P53350
	KHDRBS3|O75525
	CEP72|Q9P209
	FGD1|P98174
	RUFY1|Q96T51
	SNUPN|O95149
	SNX16|P57768
	SLC40A1|Q9NP59
	ATP10D|Q9P241
	DDX43|Q9NXZ2
	NCKAP1|Q9Y2A7
	KANK2|Q63ZY3
	KHSRP|Q92945
	WEE1|P30291
	TTBK2|Q6IQ55
	PPP1R42|Q7Z4L9
	PROCR|Q9UNN8
	RGS14|O43566
	ADAM7|Q9H2U9
	NUP62|P37198
	MEX3C|Q5U5Q3
	AGAP7|Q5VUJ5
	GP5|P40197
	PDK3|Q15120
	RBP1|P09455
	IQGAP3|Q86VI3
	ARHGEF3|Q9NR81
	PRF1|P14222
	LNX1|Q8TBB1
	SDCBP2|Q9H190
	LDHC|P07864
	SCNN1G|P51170
	ATP8A1|Q9Y2Q0
	CYTH1|Q15438
	TBC1D2|Q9BYX2
	ZFYVE26|Q68DK2
	TFR2|Q9UP52
	SYMPK|Q92797
	NEK7|Q8TDX7
	HAP1|P54257
	CALU|O43852
	KIRREL3|Q8IZU9
	CYTH4|Q9UIA0
	DDX46|Q7L014
	BTG1|P62324
	ZFYVE28|Q9HCC9
	DGCR8|Q8WYQ5
	RIC8B|Q9NVN3
	LDHAL6A|Q6ZMR3
	STK16|O75716
	TMEM25|Q86YD3
	PLK3|Q9H4B4
	ADAM11|O75078
	VRK1|Q99986
	TRIO|O75962
	MTMR8|Q96EF0
	BPGM|P07738
	SH2D3A|Q9BRG2
	ATP2A2|P16615
	PRKD3|O94806
	PLEKHB2|Q96CS7
	DDX3Y|O15523
	LHX9|Q9NQ69
	LIN7C|Q9NUP9
	ASAP2|O43150
	DDX27|Q96GQ7
	CLK1|P49759
	CLTCL1|P53675
	CMSS1|Q9BQ75
	SIPA1L1|O43166
	PAK2|Q13177
	OSBPL1A|Q9BXW6
	ADAP1|O75689
	INADL|Q8NI35
	LMO1|P25800
	LUM|P51884
	STK33|Q9BYT3
	PRICKLE4|Q2TBC4
	FUBP3|Q96I24
	NEURL3|Q96EH8
	MTMR4|Q9NYA4
	PIK3C2G|O75747
	PAK7|Q9P286
	APBA2|Q99767
	ATP10B|O94823
	SPTBN2|O15020
	TRPV2|Q9Y5S1
	CYTH3|O43739
	AGAP6|Q5VW22
	ATP2A3|Q93084
	CD274|Q9NZQ7
	ITSN1|Q15811
	CASS4|Q9NQ75
	PXK|Q7Z7A4
	NFIL3|Q16649
	TDRD12|Q587J7
	AKT3|Q9Y243
	PDK2|Q15119
	GRASP|Q7Z6J2
	APBA1|Q02410
	SCYL2|Q6P3W7
	IGF2BP3|O00425
	STAP2|Q9UGK3
	LRRK2|Q5S007
	SPTBN5|Q9NRC6
	ATP11A|P98196
	PICK1|Q9NRD5
	SGK071|Q8NE28
	H2AFX|P16104
	LDHAL6B|Q9BYZ2
	PIDD|Q9HB75
	GRK7|Q8WTQ7
	MIB2|Q96AX9
	FOLH1B|Q9HBA9
	AURKA|O14965
	STXBP4|Q6ZWJ1
	FGD2|Q7Z6J4
	PLEKHA3|Q9HB20
	RASD1|Q9Y272
	PIKFYVE|Q9Y2I7
	MEX3B|Q6ZN04
	PHLPP2|Q6ZVD8
	PLEKHF1|Q96S99
	NSMCE1|Q8WV22
	PFKFB1|P16118
	SNTG1|Q9NSN8
	ATP11C|Q8NB49
	PPP1R27|Q86WC6
	FRMPD2|Q68DX3
	RPGRIP1L|Q68CZ1
	VRK2|Q86Y07
	SIX6OS1|Q8N1H7
	INF2|Q27J81
	PLEKHF2|Q9H8W4
	JMY|Q8N9B5
	SNTB1|Q13884
	ATP4A|P20648
	ATP8B3|O60423
	DDX23|Q9BUQ8
	FRMPD1|Q5SYB0
	AAK1|Q2M2I8
	GULP1|Q9UBP9
	LHX2|P50458
	HSCB|Q8IWL3
	ADAM22|Q9P0K1
	PLK2|Q9NYY3
	RIT2|Q99578
	RHEBL1|Q8TAI7
	HOMER1|Q86YM7
	AGAP1|Q9UPQ3
	ZFYVE1|Q9HBF4
	PGAM2|P15259
	DOCK5|Q9H7D0
	ANAPC11|Q9NYG5
	PCBP1|Q15365
	KHDRBS2|Q5VWX1
	ADAM12|O43184
	LMX1B|O60663
	ADAM15|Q13444
	MCAM|P43121
	ADAM8|P78325
	NOSTRIN|Q8IVI9
	LIMS2|Q7Z4I7
	ZSWIM2|Q8NEG5
	ATP8B1|O43520
	PCBP4|P57723
	GUCY2F|P51841
	PPP1R7|Q15435
	FRMPD4|Q14CM0
[Predicted cross-talk components between TCR and FGF1]
	PEX10|O60683
	PERP|Q96FX8
	PEAK1|Q9H792
	ZFYVE27|Q5T4F4
	BUB1B|O60566
	TNS4|Q8IZW8
	INSC|Q1MX18
	TTLL6|Q8N841
	FGD5|Q6ZNL6
	CLK3|P49761
	ADIG|Q0VDE8
	CREB3L3|Q68CJ9
	ANKRD42|Q8N9B4
	STK40|Q8N2I9
	SNCAIP|Q9Y6H5
	SYVN1|Q86TM6
	UHMK1|Q8TAS1
	SPRR3|Q9UBC9
	MTMR3|Q13615
	FOLH1|Q04609
	FGD3|Q5JSP0
	CLIP3|Q96DZ5
	OSBP|P22059
	MAPK8IP1|Q9UQF2
	PINK1|Q9BXM7
	AMFR|Q9UKV5
	PLEKHB1|Q9UF11
	NEK1|Q96PY6
	EGR2|P11161
	DOCK11|Q5JSL3
	FGD4|Q96M96
	INVS|Q9Y283
	AGAP3|Q96P47
	BABAM1|Q9NWV8
	CYTH2|Q99418
	JDP2|Q8WYK2
	PLK1|P53350
	FGD1|P98174
	RUFY1|Q96T51
	SNUPN|O95149
	SNX16|P57768
	ZNF438|Q7Z4V0
	KANK2|Q63ZY3
	PROCR|Q9UNN8
	NUP62|P37198
	KPNA7|A9QM74
	CYTH1|Q15438
	ZFYVE26|Q68DK2
	TFR2|Q9UP52
	SYMPK|Q92797
	CYTH4|Q9UIA0
	ZFYVE28|Q9HCC9
	WT1|P19544
	MUC17|Q685J3
	PLEKHB2|Q96CS7
	ZNF703|Q9H7S9
	CLK1|P49759
	OSBPL1A|Q9BXW6
	KPNA4|O00629
	STK33|Q9BYT3
	MTMR4|Q9NYA4
	TRPV2|Q9Y5S1
	CYTH3|O43739
	PXK|Q7Z7A4
	AKT3|Q9Y243
	SCYL2|Q6P3W7
	SGK071|Q8NE28
	H2AFX|P16104
	GRK7|Q8WTQ7
	MIB2|Q96AX9
	FOLH1B|Q9HBA9
	FGD2|Q7Z6J4
	PLEKHA3|Q9HB20
	PIKFYVE|Q9Y2I7
	MEX3B|Q6ZN04
	PLEKHF1|Q96S99
	NSMCE1|Q8WV22
	PPP1R27|Q86WC6
	SIX6OS1|Q8N1H7
	PLEKHF2|Q9H8W4
	JMY|Q8N9B5
	AAK1|Q2M2I8
	GULP1|Q9UBP9
	RIT2|Q99578
	AGAP1|Q9UPQ3
	ZFYVE1|Q9HBF4
	DUSP13|Q6B8I1
[Predicted cross-talk components between TCR and FSH]
	CLK3|P49761
	STK40|Q8N2I9
	OSBP|P22059
	PLEKHB1|Q9UF11
	NEK1|Q96PY6
	DOCK11|Q5JSL3
	AGAP3|Q96P47
	CYTH2|Q99418
	PLK1|P53350
	CYTH1|Q15438
	SYMPK|Q92797
	CYTH4|Q9UIA0
	PLEKHB2|Q96CS7
	CLK1|P49759
	STK33|Q9BYT3
	CYTH3|O43739
	NFIL3|Q16649
	AKT3|Q9Y243
	SCYL2|Q6P3W7
	SGK071|Q8NE28
	PLEKHA3|Q9HB20
	NSMCE1|Q8WV22
	AAK1|Q2M2I8
	RIT2|Q99578
	AGAP1|Q9UPQ3
[Predicted cross-talk components between TCR and Gastrin]
	KALRN|O60229
	PEAK1|Q9H792
	LIMA1|Q9UHB6
	BUB1B|O60566
	TNS4|Q8IZW8
	ERN2|Q76MJ5
	PAK4|O96013
	INSC|Q1MX18
	TRPV1|Q8NER1
	LHX8|Q68G74
	CLK3|P49761
	CREB3L3|Q68CJ9
	ANKRD42|Q8N9B4
	CAMK1D|Q8IU85
	BARD1|Q99728
	STK40|Q8N2I9
	PDLIM7|Q9NR12
	SNCAIP|Q9Y6H5
	UHMK1|Q8TAS1
	SPRR3|Q9UBC9
	ULK2|Q8IYT8
	CHEK2|O96017
	CLIP3|Q96DZ5
	OSBP|P22059
	ANKRD1|Q15327
	MAPK8IP1|Q9UQF2
	GABPB1|Q06547
	PINK1|Q9BXM7
	PLEKHB1|Q9UF11
	NEK1|Q96PY6
	EGR2|P11161
	DOCK11|Q5JSL3
	DGKE|P52429
	INVS|Q9Y283
	ULK1|O75385
	AGAP3|Q96P47
	ABLIM1|O14639
	CYTH2|Q99418
	JDP2|Q8WYK2
	LDB3|O75112
	PLK1|P53350
	SNX16|P57768
	ZNF438|Q7Z4V0
	JAZF1|Q86VZ6
	KANK2|Q63ZY3
	PDK3|Q15120
	KPNA7|A9QM74
	CYTH1|Q15438
	SYMPK|Q92797
	CYTH4|Q9UIA0
	GABPB2|Q8TAK5
	WT1|P19544
	TRIO|O75962
	PRKD3|O94806
	PLEKHB2|Q96CS7
	LHX9|Q9NQ69
	ZNF703|Q9H7S9
	CLK1|P49759
	PAK2|Q13177
	OSBPL1A|Q9BXW6
	LMO1|P25800
	MIB1|Q86YT6
	KPNA4|O00629
	STK33|Q9BYT3
	PRICKLE4|Q2TBC4
	PAK7|Q9P286
	TRPV2|Q9Y5S1
	CYTH3|O43739
	PXK|Q7Z7A4
	NFIL3|Q16649
	AKT3|Q9Y243
	SCYL2|Q6P3W7
	LRRK2|Q5S007
	SGK071|Q8NE28
	H2AFX|P16104
	GRK7|Q8WTQ7
	MIB2|Q96AX9
	PLEKHA3|Q9HB20
	RASD1|Q9Y272
	NSMCE1|Q8WV22
	PPP1R27|Q86WC6
	CAMK1G|Q96NX5
	AAK1|Q2M2I8
	GULP1|Q9UBP9
	ANKRD27|Q96NW4
	LHX2|P50458
	HSCB|Q8IWL3
	RIT2|Q99578
	AGAP1|Q9UPQ3
	LMX1B|O60663
	LIMS2|Q7Z4I7
[Predicted cross-talk components between TCR and Ghrelin]
	PEAK1|Q9H792
	AURKC|Q9UQB9
	CNN3|Q15417
	TNS4|Q8IZW8
	INSC|Q1MX18
	DOK7|Q18PE1
	TRPV1|Q8NER1
	CLK3|P49761
	ANKRD42|Q8N9B4
	BARD1|Q99728
	STK40|Q8N2I9
	SNCAIP|Q9Y6H5
	AURKB|Q96GD4
	UHMK1|Q8TAS1
	LRTOMT|Q8WZ04
	ULK2|Q8IYT8
	CLIP3|Q96DZ5
	OSBP|P22059
	ANKRD1|Q15327
	MAPK8IP1|Q9UQF2
	GABPB1|Q06547
	PINK1|Q9BXM7
	PLEKHB1|Q9UF11
	NEK1|Q96PY6
	DOCK11|Q5JSL3
	DGKE|P52429
	INVS|Q9Y283
	ULK1|O75385
	CYTH2|Q99418
	PLK1|P53350
	SNX16|P57768
	KANK2|Q63ZY3
	KPNA7|A9QM74
	CYTH1|Q15438
	SYMPK|Q92797
	CYTH4|Q9UIA0
	GABPB2|Q8TAK5
	STK16|O75716
	PLK3|Q9H4B4
	PLEKHB2|Q96CS7
	CLK1|P49759
	OSBPL1A|Q9BXW6
	MIB1|Q86YT6
	KPNA4|O00629
	STK33|Q9BYT3
	TRPV2|Q9Y5S1
	CYTH3|O43739
	PXK|Q7Z7A4
	NFIL3|Q16649
	AKT3|Q9Y243
	SCYL2|Q6P3W7
	SGK071|Q8NE28
	GRK7|Q8WTQ7
	MIB2|Q96AX9
	AURKA|O14965
	PLEKHA3|Q9HB20
	NSMCE1|Q8WV22
	PPP1R27|Q86WC6
	AAK1|Q2M2I8
	GULP1|Q9UBP9
	ANKRD27|Q96NW4
	PLK2|Q9NYY3
[Predicted cross-talk components between TCR and Hedgehog]
	INSC|Q1MX18
	STK40|Q8N2I9
	OSBP|P22059
	PLEKHB1|Q9UF11
	NEK1|Q96PY6
	DOCK11|Q5JSL3
	CYTH2|Q99418
	PLK1|P53350
	KPNA7|A9QM74
	CYTH1|Q15438
	CYTH4|Q9UIA0
	PLEKHB2|Q96CS7
	KPNA4|O00629
	STK33|Q9BYT3
	CYTH3|O43739
	AKT3|Q9Y243
	SCYL2|Q6P3W7
	PLEKHA3|Q9HB20
[Predicted cross-talk components between TCR and ID]
	CLK3|P49761
	ANKRD42|Q8N9B4
	STK40|Q8N2I9
	SNCAIP|Q9Y6H5
	CLIP3|Q96DZ5
	OSBP|P22059
	PLEKHB1|Q9UF11
	NEK1|Q96PY6
	DOCK11|Q5JSL3
	INVS|Q9Y283
	CYTH2|Q99418
	PLK1|P53350
	SNX16|P57768
	KANK2|Q63ZY3
	CYTH1|Q15438
	SYMPK|Q92797
	CYTH4|Q9UIA0
	PLEKHB2|Q96CS7
	CLK1|P49759
	PODXL|O00592
	OSBPL1A|Q9BXW6
	STK33|Q9BYT3
	TRPV2|Q9Y5S1
	CYTH3|O43739
	AKT3|Q9Y243
	SCYL2|Q6P3W7
	SLC3A2|P08195
	SGK071|Q8NE28
	MIB2|Q96AX9
	PLEKHA3|Q9HB20
	NSMCE1|Q8WV22
	PPP1R27|Q86WC6
[Predicted cross-talk components between TCR and Kit]
	PEX10|O60683
	SBF1|O95248
	SBF2|Q86WG5
	AURKC|Q9UQB9
	BUB1B|O60566
	MTSS1|O43312
	TNS4|Q8IZW8
	PAK4|O96013
	DOK7|Q18PE1
	CHFR|Q96EP1
	CLK3|P49761
	CREB3L3|Q68CJ9
	STK40|Q8N2I9
	DIDO1|Q9BTC0
	SYVN1|Q86TM6
	AURKB|Q96GD4
	INPP5B|P32019
	UHMK1|Q8TAS1
	LRTOMT|Q8WZ04
	MAP3K12|Q12852
	OSBP|P22059
	MAPK8IP1|Q9UQF2
	OCRL|Q01968
	AMFR|Q9UKV5
	PLEKHB1|Q9UF11
	NEK1|Q96PY6
	DOCK11|Q5JSL3
	AGAP3|Q96P47
	CYTH2|Q99418
	JDP2|Q8WYK2
	PLK1|P53350
	JAZF1|Q86VZ6
	TFF2|Q03403
	MEX3C|Q5U5Q3
	IQGAP3|Q86VI3
	CYTH1|Q15438
	TBC1D2|Q9BYX2
	SYMPK|Q92797
	CYTH4|Q9UIA0
	STK16|O75716
	PLK3|Q9H4B4
	PLEKHB2|Q96CS7
	TRIP10|Q15642
	CLK1|P49759
	CLTCL1|P53675
	PAK2|Q13177
	STK33|Q9BYT3
	NEURL3|Q96EH8
	PAK7|Q9P286
	CYTH3|O43739
	PXK|Q7Z7A4
	AKT3|Q9Y243
	SCYL2|Q6P3W7
	STAP2|Q9UGK3
	SGK071|Q8NE28
	H2AFX|P16104
	WIPF2|Q8TF74
	AURKA|O14965
	PLEKHA3|Q9HB20
	RASD1|Q9Y272
	MEX3B|Q6ZN04
	NSMCE1|Q8WV22
	SH2D1A|O60880
	AAK1|Q2M2I8
	GULP1|Q9UBP9
	PLK2|Q9NYY3
	RIT2|Q99578
	AGAP1|Q9UPQ3
	DOCK5|Q9H7D0
	GUCY2F|P51841
[Predicted cross-talk components between TCR and Leptin]
	PEAK1|Q9H792
	BATF|Q16520
	BUB1B|O60566
	TNS4|Q8IZW8
	TRPV1|Q8NER1
	QKI|Q96PU8
	CLK3|P49761
	CREB3L3|Q68CJ9
	ANKRD42|Q8N9B4
	BARD1|Q99728
	STK40|Q8N2I9
	NOVA2|Q9UNW9
	DIDO1|Q9BTC0
	SNCAIP|Q9Y6H5
	UHMK1|Q8TAS1
	ULK2|Q8IYT8
	CLIP3|Q96DZ5
	OSBP|P22059
	ANKRD1|Q15327
	MAPK8IP1|Q9UQF2
	GABPB1|Q06547
	PINK1|Q9BXM7
	PLEKHB1|Q9UF11
	NEK1|Q96PY6
	DOCK11|Q5JSL3
	INVS|Q9Y283
	ULK1|O75385
	CYTH2|Q99418
	JDP2|Q8WYK2
	PLK1|P53350
	KHDRBS3|O75525
	SNX16|P57768
	JAZF1|Q86VZ6
	KANK2|Q63ZY3
	KHSRP|Q92945
	TFF2|Q03403
	CYTH1|Q15438
	SYMPK|Q92797
	CYTH4|Q9UIA0
	GABPB2|Q8TAK5
	PLEKHB2|Q96CS7
	CLK1|P49759
	PODXL|O00592
	OSBPL1A|Q9BXW6
	MIB1|Q86YT6
	STK33|Q9BYT3
	FUBP3|Q96I24
	TRPV2|Q9Y5S1
	CYTH3|O43739
	PXK|Q7Z7A4
	NFIL3|Q16649
	AKT3|Q9Y243
	SCYL2|Q6P3W7
	IGF2BP3|O00425
	STAP2|Q9UGK3
	SLC3A2|P08195
	SGK071|Q8NE28
	GRK7|Q8WTQ7
	MIB2|Q96AX9
	PLEKHA3|Q9HB20
	RASD1|Q9Y272
	NSMCE1|Q8WV22
	PPP1R27|Q86WC6
	AAK1|Q2M2I8
	GULP1|Q9UBP9
	ANKRD27|Q96NW4
	PCBP1|Q15365
	KHDRBS2|Q5VWX1
	PCBP4|P57723
[Predicted cross-talk components between TCR and OSM]
	SBF1|O95248
	PEAK1|Q9H792
	SBF2|Q86WG5
	LIMA1|Q9UHB6
	BATF|Q16520
	BUB1B|O60566
	TNS4|Q8IZW8
	TRPV1|Q8NER1
	LHX8|Q68G74
	CLK3|P49761
	CREB3L3|Q68CJ9
	ANKRD42|Q8N9B4
	BARD1|Q99728
	STK40|Q8N2I9
	DIDO1|Q9BTC0
	PDLIM7|Q9NR12
	SNCAIP|Q9Y6H5
	UHMK1|Q8TAS1
	SPRR3|Q9UBC9
	CLIP3|Q96DZ5
	TNFRSF17|Q02223
	OSBP|P22059
	ANKRD1|Q15327
	MAPK8IP1|Q9UQF2
	GABPB1|Q06547
	PINK1|Q9BXM7
	PLEKHB1|Q9UF11
	NEK1|Q96PY6
	EGR2|P11161
	DOCK11|Q5JSL3
	INVS|Q9Y283
	DBP|Q10586
	AGAP3|Q96P47
	ABLIM1|O14639
	CYTH2|Q99418
	JDP2|Q8WYK2
	LDB3|O75112
	PLK1|P53350
	SNX16|P57768
	ZNF438|Q7Z4V0
	JAZF1|Q86VZ6
	KANK2|Q63ZY3
	TFF2|Q03403
	CYTH1|Q15438
	TBC1D2|Q9BYX2
	SYMPK|Q92797
	CYTH4|Q9UIA0
	GABPB2|Q8TAK5
	WT1|P19544
	PLEKHB2|Q96CS7
	LHX9|Q9NQ69
	ZNF703|Q9H7S9
	CLK1|P49759
	OSBPL1A|Q9BXW6
	LMO1|P25800
	MIB1|Q86YT6
	STK33|Q9BYT3
	PRICKLE4|Q2TBC4
	TRPV2|Q9Y5S1
	CYTH3|O43739
	PXK|Q7Z7A4
	NFIL3|Q16649
	AKT3|Q9Y243
	SCYL2|Q6P3W7
	SGK071|Q8NE28
	H2AFX|P16104
	GRK7|Q8WTQ7
	MIB2|Q96AX9
	PLEKHA3|Q9HB20
	NSMCE1|Q8WV22
	PPP1R27|Q86WC6
	FRMPD1|Q5SYB0
	GULP1|Q9UBP9
	ANKRD27|Q96NW4
	LHX2|P50458
	HSCB|Q8IWL3
	RIT2|Q99578
	AGAP1|Q9UPQ3
	LMX1B|O60663
	LIMS2|Q7Z4I7
	FRMPD4|Q14CM0
[Predicted cross-talk components between TCR and Prolactin]
	PEX10|O60683
	SBF1|O95248
	PEAK1|Q9H792
	SBF2|Q86WG5
	DNM3|Q9UQ16
	LIMA1|Q9UHB6
	BATF|Q16520
	BUB1B|O60566
	TNS4|Q8IZW8
	PAK4|O96013
	TRPV1|Q8NER1
	LHX8|Q68G74
	QKI|Q96PU8
	CLK3|P49761
	CREB3L3|Q68CJ9
	CNKSR2|Q8WXI2
	ANKRD42|Q8N9B4
	BARD1|Q99728
	STK40|Q8N2I9
	NOVA2|Q9UNW9
	DIDO1|Q9BTC0
	PDLIM7|Q9NR12
	SNCAIP|Q9Y6H5
	SYVN1|Q86TM6
	UHMK1|Q8TAS1
	LRTOMT|Q8WZ04
	MAP3K12|Q12852
	CLIP3|Q96DZ5
	OSBP|P22059
	ANKRD1|Q15327
	MAPK8IP1|Q9UQF2
	GABPB1|Q06547
	PINK1|Q9BXM7
	AMFR|Q9UKV5
	PLEKHB1|Q9UF11
	NEK1|Q96PY6
	DOCK11|Q5JSL3
	INVS|Q9Y283
	AGAP3|Q96P47
	RP2|O75695
	ABLIM1|O14639
	RBP7|Q96R05
	CYTH2|Q99418
	JDP2|Q8WYK2
	LDB3|O75112
	PLK1|P53350
	KHDRBS3|O75525
	SNX16|P57768
	KANK2|Q63ZY3
	KHSRP|Q92945
	RGS14|O43566
	RBP1|P09455
	CYTH1|Q15438
	TBC1D2|Q9BYX2
	SYMPK|Q92797
	CYTH4|Q9UIA0
	GABPB2|Q8TAK5
	PLEKHB2|Q96CS7
	LHX9|Q9NQ69
	CLK1|P49759
	PAK2|Q13177
	OSBPL1A|Q9BXW6
	LMO1|P25800
	MIB1|Q86YT6
	STK33|Q9BYT3
	PRICKLE4|Q2TBC4
	FUBP3|Q96I24
	PAK7|Q9P286
	TRPV2|Q9Y5S1
	CYTH3|O43739
	PXK|Q7Z7A4
	AKT3|Q9Y243
	SCYL2|Q6P3W7
	IGF2BP3|O00425
	SGK071|Q8NE28
	H2AFX|P16104
	GRK7|Q8WTQ7
	MIB2|Q96AX9
	PLEKHA3|Q9HB20
	MEX3B|Q6ZN04
	NSMCE1|Q8WV22
	PPP1R27|Q86WC6
	AAK1|Q2M2I8
	GULP1|Q9UBP9
	ANKRD27|Q96NW4
	LHX2|P50458
	HSCB|Q8IWL3
	RIT2|Q99578
	AGAP1|Q9UPQ3
	DOCK5|Q9H7D0
	PCBP1|Q15365
	KHDRBS2|Q5VWX1
	LMX1B|O60663
	LIMS2|Q7Z4I7
	PCBP4|P57723
	GUCY2F|P51841
[Predicted cross-talk components between TCR and RAGE]
	PEAK1|Q9H792
	BUB1B|O60566
	TNS4|Q8IZW8
	TRPV1|Q8NER1
	CLK3|P49761
	CREB3L3|Q68CJ9
	ANKRD42|Q8N9B4
	BARD1|Q99728
	STK40|Q8N2I9
	DIDO1|Q9BTC0
	SNCAIP|Q9Y6H5
	ULK2|Q8IYT8
	CLIP3|Q96DZ5
	OSBP|P22059
	ANKRD1|Q15327
	MAPK8IP1|Q9UQF2
	GABPB1|Q06547
	PINK1|Q9BXM7
	PLEKHB1|Q9UF11
	NEK1|Q96PY6
	DOCK11|Q5JSL3
	INVS|Q9Y283
	ULK1|O75385
	AGAP3|Q96P47
	CYTH2|Q99418
	JDP2|Q8WYK2
	PLK1|P53350
	SNX16|P57768
	JAZF1|Q86VZ6
	KANK2|Q63ZY3
	ARHGEF3|Q9NR81
	CYTH1|Q15438
	SYMPK|Q92797
	CYTH4|Q9UIA0
	GABPB2|Q8TAK5
	PLEKHB2|Q96CS7
	CLK1|P49759
	OSBPL1A|Q9BXW6
	MIB1|Q86YT6
	STK33|Q9BYT3
	TRPV2|Q9Y5S1
	CYTH3|O43739
	AKT3|Q9Y243
	SCYL2|Q6P3W7
	SGK071|Q8NE28
	GRK7|Q8WTQ7
	MIB2|Q96AX9
	PLEKHA3|Q9HB20
	RASD1|Q9Y272
	NSMCE1|Q8WV22
	PPP1R27|Q86WC6
	INF2|Q27J81
	GULP1|Q9UBP9
	ANKRD27|Q96NW4
	RIT2|Q99578
	AGAP1|Q9UPQ3
[Predicted cross-talk components between TCR and RANKL]
	PEX10|O60683
	SBF1|O95248
	SBF2|Q86WG5
	CNN3|Q15417
	TRIM47|Q96LD4
	BATF|Q16520
	BUB1B|O60566
	RNF138|Q8WVD3
	RC3H2|Q9HBD1
	TRPV1|Q8NER1
	CHFR|Q96EP1
	CLK3|P49761
	CREB3L3|Q68CJ9
	ANKRD42|Q8N9B4
	BARD1|Q99728
	STK40|Q8N2I9
	PHRF1|Q9P1Y6
	SNCAIP|Q9Y6H5
	SYVN1|Q86TM6
	SH3TC1|Q8TE82
	LRTOMT|Q8WZ04
	ULK2|Q8IYT8
	MAP3K12|Q12852
	RC3H1|Q5TC82
	CLIP3|Q96DZ5
	OSBP|P22059
	ANKRD1|Q15327
	GABPB1|Q06547
	AMFR|Q9UKV5
	PLEKHB1|Q9UF11
	NEK1|Q96PY6
	DOCK11|Q5JSL3
	INVS|Q9Y283
	ULK1|O75385
	DBP|Q10586
	CYTH2|Q99418
	JDP2|Q8WYK2
	PLK1|P53350
	SNX16|P57768
	JAZF1|Q86VZ6
	FBXO40|Q9UH90
	KANK2|Q63ZY3
	MEX3C|Q5U5Q3
	RNF123|Q5XPI4
	RNF187|Q5TA31
	CYTH1|Q15438
	TBC1D2|Q9BYX2
	CYTH4|Q9UIA0
	GABPB2|Q8TAK5
	RNF20|Q5VTR2
	PLEKHB2|Q96CS7
	RNF10|Q8N5U6
	CLK1|P49759
	RNF169|Q8NCN4
	OSBPL1A|Q9BXW6
	MIB1|Q86YT6
	STK33|Q9BYT3
	NEURL3|Q96EH8
	TRPV2|Q9Y5S1
	CYTH3|O43739
	IFNG|P01579
	NFIL3|Q16649
	AKT3|Q9Y243
	SCYL2|Q6P3W7
	STAP2|Q9UGK3
	RNF41|Q9H4P4
	SGK071|Q8NE28
	MIB2|Q96AX9
	PLEKHA3|Q9HB20
	RASD1|Q9Y272
	MEX3B|Q6ZN04
	PPP1R27|Q86WC6
	AAK1|Q2M2I8
	ANKRD27|Q96NW4
	DOCK5|Q9H7D0
	TCHP|Q9BT92
	GUCY2F|P51841
[Predicted cross-talk components between TCR and TSH]
	AURKC|Q9UQB9
	BUB1B|O60566
	ATP1A4|Q13733
	TRPV1|Q8NER1
	CLK3|P49761
	BARD1|Q99728
	STK40|Q8N2I9
	AURKB|Q96GD4
	ULK2|Q8IYT8
	ATP11B|Q9Y2G3
	ATP12A|P54707
	OSBP|P22059
	ANKRD1|Q15327
	MAPK8IP1|Q9UQF2
	GABPB1|Q06547
	PLEKHB1|Q9UF11
	NEK1|Q96PY6
	ATP1A2|P50993
	DOCK11|Q5JSL3
	ATP8A2|Q9NTI2
	ULK1|O75385
	ATP13A1|Q9HD20
	AGAP3|Q96P47
	CYTH2|Q99418
	PLK1|P53350
	JAZF1|Q86VZ6
	ATP10D|Q9P241
	ATP8A1|Q9Y2Q0
	CYTH1|Q15438
	SYMPK|Q92797
	CYTH4|Q9UIA0
	GABPB2|Q8TAK5
	STK16|O75716
	PLK3|Q9H4B4
	ATP2A2|P16615
	PLEKHB2|Q96CS7
	CLK1|P49759
	MIB1|Q86YT6
	STK33|Q9BYT3
	ATP10B|O94823
	CYTH3|O43739
	ATP2A3|Q93084
	NFIL3|Q16649
	AKT3|Q9Y243
	SCYL2|Q6P3W7
	ATP11A|P98196
	SGK071|Q8NE28
	AURKA|O14965
	PLEKHA3|Q9HB20
	NSMCE1|Q8WV22
	ATP11C|Q8NB49
	ATP4A|P20648
	ATP8B3|O60423
	AAK1|Q2M2I8
	GULP1|Q9UBP9
	ANKRD27|Q96NW4
	PLK2|Q9NYY3
	RIT2|Q99578
	RHEBL1|Q8TAI7
	HOMER1|Q86YM7
	AGAP1|Q9UPQ3
	ATP8B1|O43520
[Predicted cross-talk components between TCR and TSLP]
	SBF1|O95248
	SBF2|Q86WG5
	LIMA1|Q9UHB6
	BUB1B|O60566
	PDLIM2|Q96JY6
	MTSS1|O43312
	MTMR7|Q9Y216
	TRPV1|Q8NER1
	LHX8|Q68G74
	CLK3|P49761
	SHROOM2|Q13796
	ANKRD42|Q8N9B4
	BARD1|Q99728
	STK40|Q8N2I9
	DIDO1|Q9BTC0
	PDLIM7|Q9NR12
	SNCAIP|Q9Y6H5
	LRTOMT|Q8WZ04
	MAP3K12|Q12852
	CLIP3|Q96DZ5
	MPP5|Q8N3R9
	OSBP|P22059
	ANKRD1|Q15327
	MAGI3|Q5TCQ9
	MAPK8IP1|Q9UQF2
	GABPB1|Q06547
	PLEKHB1|Q9UF11
	NEK1|Q96PY6
	DOCK11|Q5JSL3
	INVS|Q9Y283
	ABLIM1|O14639
	NIPSNAP3A|Q9UFN0
	CYTH2|Q99418
	LDB3|O75112
	PLK1|P53350
	SNX16|P57768
	MTMR6|Q9Y217
	JAZF1|Q86VZ6
	KANK2|Q63ZY3
	LAIR1|Q6GTX8
	CYTH1|Q15438
	TBC1D2|Q9BYX2
	DLG4|P78352
	CALU|O43852
	MTMR12|Q9C0I1
	PTPN13|Q12923
	CYTH4|Q9UIA0
	GABPB2|Q8TAK5
	PLEKHB2|Q96CS7
	LHX9|Q9NQ69
	MTMR11|A4FU01
	MAGI2|Q86UL8
	CLK1|P49759
	DOCK8|Q8NF50
	OSBPL1A|Q9BXW6
	LMO1|P25800
	MIB1|Q86YT6
	STK33|Q9BYT3
	PRICKLE4|Q2TBC4
	TRPV2|Q9Y5S1
	CYTH3|O43739
	ITSN1|Q15811
	AKT3|Q9Y243
	SCYL2|Q6P3W7
	PTPN20A|Q4JDL3
	DLG2|Q15700
	SGK071|Q8NE28
	H2AFX|P16104
	MPP1|Q00013
	MLANA|Q16655
	WIPF2|Q8TF74
	MIB2|Q96AX9
	PLEKHA3|Q9HB20
	SHROOM4|Q9ULL8
	PPP1R27|Q86WC6
	GULP1|Q9UBP9
	ANKRD27|Q96NW4
	WARS|P23381
	LHX2|P50458
	MPP6|Q9NZW5
	HSCB|Q8IWL3
	HOMER1|Q86YM7
	AGAP1|Q9UPQ3
	DOCK5|Q9H7D0
	LMX1B|O60663
	LIMS2|Q7Z4I7
	MTMR9|Q96QG7
	LPPR4|Q7Z2D5
	CACNB3|P54284
	GUCY2F|P51841
	EPHX1|P07099
	COTL1|Q14019
[Predicted cross-talk components between TCR and TWEAK]
	BUB1B|O60566
	INSC|Q1MX18
	TRPV1|Q8NER1
	CLK3|P49761
	CREB3L3|Q68CJ9
	ANKRD42|Q8N9B4
	BARD1|Q99728
	STK40|Q8N2I9
	SNCAIP|Q9Y6H5
	UHMK1|Q8TAS1
	ULK2|Q8IYT8
	CLIP3|Q96DZ5
	OSBP|P22059
	ANKRD1|Q15327
	GABPB1|Q06547
	PLEKHB1|Q9UF11
	NEK1|Q96PY6
	DOCK11|Q5JSL3
	INVS|Q9Y283
	ULK1|O75385
	CYTH2|Q99418
	JDP2|Q8WYK2
	PLK1|P53350
	SNX16|P57768
	KANK2|Q63ZY3
	KPNA7|A9QM74
	CYTH1|Q15438
	CYTH4|Q9UIA0
	GABPB2|Q8TAK5
	TRIM5|Q9C035
	PLEKHB2|Q96CS7
	CLK1|P49759
	OSBPL1A|Q9BXW6
	MIB1|Q86YT6
	KPNA4|O00629
	STK33|Q9BYT3
	TRPV2|Q9Y5S1
	CYTH3|O43739
	PXK|Q7Z7A4
	AKT3|Q9Y243
	SCYL2|Q6P3W7
	SGK071|Q8NE28
	MIB2|Q96AX9
	PLEKHA3|Q9HB20
	PPP1R27|Q86WC6
	ANKRD27|Q96NW4
[Predicted cross-talk components between TGFBeta and TNF]
	GOLGA3|Q08378
	UBE2H|P62256
	PGR|P06401
	TRIM47|Q96LD4
	BATF|Q16520
	AKTIP|Q9H8T0
	UBE2U|Q5VVX9
	BUB1B|O60566
	RNF138|Q8WVD3
	TNS4|Q8IZW8
	CUL4A|Q13619
	RC3H2|Q9HBD1
	TRPV1|Q8NER1
	CLK3|P49761
	MAN2A1|Q16706
	CREB3L3|Q68CJ9
	UBE2J2|Q8N2K1
	ANKRD42|Q8N9B4
	BRWD1|Q9NSI6
	BARD1|Q99728
	SMAD5|Q99717
	UBE2D4|Q9Y2X8
	PHRF1|Q9P1Y6
	SNCAIP|Q9Y6H5
	ONECUT1|Q9UBC0
	KIF21B|O75037
	UHMK1|Q8TAS1
	ASCC1|Q8N9N2
	PHIP|Q8WWQ0
	UBE2NL|Q5JXB2
	MEIS2|O14770
	ULK2|Q8IYT8
	RC3H1|Q5TC82
	CLIP3|Q96DZ5
	OSBP|P22059
	ANKRD1|Q15327
	SIX4|Q9UIU6
	GABPB1|Q06547
	PPP2R3B|Q9Y5P8
	TBP|P20226
	CDC42BPG|Q6DT37
	UBE2G2|P60604
	SUMO2|P61956
	INVS|Q9Y283
	ULK1|O75385
	JDP2|Q8WYK2
	CAND2|O75155
	SNX16|P57768
	STK38L|Q9Y2H1
	FBXO40|Q9UH90
	KANK2|Q63ZY3
	PBX1|P40424
	RNF123|Q5XPI4
	PRF1|P14222
	CUL7|Q14999
	UBE2DNL|Q8IWF7
	RNF187|Q5TA31
	CARD10|Q9BWT7
	ONECUT2|O95948
	SYMPK|Q92797
	CUL5|Q93034
	GABPB2|Q8TAK5
	ATF6|P18850
	SIX1|Q15475
	UBE2QL1|A1L167
	DGCR8|Q8WYQ5
	PKNOX2|Q96KN3
	TRIM37|O94972
	RNF20|Q5VTR2
	TGIF2|Q9GZN2
	TRRAP|Q9Y4A5
	RNF10|Q8N5U6
	TCEB1|Q15369
	UBE2M|P61081
	CLK1|P49759
	PDK4|Q16654
	RNF169|Q8NCN4
	PKNOX1|P55347
	OSBPL1A|Q9BXW6
	CARD9|Q9H257
	MIB1|Q86YT6
	TRPV2|Q9Y5S1
	CDC42BPB|Q9Y5S2
	PXK|Q7Z7A4
	MAST1|Q9Y2H9
	MAST2|Q6P0Q8
	OGFRL1|Q5TC84
	UBE2T|Q9NPD8
	RNF41|Q9H4P4
	SGK071|Q8NE28
	H2AFX|P16104
	SUMO3|P55854
	UBE2F|Q969M7
	TNIK|Q9UKE5
	MIB2|Q96AX9
	PPP2CB|P62714
	NSMCE1|Q8WV22
	RSF1|Q96T23
	PPP1R27|Q86WC6
	RPGRIP1L|Q68CZ1
	PPP4R1|Q8TF05
	TEP1|Q99973
	AAK1|Q2M2I8
	ANKRD27|Q96NW4
	UBE2C|O00762
	NFATC2IP|Q8NCF5
	UBE2L3|P68036
	DR1|Q01658
	TNNI3|P19429
	CDC42BPA|Q5VT25
[Predicted cross-talk components between TGFBeta and Wnt]
	BUB1B|O60566
	NEUROD4|Q9HD90
	NEUROD2|Q15784
	INSC|Q1MX18
	CREB3L3|Q68CJ9
	STK40|Q8N2I9
	KIF21B|O75037
	DVL1P1|P54792
	UHMK1|Q8TAS1
	OSBP|P22059
	PLEKHB1|Q9UF11
	NEK1|Q96PY6
	DOCK11|Q5JSL3
	DAB1|O75553
	CYTH2|Q99418
	JDP2|Q8WYK2
	PLK1|P53350
	RGS5|O15539
	KPNA7|A9QM74
	CYTH1|Q15438
	SYMPK|Q92797
	CYTH4|Q9UIA0
	RGS2|P41220
	RGS21|Q2M5E4
	RGS9|O75916
	PLEKHB2|Q96CS7
	CLK1|P49759
	RGS11|O94810
	KPNA4|O00629
	STK33|Q9BYT3
	CYTH3|O43739
	PXK|Q7Z7A4
	AKT3|Q9Y243
	SCYL2|Q6P3W7
	SGK071|Q8NE28
	PPP2CB|P62714
	PLEKHA3|Q9HB20
	NSMCE1|Q8WV22
	TEP1|Q99973
	CDK14|O94921
	DR1|Q01658
	TNNI3|P19429
	BHLHE22|Q8NFJ8
[Predicted cross-talk components between TGFBeta and IL]
	AURKC|Q9UQB9
	LIMA1|Q9UHB6
	PGR|P06401
	TRIM47|Q96LD4
	BATF|Q16520
	BUB1B|O60566
	RNF138|Q8WVD3
	TNS4|Q8IZW8
	INSC|Q1MX18
	RC3H2|Q9HBD1
	TRPV1|Q8NER1
	LHX8|Q68G74
	CLK3|P49761
	CREB3L3|Q68CJ9
	ANKRD42|Q8N9B4
	BRWD1|Q9NSI6
	BARD1|Q99728
	STK40|Q8N2I9
	PDLIM7|Q9NR12
	PHRF1|Q9P1Y6
	SNCAIP|Q9Y6H5
	AURKB|Q96GD4
	UHMK1|Q8TAS1
	PHIP|Q8WWQ0
	ULK2|Q8IYT8
	ANP32E|Q9BTT0
	RC3H1|Q5TC82
	CLIP3|Q96DZ5
	OSBP|P22059
	ANKRD1|Q15327
	MAPK8IP1|Q9UQF2
	GABPB1|Q06547
	PLEKHB1|Q9UF11
	NEK1|Q96PY6
	DOCK11|Q5JSL3
	INVS|Q9Y283
	ULK1|O75385
	TLR1|Q15399
	ABLIM1|O14639
	CYTH2|Q99418
	JDP2|Q8WYK2
	LDB3|O75112
	PLK1|P53350
	CAND2|O75155
	SNX16|P57768
	JAZF1|Q86VZ6
	FBXO40|Q9UH90
	KANK2|Q63ZY3
	RNF123|Q5XPI4
	RNF187|Q5TA31
	KPNA7|A9QM74
	CYTH1|Q15438
	SCYL1|Q96KG9
	SYMPK|Q92797
	CYTH4|Q9UIA0
	GABPB2|Q8TAK5
	CCNO|P22674
	STK16|O75716
	RNF20|Q5VTR2
	PLK3|Q9H4B4
	GREM2|Q9H772
	PLEKHB2|Q96CS7
	LHX9|Q9NQ69
	TRRAP|Q9Y4A5
	RNF10|Q8N5U6
	CLK1|P49759
	RNF169|Q8NCN4
	OSBPL1A|Q9BXW6
	LMO1|P25800
	MIB1|Q86YT6
	KPNA4|O00629
	STK33|Q9BYT3
	PRICKLE4|Q2TBC4
	TRPV2|Q9Y5S1
	CYTH3|O43739
	PXK|Q7Z7A4
	AKT3|Q9Y243
	SCYL2|Q6P3W7
	OGFRL1|Q5TC84
	RNF41|Q9H4P4
	SGK071|Q8NE28
	H2AFX|P16104
	CDK18|Q07002
	TNIK|Q9UKE5
	MIB2|Q96AX9
	CCNE2|O96020
	AURKA|O14965
	PPP2CB|P62714
	CCNA1|P78396
	PLEKHA3|Q9HB20
	NSMCE1|Q8WV22
	RSF1|Q96T23
	PPP1R27|Q86WC6
	CCNB3|Q8WWL7
	CDK13|Q14004
	AAK1|Q2M2I8
	GULP1|Q9UBP9
	ANKRD27|Q96NW4
	LHX2|P50458
	HSCB|Q8IWL3
	PLK2|Q9NYY3
	LMX1B|O60663
	LIMS2|Q7Z4I7
	DR1|Q01658
[Predicted cross-talk components between TGFBeta and Alpha6]
	PHLPP1|O60346
	PGR|P06401
	BATF|Q16520
	BUB1B|O60566
	TNS4|Q8IZW8
	LRRC47|Q8N1G4
	CLK3|P49761
	CREB3L3|Q68CJ9
	MLXIPL|Q9NP71
	MNT|Q99583
	STK40|Q8N2I9
	SMAD5|Q99717
	OSBP|P22059
	MAPK8IP1|Q9UQF2
	MXI1|P50539
	PLEKHB1|Q9UF11
	NEK1|Q96PY6
	DOCK11|Q5JSL3
	FLII|Q13045
	TLR1|Q15399
	CYTH2|Q99418
	JDP2|Q8WYK2
	PLK1|P53350
	CAND2|O75155
	PPP1R42|Q7Z4L9
	GP5|P40197
	CYTH1|Q15438
	MAX|P61244
	CYTH4|Q9UIA0
	MXD1|Q05195
	PLEKHB2|Q96CS7
	TRRAP|Q9Y4A5
	CLK1|P49759
	LUM|P51884
	STK33|Q9BYT3
	CYTH3|O43739
	AKT3|Q9Y243
	SCYL2|Q6P3W7
	SGK071|Q8NE28
	PIDD|Q9HB75
	PLEKHA3|Q9HB20
	PHLPP2|Q6ZVD8
	GULP1|Q9UBP9
	TP63|Q9H3D4
	PPP1R7|Q15435
[Predicted cross-talk components between TGFBeta and AR]
	UBE2H|P62256
	LIMA1|Q9UHB6
	PGR|P06401
	BATF|Q16520
	AKTIP|Q9H8T0
	UBE2U|Q5VVX9
	BRPF1|P55201
	NEUROD4|Q9HD90
	NEUROD2|Q15784
	DDX50|Q9BQ39
	INSC|Q1MX18
	LHX8|Q68G74
	TRIM26|Q12899
	RECQL5|O94762
	CREB3L3|Q68CJ9
	BRWD1|Q9NSI6
	ZNF488|Q96MN9
	STK40|Q8N2I9
	KLF13|Q9Y2Y9
	PDLIM7|Q9NR12
	UHMK1|Q8TAS1
	PHIP|Q8WWQ0
	UBE2NL|Q5JXB2
	KAT2A|Q92830
	ANP32E|Q9BTT0
	OSBP|P22059
	TAF1L|Q8IZX4
	BAZ1A|Q9NRL2
	BRD1|O95696
	BPTF|Q12830
	PLEKHB1|Q9UF11
	NEK1|Q96PY6
	DOCK11|Q5JSL3
	PCGF5|Q86SE9
	ZBTB33|Q86T24
	CBLL1|Q75N03
	ABLIM1|O14639
	CYTH2|Q99418
	JDP2|Q8WYK2
	SCAF11|Q99590
	LDB3|O75112
	PLK1|P53350
	ESRRG|P62508
	PEX2|P28328
	DDX31|Q9H8H2
	JAZF1|Q86VZ6
	ZFP42|Q96MM3
	RECQL4|O94761
	DTX3|Q8N9I9
	KPNA7|A9QM74
	CYTH1|Q15438
	SYMPK|Q92797
	CYTH4|Q9UIA0
	CCNO|P22674
	GREM2|Q9H772
	PLEKHB2|Q96CS7
	LHX9|Q9NQ69
	UBE2M|P61081
	CLK1|P49759
	LMO1|P25800
	BLM|P54132
	KPNA4|O00629
	STK33|Q9BYT3
	PRICKLE4|Q2TBC4
	CYTH3|O43739
	PXK|Q7Z7A4
	AKT3|Q9Y243
	SCYL2|Q6P3W7
	RPL12|P30050
	OGFRL1|Q5TC84
	UBE2T|Q9NPD8
	UBE2F|Q969M7
	BRD7|Q9NPI1
	CCNE2|O96020
	CCNA1|P78396
	PLEKHA3|Q9HB20
	LONRF3|Q496Y0
	NSMCE1|Q8WV22
	CCNB3|Q8WWL7
	LHX2|P50458
	HSCB|Q8IWL3
	UBE2C|O00762
	RNF8|O76064
	LMX1B|O60663
	LIMS2|Q7Z4I7
	BRPF3|Q9ULD4
	DR1|Q01658
	BHLHE22|Q8NFJ8
[Predicted cross-talk components between TGFBeta and BCR]
	AURKC|Q9UQB9
	BATF|Q16520
	BUB1B|O60566
	TNS4|Q8IZW8
	INSC|Q1MX18
	TRPV1|Q8NER1
	CLK3|P49761
	CREB3L3|Q68CJ9
	ANKRD42|Q8N9B4
	BARD1|Q99728
	STK40|Q8N2I9
	SNCAIP|Q9Y6H5
	AURKB|Q96GD4
	UHMK1|Q8TAS1
	ULK2|Q8IYT8
	CLIP3|Q96DZ5
	OSBP|P22059
	ANKRD1|Q15327
	MAPK8IP1|Q9UQF2
	GABPB1|Q06547
	TBP|P20226
	PLEKHB1|Q9UF11
	NEK1|Q96PY6
	DOCK11|Q5JSL3
	INVS|Q9Y283
	ULK1|O75385
	CYTH2|Q99418
	JDP2|Q8WYK2
	PLK1|P53350
	SNX16|P57768
	JAZF1|Q86VZ6
	KANK2|Q63ZY3
	FOSL2|P15408
	KPNA7|A9QM74
	CYTH1|Q15438
	SCYL1|Q96KG9
	SYMPK|Q92797
	CYTH4|Q9UIA0
	GABPB2|Q8TAK5
	ATF6|P18850
	CCNO|P22674
	STK16|O75716
	PLK3|Q9H4B4
	PLEKHB2|Q96CS7
	CLK1|P49759
	OSBPL1A|Q9BXW6
	MIB1|Q86YT6
	KPNA4|O00629
	STK33|Q9BYT3
	TRPV2|Q9Y5S1
	CYTH3|O43739
	PXK|Q7Z7A4
	AKT3|Q9Y243
	SCYL2|Q6P3W7
	SGK071|Q8NE28
	H2AFX|P16104
	CDK18|Q07002
	TNIK|Q9UKE5
	MIB2|Q96AX9
	CCNE2|O96020
	AURKA|O14965
	CCNA1|P78396
	PLEKHA3|Q9HB20
	NSMCE1|Q8WV22
	RSF1|Q96T23
	PPP1R27|Q86WC6
	CCNB3|Q8WWL7
	CDK13|Q14004
	AAK1|Q2M2I8
	GULP1|Q9UBP9
	ANKRD27|Q96NW4
	PLK2|Q9NYY3
	CDK14|O94921
[Predicted cross-talk components between TGFBeta and BDNF]
	AURKC|Q9UQB9
	TRIM47|Q96LD4
	BUB1B|O60566
	RNF138|Q8WVD3
	TNS4|Q8IZW8
	INSC|Q1MX18
	RC3H2|Q9HBD1
	TRPV1|Q8NER1
	CLK3|P49761
	CREB3L3|Q68CJ9
	ANKRD42|Q8N9B4
	BARD1|Q99728
	STK40|Q8N2I9
	PHRF1|Q9P1Y6
	SNCAIP|Q9Y6H5
	AURKB|Q96GD4
	UHMK1|Q8TAS1
	RC3H1|Q5TC82
	CLIP3|Q96DZ5
	OSBP|P22059
	ANKRD1|Q15327
	MAPK8IP1|Q9UQF2
	GABPB1|Q06547
	PPP2R3B|Q9Y5P8
	PLEKHB1|Q9UF11
	NEK1|Q96PY6
	DOCK11|Q5JSL3
	INVS|Q9Y283
	CYTH2|Q99418
	JDP2|Q8WYK2
	PLK1|P53350
	CAND2|O75155
	SNX16|P57768
	FBXO40|Q9UH90
	KANK2|Q63ZY3
	RNF123|Q5XPI4
	RNF187|Q5TA31
	KPNA7|A9QM74
	CYTH1|Q15438
	SYMPK|Q92797
	CYTH4|Q9UIA0
	GABPB2|Q8TAK5
	STK16|O75716
	RNF20|Q5VTR2
	PLK3|Q9H4B4
	PLEKHB2|Q96CS7
	TRRAP|Q9Y4A5
	RNF10|Q8N5U6
	CLK1|P49759
	RNF169|Q8NCN4
	PSKH1|P11801
	OSBPL1A|Q9BXW6
	MIB1|Q86YT6
	KPNA4|O00629
	STK33|Q9BYT3
	TRPV2|Q9Y5S1
	CYTH3|O43739
	PXK|Q7Z7A4
	AKT3|Q9Y243
	SCYL2|Q6P3W7
	RNF41|Q9H4P4
	SGK071|Q8NE28
	MIB2|Q96AX9
	AURKA|O14965
	PPP2CB|P62714
	PLEKHA3|Q9HB20
	NSMCE1|Q8WV22
	RSF1|Q96T23
	PPP1R27|Q86WC6
	AAK1|Q2M2I8
	GULP1|Q9UBP9
	ANKRD27|Q96NW4
	PLK2|Q9NYY3
	DR1|Q01658
	TNNI3|P19429
[Predicted cross-talk components between TGFBeta and CRH]
	BATF|Q16520
	BUB1B|O60566
	NEUROD4|Q9HD90
	NEUROD2|Q15784
	INSC|Q1MX18
	TRPV1|Q8NER1
	CLK3|P49761
	CREB3L3|Q68CJ9
	ANKRD42|Q8N9B4
	ZNF488|Q96MN9
	BARD1|Q99728
	STK40|Q8N2I9
	KLF13|Q9Y2Y9
	SNCAIP|Q9Y6H5
	UHMK1|Q8TAS1
	CLIP3|Q96DZ5
	OSBP|P22059
	ANKRD1|Q15327
	GABPB1|Q06547
	PLEKHB1|Q9UF11
	NEK1|Q96PY6
	DOCK11|Q5JSL3
	INVS|Q9Y283
	ZBTB33|Q86T24
	CYTH2|Q99418
	JDP2|Q8WYK2
	PLK1|P53350
	SNX16|P57768
	ZFP42|Q96MM3
	KANK2|Q63ZY3
	FOSL2|P15408
	KPNA7|A9QM74
	CYTH1|Q15438
	CYTH4|Q9UIA0
	GABPB2|Q8TAK5
	ATF6|P18850
	PLEKHB2|Q96CS7
	CLK1|P49759
	PSKH1|P11801
	OSBPL1A|Q9BXW6
	MIB1|Q86YT6
	KPNA4|O00629
	STK33|Q9BYT3
	TRPV2|Q9Y5S1
	CYTH3|O43739
	PXK|Q7Z7A4
	AKT3|Q9Y243
	SCYL2|Q6P3W7
	SGK071|Q8NE28
	MIB2|Q96AX9
	PLEKHA3|Q9HB20
	PPP1R27|Q86WC6
	ANKRD27|Q96NW4
	BHLHE22|Q8NFJ8
[Predicted cross-talk components between TGFBeta and EGFR]
	MLLT4|P55196
	IL16|Q14005
	AURKC|Q9UQB9
	PHLPP1|O60346
	ZFYVE27|Q5T4F4
	LIMA1|Q9UHB6
	PGR|P06401
	BATF|Q16520
	INTU|Q9ULD6
	BUB1B|O60566
	TNS4|Q8IZW8
	RADIL|Q96JH8
	LRRC47|Q8N1G4
	SNX27|Q96L92
	LHX8|Q68G74
	FGD5|Q6ZNL6
	CLK3|P49761
	CREB3L3|Q68CJ9
	ANKRD42|Q8N9B4
	MLXIPL|Q9NP71
	MNT|Q99583
	ZNF488|Q96MN9
	STK40|Q8N2I9
	SMAD5|Q99717
	KLF13|Q9Y2Y9
	PDLIM7|Q9NR12
	SNCAIP|Q9Y6H5
	MPDZ|O75970
	ONECUT1|Q9UBC0
	AURKB|Q96GD4
	UHMK1|Q8TAS1
	ASCC1|Q8N9N2
	MEIS2|O14770
	MTMR3|Q13615
	FGD3|Q5JSP0
	CLIP3|Q96DZ5
	OSBP|P22059
	ANKRD1|Q15327
	MAPK8IP1|Q9UQF2
	MXI1|P50539
	SIX4|Q9UIU6
	PPP2R3B|Q9Y5P8
	TBP|P20226
	PLEKHB1|Q9UF11
	NEK1|Q96PY6
	DOCK11|Q5JSL3
	DAB1|O75553
	FGD4|Q96M96
	FLII|Q13045
	INVS|Q9Y283
	ZBTB33|Q86T24
	TLR1|Q15399
	ABLIM1|O14639
	CYTH2|Q99418
	JDP2|Q8WYK2
	LDB3|O75112
	PLK1|P53350
	FGD1|P98174
	RUFY1|Q96T51
	CAND2|O75155
	SNX16|P57768
	ZFP42|Q96MM3
	KANK2|Q63ZY3
	PPP1R42|Q7Z4L9
	PBX1|P40424
	GP5|P40197
	PRF1|P14222
	LNX1|Q8TBB1
	CYTH1|Q15438
	SCYL1|Q96KG9
	ZFYVE26|Q68DK2
	ONECUT2|O95948
	MAX|P61244
	SYMPK|Q92797
	CYTH4|Q9UIA0
	SIX1|Q15475
	ZFYVE28|Q9HCC9
	DGCR8|Q8WYQ5
	PKNOX2|Q96KN3
	RGS2|P41220
	STK16|O75716
	UBR4|Q5T4S7
	PLK3|Q9H4B4
	TGIF2|Q9GZN2
	MXD1|Q05195
	PLEKHB2|Q96CS7
	LHX9|Q9NQ69
	TRRAP|Q9Y4A5
	LIN7C|Q9NUP9
	CLK1|P49759
	SIPA1L1|O43166
	PSKH1|P11801
	PKNOX1|P55347
	OSBPL1A|Q9BXW6
	INADL|Q8NI35
	LMO1|P25800
	LUM|P51884
	STK33|Q9BYT3
	PRICKLE4|Q2TBC4
	MTMR4|Q9NYA4
	APBA2|Q99767
	TRPV2|Q9Y5S1
	CYTH3|O43739
	PXK|Q7Z7A4
	AKT3|Q9Y243
	APBA1|Q02410
	SCYL2|Q6P3W7
	OGFRL1|Q5TC84
	PICK1|Q9NRD5
	SGK071|Q8NE28
	H2AFX|P16104
	PIDD|Q9HB75
	CDK18|Q07002
	SNRPD3|P62318
	MIB2|Q96AX9
	AURKA|O14965
	STXBP4|Q6ZWJ1
	FGD2|Q7Z6J4
	PLEKHA3|Q9HB20
	PIKFYVE|Q9Y2I7
	PHLPP2|Q6ZVD8
	MUC4|Q99102
	PLEKHF1|Q96S99
	NSMCE1|Q8WV22
	SNTG1|Q9NSN8
	RSF1|Q96T23
	PPP1R27|Q86WC6
	FRMPD2|Q68DX3
	RPGRIP1L|Q68CZ1
	CDK13|Q14004
	PLEKHF2|Q9H8W4
	SNTB1|Q13884
	AAK1|Q2M2I8
	GULP1|Q9UBP9
	LHX2|P50458
	HSCB|Q8IWL3
	PLK2|Q9NYY3
	ZFYVE1|Q9HBF4
	LMX1B|O60663
	LIMS2|Q7Z4I7
	DR1|Q01658
	PPP1R7|Q15435
[Predicted cross-talk components between TGFBeta and FGF1]
	ZFYVE27|Q5T4F4
	BUB1B|O60566
	TNS4|Q8IZW8
	TENM1|Q9UKZ4
	INSC|Q1MX18
	FGD5|Q6ZNL6
	CLK3|P49761
	CREB3L3|Q68CJ9
	ANKRD42|Q8N9B4
	RAD23A|P54725
	STK40|Q8N2I9
	CDKN1C|P49918
	IPO5|O00410
	SNCAIP|Q9Y6H5
	UHMK1|Q8TAS1
	TENM4|Q6N022
	MTMR3|Q13615
	FGD3|Q5JSP0
	CLIP3|Q96DZ5
	OSBP|P22059
	MAPK8IP1|Q9UQF2
	PLEKHB1|Q9UF11
	NEK1|Q96PY6
	DOCK11|Q5JSL3
	FGD4|Q96M96
	INVS|Q9Y283
	CYTH2|Q99418
	JDP2|Q8WYK2
	PLK1|P53350
	DUSP13|Q9UII6
	FGD1|P98174
	RUFY1|Q96T51
	CAND2|O75155
	SNX16|P57768
	XPOT|O43592
	KANK2|Q63ZY3
	TNPO1|Q92973
	KPNA7|A9QM74
	CYTH1|Q15438
	SCYL1|Q96KG9
	ZFYVE26|Q68DK2
	XPO5|Q9HAV4
	SYMPK|Q92797
	CYTH4|Q9UIA0
	ZFYVE28|Q9HCC9
	CCNO|P22674
	IPO13|O94829
	XPO6|Q96QU8
	PLEKHB2|Q96CS7
	TRRAP|Q9Y4A5
	CSE1L|P55060
	KPNA5|O15131
	CLK1|P49759
	PPP4R4|Q6NUP7
	OSBPL1A|Q9BXW6
	TENM2|Q9NT68
	KPNA4|O00629
	STK33|Q9BYT3
	MTMR4|Q9NYA4
	TRPV2|Q9Y5S1
	CYTH3|O43739
	PXK|Q7Z7A4
	AKT3|Q9Y243
	SCYL2|Q6P3W7
	SGK071|Q8NE28
	H2AFX|P16104
	CDK18|Q07002
	MIB2|Q96AX9
	CCNE2|O96020
	RELN|P78509
	PPP2CB|P62714
	IPO9|Q96P70
	FGD2|Q7Z6J4
	CCNA1|P78396
	PLEKHA3|Q9HB20
	PIKFYVE|Q9Y2I7
	PLEKHF1|Q96S99
	NSMCE1|Q8WV22
	PPP1R27|Q86WC6
	CCNB3|Q8WWL7
	CDK13|Q14004
	PLEKHF2|Q9H8W4
	AAK1|Q2M2I8
	GULP1|Q9UBP9
	ZFYVE1|Q9HBF4
[Predicted cross-talk components between TGFBeta and FSH]
	CLK3|P49761
	STK40|Q8N2I9
	OSBP|P22059
	PLEKHB1|Q9UF11
	NEK1|Q96PY6
	DOCK11|Q5JSL3
	CYTH2|Q99418
	PLK1|P53350
	CAND2|O75155
	CYTH1|Q15438
	SYMPK|Q92797
	CYTH4|Q9UIA0
	PLEKHB2|Q96CS7
	TRRAP|Q9Y4A5
	CLK1|P49759
	STK33|Q9BYT3
	CYTH3|O43739
	AKT3|Q9Y243
	SCYL2|Q6P3W7
	SGK071|Q8NE28
	PLEKHA3|Q9HB20
	NSMCE1|Q8WV22
	AAK1|Q2M2I8
[Predicted cross-talk components between TGFBeta and Gastrin]
	GOLGA3|Q08378
	LIMA1|Q9UHB6
	BUB1B|O60566
	NEUROD4|Q9HD90
	NEUROD2|Q15784
	TNS4|Q8IZW8
	INSC|Q1MX18
	TRPV1|Q8NER1
	LHX8|Q68G74
	CLK3|P49761
	MAN2A1|Q16706
	CREB3L3|Q68CJ9
	ANKRD42|Q8N9B4
	ZNF488|Q96MN9
	BARD1|Q99728
	STK40|Q8N2I9
	KLF13|Q9Y2Y9
	PDLIM7|Q9NR12
	CDKN1C|P49918
	SNCAIP|Q9Y6H5
	UHMK1|Q8TAS1
	ULK2|Q8IYT8
	CLIP3|Q96DZ5
	OSBP|P22059
	ANKRD1|Q15327
	MAPK8IP1|Q9UQF2
	GABPB1|Q06547
	CDC42BPG|Q6DT37
	PLEKHB1|Q9UF11
	NEK1|Q96PY6
	DOCK11|Q5JSL3
	INVS|Q9Y283
	ULK1|O75385
	ZBTB33|Q86T24
	ABLIM1|O14639
	CYTH2|Q99418
	JDP2|Q8WYK2
	LDB3|O75112
	PLK1|P53350
	CAND2|O75155
	SNX16|P57768
	JAZF1|Q86VZ6
	ZFP42|Q96MM3
	STK38L|Q9Y2H1
	KANK2|Q63ZY3
	CARD10|Q9BWT7
	KPNA7|A9QM74
	CYTH1|Q15438
	SYMPK|Q92797
	CYTH4|Q9UIA0
	GABPB2|Q8TAK5
	PLEKHB2|Q96CS7
	LHX9|Q9NQ69
	TRRAP|Q9Y4A5
	CLK1|P49759
	OSBPL1A|Q9BXW6
	CARD9|Q9H257
	LMO1|P25800
	MIB1|Q86YT6
	KPNA4|O00629
	STK33|Q9BYT3
	PRICKLE4|Q2TBC4
	TRPV2|Q9Y5S1
	CYTH3|O43739
	CDC42BPB|Q9Y5S2
	PXK|Q7Z7A4
	AKT3|Q9Y243
	SCYL2|Q6P3W7
	MAST1|Q9Y2H9
	MAST2|Q6P0Q8
	SGK071|Q8NE28
	H2AFX|P16104
	SNRPD3|P62318
	MIB2|Q96AX9
	PLEKHA3|Q9HB20
	MUC4|Q99102
	NSMCE1|Q8WV22
	PPP1R27|Q86WC6
	AAK1|Q2M2I8
	GULP1|Q9UBP9
	ANKRD27|Q96NW4
	LHX2|P50458
	HSCB|Q8IWL3
	LMX1B|O60663
	LIMS2|Q7Z4I7
	BHLHE22|Q8NFJ8
	CDC42BPA|Q5VT25
[Predicted cross-talk components between TGFBeta and Ghrelin]
	AURKC|Q9UQB9
	TNS4|Q8IZW8
	INSC|Q1MX18
	TRPV1|Q8NER1
	CLK3|P49761
	ANKRD42|Q8N9B4
	BARD1|Q99728
	STK40|Q8N2I9
	SNCAIP|Q9Y6H5
	AURKB|Q96GD4
	UHMK1|Q8TAS1
	ULK2|Q8IYT8
	CLIP3|Q96DZ5
	OSBP|P22059
	ANKRD1|Q15327
	MAPK8IP1|Q9UQF2
	GABPB1|Q06547
	PLEKHB1|Q9UF11
	NEK1|Q96PY6
	DOCK11|Q5JSL3
	INVS|Q9Y283
	ULK1|O75385
	CYTH2|Q99418
	PLK1|P53350
	CAND2|O75155
	SNX16|P57768
	KANK2|Q63ZY3
	KPNA7|A9QM74
	CYTH1|Q15438
	SYMPK|Q92797
	CYTH4|Q9UIA0
	GABPB2|Q8TAK5
	STK16|O75716
	PLK3|Q9H4B4
	PLEKHB2|Q96CS7
	TRRAP|Q9Y4A5
	CLK1|P49759
	PSKH1|P11801
	OSBPL1A|Q9BXW6
	MIB1|Q86YT6
	KPNA4|O00629
	STK33|Q9BYT3
	TRPV2|Q9Y5S1
	CYTH3|O43739
	PXK|Q7Z7A4
	AKT3|Q9Y243
	SCYL2|Q6P3W7
	SGK071|Q8NE28
	MIB2|Q96AX9
	AURKA|O14965
	PLEKHA3|Q9HB20
	NSMCE1|Q8WV22
	DNAH1|Q9P2D7
	PPP1R27|Q86WC6
	AAK1|Q2M2I8
	GULP1|Q9UBP9
	ANKRD27|Q96NW4
	PLK2|Q9NYY3
[Predicted cross-talk components between TGFBeta and Hedgehog]
	INSC|Q1MX18
	STK40|Q8N2I9
	OSBP|P22059
	PLEKHB1|Q9UF11
	NEK1|Q96PY6
	DOCK11|Q5JSL3
	CYTH2|Q99418
	PLK1|P53350
	KPNA7|A9QM74
	CYTH1|Q15438
	CYTH4|Q9UIA0
	PLEKHB2|Q96CS7
	KPNA4|O00629
	STK33|Q9BYT3
	CTTNBP2NL|Q9P2B4
	CYTH3|O43739
	AKT3|Q9Y243
	SCYL2|Q6P3W7
	PLEKHA3|Q9HB20
[Predicted cross-talk components between TGFBeta and ID]
	NEUROD4|Q9HD90
	NEUROD2|Q15784
	CLK3|P49761
	ANKRD42|Q8N9B4
	STK40|Q8N2I9
	SNCAIP|Q9Y6H5
	CLIP3|Q96DZ5
	OSBP|P22059
	PLEKHB1|Q9UF11
	NEK1|Q96PY6
	DOCK11|Q5JSL3
	INVS|Q9Y283
	CYTH2|Q99418
	PLK1|P53350
	SNX16|P57768
	ATF5|Q9Y2D1
	KANK2|Q63ZY3
	CYTH1|Q15438
	SCYL1|Q96KG9
	SYMPK|Q92797
	CYTH4|Q9UIA0
	PLEKHB2|Q96CS7
	CLK1|P49759
	OSBPL1A|Q9BXW6
	STK33|Q9BYT3
	TRPV2|Q9Y5S1
	CYTH3|O43739
	AKT3|Q9Y243
	SCYL2|Q6P3W7
	SGK071|Q8NE28
	CDK18|Q07002
	MIB2|Q96AX9
	PLEKHA3|Q9HB20
	NSMCE1|Q8WV22
	PPP1R27|Q86WC6
	CDK13|Q14004
	BHLHE22|Q8NFJ8
[Predicted cross-talk components between TGFBeta and Kit]
	AURKC|Q9UQB9
	PGR|P06401
	BUB1B|O60566
	TNS4|Q8IZW8
	CLK3|P49761
	CREB3L3|Q68CJ9
	BRWD1|Q9NSI6
	STK40|Q8N2I9
	AURKB|Q96GD4
	UHMK1|Q8TAS1
	PHIP|Q8WWQ0
	OSBP|P22059
	MAPK8IP1|Q9UQF2
	PLEKHB1|Q9UF11
	NEK1|Q96PY6
	DOCK11|Q5JSL3
	CYTH2|Q99418
	JDP2|Q8WYK2
	PLK1|P53350
	CAND2|O75155
	JAZF1|Q86VZ6
	CYTH1|Q15438
	SCYL1|Q96KG9
	SYMPK|Q92797
	CYTH4|Q9UIA0
	STK16|O75716
	PLK3|Q9H4B4
	PLEKHB2|Q96CS7
	TRRAP|Q9Y4A5
	CLK1|P49759
	STK33|Q9BYT3
	CYTH3|O43739
	PXK|Q7Z7A4
	AKT3|Q9Y243
	SCYL2|Q6P3W7
	SGK071|Q8NE28
	H2AFX|P16104
	CDK18|Q07002
	AURKA|O14965
	PLEKHA3|Q9HB20
	NSMCE1|Q8WV22
	RSF1|Q96T23
	CDK13|Q14004
	AAK1|Q2M2I8
	GULP1|Q9UBP9
	PLK2|Q9NYY3
[Predicted cross-talk components between TGFBeta and Leptin]
	GOLGA3|Q08378
	BATF|Q16520
	BUB1B|O60566
	TNS4|Q8IZW8
	TRPV1|Q8NER1
	CLK3|P49761
	MAN2A1|Q16706
	CREB3L3|Q68CJ9
	ANKRD42|Q8N9B4
	BRWD1|Q9NSI6
	ZNF488|Q96MN9
	BARD1|Q99728
	TNFAIP6|P98066
	STK40|Q8N2I9
	KLF13|Q9Y2Y9
	SNCAIP|Q9Y6H5
	UHMK1|Q8TAS1
	PHIP|Q8WWQ0
	ULK2|Q8IYT8
	ANP32E|Q9BTT0
	TAB1|Q15750
	CLIP3|Q96DZ5
	OSBP|P22059
	ANKRD1|Q15327
	MAPK8IP1|Q9UQF2
	GABPB1|Q06547
	CDC42BPG|Q6DT37
	PLEKHB1|Q9UF11
	NEK1|Q96PY6
	DOCK11|Q5JSL3
	INVS|Q9Y283
	ULK1|O75385
	ZBTB33|Q86T24
	CYTH2|Q99418
	JDP2|Q8WYK2
	PLK1|P53350
	ESRRG|P62508
	CAND2|O75155
	SNX16|P57768
	JAZF1|Q86VZ6
	ZFP42|Q96MM3
	STK38L|Q9Y2H1
	KANK2|Q63ZY3
	CARD10|Q9BWT7
	CYTH1|Q15438
	SYMPK|Q92797
	CYTH4|Q9UIA0
	GABPB2|Q8TAK5
	GREM2|Q9H772
	PLEKHB2|Q96CS7
	TRRAP|Q9Y4A5
	CLK1|P49759
	OSBPL1A|Q9BXW6
	CARD9|Q9H257
	MIB1|Q86YT6
	STK33|Q9BYT3
	TRPV2|Q9Y5S1
	CYTH3|O43739
	CDC42BPB|Q9Y5S2
	PXK|Q7Z7A4
	AKT3|Q9Y243
	SCYL2|Q6P3W7
	MAST1|Q9Y2H9
	MAST2|Q6P0Q8
	SGK071|Q8NE28
	TNIK|Q9UKE5
	MIB2|Q96AX9
	PLEKHA3|Q9HB20
	NSMCE1|Q8WV22
	LYVE1|Q9Y5Y7
	STAB1|Q9NY15
	PPP1R27|Q86WC6
	AAK1|Q2M2I8
	GULP1|Q9UBP9
	ANKRD27|Q96NW4
	CDC42BPA|Q5VT25
[Predicted cross-talk components between TGFBeta and OSM]
	LIMA1|Q9UHB6
	BATF|Q16520
	BUB1B|O60566
	TNS4|Q8IZW8
	TRPV1|Q8NER1
	LHX8|Q68G74
	CLK3|P49761
	CREB3L3|Q68CJ9
	ANKRD42|Q8N9B4
	BRWD1|Q9NSI6
	BARD1|Q99728
	STK40|Q8N2I9
	PDLIM7|Q9NR12
	SNCAIP|Q9Y6H5
	UHMK1|Q8TAS1
	PHIP|Q8WWQ0
	CLIP3|Q96DZ5
	OSBP|P22059
	ANKRD1|Q15327
	MAPK8IP1|Q9UQF2
	GABPB1|Q06547
	PLEKHB1|Q9UF11
	NEK1|Q96PY6
	DOCK11|Q5JSL3
	INVS|Q9Y283
	ABLIM1|O14639
	CYTH2|Q99418
	JDP2|Q8WYK2
	LDB3|O75112
	PLK1|P53350
	CAND2|O75155
	SNX16|P57768
	JAZF1|Q86VZ6
	KANK2|Q63ZY3
	CYTH1|Q15438
	SCYL1|Q96KG9
	SYMPK|Q92797
	CYTH4|Q9UIA0
	GABPB2|Q8TAK5
	ATF6|P18850
	PLEKHB2|Q96CS7
	LHX9|Q9NQ69
	TRRAP|Q9Y4A5
	CLK1|P49759
	OSBPL1A|Q9BXW6
	LMO1|P25800
	MIB1|Q86YT6
	STK33|Q9BYT3
	PRICKLE4|Q2TBC4
	TRPV2|Q9Y5S1
	CYTH3|O43739
	PXK|Q7Z7A4
	AKT3|Q9Y243
	SCYL2|Q6P3W7
	SGK071|Q8NE28
	H2AFX|P16104
	CDK18|Q07002
	MIB2|Q96AX9
	PLEKHA3|Q9HB20
	NSMCE1|Q8WV22
	RSF1|Q96T23
	PPP1R27|Q86WC6
	CDK13|Q14004
	GULP1|Q9UBP9
	ANKRD27|Q96NW4
	LHX2|P50458
	HSCB|Q8IWL3
	LMX1B|O60663
	LIMS2|Q7Z4I7
[Predicted cross-talk components between TGFBeta and Prolactin]
	LIMA1|Q9UHB6
	BATF|Q16520
	BUB1B|O60566
	TNS4|Q8IZW8
	TRPV1|Q8NER1
	LHX8|Q68G74
	CLK3|P49761
	CREB3L3|Q68CJ9
	ANKRD42|Q8N9B4
	BRWD1|Q9NSI6
	MLXIPL|Q9NP71
	MNT|Q99583
	BARD1|Q99728
	STK40|Q8N2I9
	PDLIM7|Q9NR12
	SNCAIP|Q9Y6H5
	KIF21B|O75037
	UHMK1|Q8TAS1
	PHIP|Q8WWQ0
	CLIP3|Q96DZ5
	OSBP|P22059
	ANKRD1|Q15327
	MAPK8IP1|Q9UQF2
	MXI1|P50539
	GABPB1|Q06547
	PLEKHB1|Q9UF11
	NEK1|Q96PY6
	DOCK11|Q5JSL3
	INVS|Q9Y283
	ABLIM1|O14639
	CYTH2|Q99418
	JDP2|Q8WYK2
	LDB3|O75112
	PLK1|P53350
	ESRRG|P62508
	CAND2|O75155
	SNX16|P57768
	KANK2|Q63ZY3
	CYTH1|Q15438
	MAX|P61244
	SYMPK|Q92797
	CYTH4|Q9UIA0
	GABPB2|Q8TAK5
	MXD1|Q05195
	PLEKHB2|Q96CS7
	LHX9|Q9NQ69
	TRRAP|Q9Y4A5
	CLK1|P49759
	OSBPL1A|Q9BXW6
	LMO1|P25800
	MIB1|Q86YT6
	STK33|Q9BYT3
	PRICKLE4|Q2TBC4
	TRPV2|Q9Y5S1
	CYTH3|O43739
	PXK|Q7Z7A4
	AKT3|Q9Y243
	SCYL2|Q6P3W7
	SGK071|Q8NE28
	H2AFX|P16104
	SNRPD3|P62318
	MIB2|Q96AX9
	PPP2CB|P62714
	PLEKHA3|Q9HB20
	MUC4|Q99102
	NSMCE1|Q8WV22
	DNAH1|Q9P2D7
	PPP1R27|Q86WC6
	TEP1|Q99973
	AAK1|Q2M2I8
	GULP1|Q9UBP9
	ANKRD27|Q96NW4
	LHX2|P50458
	HSCB|Q8IWL3
	LMX1B|O60663
	LIMS2|Q7Z4I7
[Predicted cross-talk components between TGFBeta and RAGE]
	GOLGA3|Q08378
	BUB1B|O60566
	TNS4|Q8IZW8
	TRPV1|Q8NER1
	CLK3|P49761
	MAN2A1|Q16706
	CREB3L3|Q68CJ9
	ANKRD42|Q8N9B4
	ZNF488|Q96MN9
	BARD1|Q99728
	STK40|Q8N2I9
	SMAD5|Q99717
	KLF13|Q9Y2Y9
	SNCAIP|Q9Y6H5
	ULK2|Q8IYT8
	CLIP3|Q96DZ5
	OSBP|P22059
	ANKRD1|Q15327
	MAPK8IP1|Q9UQF2
	GABPB1|Q06547
	CDC42BPG|Q6DT37
	PLEKHB1|Q9UF11
	NEK1|Q96PY6
	DOCK11|Q5JSL3
	INVS|Q9Y283
	ULK1|O75385
	ZBTB33|Q86T24
	CYTH2|Q99418
	JDP2|Q8WYK2
	PLK1|P53350
	SNX16|P57768
	JAZF1|Q86VZ6
	ZFP42|Q96MM3
	STK38L|Q9Y2H1
	KANK2|Q63ZY3
	CARD10|Q9BWT7
	CYTH1|Q15438
	SCYL1|Q96KG9
	SYMPK|Q92797
	CYTH4|Q9UIA0
	GABPB2|Q8TAK5
	CCNO|P22674
	PLEKHB2|Q96CS7
	CLK1|P49759
	OSBPL1A|Q9BXW6
	CARD9|Q9H257
	MIB1|Q86YT6
	STK33|Q9BYT3
	TRPV2|Q9Y5S1
	CYTH3|O43739
	CDC42BPB|Q9Y5S2
	AKT3|Q9Y243
	SCYL2|Q6P3W7
	MAST1|Q9Y2H9
	MAST2|Q6P0Q8
	SGK071|Q8NE28
	CDK18|Q07002
	TNIK|Q9UKE5
	MIB2|Q96AX9
	CCNE2|O96020
	CCNA1|P78396
	PLEKHA3|Q9HB20
	NSMCE1|Q8WV22
	PPP1R27|Q86WC6
	CCNB3|Q8WWL7
	CDK13|Q14004
	GULP1|Q9UBP9
	ANKRD27|Q96NW4
	CDC42BPA|Q5VT25
[Predicted cross-talk components between TGFBeta and RANKL]
	TRIM47|Q96LD4
	BATF|Q16520
	BUB1B|O60566
	RNF138|Q8WVD3
	RC3H2|Q9HBD1
	TRPV1|Q8NER1
	CLK3|P49761
	CREB3L3|Q68CJ9
	ANKRD42|Q8N9B4
	BARD1|Q99728
	STK40|Q8N2I9
	PHRF1|Q9P1Y6
	SNCAIP|Q9Y6H5
	ULK2|Q8IYT8
	RC3H1|Q5TC82
	CLIP3|Q96DZ5
	OSBP|P22059
	ANKRD1|Q15327
	GABPB1|Q06547
	PLEKHB1|Q9UF11
	NEK1|Q96PY6
	DOCK11|Q5JSL3
	INVS|Q9Y283
	ULK1|O75385
	CYTH2|Q99418
	JDP2|Q8WYK2
	PLK1|P53350
	CAND2|O75155
	SNX16|P57768
	JAZF1|Q86VZ6
	FBXO40|Q9UH90
	KANK2|Q63ZY3
	RNF123|Q5XPI4
	RNF187|Q5TA31
	CYTH1|Q15438
	CYTH4|Q9UIA0
	GABPB2|Q8TAK5
	RNF20|Q5VTR2
	PLEKHB2|Q96CS7
	TRRAP|Q9Y4A5
	RNF10|Q8N5U6
	CLK1|P49759
	RNF169|Q8NCN4
	OSBPL1A|Q9BXW6
	MIB1|Q86YT6
	STK33|Q9BYT3
	TRPV2|Q9Y5S1
	CYTH3|O43739
	AKT3|Q9Y243
	SCYL2|Q6P3W7
	RPL12|P30050
	RNF41|Q9H4P4
	SGK071|Q8NE28
	TNIK|Q9UKE5
	MIB2|Q96AX9
	PLEKHA3|Q9HB20
	RSF1|Q96T23
	PPP1R27|Q86WC6
	AAK1|Q2M2I8
	ANKRD27|Q96NW4
[Predicted cross-talk components between TGFBeta and TSH]
	AURKC|Q9UQB9
	BUB1B|O60566
	TRPV1|Q8NER1
	CLK3|P49761
	BARD1|Q99728
	STK40|Q8N2I9
	AURKB|Q96GD4
	ULK2|Q8IYT8
	OSBP|P22059
	ANKRD1|Q15327
	MAPK8IP1|Q9UQF2
	GABPB1|Q06547
	PLEKHB1|Q9UF11
	NEK1|Q96PY6
	DOCK11|Q5JSL3
	ULK1|O75385
	CYTH2|Q99418
	PLK1|P53350
	CAND2|O75155
	JAZF1|Q86VZ6
	CYTH1|Q15438
	SCYL1|Q96KG9
	SYMPK|Q92797
	CYTH4|Q9UIA0
	GABPB2|Q8TAK5
	CCNO|P22674
	STK16|O75716
	PLK3|Q9H4B4
	PLEKHB2|Q96CS7
	TRRAP|Q9Y4A5
	CLK1|P49759
	MIB1|Q86YT6
	STK33|Q9BYT3
	CYTH3|O43739
	AKT3|Q9Y243
	SCYL2|Q6P3W7
	SGK071|Q8NE28
	CDK18|Q07002
	TNIK|Q9UKE5
	CCNE2|O96020
	AURKA|O14965
	CCNA1|P78396
	PLEKHA3|Q9HB20
	NSMCE1|Q8WV22
	CCNB3|Q8WWL7
	CDK13|Q14004
	AAK1|Q2M2I8
	GULP1|Q9UBP9
	ANKRD27|Q96NW4
	PLK2|Q9NYY3
[Predicted cross-talk components between TGFBeta and TSLP]
	SKA3|Q8IX90
	LIMA1|Q9UHB6
	BUB1B|O60566
	LRIF1|Q5T3J3
	TENM1|Q9UKZ4
	TRPV1|Q8NER1
	LHX8|Q68G74
	TRABD2B|A6NFA1
	CLK3|P49761
	ANKRD42|Q8N9B4
	BARD1|Q99728
	RAD23A|P54725
	STK40|Q8N2I9
	PDLIM7|Q9NR12
	SNCAIP|Q9Y6H5
	YAF2|Q8IY57
	TENM4|Q6N022
	DPP3|Q9NY33
	UQCRC2|P22695
	CLIP3|Q96DZ5
	OSBP|P22059
	ANKRD1|Q15327
	MAPK8IP1|Q9UQF2
	GABPB1|Q06547
	PLEKHB1|Q9UF11
	NEK1|Q96PY6
	DOCK11|Q5JSL3
	INVS|Q9Y283
	ABLIM1|O14639
	CYTH2|Q99418
	LDB3|O75112
	PLK1|P53350
	CAND2|O75155
	SNX16|P57768
	JAZF1|Q86VZ6
	CWC22|Q9HCG8
	KANK2|Q63ZY3
	ZRANB2|O95218
	CYTH1|Q15438
	CYTH4|Q9UIA0
	GABPB2|Q8TAK5
	ATF6|P18850
	PLEKHB2|Q96CS7
	LHX9|Q9NQ69
	TRRAP|Q9Y4A5
	SUPT6H|Q7KZ85
	RYBP|Q8N488
	CLK1|P49759
	OSBPL1A|Q9BXW6
	LMO1|P25800
	MIB1|Q86YT6
	TENM2|Q9NT68
	TRABD2A|Q86V40
	STK33|Q9BYT3
	PRICKLE4|Q2TBC4
	OGFOD1|Q8N543
	TRPV2|Q9Y5S1
	CYTH3|O43739
	BRCC3|P46736
	AKT3|Q9Y243
	SCYL2|Q6P3W7
	SGK071|Q8NE28
	H2AFX|P16104
	PPP6R2|O75170
	MIB2|Q96AX9
	RELN|P78509
	PLEKHA3|Q9HB20
	DNAH1|Q9P2D7
	RSF1|Q96T23
	PPP1R27|Q86WC6
	GULP1|Q9UBP9
	ANKRD27|Q96NW4
	LHX2|P50458
	HSCB|Q8IWL3
	LMX1B|O60663
	LIMS2|Q7Z4I7
[Predicted cross-talk components between TGFBeta and TWEAK]
	BUB1B|O60566
	INSC|Q1MX18
	TRPV1|Q8NER1
	CLK3|P49761
	CREB3L3|Q68CJ9
	ANKRD42|Q8N9B4
	BARD1|Q99728
	STK40|Q8N2I9
	SNCAIP|Q9Y6H5
	UHMK1|Q8TAS1
	ULK2|Q8IYT8
	CLIP3|Q96DZ5
	OSBP|P22059
	ANKRD1|Q15327
	GABPB1|Q06547
	PLEKHB1|Q9UF11
	NEK1|Q96PY6
	DOCK11|Q5JSL3
	INVS|Q9Y283
	ULK1|O75385
	CYTH2|Q99418
	JDP2|Q8WYK2
	PLK1|P53350
	SNX16|P57768
	KANK2|Q63ZY3
	KPNA7|A9QM74
	CYTH1|Q15438
	CYTH4|Q9UIA0
	GABPB2|Q8TAK5
	PLEKHB2|Q96CS7
	CLK1|P49759
	OSBPL1A|Q9BXW6
	MIB1|Q86YT6
	KPNA4|O00629
	STK33|Q9BYT3
	TRPV2|Q9Y5S1
	CYTH3|O43739
	PXK|Q7Z7A4
	AKT3|Q9Y243
	SCYL2|Q6P3W7
	OGFRL1|Q5TC84
	SGK071|Q8NE28
	MIB2|Q96AX9
	PLEKHA3|Q9HB20
	PPP1R27|Q86WC6
	ANKRD27|Q96NW4
[Predicted cross-talk components between TNF and Wnt]
	VRK3|Q8IV63
	PEAK1|Q9H792
	SYTL2|Q9HCH5
	NEK6|Q9HC98
	BUB1B|O60566
	C2CD5|Q86YS7
	RNF7|Q9UBF6
	CREB3L3|Q68CJ9
	WNK4|Q96J92
	PDC|P20941
	MARK1|Q9P0L2
	KIF21B|O75037
	UHMK1|Q8TAS1
	PINK1|Q9BXM7
	RHOV|Q96L33
	DGKE|P52429
	CSNK2A2|P19784
	SET|Q01105
	JDP2|Q8WYK2
	SLC40A1|Q9NP59
	WEE1|P30291
	TTBK2|Q6IQ55
	NPR2|P20594
	SYMPK|Q92797
	NEK7|Q8TDX7
	VRK1|Q99986
	PPEF2|O14830
	CLK1|P49759
	PPP1CB|P62140
	PXK|Q7Z7A4
	PPP3CC|P48454
	SGK071|Q8NE28
	GRK7|Q8WTQ7
	PPP2CB|P62714
	RASD1|Q9Y272
	NSMCE1|Q8WV22
	PKN3|Q6P5Z2
	VRK2|Q86Y07
	STK17B|O94768
	TEP1|Q99973
	SYTL3|Q4VX76
	CSNK1A1L|Q8N752
	ANAPC11|Q9NYG5
	MARK4|Q96L34
	RHOF|Q9HBH0
	MARK3|P27448
	ZSWIM2|Q8NEG5
	TNNI3K|Q59H18
[Predicted cross-talk components between TNF and IL]
	IFT122|Q9HBG6
	PEAK1|Q9H792
	FOXF2|Q12947
	SYTL2|Q9HCH5
	RAE1|P78406
	TRIM47|Q96LD4
	BATF|Q16520
	TLE3|Q04726
	BUB1B|O60566
	FOXC2|Q99958
	RNF138|Q8WVD3
	TNS4|Q8IZW8
	FOXO6|A8MYZ6
	C2CD5|Q86YS7
	PAK4|O96013
	WRAP53|Q9BUR4
	RC3H2|Q9HBD1
	DOK7|Q18PE1
	TRPV1|Q8NER1
	CLK3|P49761
	WDR77|Q9BQA1
	CREB3L3|Q68CJ9
	ANKRD42|Q8N9B4
	BRWD1|Q9NSI6
	ADAD1|Q96M93
	BARD1|Q99728
	MLST8|Q9BVC4
	FOXS1|O43638
	RRP9|O43818
	PHRF1|Q9P1Y6
	SNCAIP|Q9Y6H5
	UHMK1|Q8TAS1
	PHIP|Q8WWQ0
	LRTOMT|Q8WZ04
	FOXE1|O00358
	ULK2|Q8IYT8
	RNF17|Q9BXT8
	RC3H1|Q5TC82
	TLE4|Q04727
	CLIP3|Q96DZ5
	BOK|Q9UMX3
	TRANK1|O15050
	ANKRD1|Q15327
	FOXN3|O00409
	FOXK1|P85037
	GABPB1|Q06547
	ST13|P50502
	PINK1|Q9BXM7
	RHOV|Q96L33
	MAPKAPK3|Q16644
	INVS|Q9Y283
	ULK1|O75385
	FOXP3|Q9BZS1
	TLE2|Q04725
	KSR2|Q6VAB6
	TDRD1|Q9BXT4
	MDFIC|Q9P1T7
	MCL1|Q07820
	JDP2|Q8WYK2
	CAND2|O75155
	SNX16|P57768
	FOXF1|Q12946
	FOXP4|Q8IVH2
	ZAK|Q9NYL2
	ESRRA|P11474
	FBXO40|Q9UH90
	KANK2|Q63ZY3
	FOXP2|O15409
	HSPB9|Q9BQS6
	RPS19|P39019
	RNF123|Q5XPI4
	FOXA2|Q9Y261
	STRN|O43815
	PWP2|Q15269
	RNF187|Q5TA31
	CPEB2|Q7Z5Q1
	BAK1|Q16611
	SYMPK|Q92797
	BCL2A1|Q16548
	GABPB2|Q8TAK5
	BCL2L14|Q9BZR8
	RNF20|Q5VTR2
	WDR6|Q9NNW5
	TRRAP|Q9Y4A5
	RNF10|Q8N5U6
	NR3C2|P08235
	NBEA|Q8NFP9
	CLK1|P49759
	RNF169|Q8NCN4
	HSPB8|Q9UJY1
	TLE1|Q04724
	FOXM1|Q08050
	MAPKAPK5|Q8IW41
	HSPB6|O14558
	PODXL|O00592
	PAK2|Q13177
	OSBPL1A|Q9BXW6
	FOXD1|Q16676
	MIB1|Q86YT6
	UBD|O15205
	PAK7|Q9P286
	TRPV2|Q9Y5S1
	PXK|Q7Z7A4
	NFIL3|Q16649
	DOCK9|Q9BZ29
	OGFRL1|Q5TC84
	RNF41|Q9H4P4
	KATNB1|Q9BVA0
	SLC3A2|P08195
	SGK071|Q8NE28
	H2AFX|P16104
	BCL2L2|Q92843
	CNKSR1|Q969H4
	ELP4|Q96EB1
	TNIK|Q9UKE5
	GRK7|Q8WTQ7
	PLAA|Q9Y263
	MIB2|Q96AX9
	PPP2CB|P62714
	FOXC1|Q12948
	RASD1|Q9Y272
	NEK9|Q8TD19
	NSMCE1|Q8WV22
	FBXW4|P57775
	PPP1R27|Q86WC6
	TDRD7|Q8NHU6
	LETM1|O95202
	TPR|P12270
	FOXP1|Q9H334
	STK17B|O94768
	APAF1|O14727
	AAK1|Q2M2I8
	SYTL3|Q4VX76
	ANKRD27|Q96NW4
	SNRNP40|Q96DI7
	PAFAH1B1|P43034
	FOXL2|P58012
	WDR62|O43379
	STRN3|Q13033
	RHOF|Q9HBH0
	IPCEF1|Q8WWN9
	WDR16|Q8N1V2
[Predicted cross-talk components between TNF and Alpha6]
	PEAK1|Q9H792
	SYTL2|Q9HCH5
	BATF|Q16520
	BUB1B|O60566
	TNS4|Q8IZW8
	MAP3K9|P80192
	C2CD5|Q86YS7
	PAK4|O96013
	CLK3|P49761
	CREB3L3|Q68CJ9
	SMAD5|Q99717
	ZWILCH|Q9H900
	PINK1|Q9BXM7
	RHOV|Q96L33
	JDP2|Q8WYK2
	CAND2|O75155
	ZAK|Q9NYL2
	CPEB2|Q7Z5Q1
	TRRAP|Q9Y4A5
	CLK1|P49759
	PAK2|Q13177
	PAK7|Q9P286
	DOCK9|Q9BZ29
	SGK071|Q8NE28
	CNKSR1|Q969H4
	GRK7|Q8WTQ7
	STK17B|O94768
	SYTL3|Q4VX76
	RHOF|Q9HBH0
	IPCEF1|Q8WWN9
[Predicted cross-talk components between TNF and AR]
	IFT122|Q9HBG6
	UBE2H|P62256
	HSPH1|Q92598
	PARVB|Q9HBI1
	UBB|P0CG47
	RAE1|P78406
	BATF|Q16520
	AKTIP|Q9H8T0
	UBE2U|Q5VVX9
	TLE3|Q04726
	AIF1|P55008
	PEA15|Q15121
	MAP3K9|P80192
	WRAP53|Q9BUR4
	WDR77|Q9BQA1
	CREB3L3|Q68CJ9
	CALCA|P06881
	BRWD1|Q9NSI6
	MLST8|Q9BVC4
	PDC|P20941
	SPTB|P11277
	RRP9|O43818
	ZWILCH|Q9H900
	UHMK1|Q8TAS1
	PHIP|Q8WWQ0
	UBE2NL|Q5JXB2
	TRIM45|Q9H8W5
	NOS2|P35228
	TLE4|Q04727
	RECQL|P46063
	TRIM2|Q9C040
	ZNF74|Q16587
	HYOU1|Q9Y4L1
	SPTBN4|Q9H254
	ARID4B|Q4LE39
	PARVA|Q9NVD7
	RHOV|Q96L33
	TLE2|Q04725
	HSPA6|P17066
	SET|Q01105
	JDP2|Q8WYK2
	HMG20B|Q9P0W2
	ESRRA|P11474
	HSPB9|Q9BQS6
	STRN|O43815
	HSPA1L|P34931
	PWP2|Q15269
	PARP4|Q9UKK3
	PLEC|Q15149
	HMG20A|Q9NP66
	SYMPK|Q92797
	WDR6|Q9NNW5
	PPEF2|O14830
	HSPA2|P54652
	UBE2M|P61081
	NR3C2|P08235
	NBEA|Q8NFP9
	CLK1|P49759
	HSPB8|Q9UJY1
	TLE1|Q04724
	SENP2|Q9HC62
	HSPB6|O14558
	PPP1CB|P62140
	HSPA7|P48741
	HSPA4L|O95757
	CTDSPL|O15194
	PARP3|Q9Y6F1
	PXK|Q7Z7A4
	NFIL3|Q16649
	TOX3|O15405
	DAP|P51397
	OGFRL1|Q5TC84
	UBE2T|Q9NPD8
	KATNB1|Q9BVA0
	PPP3CC|P48454
	UBE2F|Q969M7
	PLAA|Q9Y263
	RASD1|Q9Y272
	NSMCE1|Q8WV22
	SENP6|Q9GZR1
	FBXW4|P57775
	HSPA13|P48723
	HMGXB4|Q9UGU5
	SP100|P23497
	TPR|P12270
	APAF1|O14727
	SNRNP40|Q96DI7
	ARID1A|O14497
	UBE2C|O00762
	HSPA14|Q0VDF9
	PAFAH1B1|P43034
	WDR62|O43379
	STRN3|Q13033
	RHOF|Q9HBH0
	WDR16|Q8N1V2
[Predicted cross-talk components between TNF and BCR]
	PEAK1|Q9H792
	FOXF2|Q12947
	CNN3|Q15417
	BATF|Q16520
	BUB1B|O60566
	FOXC2|Q99958
	TNS4|Q8IZW8
	FOXO6|A8MYZ6
	DOK7|Q18PE1
	TRPV1|Q8NER1
	CLK3|P49761
	CREB3L3|Q68CJ9
	ANKRD42|Q8N9B4
	BARD1|Q99728
	PDC|P20941
	FOXS1|O43638
	SNCAIP|Q9Y6H5
	SH3TC1|Q8TE82
	UHMK1|Q8TAS1
	LRTOMT|Q8WZ04
	FOXE1|O00358
	ULK2|Q8IYT8
	CLIP3|Q96DZ5
	BOK|Q9UMX3
	ANKRD1|Q15327
	FOXN3|O00409
	FOXK1|P85037
	GABPB1|Q06547
	PINK1|Q9BXM7
	RHOV|Q96L33
	MAPKAPK3|Q16644
	DGKE|P52429
	INVS|Q9Y283
	ULK1|O75385
	FOXP3|Q9BZS1
	KSR2|Q6VAB6
	MCL1|Q07820
	JDP2|Q8WYK2
	SNX16|P57768
	FOXF1|Q12946
	FOXP4|Q8IVH2
	KANK2|Q63ZY3
	FOXP2|O15409
	FOXA2|Q9Y261
	BAK1|Q16611
	SYMPK|Q92797
	BCL2A1|Q16548
	GABPB2|Q8TAK5
	ATF6|P18850
	BCL2L14|Q9BZR8
	PREB|Q9HCU5
	CLK1|P49759
	FOXM1|Q08050
	MAPKAPK5|Q8IW41
	PODXL|O00592
	OSBPL1A|Q9BXW6
	FOXD1|Q16676
	MIB1|Q86YT6
	UBD|O15205
	TRPV2|Q9Y5S1
	PXK|Q7Z7A4
	NFIL3|Q16649
	SLC3A2|P08195
	SGK071|Q8NE28
	H2AFX|P16104
	BCL2L2|Q92843
	CNKSR1|Q969H4
	TNIK|Q9UKE5
	GRK7|Q8WTQ7
	MIB2|Q96AX9
	FOXC1|Q12948
	NSMCE1|Q8WV22
	PPP1R27|Q86WC6
	PKN3|Q6P5Z2
	TPR|P12270
	FOXP1|Q9H334
	AAK1|Q2M2I8
	ANKRD27|Q96NW4
	FOXL2|P58012
	RHOF|Q9HBH0
	IPCEF1|Q8WWN9
[Predicted cross-talk components between TNF and BDNF]
	IFT122|Q9HBG6
	PEAK1|Q9H792
	SORBS3|O60504
	FOXF2|Q12947
	CNN3|Q15417
	RAE1|P78406
	TRIM47|Q96LD4
	TLE3|Q04726
	BUB1B|O60566
	FOXC2|Q99958
	RNF138|Q8WVD3
	TNS4|Q8IZW8
	FOXO6|A8MYZ6
	WRAP53|Q9BUR4
	RC3H2|Q9HBD1
	TRPV1|Q8NER1
	CLK3|P49761
	WDR77|Q9BQA1
	CREB3L3|Q68CJ9
	ANKRD42|Q8N9B4
	BARD1|Q99728
	MLST8|Q9BVC4
	FOXS1|O43638
	RRP9|O43818
	PHRF1|Q9P1Y6
	SNCAIP|Q9Y6H5
	SH3TC1|Q8TE82
	UHMK1|Q8TAS1
	FOXE1|O00358
	RC3H1|Q5TC82
	TLE4|Q04727
	CLIP3|Q96DZ5
	SH3PXD2A|Q5TCZ1
	ANKRD1|Q15327
	FOXN3|O00409
	FOXK1|P85037
	GABPB1|Q06547
	PPP2R3B|Q9Y5P8
	PINK1|Q9BXM7
	RHOV|Q96L33
	INVS|Q9Y283
	FOXP3|Q9BZS1
	TLE2|Q04725
	MDFIC|Q9P1T7
	TWF2|Q6IBS0
	CSNK2A2|P19784
	JDP2|Q8WYK2
	CAND2|O75155
	SNX16|P57768
	FOXF1|Q12946
	FOXP4|Q8IVH2
	ARHGEF37|A1IGU5
	FBXO40|Q9UH90
	KANK2|Q63ZY3
	FOXP2|O15409
	RNF123|Q5XPI4
	FOXA2|Q9Y261
	NPR2|P20594
	STRN|O43815
	PWP2|Q15269
	RNF187|Q5TA31
	SYMPK|Q92797
	GABPB2|Q8TAK5
	RNF20|Q5VTR2
	WDR6|Q9NNW5
	NCF1C|A8MVU1
	MCF2L|O15068
	SH3BP4|Q9P0V3
	TRRAP|Q9Y4A5
	RNF10|Q8N5U6
	NBEA|Q8NFP9
	CLK1|P49759
	RNF169|Q8NCN4
	TLE1|Q04724
	FOXM1|Q08050
	OSBPL1A|Q9BXW6
	FOXD1|Q16676
	MIB1|Q86YT6
	TRPV2|Q9Y5S1
	PXK|Q7Z7A4
	NFIL3|Q16649
	DOCK9|Q9BZ29
	SH3PXD2B|A1X283
	RNF41|Q9H4P4
	KATNB1|Q9BVA0
	SGK071|Q8NE28
	BAIAP2L2|Q6UXY1
	GRK7|Q8WTQ7
	PLAA|Q9Y263
	MIB2|Q96AX9
	PPP2CB|P62714
	FOXC1|Q12948
	RASD1|Q9Y272
	NSMCE1|Q8WV22
	FBXW4|P57775
	PPP1R27|Q86WC6
	TPR|P12270
	FOXP1|Q9H334
	NCF1B|A6NI72
	APAF1|O14727
	AAK1|Q2M2I8
	ANKRD27|Q96NW4
	SNRNP40|Q96DI7
	PAFAH1B1|P43034
	FOXL2|P58012
	WDR62|O43379
	STRN3|Q13033
	RHOF|Q9HBH0
	TNNI3K|Q59H18
	WDR16|Q8N1V2
	SIPA1|Q96FS4
[Predicted cross-talk components between TNF and CRH]
	PEAK1|Q9H792
	SYTL2|Q9HCH5
	BATF|Q16520
	BUB1B|O60566
	C2CD5|Q86YS7
	TRPV1|Q8NER1
	CLK3|P49761
	CREB3L3|Q68CJ9
	ANKRD42|Q8N9B4
	BARD1|Q99728
	SNCAIP|Q9Y6H5
	UHMK1|Q8TAS1
	CLIP3|Q96DZ5
	ANKRD1|Q15327
	GABPB1|Q06547
	INTS12|Q96CB8
	PINK1|Q9BXM7
	RHOV|Q96L33
	DGKE|P52429
	INVS|Q9Y283
	JDP2|Q8WYK2
	SNX16|P57768
	KANK2|Q63ZY3
	PARP4|Q9UKK3
	GABPB2|Q8TAK5
	ATF6|P18850
	MAP3K15|Q6ZN16
	CLK1|P49759
	OSBPL1A|Q9BXW6
	MIB1|Q86YT6
	JADE1|Q6IE81
	TRPV2|Q9Y5S1
	PARP3|Q9Y6F1
	PXK|Q7Z7A4
	NFIL3|Q16649
	SGK071|Q8NE28
	GRK7|Q8WTQ7
	MIB2|Q96AX9
	PHF1|O43189
	PPP1R27|Q86WC6
	STK17B|O94768
	SYTL3|Q4VX76
	ANKRD27|Q96NW4
	TMEM123|Q8N131
	RHOF|Q9HBH0
	MAP3K6|O95382
[Predicted cross-talk components between TNF and EGFR]
	HSPH1|Q92598
	VRK3|Q8IV63
	PEAK1|Q9H792
	CNN3|Q15417
	SYTL2|Q9HCH5
	BATF|Q16520
	NEK6|Q9HC98
	CDKN2C|P42773
	BUB1B|O60566
	DDX59|Q5T1V6
	TNKS|O95271
	POLR3D|P05423
	TNS4|Q8IZW8
	MAP3K9|P80192
	ACBD6|Q9BR61
	C2CD5|Q86YS7
	PAK4|O96013
	DDX53|Q86TM3
	DOK7|Q18PE1
	RNF7|Q9UBF6
	QKI|Q96PU8
	CLK3|P49761
	CREB3L3|Q68CJ9
	WNK4|Q96J92
	ANKRD42|Q8N9B4
	CDA|P32320
	SMAD5|Q99717
	NOVA2|Q9UNW9
	PDC|P20941
	SPTB|P11277
	DDX42|Q86XP3
	ZWILCH|Q9H900
	SNCAIP|Q9Y6H5
	ONECUT1|Q9UBC0
	SH3TC1|Q8TE82
	UHMK1|Q8TAS1
	ASCC1|Q8N9N2
	ANKHD1|Q8IWZ3
	MEIS2|O14770
	LRTOMT|Q8WZ04
	NOS2|P35228
	CLIP3|Q96DZ5
	DDX17|Q92841
	BOK|Q9UMX3
	DDX41|Q9UJV9
	ANKRD1|Q15327
	SIX4|Q9UIU6
	USH1G|Q495M9
	HYOU1|Q9Y4L1
	WRN|Q14191
	PPP2R3B|Q9Y5P8
	PINK1|Q9BXM7
	RHOV|Q96L33
	KANK1|Q14678
	INVS|Q9Y283
	KSR2|Q6VAB6
	TDRD1|Q9BXT4
	MDFIC|Q9P1T7
	TWF2|Q6IBS0
	MCL1|Q07820
	JDP2|Q8WYK2
	KHDRBS3|O75525
	CAND2|O75155
	SNX16|P57768
	MAPK8IP3|Q9UPT6
	SLC40A1|Q9NP59
	ZAK|Q9NYL2
	DDX43|Q9NXZ2
	KANK2|Q63ZY3
	KHSRP|Q92945
	WEE1|P30291
	ANK3|Q12955
	ANKRD54|Q6NXT1
	BCOR|Q6W2J9
	TTBK2|Q6IQ55
	PBX1|P40424
	PPP1R16B|Q96T49
	SHANK1|Q9Y566
	PRF1|P14222
	DGKZ|Q13574
	SHARPIN|Q9H0F6
	CPEB2|Q7Z5Q1
	PARK2|O60260
	ONECUT2|O95948
	BAK1|Q16611
	ANKRD17|O75179
	SYMPK|Q92797
	NEK7|Q8TDX7
	BCL2A1|Q16548
	DDX46|Q7L014
	SIX1|Q15475
	DGCR8|Q8WYQ5
	PKNOX2|Q96KN3
	BCL2L14|Q9BZR8
	FEM1B|Q9UK73
	VRK1|Q99986
	TGIF2|Q9GZN2
	YTHDC2|Q9H6S0
	DDX3Y|O15523
	TRRAP|Q9Y4A5
	GPS1|Q13098
	DDX27|Q96GQ7
	CLK1|P49759
	NDOR1|Q9UHB4
	CMSS1|Q9BQ75
	PKNOX1|P55347
	PAK2|Q13177
	OSBPL1A|Q9BXW6
	TNKS2|Q9H2K2
	HSPA4L|O95757
	MTPN|P58546
	FUBP3|Q96I24
	PAK7|Q9P286
	TONSL|Q96HA7
	TRPV2|Q9Y5S1
	PXK|Q7Z7A4
	NFIL3|Q16649
	TDRD12|Q587J7
	DAP|P51397
	LIMK2|P53671
	IGF2BP3|O00425
	OGFRL1|Q5TC84
	SGK071|Q8NE28
	H2AFX|P16104
	BCL2L2|Q92843
	CNKSR1|Q969H4
	GRK7|Q8WTQ7
	PPP1R16A|Q96I34
	MIB2|Q96AX9
	RASD1|Q9Y272
	NEK9|Q8TD19
	NSMCE1|Q8WV22
	EXOC3L1|Q86VI1
	PPP1R27|Q86WC6
	RPGRIP1L|Q68CZ1
	TPR|P12270
	VRK2|Q86Y07
	P2RX7|Q99572
	DDX23|Q9BUQ8
	STK17B|O94768
	AAK1|Q2M2I8
	SYTL3|Q4VX76
	ACAP3|Q96P50
	ANAPC11|Q9NYG5
	PCBP1|Q15365
	KHDRBS2|Q5VWX1
	RHOF|Q9HBH0
	ZSWIM2|Q8NEG5
	BCAP29|Q9UHQ4
	PCBP4|P57723
	IPCEF1|Q8WWN9
	SIPA1|Q96FS4
[Predicted cross-talk components between TNF and FGF1]
	PEAK1|Q9H792
	BUB1B|O60566
	TNS4|Q8IZW8
	CLK3|P49761
	CREB3L3|Q68CJ9
	ANKRD42|Q8N9B4
	SNCAIP|Q9Y6H5
	UHMK1|Q8TAS1
	CLIP3|Q96DZ5
	PINK1|Q9BXM7
	RHOV|Q96L33
	MAPKAPK3|Q16644
	INVS|Q9Y283
	CSNK2A2|P19784
	JDP2|Q8WYK2
	CAND2|O75155
	SNX16|P57768
	EXOSC3|Q9NQT5
	KANK2|Q63ZY3
	SYMPK|Q92797
	MUC17|Q685J3
	TRRAP|Q9Y4A5
	CLK1|P49759
	MAPKAPK5|Q8IW41
	OSBPL1A|Q9BXW6
	TRPV2|Q9Y5S1
	PXK|Q7Z7A4
	USP13|Q92995
	SGK071|Q8NE28
	H2AFX|P16104
	CNKSR1|Q969H4
	GRK7|Q8WTQ7
	MIB2|Q96AX9
	PPP2CB|P62714
	NSMCE1|Q8WV22
	PPP1R27|Q86WC6
	TPR|P12270
	AAK1|Q2M2I8
	RHOF|Q9HBH0
	IPCEF1|Q8WWN9
[Predicted cross-talk components between TNF and FSH]
	FOXF2|Q12947
	SYTL2|Q9HCH5
	FOXC2|Q99958
	MAP3K9|P80192
	FOXO6|A8MYZ6
	C2CD5|Q86YS7
	CLK3|P49761
	FOXS1|O43638
	ZWILCH|Q9H900
	FOXE1|O00358
	FOXN3|O00409
	FOXK1|P85037
	FOXP3|Q9BZS1
	CAND2|O75155
	FOXF1|Q12946
	FOXP4|Q8IVH2
	FOXP2|O15409
	HSPB9|Q9BQS6
	FOXA2|Q9Y261
	SYMPK|Q92797
	TRRAP|Q9Y4A5
	CLK1|P49759
	HSPB8|Q9UJY1
	FOXM1|Q08050
	HSPB6|O14558
	FOXD1|Q16676
	NFIL3|Q16649
	SGK071|Q8NE28
	FOXC1|Q12948
	NSMCE1|Q8WV22
	FOXP1|Q9H334
	STK17B|O94768
	AAK1|Q2M2I8
	SYTL3|Q4VX76
	FOXL2|P58012
	SIPA1|Q96FS4
[Predicted cross-talk components between TNF and Gastrin]
	GOLGA3|Q08378
	PEAK1|Q9H792
	FOXF2|Q12947
	SYTL2|Q9HCH5
	BUB1B|O60566
	FOXC2|Q99958
	TNS4|Q8IZW8
	MAP3K9|P80192
	KIF23|Q02241
	FOXO6|A8MYZ6
	C2CD5|Q86YS7
	PAK4|O96013
	TRPV1|Q8NER1
	CLK3|P49761
	MAN2A1|Q16706
	CREB3L3|Q68CJ9
	ANKRD42|Q8N9B4
	BARD1|Q99728
	FOXS1|O43638
	ZWILCH|Q9H900
	SNCAIP|Q9Y6H5
	UHMK1|Q8TAS1
	FOXE1|O00358
	ULK2|Q8IYT8
	NOS2|P35228
	CLIP3|Q96DZ5
	ANKRD1|Q15327
	FOXN3|O00409
	FOXK1|P85037
	GABPB1|Q06547
	PINK1|Q9BXM7
	CDC42BPG|Q6DT37
	RHOV|Q96L33
	DGKE|P52429
	INVS|Q9Y283
	ULK1|O75385
	FOXP3|Q9BZS1
	JDP2|Q8WYK2
	CAND2|O75155
	SNX16|P57768
	FOXF1|Q12946
	FOXP4|Q8IVH2
	STK38L|Q9Y2H1
	KANK2|Q63ZY3
	FOXP2|O15409
	FOXA2|Q9Y261
	CARD10|Q9BWT7
	SYMPK|Q92797
	GABPB2|Q8TAK5
	TRRAP|Q9Y4A5
	CLK1|P49759
	NDOR1|Q9UHB4
	FOXM1|Q08050
	PAK2|Q13177
	OSBPL1A|Q9BXW6
	CARD9|Q9H257
	FOXD1|Q16676
	MIB1|Q86YT6
	PAK7|Q9P286
	TRPV2|Q9Y5S1
	CDC42BPB|Q9Y5S2
	PXK|Q7Z7A4
	NFIL3|Q16649
	DOCK9|Q9BZ29
	MAST1|Q9Y2H9
	MAST2|Q6P0Q8
	SGK071|Q8NE28
	H2AFX|P16104
	GRK7|Q8WTQ7
	MIB2|Q96AX9
	FOXC1|Q12948
	RASD1|Q9Y272
	NSMCE1|Q8WV22
	PPP1R27|Q86WC6
	PKN3|Q6P5Z2
	FOXP1|Q9H334
	STK17B|O94768
	AAK1|Q2M2I8
	SYTL3|Q4VX76
	ANKRD27|Q96NW4
	FOXL2|P58012
	RHOF|Q9HBH0
	MAP3K10|Q02779
	CDC42BPA|Q5VT25
[Predicted cross-talk components between TNF and Ghrelin]
	PEAK1|Q9H792
	FOXF2|Q12947
	CNN3|Q15417
	SYTL2|Q9HCH5
	FOXC2|Q99958
	TNS4|Q8IZW8
	FOXO6|A8MYZ6
	C2CD5|Q86YS7
	DOK7|Q18PE1
	TRPV1|Q8NER1
	CLK3|P49761
	ANKRD42|Q8N9B4
	BARD1|Q99728
	FOXS1|O43638
	SNCAIP|Q9Y6H5
	UHMK1|Q8TAS1
	LRTOMT|Q8WZ04
	FOXE1|O00358
	ULK2|Q8IYT8
	NOS2|P35228
	CLIP3|Q96DZ5
	ANKRD1|Q15327
	FOXN3|O00409
	FOXK1|P85037
	GABPB1|Q06547
	PINK1|Q9BXM7
	DGKE|P52429
	INVS|Q9Y283
	ULK1|O75385
	FOXP3|Q9BZS1
	CAND2|O75155
	SNX16|P57768
	FOXF1|Q12946
	FOXP4|Q8IVH2
	KANK2|Q63ZY3
	FOXP2|O15409
	FOXA2|Q9Y261
	SYMPK|Q92797
	GABPB2|Q8TAK5
	MAP3K15|Q6ZN16
	TRRAP|Q9Y4A5
	CLK1|P49759
	NDOR1|Q9UHB4
	FOXM1|Q08050
	OSBPL1A|Q9BXW6
	FOXD1|Q16676
	MIB1|Q86YT6
	TRPV2|Q9Y5S1
	PXK|Q7Z7A4
	NFIL3|Q16649
	DOCK9|Q9BZ29
	SGK071|Q8NE28
	GRK7|Q8WTQ7
	MIB2|Q96AX9
	FOXC1|Q12948
	NEK9|Q8TD19
	NSMCE1|Q8WV22
	PPP1R27|Q86WC6
	PKN3|Q6P5Z2
	FOXP1|Q9H334
	STK17B|O94768
	AAK1|Q2M2I8
	SYTL3|Q4VX76
	ANKRD27|Q96NW4
	TMEM123|Q8N131
	FOXL2|P58012
	MAP3K6|O95382
[Predicted cross-talk components between TNF and ID]
	SYTL2|Q9HCH5
	C2CD5|Q86YS7
	CLK3|P49761
	ANKRD42|Q8N9B4
	SNCAIP|Q9Y6H5
	CLIP3|Q96DZ5
	INVS|Q9Y283
	SNX16|P57768
	KANK2|Q63ZY3
	SYMPK|Q92797
	CLK1|P49759
	PODXL|O00592
	OSBPL1A|Q9BXW6
	TRPV2|Q9Y5S1
	SLC3A2|P08195
	SGK071|Q8NE28
	MIB2|Q96AX9
	NSMCE1|Q8WV22
	PPP1R27|Q86WC6
	STK17B|O94768
	SYTL3|Q4VX76
[Predicted cross-talk components between TNF and Kit]
	FOXF2|Q12947
	SYTL2|Q9HCH5
	BUB1B|O60566
	FOXC2|Q99958
	TNS4|Q8IZW8
	FOXO6|A8MYZ6
	C2CD5|Q86YS7
	PAK4|O96013
	DOK7|Q18PE1
	CLK3|P49761
	CREB3L3|Q68CJ9
	BRWD1|Q9NSI6
	FOXS1|O43638
	UHMK1|Q8TAS1
	PHIP|Q8WWQ0
	LRTOMT|Q8WZ04
	FOXE1|O00358
	FOXN3|O00409
	FOXK1|P85037
	KRIT1|O00522
	RHOV|Q96L33
	EPB41L2|O43491
	FOXP3|Q9BZS1
	JDP2|Q8WYK2
	CAND2|O75155
	FOXF1|Q12946
	FOXP4|Q8IVH2
	FOXP2|O15409
	FOXA2|Q9Y261
	SYMPK|Q92797
	TRRAP|Q9Y4A5
	CLK1|P49759
	FOXM1|Q08050
	PAK2|Q13177
	FOXD1|Q16676
	PAK7|Q9P286
	PXK|Q7Z7A4
	FRMD6|Q96NE9
	MYLIP|Q8WY64
	SGK071|Q8NE28
	H2AFX|P16104
	FOXC1|Q12948
	RASD1|Q9Y272
	NSMCE1|Q8WV22
	FOXP1|Q9H334
	STK17B|O94768
	AAK1|Q2M2I8
	SYTL3|Q4VX76
	FOXL2|P58012
	RHOF|Q9HBH0
[Predicted cross-talk components between TNF and Leptin]
	GOLGA3|Q08378
	PEAK1|Q9H792
	BATF|Q16520
	BUB1B|O60566
	TNS4|Q8IZW8
	MAP3K9|P80192
	TRPV1|Q8NER1
	QKI|Q96PU8
	CLK3|P49761
	MAN2A1|Q16706
	LATS2|Q9NRM7
	CREB3L3|Q68CJ9
	ANKRD42|Q8N9B4
	BRWD1|Q9NSI6
	BARD1|Q99728
	NOVA2|Q9UNW9
	ZWILCH|Q9H900
	SNCAIP|Q9Y6H5
	UHMK1|Q8TAS1
	PHIP|Q8WWQ0
	ULK2|Q8IYT8
	NOS2|P35228
	CLIP3|Q96DZ5
	ANKRD1|Q15327
	GABPB1|Q06547
	PINK1|Q9BXM7
	CDC42BPG|Q6DT37
	RHOV|Q96L33
	MAPKAPK3|Q16644
	INVS|Q9Y283
	ULK1|O75385
	LATS1|O95835
	CSNK2A2|P19784
	JDP2|Q8WYK2
	KHDRBS3|O75525
	CAND2|O75155
	SNX16|P57768
	ZAK|Q9NYL2
	STK38L|Q9Y2H1
	KANK2|Q63ZY3
	KHSRP|Q92945
	PRKAG3|Q9UGI9
	HSPB9|Q9BQS6
	MMP25|Q9NPA2
	CARD10|Q9BWT7
	CPEB2|Q7Z5Q1
	SYMPK|Q92797
	GABPB2|Q8TAK5
	MMP24|Q9Y5R2
	TRRAP|Q9Y4A5
	DMPK|Q09013
	CLK1|P49759
	HSPB8|Q9UJY1
	NDOR1|Q9UHB4
	MAPKAPK5|Q8IW41
	HSPB6|O14558
	PODXL|O00592
	OSBPL1A|Q9BXW6
	CARD9|Q9H257
	MIB1|Q86YT6
	FUBP3|Q96I24
	TRPV2|Q9Y5S1
	CDC42BPB|Q9Y5S2
	PXK|Q7Z7A4
	NFIL3|Q16649
	DOCK9|Q9BZ29
	IGF2BP3|O00425
	MAST1|Q9Y2H9
	MAST2|Q6P0Q8
	SLC3A2|P08195
	SGK071|Q8NE28
	PRKAG2|Q9UGJ0
	TNIK|Q9UKE5
	GRK7|Q8WTQ7
	MIB2|Q96AX9
	RASD1|Q9Y272
	NEK9|Q8TD19
	NSMCE1|Q8WV22
	PPP1R27|Q86WC6
	PKN3|Q6P5Z2
	PRKAG1|P54619
	AAK1|Q2M2I8
	ANKRD27|Q96NW4
	PCBP1|Q15365
	KHDRBS2|Q5VWX1
	RHOF|Q9HBH0
	PCBP4|P57723
	CDC42BPA|Q5VT25
[Predicted cross-talk components between TNF and OSM]
	PEAK1|Q9H792
	SYTL2|Q9HCH5
	BATF|Q16520
	BUB1B|O60566
	TNS4|Q8IZW8
	C2CD5|Q86YS7
	TRPV1|Q8NER1
	CLK3|P49761
	CREB3L3|Q68CJ9
	ANKRD42|Q8N9B4
	BRWD1|Q9NSI6
	BARD1|Q99728
	SNCAIP|Q9Y6H5
	UHMK1|Q8TAS1
	PHIP|Q8WWQ0
	CLIP3|Q96DZ5
	ANKRD1|Q15327
	GABPB1|Q06547
	PINK1|Q9BXM7
	MAPKAPK3|Q16644
	INVS|Q9Y283
	JDP2|Q8WYK2
	CAND2|O75155
	SNX16|P57768
	ZAK|Q9NYL2
	KANK2|Q63ZY3
	PARP4|Q9UKK3
	CPEB2|Q7Z5Q1
	SYMPK|Q92797
	GABPB2|Q8TAK5
	ATF6|P18850
	TRRAP|Q9Y4A5
	CLK1|P49759
	MAPKAPK5|Q8IW41
	OSBPL1A|Q9BXW6
	MIB1|Q86YT6
	TRPV2|Q9Y5S1
	PARP3|Q9Y6F1
	PXK|Q7Z7A4
	NFIL3|Q16649
	DOCK9|Q9BZ29
	SGK071|Q8NE28
	H2AFX|P16104
	GRK7|Q8WTQ7
	MIB2|Q96AX9
	NEK9|Q8TD19
	NSMCE1|Q8WV22
	PPP1R27|Q86WC6
	PKN3|Q6P5Z2
	STK17B|O94768
	SYTL3|Q4VX76
	ANKRD27|Q96NW4
[Predicted cross-talk components between TNF and Prolactin]
	PARVB|Q9HBI1
	PEAK1|Q9H792
	COPA|P53621
	FOXF2|Q12947
	SYTL2|Q9HCH5
	BATF|Q16520
	BUB1B|O60566
	FOXC2|Q99958
	PEA15|Q15121
	TNS4|Q8IZW8
	MAP3K9|P80192
	FOXO6|A8MYZ6
	C2CD5|Q86YS7
	PAK4|O96013
	TRPV1|Q8NER1
	QKI|Q96PU8
	CLK3|P49761
	CREB3L3|Q68CJ9
	ANKRD42|Q8N9B4
	BRWD1|Q9NSI6
	BARD1|Q99728
	NOVA2|Q9UNW9
	SPTB|P11277
	FOXS1|O43638
	ZWILCH|Q9H900
	SNCAIP|Q9Y6H5
	KIF21B|O75037
	UHMK1|Q8TAS1
	PHIP|Q8WWQ0
	TRIM45|Q9H8W5
	LRTOMT|Q8WZ04
	FOXE1|O00358
	CLIP3|Q96DZ5
	TRIM2|Q9C040
	ANKRD1|Q15327
	FOXN3|O00409
	FOXK1|P85037
	SPTBN4|Q9H254
	GABPB1|Q06547
	PINK1|Q9BXM7
	PARVA|Q9NVD7
	RHOV|Q96L33
	INVS|Q9Y283
	FOXP3|Q9BZS1
	KSR2|Q6VAB6
	JDP2|Q8WYK2
	KHDRBS3|O75525
	CAND2|O75155
	SNX16|P57768
	FOXF1|Q12946
	FOXP4|Q8IVH2
	ZAK|Q9NYL2
	KANK2|Q63ZY3
	KHSRP|Q92945
	FOXP2|O15409
	FOXA2|Q9Y261
	PLEC|Q15149
	CPEB2|Q7Z5Q1
	SYMPK|Q92797
	GABPB2|Q8TAK5
	TRRAP|Q9Y4A5
	CLK1|P49759
	FOXM1|Q08050
	PAK2|Q13177
	OSBPL1A|Q9BXW6
	FOXD1|Q16676
	MIB1|Q86YT6
	FUBP3|Q96I24
	PAK7|Q9P286
	TRPV2|Q9Y5S1
	PXK|Q7Z7A4
	DOCK9|Q9BZ29
	IGF2BP3|O00425
	SGK071|Q8NE28
	H2AFX|P16104
	GRK7|Q8WTQ7
	MIB2|Q96AX9
	PPP2CB|P62714
	FOXC1|Q12948
	NSMCE1|Q8WV22
	PPP1R27|Q86WC6
	PKN3|Q6P5Z2
	FOXP1|Q9H334
	STK17B|O94768
	TEP1|Q99973
	AAK1|Q2M2I8
	SYTL3|Q4VX76
	ANKRD27|Q96NW4
	PCBP1|Q15365
	KHDRBS2|Q5VWX1
	FOXL2|P58012
	RHOF|Q9HBH0
	PCBP4|P57723
[Predicted cross-talk components between TNF and RAGE]
	GOLGA3|Q08378
	PEAK1|Q9H792
	SORBS3|O60504
	FOXF2|Q12947
	NOX4|Q9NPH5
	SYTL2|Q9HCH5
	BUB1B|O60566
	FOXC2|Q99958
	PEA15|Q15121
	TNS4|Q8IZW8
	MAP3K9|P80192
	FOXO6|A8MYZ6
	C2CD5|Q86YS7
	TRPV1|Q8NER1
	CLK3|P49761
	MAN2A1|Q16706
	CREB3L3|Q68CJ9
	ANKRD42|Q8N9B4
	BARD1|Q99728
	SMAD5|Q99717
	FOXS1|O43638
	ZWILCH|Q9H900
	SNCAIP|Q9Y6H5
	FOXE1|O00358
	ULK2|Q8IYT8
	NOS2|P35228
	CLIP3|Q96DZ5
	SH3PXD2A|Q5TCZ1
	ANKRD1|Q15327
	FOXN3|O00409
	FOXK1|P85037
	GABPB1|Q06547
	PINK1|Q9BXM7
	KRIT1|O00522
	CDC42BPG|Q6DT37
	RHOV|Q96L33
	EPB41L2|O43491
	INVS|Q9Y283
	ULK1|O75385
	FOXP3|Q9BZS1
	JDP2|Q8WYK2
	SNX16|P57768
	FOXF1|Q12946
	TRIB1|Q96RU8
	FOXP4|Q8IVH2
	ARHGEF37|A1IGU5
	EXOSC3|Q9NQT5
	STK38L|Q9Y2H1
	KANK2|Q63ZY3
	FOXP2|O15409
	FOXA2|Q9Y261
	MMP25|Q9NPA2
	CARD10|Q9BWT7
	HMG20A|Q9NP66
	SYMPK|Q92797
	GABPB2|Q8TAK5
	NCF1C|A8MVU1
	PLK5|Q496M5
	MCF2L|O15068
	MMP24|Q9Y5R2
	SH3BP4|Q9P0V3
	CLK1|P49759
	NDOR1|Q9UHB4
	FOXM1|Q08050
	OSBPL1A|Q9BXW6
	CARD9|Q9H257
	FOXD1|Q16676
	MIB1|Q86YT6
	TRPV2|Q9Y5S1
	CDC42BPB|Q9Y5S2
	TOX3|O15405
	DOCK9|Q9BZ29
	FRMD6|Q96NE9
	MAST1|Q9Y2H9
	SH3PXD2B|A1X283
	MAST2|Q6P0Q8
	MYLIP|Q8WY64
	SGK071|Q8NE28
	BAIAP2L2|Q6UXY1
	TNIK|Q9UKE5
	GRK7|Q8WTQ7
	MIB2|Q96AX9
	FOXC1|Q12948
	RASD1|Q9Y272
	NEK9|Q8TD19
	NSMCE1|Q8WV22
	PPP1R27|Q86WC6
	HMGXB4|Q9UGU5
	SP100|P23497
	FOXP1|Q9H334
	STK17B|O94768
	NCF1B|A6NI72
	SYTL3|Q4VX76
	ANKRD27|Q96NW4
	FOXL2|P58012
	RHOF|Q9HBH0
	CDC42BPA|Q5VT25
[Predicted cross-talk components between TNF and RANKL]
	CNN3|Q15417
	TRIM47|Q96LD4
	BATF|Q16520
	BUB1B|O60566
	RNF138|Q8WVD3
	MAP3K9|P80192
	RC3H2|Q9HBD1
	TRPV1|Q8NER1
	CLK3|P49761
	CREB3L3|Q68CJ9
	ANKRD42|Q8N9B4
	BARD1|Q99728
	TNFRSF21|O75509
	EML1|O00423
	ZWILCH|Q9H900
	PHRF1|Q9P1Y6
	SNCAIP|Q9Y6H5
	SH3TC1|Q8TE82
	LRTOMT|Q8WZ04
	ULK2|Q8IYT8
	RC3H1|Q5TC82
	CLIP3|Q96DZ5
	ANKRD1|Q15327
	XAF1|Q6GPH4
	GABPB1|Q06547
	PCBP2|Q15366
	RHOV|Q96L33
	INVS|Q9Y283
	RNF151|Q2KHN1
	ULK1|O75385
	MEAF6|Q9HAF1
	JDP2|Q8WYK2
	CAND2|O75155
	SNX16|P57768
	FBXO40|Q9UH90
	KANK2|Q63ZY3
	TNFRSF18|Q9Y5U5
	RNF123|Q5XPI4
	RNF187|Q5TA31
	GABPB2|Q8TAK5
	RNF20|Q5VTR2
	TRRAP|Q9Y4A5
	RNF10|Q8N5U6
	CLK1|P49759
	RNF169|Q8NCN4
	OSBPL1A|Q9BXW6
	MIB1|Q86YT6
	TNFRSF9|Q07011
	TRPV2|Q9Y5S1
	NFIL3|Q16649
	RNF41|Q9H4P4
	SGK071|Q8NE28
	TNIK|Q9UKE5
	MIB2|Q96AX9
	RASD1|Q9Y272
	PPP1R27|Q86WC6
	CYHR1|Q6ZMK1
	AAK1|Q2M2I8
	ANKRD27|Q96NW4
	SMARCA2|P51531
	RHOF|Q9HBH0
[Predicted cross-talk components between TNF and TSH]
	SYTL2|Q9HCH5
	BUB1B|O60566
	C2CD5|Q86YS7
	TRPV1|Q8NER1
	CLK3|P49761
	BARD1|Q99728
	ULK2|Q8IYT8
	ANKRD1|Q15327
	GABPB1|Q06547
	RHOV|Q96L33
	MAPKAPK3|Q16644
	ULK1|O75385
	CAND2|O75155
	SYMPK|Q92797
	GABPB2|Q8TAK5
	TRRAP|Q9Y4A5
	GPS1|Q13098
	CLK1|P49759
	MAPKAPK5|Q8IW41
	MIB1|Q86YT6
	NFIL3|Q16649
	SGK071|Q8NE28
	TNIK|Q9UKE5
	NEK9|Q8TD19
	NSMCE1|Q8WV22
	STK17B|O94768
	AAK1|Q2M2I8
	SYTL3|Q4VX76
	ANKRD27|Q96NW4
	RHOF|Q9HBH0
[Predicted cross-talk components between TNF and TSLP]
	FOXF2|Q12947
	SYTL2|Q9HCH5
	CDKN2C|P42773
	BUB1B|O60566
	TNKS|O95271
	FOXC2|Q99958
	ACBD6|Q9BR61
	FOXO6|A8MYZ6
	C2CD5|Q86YS7
	TRPV1|Q8NER1
	DENND1C|Q8IV53
	CLK3|P49761
	RPL13|P26373
	ANKRD42|Q8N9B4
	BARD1|Q99728
	FOXS1|O43638
	SNCAIP|Q9Y6H5
	ANKHD1|Q8IWZ3
	LRTOMT|Q8WZ04
	FOXE1|O00358
	CLIP3|Q96DZ5
	ANKRD1|Q15327
	FOXN3|O00409
	FOXK1|P85037
	USH1G|Q495M9
	DENND1B|Q6P3S1
	GABPB1|Q06547
	STMN2|Q93045
	RPL18A|Q02543
	KANK1|Q14678
	INVS|Q9Y283
	FOXP3|Q9BZS1
	MCL1|Q07820
	CAND2|O75155
	SNX16|P57768
	FOXF1|Q12946
	FOXP4|Q8IVH2
	MAPK8IP3|Q9UPT6
	KANK2|Q63ZY3
	ANK3|Q12955
	ANKRD54|Q6NXT1
	BCOR|Q6W2J9
	FOXP2|O15409
	PPP1R16B|Q96T49
	FOXA2|Q9Y261
	SHANK1|Q9Y566
	DGKZ|Q13574
	ANKRD17|O75179
	GABPB2|Q8TAK5
	ATF6|P18850
	FEM1B|Q9UK73
	YTHDC2|Q9H6S0
	TRRAP|Q9Y4A5
	CLK1|P49759
	FOXM1|Q08050
	OSBPL1A|Q9BXW6
	FOXD1|Q16676
	MIB1|Q86YT6
	TNKS2|Q9H2K2
	MTPN|P58546
	TONSL|Q96HA7
	TRPV2|Q9Y5S1
	RPL27A|P46776
	SGK071|Q8NE28
	H2AFX|P16104
	PPP1R16A|Q96I34
	MIB2|Q96AX9
	FOXC1|Q12948
	PPP1R27|Q86WC6
	TPR|P12270
	FOXP1|Q9H334
	STK17B|O94768
	SYTL3|Q4VX76
	ACAP3|Q96P50
	ANKRD27|Q96NW4
	DENND1A|Q8TEH3
	STMN3|Q9NZ72
	FOXL2|P58012
[Predicted cross-talk components between TNF and TWEAK]
	BUB1B|O60566
	NAIP|Q13075
	PEA15|Q15121
	NLRC4|Q9NPP4
	TRPV1|Q8NER1
	CLK3|P49761
	CREB3L3|Q68CJ9
	ANKRD42|Q8N9B4
	BARD1|Q99728
	SNCAIP|Q9Y6H5
	UHMK1|Q8TAS1
	ULK2|Q8IYT8
	CLIP3|Q96DZ5
	TNFSF13B|Q9Y275
	TRIM2|Q9C040
	ANKRD1|Q15327
	XAF1|Q6GPH4
	GABPB1|Q06547
	RNF26|Q9BY78
	RHOV|Q96L33
	FASLG|P48023
	INVS|Q9Y283
	RNF151|Q2KHN1
	ULK1|O75385
	KSR2|Q6VAB6
	MEAF6|Q9HAF1
	JDP2|Q8WYK2
	SNX16|P57768
	KANK2|Q63ZY3
	PARP4|Q9UKK3
	GABPB2|Q8TAK5
	TNFSF8|P32971
	CLK1|P49759
	OSBPL1A|Q9BXW6
	MIB1|Q86YT6
	TNFSF14|O43557
	TRPV2|Q9Y5S1
	PARP3|Q9Y6F1
	PXK|Q7Z7A4
	LIMK2|P53671
	OGFRL1|Q5TC84
	SGK071|Q8NE28
	TNFSF15|O95150
	MIB2|Q96AX9
	TNFSF10|P50591
	PPP1R27|Q86WC6
	LTA|P01374
	CYHR1|Q6ZMK1
	ANKRD27|Q96NW4
	BIRC5|O15392
	NOD1|Q9Y239
	CD40LG|P29965
	RHOF|Q9HBH0
[Predicted cross-talk components between Wnt and IL]
	PEAK1|Q9H792
	SYTL2|Q9HCH5
	BUB1B|O60566
	C2CD5|Q86YS7
	INSC|Q1MX18
	CREB3L3|Q68CJ9
	STK40|Q8N2I9
	UHMK1|Q8TAS1
	OSBP|P22059
	PINK1|Q9BXM7
	PLEKHB1|Q9UF11
	NEK1|Q96PY6
	DOCK11|Q5JSL3
	RHOV|Q96L33
	CYTH2|Q99418
	JDP2|Q8WYK2
	PLK1|P53350
	NXF5|Q9H1B4
	KPNA7|A9QM74
	CYTH1|Q15438
	SYMPK|Q92797
	CYTH4|Q9UIA0
	PLEKHB2|Q96CS7
	CLK1|P49759
	KPNA4|O00629
	STK33|Q9BYT3
	CYTH3|O43739
	PXK|Q7Z7A4
	AKT3|Q9Y243
	SCYL2|Q6P3W7
	SGK071|Q8NE28
	MAK|P20794
	GRK7|Q8WTQ7
	PPP2CB|P62714
	PLEKHA3|Q9HB20
	RASD1|Q9Y272
	NSMCE1|Q8WV22
	STK17B|O94768
	SYTL3|Q4VX76
	RHOF|Q9HBH0
[Predicted cross-talk components between Wnt and Alpha6]
	PEAK1|Q9H792
	SYTL2|Q9HCH5
	BUB1B|O60566
	C2CD5|Q86YS7
	CREB3L3|Q68CJ9
	STK40|Q8N2I9
	OSBP|P22059
	PINK1|Q9BXM7
	PLEKHB1|Q9UF11
	NEK1|Q96PY6
	DOCK11|Q5JSL3
	RHOV|Q96L33
	CYTH2|Q99418
	JDP2|Q8WYK2
	PLK1|P53350
	CYTH1|Q15438
	CYTH4|Q9UIA0
	PLEKHB2|Q96CS7
	CLK1|P49759
	STK33|Q9BYT3
	CYTH3|O43739
	AKT3|Q9Y243
	SCYL2|Q6P3W7
	SGK071|Q8NE28
	GRK7|Q8WTQ7
	PLEKHA3|Q9HB20
	STK17B|O94768
	SYTL3|Q4VX76
	RHOF|Q9HBH0
[Predicted cross-talk components between Wnt and AR]
	NEUROD4|Q9HD90
	NEUROD2|Q15784
	INSC|Q1MX18
	CREB3L3|Q68CJ9
	STK40|Q8N2I9
	UHMK1|Q8TAS1
	OSBP|P22059
	PLEKHB1|Q9UF11
	NEK1|Q96PY6
	DOCK11|Q5JSL3
	RHOV|Q96L33
	CYTH2|Q99418
	JDP2|Q8WYK2
	PLK1|P53350
	KPNA7|A9QM74
	CYTH1|Q15438
	SYMPK|Q92797
	CYTH4|Q9UIA0
	PLEKHB2|Q96CS7
	PPEF2|O14830
	CLK1|P49759
	PPP1CB|P62140
	KPNA4|O00629
	STK33|Q9BYT3
	CYTH3|O43739
	PXK|Q7Z7A4
	AKT3|Q9Y243
	SCYL2|Q6P3W7
	PPP3CC|P48454
	PLEKHA3|Q9HB20
	RASD1|Q9Y272
	NSMCE1|Q8WV22
	RHOF|Q9HBH0
	BHLHE22|Q8NFJ8
[Predicted cross-talk components between Wnt and BCR]
	PEAK1|Q9H792
	BUB1B|O60566
	INSC|Q1MX18
	CREB3L3|Q68CJ9
	STK40|Q8N2I9
	UHMK1|Q8TAS1
	OSBP|P22059
	PINK1|Q9BXM7
	PLEKHB1|Q9UF11
	NEK1|Q96PY6
	DOCK11|Q5JSL3
	RHOV|Q96L33
	DGKE|P52429
	CYTH2|Q99418
	DEPDC1|Q5TB30
	JDP2|Q8WYK2
	PLK1|P53350
	CRYGC|P07315
	KPNA7|A9QM74
	CYTH1|Q15438
	SYMPK|Q92797
	CYTH4|Q9UIA0
	PLEKHB2|Q96CS7
	CLK1|P49759
	CCT3|P49368
	KPNA4|O00629
	STK33|Q9BYT3
	CYTH3|O43739
	PXK|Q7Z7A4
	AKT3|Q9Y243
	SCYL2|Q6P3W7
	SGK071|Q8NE28
	MAK|P20794
	GRK7|Q8WTQ7
	PLEKHA3|Q9HB20
	NSMCE1|Q8WV22
	PKN3|Q6P5Z2
	CDK14|O94921
	RHOF|Q9HBH0
[Predicted cross-talk components between Wnt and BDNF]
	PEAK1|Q9H792
	PCDH12|Q9NPG4
	BUB1B|O60566
	INSC|Q1MX18
	CREB3L3|Q68CJ9
	PCDHA5|Q9Y5H7
	PCDH11X|Q9BZA7
	STK40|Q8N2I9
	DSC2|Q02487
	UHMK1|Q8TAS1
	FAT4|Q6V0I7
	PCDHA7|Q9UN72
	PCDHAC2|Q9Y5I4
	OSBP|P22059
	PINK1|Q9BXM7
	PLEKHB1|Q9UF11
	NEK1|Q96PY6
	DOCK11|Q5JSL3
	RHOV|Q96L33
	PCDHAC1|Q9H158
	PCDHB6|Q9Y5E3
	APC2|O95996
	CYTH2|Q99418
	PCDH17|O14917
	CSNK2A2|P19784
	JDP2|Q8WYK2
	DSC3|Q14574
	PLK1|P53350
	NPR2|P20594
	PCDHB3|Q9Y5E6
	PCDHA6|Q9UN73
	TULP3|O75386
	KPNA7|A9QM74
	CYTH1|Q15438
	CDH13|P55290
	SYMPK|Q92797
	CYTH4|Q9UIA0
	FAT2|Q9NYQ8
	CDCP1|Q9H5V8
	CDHR1|Q96JP9
	KLB|Q86Z14
	PLEKHB2|Q96CS7
	PCDH15|Q96QU1
	CLK1|P49759
	PCDHA8|Q9Y5H6
	PCDHA4|Q9UN74
	PCDHB12|Q9Y5F1
	PCDHA10|Q9Y5I2
	PCDHA11|Q9Y5I1
	DSC1|Q08554
	KPNA4|O00629
	STK33|Q9BYT3
	PCDHA2|Q9Y5H9
	CYTH3|O43739
	PXK|Q7Z7A4
	AKT3|Q9Y243
	SCYL2|Q6P3W7
	PCDH8|O95206
	CDH23|Q9H251
	SGK071|Q8NE28
	MAK|P20794
	GRK7|Q8WTQ7
	PPP2CB|P62714
	PLEKHA3|Q9HB20
	RASD1|Q9Y272
	NSMCE1|Q8WV22
	RHOF|Q9HBH0
	TNNI3K|Q59H18
	CDHR2|Q9BYE9
	PCDHB15|Q9Y5E8
[Predicted cross-talk components between Wnt and CRH]
	PEAK1|Q9H792
	SYTL2|Q9HCH5
	BUB1B|O60566
	NEUROD4|Q9HD90
	NEUROD2|Q15784
	C2CD5|Q86YS7
	INSC|Q1MX18
	CREB3L3|Q68CJ9
	STK40|Q8N2I9
	UHMK1|Q8TAS1
	OSBP|P22059
	PINK1|Q9BXM7
	PLEKHB1|Q9UF11
	NEK1|Q96PY6
	DOCK11|Q5JSL3
	RHOV|Q96L33
	DGKE|P52429
	CYTH2|Q99418
	JDP2|Q8WYK2
	PLK1|P53350
	KPNA7|A9QM74
	CYTH1|Q15438
	CYTH4|Q9UIA0
	PLEKHB2|Q96CS7
	CLK1|P49759
	KPNA4|O00629
	STK33|Q9BYT3
	CYTH3|O43739
	PXK|Q7Z7A4
	AKT3|Q9Y243
	SCYL2|Q6P3W7
	SGK071|Q8NE28
	GRK7|Q8WTQ7
	PLEKHA3|Q9HB20
	STK17B|O94768
	SYTL3|Q4VX76
	RHOF|Q9HBH0
	BHLHE22|Q8NFJ8
[Predicted cross-talk components between Wnt and EGFR]
	VRK3|Q8IV63
	PEAK1|Q9H792
	PCDH12|Q9NPG4
	SYTL2|Q9HCH5
	NEK6|Q9HC98
	BUB1B|O60566
	C2CD5|Q86YS7
	RNF7|Q9UBF6
	ARHGEF40|Q8TER5
	CREB3L3|Q68CJ9
	PCDHA5|Q9Y5H7
	PCDH11X|Q9BZA7
	WNK4|Q96J92
	STK40|Q8N2I9
	DSC2|Q02487
	ARHGEF16|Q5VV41
	UHMK1|Q8TAS1
	FAT4|Q6V0I7
	ARHGEF9|O43307
	PCDHA7|Q9UN72
	PCDHAC2|Q9Y5I4
	OSBP|P22059
	FAT1|Q14517
	PKP1|Q13835
	PINK1|Q9BXM7
	PLEKHB1|Q9UF11
	NEK1|Q96PY6
	DOCK11|Q5JSL3
	RHOV|Q96L33
	DAB1|O75553
	PCDHAC1|Q9H158
	PCDHB6|Q9Y5E3
	SPATA13|Q96N96
	CYTH2|Q99418
	PCDH17|O14917
	JDP2|Q8WYK2
	DSC3|Q14574
	CLSTN1|O94985
	PLK1|P53350
	NXF5|Q9H1B4
	SLC40A1|Q9NP59
	WEE1|P30291
	TTBK2|Q6IQ55
	PCDHB3|Q9Y5E6
	PCDHA6|Q9UN73
	TULP3|O75386
	CYTH1|Q15438
	CDH13|P55290
	SYMPK|Q92797
	NEK7|Q8TDX7
	CYTH4|Q9UIA0
	RGS2|P41220
	FAT2|Q9NYQ8
	CDCP1|Q9H5V8
	VRK1|Q99986
	CDHR1|Q96JP9
	PLEKHB2|Q96CS7
	PCDH15|Q96QU1
	CLK1|P49759
	PCDHA8|Q9Y5H6
	PCDHA4|Q9UN74
	PCDHB12|Q9Y5F1
	PCDHA10|Q9Y5I2
	PCDHA11|Q9Y5I1
	DSC1|Q08554
	STK33|Q9BYT3
	PCDHA2|Q9Y5H9
	CYTH3|O43739
	PXK|Q7Z7A4
	AKT3|Q9Y243
	SCYL2|Q6P3W7
	PCDH8|O95206
	CDH23|Q9H251
	SGK071|Q8NE28
	MAK|P20794
	GRK7|Q8WTQ7
	PLEKHA3|Q9HB20
	RASD1|Q9Y272
	NSMCE1|Q8WV22
	VRK2|Q86Y07
	STK17B|O94768
	SYTL3|Q4VX76
	ANAPC11|Q9NYG5
	RHOF|Q9HBH0
	ARHGEF25|Q86VW2
	ZSWIM2|Q8NEG5
	CDHR2|Q9BYE9
	PCDHB15|Q9Y5E8
[Predicted cross-talk components between Wnt and FGF1]
	PEAK1|Q9H792
	BUB1B|O60566
	INSC|Q1MX18
	CREB3L3|Q68CJ9
	STK40|Q8N2I9
	UHMK1|Q8TAS1
	OSBP|P22059
	FAT1|Q14517
	PINK1|Q9BXM7
	PLEKHB1|Q9UF11
	NEK1|Q96PY6
	DOCK11|Q5JSL3
	RHOV|Q96L33
	CYTH2|Q99418
	CSNK2A2|P19784
	JDP2|Q8WYK2
	CLSTN1|O94985
	PLK1|P53350
	KPNA7|A9QM74
	CYTH1|Q15438
	SYMPK|Q92797
	CYTH4|Q9UIA0
	PLEKHB2|Q96CS7
	CLK1|P49759
	KPNA4|O00629
	STK33|Q9BYT3
	CYTH3|O43739
	PXK|Q7Z7A4
	AKT3|Q9Y243
	SCYL2|Q6P3W7
	SGK071|Q8NE28
	GRK7|Q8WTQ7
	PPP2CB|P62714
	PLEKHA3|Q9HB20
	NSMCE1|Q8WV22
	RHOF|Q9HBH0
[Predicted cross-talk components between Wnt and FSH]
	SYTL2|Q9HCH5
	C2CD5|Q86YS7
	STK40|Q8N2I9
	OSBP|P22059
	PLEKHB1|Q9UF11
	NEK1|Q96PY6
	DOCK11|Q5JSL3
	CYTH2|Q99418
	PLK1|P53350
	CYTH1|Q15438
	SYMPK|Q92797
	CYTH4|Q9UIA0
	PLEKHB2|Q96CS7
	CLK1|P49759
	STK33|Q9BYT3
	CYTH3|O43739
	AKT3|Q9Y243
	SCYL2|Q6P3W7
	SGK071|Q8NE28
	PLEKHA3|Q9HB20
	NSMCE1|Q8WV22
	STK17B|O94768
	SYTL3|Q4VX76
[Predicted cross-talk components between Wnt and Gastrin]
	PEAK1|Q9H792
	SYTL2|Q9HCH5
	BUB1B|O60566
	NEUROD4|Q9HD90
	NEUROD2|Q15784
	C2CD5|Q86YS7
	INSC|Q1MX18
	CREB3L3|Q68CJ9
	PPARA|Q07869
	STK40|Q8N2I9
	UHMK1|Q8TAS1
	PPARD|Q03181
	OSBP|P22059
	FAT1|Q14517
	PINK1|Q9BXM7
	PLEKHB1|Q9UF11
	NEK1|Q96PY6
	DOCK11|Q5JSL3
	RHOV|Q96L33
	DGKE|P52429
	CYTH2|Q99418
	JDP2|Q8WYK2
	CLSTN1|O94985
	PLK1|P53350
	SCYL3|Q8IZE3
	KPNA7|A9QM74
	CYTH1|Q15438
	SYMPK|Q92797
	CYTH4|Q9UIA0
	PLEKHB2|Q96CS7
	CLK1|P49759
	KPNA4|O00629
	STK33|Q9BYT3
	CYTH3|O43739
	PXK|Q7Z7A4
	AKT3|Q9Y243
	SCYL2|Q6P3W7
	SGK071|Q8NE28
	GRK7|Q8WTQ7
	PLEKHA3|Q9HB20
	RASD1|Q9Y272
	NSMCE1|Q8WV22
	PKN3|Q6P5Z2
	STK17B|O94768
	SYTL3|Q4VX76
	RHOF|Q9HBH0
	NR1I2|O75469
	BHLHE22|Q8NFJ8
[Predicted cross-talk components between Wnt and Ghrelin]
	PEAK1|Q9H792
	SYTL2|Q9HCH5
	C2CD5|Q86YS7
	INSC|Q1MX18
	PPARA|Q07869
	STK40|Q8N2I9
	UHMK1|Q8TAS1
	PPARD|Q03181
	OSBP|P22059
	PINK1|Q9BXM7
	PLEKHB1|Q9UF11
	NEK1|Q96PY6
	DOCK11|Q5JSL3
	DGKE|P52429
	CYTH2|Q99418
	PLK1|P53350
	KPNA7|A9QM74
	CYTH1|Q15438
	SYMPK|Q92797
	CYTH4|Q9UIA0
	PLEKHB2|Q96CS7
	CLK1|P49759
	KPNA4|O00629
	STK33|Q9BYT3
	CYTH3|O43739
	PXK|Q7Z7A4
	AKT3|Q9Y243
	SCYL2|Q6P3W7
	SGK071|Q8NE28
	MAK|P20794
	GRK7|Q8WTQ7
	PLEKHA3|Q9HB20
	NSMCE1|Q8WV22
	PKN3|Q6P5Z2
	STK17B|O94768
	SYTL3|Q4VX76
	NR1I2|O75469
[Predicted cross-talk components between Wnt and Hedgehog]
	INSC|Q1MX18
	STK40|Q8N2I9
	OSBP|P22059
	PLEKHB1|Q9UF11
	NEK1|Q96PY6
	DOCK11|Q5JSL3
	CYTH2|Q99418
	PLK1|P53350
	KPNA7|A9QM74
	CYTH1|Q15438
	CYTH4|Q9UIA0
	PLEKHB2|Q96CS7
	KPNA4|O00629
	IRF4|Q15306
	STK33|Q9BYT3
	AGBL4|Q5VU57
	CYTH3|O43739
	AKT3|Q9Y243
	SCYL2|Q6P3W7
	PLEKHA3|Q9HB20
[Predicted cross-talk components between Wnt and ID]
	SYTL2|Q9HCH5
	TCF7|P36402
	NEUROD4|Q9HD90
	NEUROD2|Q15784
	C2CD5|Q86YS7
	STK40|Q8N2I9
	OSBP|P22059
	PLEKHB1|Q9UF11
	NEK1|Q96PY6
	DOCK11|Q5JSL3
	CYTH2|Q99418
	PLK1|P53350
	TCF7L1|Q9HCS4
	CYTH1|Q15438
	SYMPK|Q92797
	CYTH4|Q9UIA0
	PLEKHB2|Q96CS7
	CLK1|P49759
	PAX3|P23760
	STK33|Q9BYT3
	CYTH3|O43739
	AKT3|Q9Y243
	SCYL2|Q6P3W7
	PAX6|P26367
	LEF1|Q9UJU2
	SGK071|Q8NE28
	PLEKHA3|Q9HB20
	NSMCE1|Q8WV22
	PAX4|O43316
	STK17B|O94768
	SYTL3|Q4VX76
	BHLHE22|Q8NFJ8
[Predicted cross-talk components between Wnt and Kit]
	SYTL2|Q9HCH5
	BUB1B|O60566
	C2CD5|Q86YS7
	CREB3L3|Q68CJ9
	STK40|Q8N2I9
	UHMK1|Q8TAS1
	OSBP|P22059
	PLEKHB1|Q9UF11
	NEK1|Q96PY6
	DOCK11|Q5JSL3
	RHOV|Q96L33
	CYTH2|Q99418
	JDP2|Q8WYK2
	PLK1|P53350
	CYTH1|Q15438
	SYMPK|Q92797
	CYTH4|Q9UIA0
	PLEKHB2|Q96CS7
	CLK1|P49759
	STK33|Q9BYT3
	CYTH3|O43739
	PXK|Q7Z7A4
	AKT3|Q9Y243
	SCYL2|Q6P3W7
	SGK071|Q8NE28
	MAK|P20794
	PLEKHA3|Q9HB20
	RASD1|Q9Y272
	NSMCE1|Q8WV22
	STK17B|O94768
	SYTL3|Q4VX76
	RHOF|Q9HBH0
[Predicted cross-talk components between Wnt and Leptin]
	PEAK1|Q9H792
	BUB1B|O60566
	CREB3L3|Q68CJ9
	STK40|Q8N2I9
	UHMK1|Q8TAS1
	OSBP|P22059
	PINK1|Q9BXM7
	PLEKHB1|Q9UF11
	NEK1|Q96PY6
	DOCK11|Q5JSL3
	RHOV|Q96L33
	CYTH2|Q99418
	CSNK2A2|P19784
	JDP2|Q8WYK2
	PLK1|P53350
	CYTH1|Q15438
	SYMPK|Q92797
	CYTH4|Q9UIA0
	PLEKHB2|Q96CS7
	CLK1|P49759
	STK33|Q9BYT3
	CYTH3|O43739
	PXK|Q7Z7A4
	AKT3|Q9Y243
	SCYL2|Q6P3W7
	SGK071|Q8NE28
	MAK|P20794
	GRK7|Q8WTQ7
	PLEKHA3|Q9HB20
	RASD1|Q9Y272
	NSMCE1|Q8WV22
	PKN3|Q6P5Z2
	RHOF|Q9HBH0
[Predicted cross-talk components between Wnt and OSM]
	PEAK1|Q9H792
	SYTL2|Q9HCH5
	BUB1B|O60566
	C2CD5|Q86YS7
	CREB3L3|Q68CJ9
	STK40|Q8N2I9
	UHMK1|Q8TAS1
	OSBP|P22059
	PINK1|Q9BXM7
	PLEKHB1|Q9UF11
	NEK1|Q96PY6
	DOCK11|Q5JSL3
	CYTH2|Q99418
	JDP2|Q8WYK2
	PLK1|P53350
	SCYL3|Q8IZE3
	CYTH1|Q15438
	SYMPK|Q92797
	CYTH4|Q9UIA0
	PLEKHB2|Q96CS7
	CLK1|P49759
	STK33|Q9BYT3
	CYTH3|O43739
	PXK|Q7Z7A4
	AKT3|Q9Y243
	SCYL2|Q6P3W7
	SGK071|Q8NE28
	GRK7|Q8WTQ7
	PLEKHA3|Q9HB20
	NSMCE1|Q8WV22
	PKN3|Q6P5Z2
	STK17B|O94768
	SYTL3|Q4VX76
[Predicted cross-talk components between Wnt and Prolactin]
	PEAK1|Q9H792
	SYTL2|Q9HCH5
	BUB1B|O60566
	C2CD5|Q86YS7
	CREB3L3|Q68CJ9
	STK40|Q8N2I9
	KIF21B|O75037
	UHMK1|Q8TAS1
	OSBP|P22059
	PINK1|Q9BXM7
	PLEKHB1|Q9UF11
	NEK1|Q96PY6
	DOCK11|Q5JSL3
	RHOV|Q96L33
	CYTH2|Q99418
	JDP2|Q8WYK2
	PLK1|P53350
	CYTH1|Q15438
	SYMPK|Q92797
	CYTH4|Q9UIA0
	PLEKHB2|Q96CS7
	CLK1|P49759
	STK33|Q9BYT3
	CYTH3|O43739
	PXK|Q7Z7A4
	AKT3|Q9Y243
	SCYL2|Q6P3W7
	SGK071|Q8NE28
	GRK7|Q8WTQ7
	PPP2CB|P62714
	PLEKHA3|Q9HB20
	NSMCE1|Q8WV22
	PKN3|Q6P5Z2
	STK17B|O94768
	TEP1|Q99973
	SYTL3|Q4VX76
	RHOF|Q9HBH0
[Predicted cross-talk components between Wnt and RAGE]
	PEAK1|Q9H792
	SYTL2|Q9HCH5
	BUB1B|O60566
	C2CD5|Q86YS7
	CREB3L3|Q68CJ9
	STK40|Q8N2I9
	OSBP|P22059
	PINK1|Q9BXM7
	PLEKHB1|Q9UF11
	NEK1|Q96PY6
	DOCK11|Q5JSL3
	RHOV|Q96L33
	CYTH2|Q99418
	JDP2|Q8WYK2
	PLK1|P53350
	CYTH1|Q15438
	SYMPK|Q92797
	CYTH4|Q9UIA0
	PLEKHB2|Q96CS7
	CLK1|P49759
	IRF4|Q15306
	STK33|Q9BYT3
	AGBL4|Q5VU57
	CYTH3|O43739
	AKT3|Q9Y243
	SCYL2|Q6P3W7
	SGK071|Q8NE28
	GRK7|Q8WTQ7
	PLEKHA3|Q9HB20
	RASD1|Q9Y272
	NSMCE1|Q8WV22
	STK17B|O94768
	SYTL3|Q4VX76
	RHOF|Q9HBH0
[Predicted cross-talk components between Wnt and RANKL]
	BUB1B|O60566
	CREB3L3|Q68CJ9
	STK40|Q8N2I9
	OSBP|P22059
	PLEKHB1|Q9UF11
	NEK1|Q96PY6
	DOCK11|Q5JSL3
	RHOV|Q96L33
	CYTH2|Q99418
	JDP2|Q8WYK2
	PLK1|P53350
	CYTH1|Q15438
	CYTH4|Q9UIA0
	PLEKHB2|Q96CS7
	CLK1|P49759
	STK33|Q9BYT3
	CYTH3|O43739
	AKT3|Q9Y243
	SCYL2|Q6P3W7
	SGK071|Q8NE28
	PLEKHA3|Q9HB20
	RASD1|Q9Y272
	RHOF|Q9HBH0
[Predicted cross-talk components between Wnt and TSH]
	SYTL2|Q9HCH5
	BUB1B|O60566
	C2CD5|Q86YS7
	STK40|Q8N2I9
	OSBP|P22059
	PLEKHB1|Q9UF11
	NEK1|Q96PY6
	DOCK11|Q5JSL3
	RHOV|Q96L33
	CYTH2|Q99418
	PLK1|P53350
	PPP1R1A|Q13522
	CYTH1|Q15438
	SYMPK|Q92797
	CYTH4|Q9UIA0
	PLEKHB2|Q96CS7
	CLK1|P49759
	STK33|Q9BYT3
	CYTH3|O43739
	AKT3|Q9Y243
	SCYL2|Q6P3W7
	SGK071|Q8NE28
	PLEKHA3|Q9HB20
	PPP1R1C|Q8WVI7
	NSMCE1|Q8WV22
	STK17B|O94768
	SYTL3|Q4VX76
	RHOF|Q9HBH0
[Predicted cross-talk components between Wnt and TSLP]
	SYTL2|Q9HCH5
	BUB1B|O60566
	C2CD5|Q86YS7
	STK40|Q8N2I9
	OSBP|P22059
	PLEKHB1|Q9UF11
	NEK1|Q96PY6
	DOCK11|Q5JSL3
	CYTH2|Q99418
	PLK1|P53350
	CYTH1|Q15438
	CYTH4|Q9UIA0
	PLEKHB2|Q96CS7
	CLK1|P49759
	STK33|Q9BYT3
	CYTH3|O43739
	AKT3|Q9Y243
	SCYL2|Q6P3W7
	SGK071|Q8NE28
	PLEKHA3|Q9HB20
	STK17B|O94768
	SYTL3|Q4VX76
[Predicted cross-talk components between Wnt and TWEAK]
	BUB1B|O60566
	INSC|Q1MX18
	CREB3L3|Q68CJ9
	STK40|Q8N2I9
	UHMK1|Q8TAS1
	OSBP|P22059
	PLEKHB1|Q9UF11
	NEK1|Q96PY6
	DOCK11|Q5JSL3
	RHOV|Q96L33
	CYTH2|Q99418
	JDP2|Q8WYK2
	PLK1|P53350
	KPNA7|A9QM74
	CYTH1|Q15438
	CYTH4|Q9UIA0
	PLEKHB2|Q96CS7
	CLK1|P49759
	KPNA4|O00629
	STK33|Q9BYT3
	CYTH3|O43739
	PXK|Q7Z7A4
	AKT3|Q9Y243
	SCYL2|Q6P3W7
	SGK071|Q8NE28
	PLEKHA3|Q9HB20
	RHOF|Q9HBH0
[Predicted cross-talk components between IL and Alpha6]
	PEAK1|Q9H792
	SYTL2|Q9HCH5
	PGR|P06401
	BATF|Q16520
	EIF4E3|Q8N5X7
	BUB1B|O60566
	TNS4|Q8IZW8
	C2CD5|Q86YS7
	PAK4|O96013
	PAIP1|Q9H074
	CLK3|P49761
	CREB3L3|Q68CJ9
	STK40|Q8N2I9
	PI4KB|Q9UBF8
	OSBP|P22059
	EIF2B5|Q13144
	MAPK8IP1|Q9UQF2
	PINK1|Q9BXM7
	PIK3R6|Q5UE93
	PLEKHB1|Q9UF11
	NEK1|Q96PY6
	DOCK11|Q5JSL3
	RHOV|Q96L33
	AGAP3|Q96P47
	PIK3C3|Q8NEB9
	CYTH2|Q99418
	JDP2|Q8WYK2
	PLK1|P53350
	CAND2|O75155
	ZAK|Q9NYL2
	CPEB2|Q7Z5Q1
	CYTH1|Q15438
	SHF|Q7M4L6
	CYTH4|Q9UIA0
	PLEKHB2|Q96CS7
	TRRAP|Q9Y4A5
	EIF4E2|O60573
	CLK1|P49759
	PAK2|Q13177
	STK33|Q9BYT3
	PAK7|Q9P286
	CYTH3|O43739
	AKT3|Q9Y243
	DOCK9|Q9BZ29
	SCYL2|Q6P3W7
	SGK071|Q8NE28
	CNKSR1|Q969H4
	GRK7|Q8WTQ7
	PRKDC|P78527
	MX2|P20592
	PLEKHA3|Q9HB20
	AKAP1|Q92667
	SMG1|Q96Q15
	STK17B|O94768
	GULP1|Q9UBP9
	SYTL3|Q4VX76
	RIT2|Q99578
	ATM|Q13315
	AGAP1|Q9UPQ3
	PIK3C2A|O00443
	EIF4E1B|A6NMX2
	RHOF|Q9HBH0
	IPCEF1|Q8WWN9
[Predicted cross-talk components between IL and AR]
	IFT122|Q9HBG6
	IL12RB2|Q99665
	LIMA1|Q9UHB6
	RAE1|P78406
	PGR|P06401
	BATF|Q16520
	TLE3|Q04726
	WRAP53|Q9BUR4
	INSC|Q1MX18
	LHX8|Q68G74
	WDR77|Q9BQA1
	CREB3L3|Q68CJ9
	BRWD1|Q9NSI6
	STK40|Q8N2I9
	MLST8|Q9BVC4
	PDLIM7|Q9NR12
	RRP9|O43818
	UHMK1|Q8TAS1
	PHIP|Q8WWQ0
	ANP32E|Q9BTT0
	CEBPG|P53567
	TLE4|Q04727
	OSBP|P22059
	ATL1|Q8WXF7
	PLEKHB1|Q9UF11
	NEK1|Q96PY6
	DOCK11|Q5JSL3
	IDE|P14735
	RHOV|Q96L33
	TLE2|Q04725
	AGAP3|Q96P47
	BATF2|Q8N1L9
	IL31RA|Q8NI17
	ABLIM1|O14639
	CYTH2|Q99418
	JDP2|Q8WYK2
	LDB3|O75112
	PLK1|P53350
	JAZF1|Q86VZ6
	ESRRA|P11474
	HSPB9|Q9BQS6
	KAT8|Q9H7Z6
	STRN|O43815
	PWP2|Q15269
	KPNA7|A9QM74
	IL27|Q8NEV9
	CYTH1|Q15438
	SYMPK|Q92797
	CYTH4|Q9UIA0
	CCNO|P22674
	GREM2|Q9H772
	PLEKHB2|Q96CS7
	LHX9|Q9NQ69
	NR3C2|P08235
	NBEA|Q8NFP9
	CLK1|P49759
	HSPB8|Q9UJY1
	TLE1|Q04724
	IL23A|Q9NPF7
	HSPB6|O14558
	LMO1|P25800
	IL27RA|Q6UWB1
	KPNA4|O00629
	STK33|Q9BYT3
	PRICKLE4|Q2TBC4
	CYTH3|O43739
	PXK|Q7Z7A4
	NFIL3|Q16649
	AKT3|Q9Y243
	SCYL2|Q6P3W7
	OGFRL1|Q5TC84
	KATNB1|Q9BVA0
	EBI3|Q14213
	PLAA|Q9Y263
	CCNE2|O96020
	CCNA1|P78396
	PLEKHA3|Q9HB20
	RASD1|Q9Y272
	NSMCE1|Q8WV22
	FBXW4|P57775
	CCNB3|Q8WWL7
	AKAP1|Q92667
	APAF1|O14727
	FNDC1|Q4ZHG4
	LHX2|P50458
	HSCB|Q8IWL3
	SNRNP40|Q96DI7
	RIT2|Q99578
	AGAP1|Q9UPQ3
	PAFAH1B1|P43034
	WDR62|O43379
	LMX1B|O60663
	STRN3|Q13033
	RHOF|Q9HBH0
	LIMS2|Q7Z4I7
	WDR16|Q8N1V2
[Predicted cross-talk components between IL and BCR]
	PEX10|O60683
	SBF1|O95248
	PEAK1|Q9H792
	SBF2|Q86WG5
	AURKC|Q9UQB9
	FOXF2|Q12947
	DNM3|Q9UQ16
	BATF|Q16520
	BUB1B|O60566
	FOXC2|Q99958
	SH3D19|Q5HYK7
	TNS4|Q8IZW8
	FOXO6|A8MYZ6
	INSC|Q1MX18
	DOK7|Q18PE1
	TRPV1|Q8NER1
	CHFR|Q96EP1
	GLS|O94925
	CLK3|P49761
	CREB3L3|Q68CJ9
	CNKSR2|Q8WXI2
	ANKRD42|Q8N9B4
	BARD1|Q99728
	UBE3B|Q7Z3V4
	STK40|Q8N2I9
	FOXS1|O43638
	AK5|Q9Y6K8
	SNCAIP|Q9Y6H5
	SYVN1|Q86TM6
	AURKB|Q96GD4
	INPP5B|P32019
	UHMK1|Q8TAS1
	LRTOMT|Q8WZ04
	FOXE1|O00358
	ULK2|Q8IYT8
	MAP3K12|Q12852
	CLIP3|Q96DZ5
	TNFRSF17|Q02223
	BOK|Q9UMX3
	OSBP|P22059
	ANKRD1|Q15327
	MAPK8IP1|Q9UQF2
	FOXN3|O00409
	OCRL|Q01968
	FOXK1|P85037
	GABPB1|Q06547
	PINK1|Q9BXM7
	AMFR|Q9UKV5
	PLEKHB1|Q9UF11
	NEK1|Q96PY6
	DOCK11|Q5JSL3
	RHOV|Q96L33
	MAPKAPK3|Q16644
	INVS|Q9Y283
	ULK1|O75385
	FOXP3|Q9BZS1
	AGAP3|Q96P47
	CYTH2|Q99418
	MCL1|Q07820
	JDP2|Q8WYK2
	PLK1|P53350
	SNX16|P57768
	FOXF1|Q12946
	FOXP4|Q8IVH2
	JAZF1|Q86VZ6
	KANK2|Q63ZY3
	PTPRO|Q16827
	FOXP2|O15409
	MEX3C|Q5U5Q3
	RAPGEF2|Q9Y4G8
	FOXA2|Q9Y261
	IQGAP3|Q86VI3
	RPS6KA4|O75676
	KPNA7|A9QM74
	CYTH1|Q15438
	SCYL1|Q96KG9
	TBC1D2|Q9BYX2
	BAK1|Q16611
	SYMPK|Q92797
	BCL2A1|Q16548
	CYTH4|Q9UIA0
	GABPB2|Q8TAK5
	CCNO|P22674
	BCL2L14|Q9BZR8
	STK16|O75716
	PLK3|Q9H4B4
	PLEKHB2|Q96CS7
	CLK1|P49759
	FOXM1|Q08050
	MAPKAPK5|Q8IW41
	PODXL|O00592
	OSBPL1A|Q9BXW6
	FOXD1|Q16676
	MIB1|Q86YT6
	KPNA4|O00629
	STK33|Q9BYT3
	NEURL3|Q96EH8
	TRPV2|Q9Y5S1
	CYTH3|O43739
	PXK|Q7Z7A4
	NFIL3|Q16649
	AKT3|Q9Y243
	RAPGEF6|Q8TEU7
	SCYL2|Q6P3W7
	STAP2|Q9UGK3
	SLC3A2|P08195
	SGK071|Q8NE28
	H2AFX|P16104
	BCL2L2|Q92843
	CNKSR1|Q969H4
	CDK18|Q07002
	MAK|P20794
	TNIK|Q9UKE5
	GRK7|Q8WTQ7
	MIB2|Q96AX9
	CCNE2|O96020
	AURKA|O14965
	FOXC1|Q12948
	CCNA1|P78396
	PLEKHA3|Q9HB20
	MEX3B|Q6ZN04
	NSMCE1|Q8WV22
	PPP1R27|Q86WC6
	CCNB3|Q8WWL7
	CDK13|Q14004
	FOXP1|Q9H334
	FRMPD1|Q5SYB0
	AAK1|Q2M2I8
	GULP1|Q9UBP9
	ANKRD27|Q96NW4
	PLK2|Q9NYY3
	RIT2|Q99578
	RHEBL1|Q8TAI7
	AGAP1|Q9UPQ3
	DOCK5|Q9H7D0
	FOXL2|P58012
	RHOF|Q9HBH0
	GUCY2F|P51841
	IPCEF1|Q8WWN9
	FRMPD4|Q14CM0
[Predicted cross-talk components between IL and BDNF]
	IFT122|Q9HBG6
	PEAK1|Q9H792
	AURKC|Q9UQB9
	FOXF2|Q12947
	MAP2|P11137
	RAE1|P78406
	TRIM47|Q96LD4
	TLE3|Q04726
	EIF4E3|Q8N5X7
	BUB1B|O60566
	FOXC2|Q99958
	RNF138|Q8WVD3
	TNS4|Q8IZW8
	IGHA2|P01877
	FOXO6|A8MYZ6
	PAIP1|Q9H074
	WRAP53|Q9BUR4
	INSC|Q1MX18
	RC3H2|Q9HBD1
	PTK7|Q13308
	TRPV1|Q8NER1
	CLK3|P49761
	WDR77|Q9BQA1
	CREB3L3|Q68CJ9
	ANKRD42|Q8N9B4
	BARD1|Q99728
	STK40|Q8N2I9
	MLST8|Q9BVC4
	FOXS1|O43638
	DIDO1|Q9BTC0
	RRP9|O43818
	AK5|Q9Y6K8
	PHRF1|Q9P1Y6
	SNCAIP|Q9Y6H5
	LIN28A|Q9H9Z2
	AURKB|Q96GD4
	UHMK1|Q8TAS1
	FOXE1|O00358
	RC3H1|Q5TC82
	TLE4|Q04727
	CLIP3|Q96DZ5
	TNFRSF17|Q02223
	OSBP|P22059
	ANKRD1|Q15327
	EIF2B5|Q13144
	MAPK8IP1|Q9UQF2
	FOXN3|O00409
	FOXK1|P85037
	GABPB1|Q06547
	PINK1|Q9BXM7
	PLEKHB1|Q9UF11
	NEK1|Q96PY6
	DOCK11|Q5JSL3
	RHOV|Q96L33
	INVS|Q9Y283
	DTNB|O60941
	FOXP3|Q9BZS1
	TLE2|Q04725
	AGAP3|Q96P47
	MDFIC|Q9P1T7
	CYTH2|Q99418
	JDP2|Q8WYK2
	PLK1|P53350
	CAND2|O75155
	SNX16|P57768
	FOXF1|Q12946
	FOXP4|Q8IVH2
	KIFC1|Q9BW19
	SIRPG|Q9P1W8
	FBXO40|Q9UH90
	SPN|P16150
	KANK2|Q63ZY3
	FOXP2|O15409
	RNF123|Q5XPI4
	FOXA2|Q9Y261
	RPS6KA4|O75676
	STRN|O43815
	PWP2|Q15269
	RNF187|Q5TA31
	KPNA7|A9QM74
	CYTH1|Q15438
	SYMPK|Q92797
	CYTH4|Q9UIA0
	GABPB2|Q8TAK5
	STK16|O75716
	RNF20|Q5VTR2
	PLK3|Q9H4B4
	PLEKHB2|Q96CS7
	DTNA|Q9Y4J8
	MAP4|P27816
	TRRAP|Q9Y4A5
	RNF10|Q8N5U6
	PBK|Q96KB5
	NBEA|Q8NFP9
	EIF4E2|O60573
	CLK1|P49759
	RNF169|Q8NCN4
	TLE1|Q04724
	FOXM1|Q08050
	OSBPL1A|Q9BXW6
	FOXD1|Q16676
	MIB1|Q86YT6
	KPNA4|O00629
	STK33|Q9BYT3
	TRPV2|Q9Y5S1
	CYTH3|O43739
	LIN28B|Q6ZN17
	YBX2|Q9Y2T7
	PXK|Q7Z7A4
	NFIL3|Q16649
	AKT3|Q9Y243
	DOCK9|Q9BZ29
	SCYL2|Q6P3W7
	RNF41|Q9H4P4
	KATNB1|Q9BVA0
	SGK071|Q8NE28
	MAK|P20794
	GRK7|Q8WTQ7
	MX2|P20592
	PLAA|Q9Y263
	MIB2|Q96AX9
	AURKA|O14965
	PPP2CB|P62714
	FOXC1|Q12948
	PLEKHA3|Q9HB20
	RASD1|Q9Y272
	NSMCE1|Q8WV22
	NBR1|Q14596
	FBXW4|P57775
	PPP1R27|Q86WC6
	FOXP1|Q9H334
	FRMPD1|Q5SYB0
	APAF1|O14727
	AAK1|Q2M2I8
	GULP1|Q9UBP9
	ANKRD27|Q96NW4
	SNRNP40|Q96DI7
	PLK2|Q9NYY3
	RIT2|Q99578
	RHEBL1|Q8TAI7
	AGAP1|Q9UPQ3
	PAFAH1B1|P43034
	FOXL2|P58012
	DSTYK|Q6XUX3
	WDR62|O43379
	EIF4E1B|A6NMX2
	STRN3|Q13033
	RHOF|Q9HBH0
	CSDC2|Q9Y534
	WDR16|Q8N1V2
	FRMPD4|Q14CM0
[Predicted cross-talk components between IL and CRH]
	PEAK1|Q9H792
	SYTL2|Q9HCH5
	BATF|Q16520
	BUB1B|O60566
	C2CD5|Q86YS7
	INSC|Q1MX18
	TRPV1|Q8NER1
	CLK3|P49761
	CREB3L3|Q68CJ9
	ANKRD42|Q8N9B4
	BARD1|Q99728
	STK40|Q8N2I9
	AK5|Q9Y6K8
	SNCAIP|Q9Y6H5
	UHMK1|Q8TAS1
	CLIP3|Q96DZ5
	OSBP|P22059
	ANKRD1|Q15327
	GABPB1|Q06547
	PINK1|Q9BXM7
	PLEKHB1|Q9UF11
	NEK1|Q96PY6
	DOCK11|Q5JSL3
	RHOV|Q96L33
	INVS|Q9Y283
	CYTH2|Q99418
	JDP2|Q8WYK2
	PLK1|P53350
	SNX16|P57768
	KANK2|Q63ZY3
	KPNA7|A9QM74
	CYTH1|Q15438
	CYTH4|Q9UIA0
	GABPB2|Q8TAK5
	PLEKHB2|Q96CS7
	CLK1|P49759
	CLTCL1|P53675
	OSBPL1A|Q9BXW6
	MIB1|Q86YT6
	KPNA4|O00629
	STK33|Q9BYT3
	TRPV2|Q9Y5S1
	CYTH3|O43739
	PXK|Q7Z7A4
	NFIL3|Q16649
	AKT3|Q9Y243
	SCYL2|Q6P3W7
	STAP2|Q9UGK3
	SGK071|Q8NE28
	GRK7|Q8WTQ7
	MIB2|Q96AX9
	PLEKHA3|Q9HB20
	PPP1R27|Q86WC6
	STK17B|O94768
	SYTL3|Q4VX76
	ANKRD27|Q96NW4
	RHOF|Q9HBH0
[Predicted cross-talk components between IL and EGFR]
	PEX10|O60683
	SBF1|O95248
	PEAK1|Q9H792
	SBF2|Q86WG5
	RBM3|P98179
	AURKC|Q9UQB9
	MAP2|P11137
	LIMA1|Q9UHB6
	SYTL2|Q9HCH5
	PGR|P06401
	BATF|Q16520
	BUB1B|O60566
	MSI2|Q96DH6
	HNRNPA1L2|Q32P51
	TNS4|Q8IZW8
	IGHA2|P01877
	C2CD5|Q86YS7
	PAK4|O96013
	RBM24|Q9BX46
	DOK7|Q18PE1
	PTK7|Q13308
	LHX8|Q68G74
	CHFR|Q96EP1
	CLK3|P49761
	CREB3L3|Q68CJ9
	ANKRD42|Q8N9B4
	OPA1|O60313
	STK40|Q8N2I9
	DIDO1|Q9BTC0
	PDLIM7|Q9NR12
	SNCAIP|Q9Y6H5
	SYVN1|Q86TM6
	AURKB|Q96GD4
	UHMK1|Q8TAS1
	LRTOMT|Q8WZ04
	INPP5E|Q9NRR6
	MAP3K12|Q12852
	CEBPG|P53567
	RBM38|Q9H0Z9
	CENPT|Q96BT3
	PI4KB|Q9UBF8
	CTNNA3|Q9UI47
	CLIP3|Q96DZ5
	TNFRSF17|Q02223
	BOK|Q9UMX3
	OSBP|P22059
	ANKRD1|Q15327
	MAPK8IP1|Q9UQF2
	SLC9A3R2|Q15599
	PINK1|Q9BXM7
	AMFR|Q9UKV5
	PIK3R6|Q5UE93
	PLEKHB1|Q9UF11
	NEK1|Q96PY6
	HTRA3|P83110
	DOCK11|Q5JSL3
	RHOV|Q96L33
	INVS|Q9Y283
	DBP|Q10586
	AGAP3|Q96P47
	BATF2|Q8N1L9
	TDRD1|Q9BXT4
	CENPA|P49450
	MDFIC|Q9P1T7
	ABLIM1|O14639
	PIK3C3|Q8NEB9
	CYTH2|Q99418
	MCL1|Q07820
	JDP2|Q8WYK2
	HNRNPDL|O14979
	LDB3|O75112
	PLK1|P53350
	TARDBP|Q13148
	CAND2|O75155
	SNX16|P57768
	NXF5|Q9H1B4
	TYR|P14679
	ZAK|Q9NYL2
	RBMX|P38159
	SIRPG|Q9P1W8
	KANK2|Q63ZY3
	MEX3C|Q5U5Q3
	IQGAP3|Q86VI3
	RPS6KA4|O75676
	SDCBP2|Q9H190
	CPEB2|Q7Z5Q1
	CYTH1|Q15438
	SCYL1|Q96KG9
	TBC1D2|Q9BYX2
	RBM15B|Q8NDT2
	RBMXL1|Q96E39
	BAK1|Q16611
	SYMPK|Q92797
	SHF|Q7M4L6
	BCL2A1|Q16548
	CYTH4|Q9UIA0
	BCL2L14|Q9BZR8
	STK16|O75716
	PLK3|Q9H4B4
	DAZAP1|Q96EP5
	HNRNPA2B1|P22626
	PLEKHB2|Q96CS7
	LHX9|Q9NQ69
	TRRAP|Q9Y4A5
	PBK|Q96KB5
	BOLL|Q8N9W6
	CLK1|P49759
	CLTCL1|P53675
	SYNJ2|O15056
	PAK2|Q13177
	OSBPL1A|Q9BXW6
	LMO1|P25800
	STK33|Q9BYT3
	PRICKLE4|Q2TBC4
	NEURL3|Q96EH8
	PAK7|Q9P286
	TRPV2|Q9Y5S1
	CYTH3|O43739
	INPP5J|Q15735
	PXK|Q7Z7A4
	NFIL3|Q16649
	AKT3|Q9Y243
	GRASP|Q7Z6J2
	SCYL2|Q6P3W7
	STAP2|Q9UGK3
	OGFRL1|Q5TC84
	HNRNPAB|Q99729
	HNRNPA3|P51991
	SGK071|Q8NE28
	H2AFX|P16104
	BCL2L2|Q92843
	CNKSR1|Q969H4
	CDK18|Q07002
	MAK|P20794
	MSI1|O43347
	GRK7|Q8WTQ7
	PRKDC|P78527
	MX2|P20592
	MIB2|Q96AX9
	AURKA|O14965
	HIST1H3A|P68431
	PLEKHA3|Q9HB20
	RASD1|Q9Y272
	MEX3B|Q6ZN04
	NEK9|Q8TD19
	NSMCE1|Q8WV22
	CD27|P26842
	DNM1L|O00429
	PPP1R27|Q86WC6
	CDK13|Q14004
	AKAP1|Q92667
	SMG1|Q96Q15
	FRMPD1|Q5SYB0
	PPARGC1B|Q86YN6
	STK17B|O94768
	AAK1|Q2M2I8
	GULP1|Q9UBP9
	SYTL3|Q4VX76
	SYNJ1|O43426
	LHX2|P50458
	HSCB|Q8IWL3
	PLK2|Q9NYY3
	RIT2|Q99578
	RHEBL1|Q8TAI7
	ATM|Q13315
	IFI35|P80217
	AGAP1|Q9UPQ3
	DOCK5|Q9H7D0
	PIK3C2A|O00443
	DSTYK|Q6XUX3
	LMX1B|O60663
	RHOF|Q9HBH0
	LIMS2|Q7Z4I7
	INPP5K|Q9BT40
	HNRNPA0|Q13151
	GPI|P06744
	GUCY2F|P51841
	IPCEF1|Q8WWN9
	FRMPD4|Q14CM0
[Predicted cross-talk components between IL and FGF1]
	PEX10|O60683
	PEAK1|Q9H792
	BUB1B|O60566
	TNS4|Q8IZW8
	INSC|Q1MX18
	CLK3|P49761
	CREB3L3|Q68CJ9
	ANKRD42|Q8N9B4
	STK40|Q8N2I9
	SNCAIP|Q9Y6H5
	SYVN1|Q86TM6
	UHMK1|Q8TAS1
	INPP5E|Q9NRR6
	CLIP3|Q96DZ5
	OSBP|P22059
	MAPK8IP1|Q9UQF2
	PINK1|Q9BXM7
	AMFR|Q9UKV5
	PLEKHB1|Q9UF11
	NEK1|Q96PY6
	DOCK11|Q5JSL3
	RHOV|Q96L33
	MAPKAPK3|Q16644
	INVS|Q9Y283
	AGAP3|Q96P47
	CYTH2|Q99418
	JDP2|Q8WYK2
	PLK1|P53350
	CAND2|O75155
	SNX16|P57768
	KANK2|Q63ZY3
	RPS6KA4|O75676
	KPNA7|A9QM74
	CYTH1|Q15438
	SCYL1|Q96KG9
	SYMPK|Q92797
	CYTH4|Q9UIA0
	CCNO|P22674
	CSF1|P09603
	PLEKHB2|Q96CS7
	TRRAP|Q9Y4A5
	CLK1|P49759
	MAPKAPK5|Q8IW41
	SYNJ2|O15056
	OSBPL1A|Q9BXW6
	KPNA4|O00629
	STK33|Q9BYT3
	TRPV2|Q9Y5S1
	CYTH3|O43739
	INPP5J|Q15735
	PXK|Q7Z7A4
	AKT3|Q9Y243
	SCYL2|Q6P3W7
	SGK071|Q8NE28
	H2AFX|P16104
	CNKSR1|Q969H4
	CDK18|Q07002
	GRK7|Q8WTQ7
	MIB2|Q96AX9
	CCNE2|O96020
	PPP2CB|P62714
	CCNA1|P78396
	PLEKHA3|Q9HB20
	MEX3B|Q6ZN04
	NSMCE1|Q8WV22
	PPP1R27|Q86WC6
	CCNB3|Q8WWL7
	CDK13|Q14004
	SMG1|Q96Q15
	AAK1|Q2M2I8
	GULP1|Q9UBP9
	SYNJ1|O43426
	RIT2|Q99578
	AGAP1|Q9UPQ3
	RHOF|Q9HBH0
	INPP5K|Q9BT40
	IPCEF1|Q8WWN9
[Predicted cross-talk components between IL and FSH]
	PLA2G4C|Q9UP65
	FOXF2|Q12947
	SYTL2|Q9HCH5
	PLCL2|Q9UPR0
	FOXC2|Q99958
	RIMS1|Q86UR5
	FOXO6|A8MYZ6
	C2CD5|Q86YS7
	CLK3|P49761
	STK40|Q8N2I9
	FOXS1|O43638
	FOXE1|O00358
	SGK2|Q9HBY8
	CENPT|Q96BT3
	SYT11|Q9BT88
	OSBP|P22059
	FOXN3|O00409
	FOXK1|P85037
	PLEKHB1|Q9UF11
	NEK1|Q96PY6
	DOCK11|Q5JSL3
	FOXP3|Q9BZS1
	AGAP3|Q96P47
	CENPA|P49450
	CYTH2|Q99418
	PLK1|P53350
	CAND2|O75155
	FOXF1|Q12946
	FOXP4|Q8IVH2
	PLCL1|Q15111
	PLCH2|O75038
	FOXP2|O15409
	HSPB9|Q9BQS6
	FOXA2|Q9Y261
	CYTH1|Q15438
	SYMPK|Q92797
	CYTH4|Q9UIA0
	PLEKHB2|Q96CS7
	TRRAP|Q9Y4A5
	DOC2B|Q14184
	CLK1|P49759
	HSPB8|Q9UJY1
	FOXM1|Q08050
	RARB|P10826
	HSPB6|O14558
	FOXD1|Q16676
	STK33|Q9BYT3
	RPS6KC1|Q96S38
	CYTH3|O43739
	NFIL3|Q16649
	AKT3|Q9Y243
	SCYL2|Q6P3W7
	SGK071|Q8NE28
	FOXC1|Q12948
	HIST1H3A|P68431
	PLEKHA3|Q9HB20
	NSMCE1|Q8WV22
	FOXP1|Q9H334
	STK17B|O94768
	AAK1|Q2M2I8
	SYTL3|Q4VX76
	DOC2A|Q14183
	RIT2|Q99578
	AGAP1|Q9UPQ3
	PLA2G4E|Q3MJ16
	FOXL2|P58012
	PLCZ1|Q86YW0
	SYT2|Q8N9I0
[Predicted cross-talk components between IL and Gastrin]
	PEAK1|Q9H792
	PLA2G4C|Q9UP65
	FOXF2|Q12947
	LIMA1|Q9UHB6
	SYTL2|Q9HCH5
	PLCL2|Q9UPR0
	BUB1B|O60566
	FOXC2|Q99958
	RIMS1|Q86UR5
	TNS4|Q8IZW8
	FOXO6|A8MYZ6
	C2CD5|Q86YS7
	PAK4|O96013
	INSC|Q1MX18
	PTK7|Q13308
	TRPV1|Q8NER1
	LHX8|Q68G74
	CLK3|P49761
	CREB3L3|Q68CJ9
	ANKRD42|Q8N9B4
	SRF|P11831
	BARD1|Q99728
	STK40|Q8N2I9
	FOXS1|O43638
	PDLIM7|Q9NR12
	AK5|Q9Y6K8
	SNCAIP|Q9Y6H5
	UHMK1|Q8TAS1
	FOXE1|O00358
	ULK2|Q8IYT8
	SYT11|Q9BT88
	CTNNA3|Q9UI47
	CLIP3|Q96DZ5
	OSBP|P22059
	ANKRD1|Q15327
	MAPK8IP1|Q9UQF2
	FOXN3|O00409
	FOXK1|P85037
	GABPB1|Q06547
	PINK1|Q9BXM7
	PIK3R6|Q5UE93
	PLEKHB1|Q9UF11
	NEK1|Q96PY6
	DOCK11|Q5JSL3
	RHOV|Q96L33
	INVS|Q9Y283
	ULK1|O75385
	FOXP3|Q9BZS1
	AGAP3|Q96P47
	ABLIM1|O14639
	CYTH2|Q99418
	JDP2|Q8WYK2
	LDB3|O75112
	PLK1|P53350
	CAND2|O75155
	SNX16|P57768
	FOXF1|Q12946
	FOXP4|Q8IVH2
	PLCL1|Q15111
	JAZF1|Q86VZ6
	KANK2|Q63ZY3
	PLCH2|O75038
	FOXP2|O15409
	FOXA2|Q9Y261
	KPNA7|A9QM74
	CYTH1|Q15438
	SYMPK|Q92797
	SHF|Q7M4L6
	CYTH4|Q9UIA0
	GABPB2|Q8TAK5
	PLEKHB2|Q96CS7
	LHX9|Q9NQ69
	TRRAP|Q9Y4A5
	PBK|Q96KB5
	DOC2B|Q14184
	CLK1|P49759
	FOXM1|Q08050
	PAK2|Q13177
	OSBPL1A|Q9BXW6
	FOXD1|Q16676
	LMO1|P25800
	MIB1|Q86YT6
	KPNA4|O00629
	STK33|Q9BYT3
	PRICKLE4|Q2TBC4
	PAK7|Q9P286
	TRPV2|Q9Y5S1
	CYTH3|O43739
	PXK|Q7Z7A4
	NFIL3|Q16649
	AKT3|Q9Y243
	DOCK9|Q9BZ29
	SCYL2|Q6P3W7
	SGK071|Q8NE28
	H2AFX|P16104
	GRK7|Q8WTQ7
	MIB2|Q96AX9
	FOXC1|Q12948
	PLEKHA3|Q9HB20
	RASD1|Q9Y272
	NSMCE1|Q8WV22
	PPP1R27|Q86WC6
	FOXP1|Q9H334
	STK17B|O94768
	AAK1|Q2M2I8
	GULP1|Q9UBP9
	SYTL3|Q4VX76
	ANKRD27|Q96NW4
	LHX2|P50458
	HSCB|Q8IWL3
	DOC2A|Q14183
	RIT2|Q99578
	AGAP1|Q9UPQ3
	PLA2G4E|Q3MJ16
	FOXL2|P58012
	DSTYK|Q6XUX3
	LMX1B|O60663
	RHOF|Q9HBH0
	PLCZ1|Q86YW0
	LIMS2|Q7Z4I7
	SYT2|Q8N9I0
[Predicted cross-talk components between IL and Ghrelin]
	PEAK1|Q9H792
	AURKC|Q9UQB9
	FOXF2|Q12947
	SYTL2|Q9HCH5
	FOXC2|Q99958
	TNS4|Q8IZW8
	FOXO6|A8MYZ6
	C2CD5|Q86YS7
	INSC|Q1MX18
	DOK7|Q18PE1
	TRPV1|Q8NER1
	CLK3|P49761
	ANKRD42|Q8N9B4
	BARD1|Q99728
	STK40|Q8N2I9
	FOXS1|O43638
	AK5|Q9Y6K8
	SNCAIP|Q9Y6H5
	AURKB|Q96GD4
	UHMK1|Q8TAS1
	LRTOMT|Q8WZ04
	FOXE1|O00358
	ULK2|Q8IYT8
	PI4KB|Q9UBF8
	CLIP3|Q96DZ5
	OSBP|P22059
	ANKRD1|Q15327
	MAPK8IP1|Q9UQF2
	FOXN3|O00409
	FOXK1|P85037
	GABPB1|Q06547
	PINK1|Q9BXM7
	PLEKHB1|Q9UF11
	NEK1|Q96PY6
	DOCK11|Q5JSL3
	INVS|Q9Y283
	ULK1|O75385
	FOXP3|Q9BZS1
	PIK3C3|Q8NEB9
	CYTH2|Q99418
	PLK1|P53350
	CAND2|O75155
	SNX16|P57768
	FOXF1|Q12946
	FOXP4|Q8IVH2
	KANK2|Q63ZY3
	FOXP2|O15409
	FOXA2|Q9Y261
	KPNA7|A9QM74
	CYTH1|Q15438
	SYMPK|Q92797
	CYTH4|Q9UIA0
	GABPB2|Q8TAK5
	STK16|O75716
	PLK3|Q9H4B4
	PLEKHB2|Q96CS7
	TRRAP|Q9Y4A5
	CLK1|P49759
	FOXM1|Q08050
	OSBPL1A|Q9BXW6
	FOXD1|Q16676
	MIB1|Q86YT6
	KPNA4|O00629
	STK33|Q9BYT3
	TRPV2|Q9Y5S1
	CYTH3|O43739
	PXK|Q7Z7A4
	NFIL3|Q16649
	AKT3|Q9Y243
	DOCK9|Q9BZ29
	SCYL2|Q6P3W7
	SGK071|Q8NE28
	MAK|P20794
	GRK7|Q8WTQ7
	PRKDC|P78527
	MIB2|Q96AX9
	AURKA|O14965
	FOXC1|Q12948
	PLEKHA3|Q9HB20
	NEK9|Q8TD19
	NSMCE1|Q8WV22
	PPP1R27|Q86WC6
	AKAP1|Q92667
	FOXP1|Q9H334
	SMG1|Q96Q15
	STK17B|O94768
	AAK1|Q2M2I8
	GULP1|Q9UBP9
	SYTL3|Q4VX76
	ANKRD27|Q96NW4
	PLK2|Q9NYY3
	ATM|Q13315
	PIK3C2A|O00443
	FOXL2|P58012
[Predicted cross-talk components between IL and Hedgehog]
	INSC|Q1MX18
	STK40|Q8N2I9
	OSBP|P22059
	PLEKHB1|Q9UF11
	NEK1|Q96PY6
	DOCK11|Q5JSL3
	CYTH2|Q99418
	PLK1|P53350
	KPNA7|A9QM74
	CYTH1|Q15438
	CYTH4|Q9UIA0
	PLEKHB2|Q96CS7
	KPNA4|O00629
	STK33|Q9BYT3
	CYTH3|O43739
	AKT3|Q9Y243
	SCYL2|Q6P3W7
	PLEKHA3|Q9HB20
[Predicted cross-talk components between IL and ID]
	SYTL2|Q9HCH5
	C2CD5|Q86YS7
	CLK3|P49761
	ANKRD42|Q8N9B4
	STK40|Q8N2I9
	SNCAIP|Q9Y6H5
	CLIP3|Q96DZ5
	OSBP|P22059
	PLEKHB1|Q9UF11
	NEK1|Q96PY6
	DOCK11|Q5JSL3
	INVS|Q9Y283
	CYTH2|Q99418
	PLK1|P53350
	SNX16|P57768
	KANK2|Q63ZY3
	CYTH1|Q15438
	SCYL1|Q96KG9
	SYMPK|Q92797
	CYTH4|Q9UIA0
	PLEKHB2|Q96CS7
	CLK1|P49759
	PODXL|O00592
	OSBPL1A|Q9BXW6
	STK33|Q9BYT3
	TRPV2|Q9Y5S1
	CYTH3|O43739
	AKT3|Q9Y243
	SCYL2|Q6P3W7
	SLC3A2|P08195
	SGK071|Q8NE28
	CDK18|Q07002
	MIB2|Q96AX9
	PLEKHA3|Q9HB20
	NSMCE1|Q8WV22
	PPP1R27|Q86WC6
	CDK13|Q14004
	STK17B|O94768
	SYTL3|Q4VX76
[Predicted cross-talk components between IL and Kit]
	PEX10|O60683
	SBF1|O95248
	SBF2|Q86WG5
	AURKC|Q9UQB9
	FOXF2|Q12947
	SYTL2|Q9HCH5
	PGR|P06401
	BUB1B|O60566
	FOXC2|Q99958
	TNS4|Q8IZW8
	FOXO6|A8MYZ6
	C2CD5|Q86YS7
	PAK4|O96013
	DOK7|Q18PE1
	PTK7|Q13308
	CHFR|Q96EP1
	CLK3|P49761
	CREB3L3|Q68CJ9
	BRWD1|Q9NSI6
	UBE3B|Q7Z3V4
	STK40|Q8N2I9
	FOXS1|O43638
	DIDO1|Q9BTC0
	SYVN1|Q86TM6
	AURKB|Q96GD4
	INPP5B|P32019
	UHMK1|Q8TAS1
	PHIP|Q8WWQ0
	LRTOMT|Q8WZ04
	FOXE1|O00358
	MAP3K12|Q12852
	OSBP|P22059
	MAPK8IP1|Q9UQF2
	FOXN3|O00409
	OCRL|Q01968
	FOXK1|P85037
	AMFR|Q9UKV5
	PLEKHB1|Q9UF11
	NEK1|Q96PY6
	DOCK11|Q5JSL3
	RHOV|Q96L33
	FOXP3|Q9BZS1
	AGAP3|Q96P47
	CYTH2|Q99418
	JDP2|Q8WYK2
	PLK1|P53350
	CAND2|O75155
	FOXF1|Q12946
	FOXP4|Q8IVH2
	JAZF1|Q86VZ6
	TFF2|Q03403
	IL10|P22301
	FOXP2|O15409
	MEX3C|Q5U5Q3
	FOXA2|Q9Y261
	IQGAP3|Q86VI3
	RPS6KA4|O75676
	CYTH1|Q15438
	SCYL1|Q96KG9
	TBC1D2|Q9BYX2
	SYMPK|Q92797
	CYTH4|Q9UIA0
	STK16|O75716
	PLK3|Q9H4B4
	PLEKHB2|Q96CS7
	TRRAP|Q9Y4A5
	PBK|Q96KB5
	CLK1|P49759
	CLTCL1|P53675
	FOXM1|Q08050
	PAK2|Q13177
	FOXD1|Q16676
	STK33|Q9BYT3
	NEURL3|Q96EH8
	PAK7|Q9P286
	CYTH3|O43739
	PXK|Q7Z7A4
	AKT3|Q9Y243
	SCYL2|Q6P3W7
	STAP2|Q9UGK3
	SGK071|Q8NE28
	H2AFX|P16104
	IL10RB|Q08334
	CDK18|Q07002
	MAK|P20794
	AURKA|O14965
	FOXC1|Q12948
	PLEKHA3|Q9HB20
	RASD1|Q9Y272
	MEX3B|Q6ZN04
	NSMCE1|Q8WV22
	CDK13|Q14004
	FOXP1|Q9H334
	STK17B|O94768
	AAK1|Q2M2I8
	GULP1|Q9UBP9
	SYTL3|Q4VX76
	PLK2|Q9NYY3
	RIT2|Q99578
	AGAP1|Q9UPQ3
	DOCK5|Q9H7D0
	FOXL2|P58012
	DSTYK|Q6XUX3
	IL13RA2|Q14627
	RHOF|Q9HBH0
	GUCY2F|P51841
[Predicted cross-talk components between IL and Leptin]
	PEAK1|Q9H792
	MAP2|P11137
	BATF|Q16520
	EIF4E3|Q8N5X7
	BUB1B|O60566
	TNS4|Q8IZW8
	PAIP1|Q9H074
	PTK7|Q13308
	TRPV1|Q8NER1
	CLK3|P49761
	CREB3L3|Q68CJ9
	ANKRD42|Q8N9B4
	BRWD1|Q9NSI6
	BARD1|Q99728
	STK40|Q8N2I9
	DIDO1|Q9BTC0
	AK5|Q9Y6K8
	SNCAIP|Q9Y6H5
	UHMK1|Q8TAS1
	PHIP|Q8WWQ0
	ULK2|Q8IYT8
	ANP32E|Q9BTT0
	CLIP3|Q96DZ5
	OSBP|P22059
	ANKRD1|Q15327
	EIF2B5|Q13144
	MAPK8IP1|Q9UQF2
	GABPB1|Q06547
	PINK1|Q9BXM7
	PLEKHB1|Q9UF11
	NEK1|Q96PY6
	DOCK11|Q5JSL3
	RHOV|Q96L33
	MAPKAPK3|Q16644
	INVS|Q9Y283
	ULK1|O75385
	CYTH2|Q99418
	JDP2|Q8WYK2
	PLK1|P53350
	CAND2|O75155
	SNX16|P57768
	JAZF1|Q86VZ6
	ZAK|Q9NYL2
	KIFC1|Q9BW19
	KANK2|Q63ZY3
	TFF2|Q03403
	HSPB9|Q9BQS6
	RPS6KA4|O75676
	CPEB2|Q7Z5Q1
	CYTH1|Q15438
	SOX2|P48431
	SYMPK|Q92797
	CYTH4|Q9UIA0
	GABPB2|Q8TAK5
	GREM2|Q9H772
	PLEKHB2|Q96CS7
	MAP4|P27816
	TRRAP|Q9Y4A5
	PBK|Q96KB5
	EIF4E2|O60573
	CLK1|P49759
	HSPB8|Q9UJY1
	MAPKAPK5|Q8IW41
	HSPB6|O14558
	PODXL|O00592
	OSBPL1A|Q9BXW6
	MIB1|Q86YT6
	STK33|Q9BYT3
	TRPV2|Q9Y5S1
	CYTH3|O43739
	PXK|Q7Z7A4
	NFIL3|Q16649
	AKT3|Q9Y243
	DOCK9|Q9BZ29
	SCYL2|Q6P3W7
	STAP2|Q9UGK3
	SLC3A2|P08195
	SGK071|Q8NE28
	MAK|P20794
	TNIK|Q9UKE5
	GRK7|Q8WTQ7
	MX2|P20592
	MIB2|Q96AX9
	PLEKHA3|Q9HB20
	RASD1|Q9Y272
	NEK9|Q8TD19
	NSMCE1|Q8WV22
	PPP1R27|Q86WC6
	AAK1|Q2M2I8
	GULP1|Q9UBP9
	ANKRD27|Q96NW4
	DSTYK|Q6XUX3
	EIF4E1B|A6NMX2
	RHOF|Q9HBH0
[Predicted cross-talk components between IL and OSM]
	IL12RB2|Q99665
	SBF1|O95248
	PEAK1|Q9H792
	SBF2|Q86WG5
	LIMA1|Q9UHB6
	SYTL2|Q9HCH5
	BATF|Q16520
	BUB1B|O60566
	TNS4|Q8IZW8
	C2CD5|Q86YS7
	PTK7|Q13308
	TRPV1|Q8NER1
	LHX8|Q68G74
	CLK3|P49761
	CREB3L3|Q68CJ9
	ANKRD42|Q8N9B4
	BRWD1|Q9NSI6
	BARD1|Q99728
	STK40|Q8N2I9
	DIDO1|Q9BTC0
	PDLIM7|Q9NR12
	AK5|Q9Y6K8
	SNCAIP|Q9Y6H5
	UHMK1|Q8TAS1
	PHIP|Q8WWQ0
	CLIP3|Q96DZ5
	TNFRSF17|Q02223
	OSBP|P22059
	ANKRD1|Q15327
	MAPK8IP1|Q9UQF2
	GABPB1|Q06547
	PINK1|Q9BXM7
	PLEKHB1|Q9UF11
	NEK1|Q96PY6
	DOCK11|Q5JSL3
	MAPKAPK3|Q16644
	INVS|Q9Y283
	DBP|Q10586
	AGAP3|Q96P47
	IL31RA|Q8NI17
	ABLIM1|O14639
	CYTH2|Q99418
	JDP2|Q8WYK2
	LDB3|O75112
	PLK1|P53350
	CAND2|O75155
	SNX16|P57768
	JAZF1|Q86VZ6
	ZAK|Q9NYL2
	KANK2|Q63ZY3
	TFF2|Q03403
	IL27|Q8NEV9
	CPEB2|Q7Z5Q1
	CYTH1|Q15438
	SCYL1|Q96KG9
	TBC1D2|Q9BYX2
	SYMPK|Q92797
	CYTH4|Q9UIA0
	GABPB2|Q8TAK5
	PLEKHB2|Q96CS7
	LHX9|Q9NQ69
	TRRAP|Q9Y4A5
	PBK|Q96KB5
	CLK1|P49759
	MAPKAPK5|Q8IW41
	OSBPL1A|Q9BXW6
	LMO1|P25800
	MIB1|Q86YT6
	IL27RA|Q6UWB1
	STK33|Q9BYT3
	PRICKLE4|Q2TBC4
	TRPV2|Q9Y5S1
	CYTH3|O43739
	PXK|Q7Z7A4
	NFIL3|Q16649
	AKT3|Q9Y243
	DOCK9|Q9BZ29
	SCYL2|Q6P3W7
	SGK071|Q8NE28
	H2AFX|P16104
	CDK18|Q07002
	GRK7|Q8WTQ7
	EBI3|Q14213
	MIB2|Q96AX9
	PLEKHA3|Q9HB20
	NEK9|Q8TD19
	NSMCE1|Q8WV22
	PPP1R27|Q86WC6
	CDK13|Q14004
	FRMPD1|Q5SYB0
	STK17B|O94768
	FNDC1|Q4ZHG4
	GULP1|Q9UBP9
	SYTL3|Q4VX76
	ANKRD27|Q96NW4
	LHX2|P50458
	HSCB|Q8IWL3
	RIT2|Q99578
	AGAP1|Q9UPQ3
	DSTYK|Q6XUX3
	LMX1B|O60663
	LIMS2|Q7Z4I7
	FRMPD4|Q14CM0
[Predicted cross-talk components between IL and Prolactin]
	PEX10|O60683
	SBF1|O95248
	PEAK1|Q9H792
	SBF2|Q86WG5
	FOXF2|Q12947
	DNM3|Q9UQ16
	LIMA1|Q9UHB6
	SYTL2|Q9HCH5
	BATF|Q16520
	BUB1B|O60566
	FOXC2|Q99958
	TNS4|Q8IZW8
	IGHA2|P01877
	FOXO6|A8MYZ6
	C2CD5|Q86YS7
	PAK4|O96013
	PTK7|Q13308
	TRPV1|Q8NER1
	LHX8|Q68G74
	CLK3|P49761
	CREB3L3|Q68CJ9
	CNKSR2|Q8WXI2
	ANKRD42|Q8N9B4
	BRWD1|Q9NSI6
	BARD1|Q99728
	STK40|Q8N2I9
	FOXS1|O43638
	DIDO1|Q9BTC0
	PDLIM7|Q9NR12
	AK5|Q9Y6K8
	SNCAIP|Q9Y6H5
	SYVN1|Q86TM6
	UHMK1|Q8TAS1
	PHIP|Q8WWQ0
	LRTOMT|Q8WZ04
	FOXE1|O00358
	MAP3K12|Q12852
	PI4KB|Q9UBF8
	CLIP3|Q96DZ5
	OSBP|P22059
	ANKRD1|Q15327
	MAPK8IP1|Q9UQF2
	FOXN3|O00409
	FOXK1|P85037
	GABPB1|Q06547
	PINK1|Q9BXM7
	AMFR|Q9UKV5
	PLEKHB1|Q9UF11
	NEK1|Q96PY6
	DOCK11|Q5JSL3
	RHOV|Q96L33
	INVS|Q9Y283
	FOXP3|Q9BZS1
	AGAP3|Q96P47
	ABLIM1|O14639
	PIK3C3|Q8NEB9
	CYTH2|Q99418
	JDP2|Q8WYK2
	LDB3|O75112
	PLK1|P53350
	CAND2|O75155
	SNX16|P57768
	FOXF1|Q12946
	FOXP4|Q8IVH2
	ZAK|Q9NYL2
	SIRPG|Q9P1W8
	KANK2|Q63ZY3
	FOXP2|O15409
	FOXA2|Q9Y261
	CPEB2|Q7Z5Q1
	CYTH1|Q15438
	TBC1D2|Q9BYX2
	SYMPK|Q92797
	CYTH4|Q9UIA0
	GABPB2|Q8TAK5
	PLEKHB2|Q96CS7
	LHX9|Q9NQ69
	TRRAP|Q9Y4A5
	PBK|Q96KB5
	CLK1|P49759
	FOXM1|Q08050
	PAK2|Q13177
	OSBPL1A|Q9BXW6
	FOXD1|Q16676
	LMO1|P25800
	MIB1|Q86YT6
	STK33|Q9BYT3
	PRICKLE4|Q2TBC4
	PAK7|Q9P286
	TRPV2|Q9Y5S1
	CYTH3|O43739
	PXK|Q7Z7A4
	AKT3|Q9Y243
	DOCK9|Q9BZ29
	SCYL2|Q6P3W7
	SGK071|Q8NE28
	H2AFX|P16104
	GRK7|Q8WTQ7
	PRKDC|P78527
	MIB2|Q96AX9
	PPP2CB|P62714
	FOXC1|Q12948
	PLEKHA3|Q9HB20
	MEX3B|Q6ZN04
	NSMCE1|Q8WV22
	PPP1R27|Q86WC6
	AKAP1|Q92667
	FOXP1|Q9H334
	SMG1|Q96Q15
	STK17B|O94768
	AAK1|Q2M2I8
	GULP1|Q9UBP9
	SYTL3|Q4VX76
	ANKRD27|Q96NW4
	LHX2|P50458
	HSCB|Q8IWL3
	RIT2|Q99578
	ATM|Q13315
	AGAP1|Q9UPQ3
	DOCK5|Q9H7D0
	PIK3C2A|O00443
	FOXL2|P58012
	DSTYK|Q6XUX3
	LMX1B|O60663
	RHOF|Q9HBH0
	LIMS2|Q7Z4I7
	GUCY2F|P51841
[Predicted cross-talk components between IL and RAGE]
	PEAK1|Q9H792
	PLA2G4C|Q9UP65
	FOXF2|Q12947
	SYTL2|Q9HCH5
	PLCL2|Q9UPR0
	BUB1B|O60566
	FOXC2|Q99958
	RIMS1|Q86UR5
	TNS4|Q8IZW8
	FOXO6|A8MYZ6
	C2CD5|Q86YS7
	PTK7|Q13308
	TRPV1|Q8NER1
	CLK3|P49761
	CREB3L3|Q68CJ9
	ANKRD42|Q8N9B4
	BARD1|Q99728
	STK40|Q8N2I9
	FOXS1|O43638
	DIDO1|Q9BTC0
	AK5|Q9Y6K8
	SNCAIP|Q9Y6H5
	FOXE1|O00358
	ULK2|Q8IYT8
	SYT11|Q9BT88
	CLIP3|Q96DZ5
	OSBP|P22059
	ANKRD1|Q15327
	MAPK8IP1|Q9UQF2
	FOXN3|O00409
	FOXK1|P85037
	GABPB1|Q06547
	PINK1|Q9BXM7
	PLEKHB1|Q9UF11
	NEK1|Q96PY6
	DOCK11|Q5JSL3
	RHOV|Q96L33
	INVS|Q9Y283
	ULK1|O75385
	FOXP3|Q9BZS1
	IL18R1|Q13478
	AGAP3|Q96P47
	CYTH2|Q99418
	JDP2|Q8WYK2
	PLK1|P53350
	SNX16|P57768
	FOXF1|Q12946
	FOXP4|Q8IVH2
	PLCL1|Q15111
	JAZF1|Q86VZ6
	KANK2|Q63ZY3
	PLCH2|O75038
	FOXP2|O15409
	FOXA2|Q9Y261
	RPS6KA4|O75676
	CYTH1|Q15438
	SCYL1|Q96KG9
	SYMPK|Q92797
	CYTH4|Q9UIA0
	GABPB2|Q8TAK5
	CCNO|P22674
	TLR4|O00206
	PLEKHB2|Q96CS7
	PBK|Q96KB5
	DOC2B|Q14184
	CLK1|P49759
	FOXM1|Q08050
	OSBPL1A|Q9BXW6
	FOXD1|Q16676
	MIB1|Q86YT6
	STK33|Q9BYT3
	TRPV2|Q9Y5S1
	TLR6|Q9Y2C9
	CYTH3|O43739
	AKT3|Q9Y243
	DOCK9|Q9BZ29
	SCYL2|Q6P3W7
	SGK071|Q8NE28
	TLR2|O60603
	CDK18|Q07002
	TNIK|Q9UKE5
	GRK7|Q8WTQ7
	MIB2|Q96AX9
	CCNE2|O96020
	FOXC1|Q12948
	CCNA1|P78396
	PLEKHA3|Q9HB20
	RASD1|Q9Y272
	NEK9|Q8TD19
	NSMCE1|Q8WV22
	PPP1R27|Q86WC6
	CCNB3|Q8WWL7
	CDK13|Q14004
	FOXP1|Q9H334
	STK17B|O94768
	GULP1|Q9UBP9
	SYTL3|Q4VX76
	ANKRD27|Q96NW4
	DOC2A|Q14183
	RIT2|Q99578
	AGAP1|Q9UPQ3
	PLA2G4E|Q3MJ16
	FOXL2|P58012
	DSTYK|Q6XUX3
	RHOF|Q9HBH0
	PLCZ1|Q86YW0
	SYT2|Q8N9I0
[Predicted cross-talk components between IL and RANKL]
	PEX10|O60683
	SBF1|O95248
	SBF2|Q86WG5
	TRIM47|Q96LD4
	BATF|Q16520
	BUB1B|O60566
	RNF138|Q8WVD3
	RC3H2|Q9HBD1
	TRPV1|Q8NER1
	CHFR|Q96EP1
	CLK3|P49761
	CREB3L3|Q68CJ9
	ANKRD42|Q8N9B4
	BARD1|Q99728
	STK40|Q8N2I9
	AK5|Q9Y6K8
	PHRF1|Q9P1Y6
	SNCAIP|Q9Y6H5
	SYVN1|Q86TM6
	LRTOMT|Q8WZ04
	ULK2|Q8IYT8
	MAP3K12|Q12852
	RC3H1|Q5TC82
	CLIP3|Q96DZ5
	OSBP|P22059
	ANKRD1|Q15327
	GABPB1|Q06547
	AMFR|Q9UKV5
	PLEKHB1|Q9UF11
	NEK1|Q96PY6
	DOCK11|Q5JSL3
	RHOV|Q96L33
	INVS|Q9Y283
	DTNB|O60941
	ULK1|O75385
	DBP|Q10586
	CYTH2|Q99418
	JDP2|Q8WYK2
	PLK1|P53350
	CAND2|O75155
	SNX16|P57768
	JAZF1|Q86VZ6
	FBXO40|Q9UH90
	KANK2|Q63ZY3
	IL10|P22301
	MEX3C|Q5U5Q3
	RNF123|Q5XPI4
	SPIB|Q01892
	RNF187|Q5TA31
	CYTH1|Q15438
	TBC1D2|Q9BYX2
	CYTH4|Q9UIA0
	GABPB2|Q8TAK5
	RNF20|Q5VTR2
	PLEKHB2|Q96CS7
	DTNA|Q9Y4J8
	TRRAP|Q9Y4A5
	RNF10|Q8N5U6
	CLK1|P49759
	RNF169|Q8NCN4
	OSBPL1A|Q9BXW6
	MIB1|Q86YT6
	STK33|Q9BYT3
	NEURL3|Q96EH8
	TRPV2|Q9Y5S1
	CYTH3|O43739
	NFIL3|Q16649
	AKT3|Q9Y243
	SCYL2|Q6P3W7
	STAP2|Q9UGK3
	RNF41|Q9H4P4
	SGK071|Q8NE28
	TNIK|Q9UKE5
	MIB2|Q96AX9
	PLEKHA3|Q9HB20
	RASD1|Q9Y272
	MEX3B|Q6ZN04
	NBR1|Q14596
	PPP1R27|Q86WC6
	AAK1|Q2M2I8
	ANKRD27|Q96NW4
	DOCK5|Q9H7D0
	RHOF|Q9HBH0
	GUCY2F|P51841
[Predicted cross-talk components between IL and TSH]
	AURKC|Q9UQB9
	MAP2|P11137
	SYTL2|Q9HCH5
	KCNIP1|Q9NZI2
	BUB1B|O60566
	PLCB4|Q15147
	SLC22A6|Q4U2R8
	C2CD5|Q86YS7
	PTK7|Q13308
	TRPV1|Q8NER1
	CLK3|P49761
	PLCH1|Q4KWH8
	BARD1|Q99728
	HPCAL4|Q9UM19
	STK40|Q8N2I9
	AK5|Q9Y6K8
	AURKB|Q96GD4
	KCNIP4|Q6PIL6
	ULK2|Q8IYT8
	OSBP|P22059
	SLC22A16|Q86VW1
	ANKRD1|Q15327
	NKD2|Q969F2
	MAPK8IP1|Q9UQF2
	TBC1D9|Q6ZT07
	NKD1|Q969G9
	GABPB1|Q06547
	PLEKHB1|Q9UF11
	NEK1|Q96PY6
	DOCK11|Q5JSL3
	RHOV|Q96L33
	MAPKAPK3|Q16644
	ULK1|O75385
	AGAP3|Q96P47
	CAPSL|Q8WWF8
	CYTH2|Q99418
	PLK1|P53350
	CAND2|O75155
	TBC1D8B|Q0IIM8
	JAZF1|Q86VZ6
	RPS6KA4|O75676
	NUCB1|Q02818
	CYTH1|Q15438
	SCYL1|Q96KG9
	CHP1|Q99653
	SYMPK|Q92797
	GPSM2|P81274
	CYTH4|Q9UIA0
	GABPB2|Q8TAK5
	SLC22A11|Q9NSA0
	NUCB2|P80303
	CCNO|P22674
	STK16|O75716
	PLK3|Q9H4B4
	PLEKHB2|Q96CS7
	PPP3R1|P63098
	TRRAP|Q9Y4A5
	PBK|Q96KB5
	GUCA1B|Q9UMX6
	CLK1|P49759
	MAPKAPK5|Q8IW41
	TESC|Q96BS2
	MIB1|Q86YT6
	STK33|Q9BYT3
	CYTH3|O43739
	CHP2|O43745
	NFIL3|Q16649
	AKT3|Q9Y243
	SCYL2|Q6P3W7
	SGK071|Q8NE28
	CDK18|Q07002
	TNIK|Q9UKE5
	SLC22A5|O76082
	CCNE2|O96020
	AURKA|O14965
	CCNA1|P78396
	PLEKHA3|Q9HB20
	NEK9|Q8TD19
	SLC2A12|Q8TD20
	NSMCE1|Q8WV22
	CCNB3|Q8WWL7
	CDK13|Q14004
	STK17B|O94768
	AAK1|Q2M2I8
	GULP1|Q9UBP9
	SYTL3|Q4VX76
	ANKRD27|Q96NW4
	NCS1|P62166
	PLK2|Q9NYY3
	RIT2|Q99578
	RHEBL1|Q8TAI7
	AGAP1|Q9UPQ3
	KCNIP2|Q9NS61
	DSTYK|Q6XUX3
	RHOF|Q9HBH0
[Predicted cross-talk components between IL and TSLP]
	SBF1|O95248
	SBF2|Q86WG5
	FOXF2|Q12947
	LIMA1|Q9UHB6
	SYTL2|Q9HCH5
	EIF4E3|Q8N5X7
	BUB1B|O60566
	FOXC2|Q99958
	FOXO6|A8MYZ6
	C2CD5|Q86YS7
	PAIP1|Q9H074
	PTK7|Q13308
	TRPV1|Q8NER1
	LHX8|Q68G74
	CLK3|P49761
	ANKRD42|Q8N9B4
	BARD1|Q99728
	UBE3B|Q7Z3V4
	STK40|Q8N2I9
	FOXS1|O43638
	DIDO1|Q9BTC0
	PDLIM7|Q9NR12
	AK5|Q9Y6K8
	SNCAIP|Q9Y6H5
	LRTOMT|Q8WZ04
	FOXE1|O00358
	INPP5E|Q9NRR6
	MAP3K12|Q12852
	CLIP3|Q96DZ5
	OSBP|P22059
	ANKRD1|Q15327
	EIF2B5|Q13144
	MAPK8IP1|Q9UQF2
	FOXN3|O00409
	FOXK1|P85037
	GABPB1|Q06547
	PLEKHB1|Q9UF11
	NEK1|Q96PY6
	DOCK11|Q5JSL3
	INVS|Q9Y283
	FOXP3|Q9BZS1
	ABLIM1|O14639
	CYTH2|Q99418
	MCL1|Q07820
	LDB3|O75112
	PLK1|P53350
	CAND2|O75155
	SNX16|P57768
	FOXF1|Q12946
	FOXP4|Q8IVH2
	JAZF1|Q86VZ6
	RBMX|P38159
	KANK2|Q63ZY3
	IL10|P22301
	FOXP2|O15409
	FOXA2|Q9Y261
	CYTH1|Q15438
	TBC1D2|Q9BYX2
	CYTH4|Q9UIA0
	GABPB2|Q8TAK5
	PLEKHB2|Q96CS7
	LHX9|Q9NQ69
	TRRAP|Q9Y4A5
	PBK|Q96KB5
	EIF4E2|O60573
	CLK1|P49759
	FOXM1|Q08050
	SYNJ2|O15056
	OSBPL1A|Q9BXW6
	FOXD1|Q16676
	LMO1|P25800
	MIB1|Q86YT6
	STK33|Q9BYT3
	PRICKLE4|Q2TBC4
	TRPV2|Q9Y5S1
	CYTH3|O43739
	INPP5J|Q15735
	AKT3|Q9Y243
	SCYL2|Q6P3W7
	SGK071|Q8NE28
	H2AFX|P16104
	IL10RB|Q08334
	MX2|P20592
	MIB2|Q96AX9
	FOXC1|Q12948
	PLEKHA3|Q9HB20
	PPP1R27|Q86WC6
	FOXP1|Q9H334
	STK17B|O94768
	GULP1|Q9UBP9
	SYTL3|Q4VX76
	ANKRD27|Q96NW4
	SYNJ1|O43426
	LHX2|P50458
	HSCB|Q8IWL3
	AGAP1|Q9UPQ3
	DOCK5|Q9H7D0
	FOXL2|P58012
	DSTYK|Q6XUX3
	LMX1B|O60663
	EIF4E1B|A6NMX2
	LIMS2|Q7Z4I7
	INPP5K|Q9BT40
	GUCY2F|P51841
[Predicted cross-talk components between IL and TWEAK]
	BUB1B|O60566
	INSC|Q1MX18
	TRPV1|Q8NER1
	CLK3|P49761
	CREB3L3|Q68CJ9
	ANKRD42|Q8N9B4
	BARD1|Q99728
	STK40|Q8N2I9
	AK5|Q9Y6K8
	SNCAIP|Q9Y6H5
	UHMK1|Q8TAS1
	ULK2|Q8IYT8
	CLIP3|Q96DZ5
	OSBP|P22059
	ANKRD1|Q15327
	GABPB1|Q06547
	PLEKHB1|Q9UF11
	NEK1|Q96PY6
	DOCK11|Q5JSL3
	RHOV|Q96L33
	INVS|Q9Y283
	ULK1|O75385
	CYTH2|Q99418
	JDP2|Q8WYK2
	PLK1|P53350
	SNX16|P57768
	KANK2|Q63ZY3
	KPNA7|A9QM74
	CYTH1|Q15438
	CYTH4|Q9UIA0
	GABPB2|Q8TAK5
	PLEKHB2|Q96CS7
	CLK1|P49759
	OSBPL1A|Q9BXW6
	MIB1|Q86YT6
	KPNA4|O00629
	STK33|Q9BYT3
	TRPV2|Q9Y5S1
	CYTH3|O43739
	PXK|Q7Z7A4
	AKT3|Q9Y243
	SCYL2|Q6P3W7
	OGFRL1|Q5TC84
	SGK071|Q8NE28
	MIB2|Q96AX9
	PLEKHA3|Q9HB20
	PPP1R27|Q86WC6
	ANKRD27|Q96NW4
	RHOF|Q9HBH0
	FAS|P25445
[Predicted cross-talk components between Alpha6 and AR]
	PGR|P06401
	BATF|Q16520
	MAP3K9|P80192
	CREB3L3|Q68CJ9
	STK40|Q8N2I9
	ZWILCH|Q9H900
	OSBP|P22059
	PLEKHB1|Q9UF11
	NEK1|Q96PY6
	DOCK11|Q5JSL3
	RHOV|Q96L33
	AGAP3|Q96P47
	CYTH2|Q99418
	JDP2|Q8WYK2
	PLK1|P53350
	CYTH1|Q15438
	CYTH4|Q9UIA0
	PLEKHB2|Q96CS7
	CLK1|P49759
	STK33|Q9BYT3
	CYTH3|O43739
	AKT3|Q9Y243
	SCYL2|Q6P3W7
	PLEKHA3|Q9HB20
	AKAP1|Q92667
	RIT2|Q99578
	AGAP1|Q9UPQ3
	RHOF|Q9HBH0
[Predicted cross-talk components between Alpha6 and BCR]
	PEAK1|Q9H792
	BATF|Q16520
	BUB1B|O60566
	TNS4|Q8IZW8
	CLK3|P49761
	CREB3L3|Q68CJ9
	STK40|Q8N2I9
	OSBP|P22059
	MAPK8IP1|Q9UQF2
	PINK1|Q9BXM7
	PLEKHB1|Q9UF11
	NEK1|Q96PY6
	DOCK11|Q5JSL3
	RHOV|Q96L33
	AGAP3|Q96P47
	CYTH2|Q99418
	JDP2|Q8WYK2
	PLK1|P53350
	CYTH1|Q15438
	CYTH4|Q9UIA0
	PLEKHB2|Q96CS7
	CLK1|P49759
	STK33|Q9BYT3
	CYTH3|O43739
	AKT3|Q9Y243
	SCYL2|Q6P3W7
	SGK071|Q8NE28
	CNKSR1|Q969H4
	GRK7|Q8WTQ7
	PLEKHA3|Q9HB20
	GULP1|Q9UBP9
	RIT2|Q99578
	AGAP1|Q9UPQ3
	RHOF|Q9HBH0
	IPCEF1|Q8WWN9
[Predicted cross-talk components between Alpha6 and BDNF]
	PEAK1|Q9H792
	EIF4E3|Q8N5X7
	BUB1B|O60566
	TNS4|Q8IZW8
	PAIP1|Q9H074
	CLK3|P49761
	CREB3L3|Q68CJ9
	STK40|Q8N2I9
	OSBP|P22059
	EIF2B5|Q13144
	MAPK8IP1|Q9UQF2
	PINK1|Q9BXM7
	PLEKHB1|Q9UF11
	NEK1|Q96PY6
	DOCK11|Q5JSL3
	RHOV|Q96L33
	AGAP3|Q96P47
	CYTH2|Q99418
	JDP2|Q8WYK2
	PLK1|P53350
	CAND2|O75155
	CYTH1|Q15438
	CYTH4|Q9UIA0
	PLEKHB2|Q96CS7
	TRRAP|Q9Y4A5
	EIF4E2|O60573
	CLK1|P49759
	STK33|Q9BYT3
	CYTH3|O43739
	AKT3|Q9Y243
	DOCK9|Q9BZ29
	SCYL2|Q6P3W7
	SGK071|Q8NE28
	GRK7|Q8WTQ7
	PLEKHA3|Q9HB20
	GULP1|Q9UBP9
	RIT2|Q99578
	AGAP1|Q9UPQ3
	EIF4E1B|A6NMX2
	RHOF|Q9HBH0
[Predicted cross-talk components between Alpha6 and CRH]
	PEAK1|Q9H792
	SYTL2|Q9HCH5
	BATF|Q16520
	BUB1B|O60566
	C2CD5|Q86YS7
	CLK3|P49761
	CREB3L3|Q68CJ9
	STK40|Q8N2I9
	OSBP|P22059
	PINK1|Q9BXM7
	PLEKHB1|Q9UF11
	NEK1|Q96PY6
	DOCK11|Q5JSL3
	RHOV|Q96L33
	CYTH2|Q99418
	JDP2|Q8WYK2
	PLK1|P53350
	CYTH1|Q15438
	CYTH4|Q9UIA0
	PLEKHB2|Q96CS7
	CLK1|P49759
	STK33|Q9BYT3
	CYTH3|O43739
	AKT3|Q9Y243
	SCYL2|Q6P3W7
	SGK071|Q8NE28
	GRK7|Q8WTQ7
	PLEKHA3|Q9HB20
	STK17B|O94768
	SYTL3|Q4VX76
	RHOF|Q9HBH0
[Predicted cross-talk components between Alpha6 and EGFR]
	PEAK1|Q9H792
	SFTPD|P35247
	PLXNB1|O43157
	PHLPP1|O60346
	SYTL2|Q9HCH5
	PGR|P06401
	BATF|Q16520
	BUB1B|O60566
	TNS4|Q8IZW8
	MAP3K9|P80192
	LRRC47|Q8N1G4
	PLXNC1|O60486
	C2CD5|Q86YS7
	PAK4|O96013
	CLK3|P49761
	CREB3L3|Q68CJ9
	MLXIPL|Q9NP71
	MNT|Q99583
	STK40|Q8N2I9
	SMAD5|Q99717
	ZWILCH|Q9H900
	PI4KB|Q9UBF8
	OSBP|P22059
	MAPK8IP1|Q9UQF2
	MXI1|P50539
	ODF2|Q5BJF6
	PINK1|Q9BXM7
	PIK3R6|Q5UE93
	PLEKHB1|Q9UF11
	NEK1|Q96PY6
	DOCK11|Q5JSL3
	RHOV|Q96L33
	FLII|Q13045
	TLR1|Q15399
	AGAP3|Q96P47
	PIK3C3|Q8NEB9
	CYTH2|Q99418
	JDP2|Q8WYK2
	PLK1|P53350
	CAND2|O75155
	ZAK|Q9NYL2
	MARCO|Q9UEW3
	PPP1R42|Q7Z4L9
	GP5|P40197
	PLXNA2|O75051
	CPEB2|Q7Z5Q1
	CYTH1|Q15438
	MAX|P61244
	SHF|Q7M4L6
	GPR98|Q8WXG9
	CYTH4|Q9UIA0
	PKHD1|P08F94
	TMEM67|Q5HYA8
	MXD1|Q05195
	PLEKHB2|Q96CS7
	TRRAP|Q9Y4A5
	CLK1|P49759
	ATP5F1|P24539
	PAK2|Q13177
	LUM|P51884
	STK33|Q9BYT3
	PAK7|Q9P286
	CYTH3|O43739
	EPHA8|P29322
	AKT3|Q9Y243
	NECAB2|Q7Z6G3
	PKHD1L1|Q86WI1
	SCYL2|Q6P3W7
	SGK071|Q8NE28
	CNKSR1|Q969H4
	PIDD|Q9HB75
	GRK7|Q8WTQ7
	BEGAIN|Q9BUH8
	PRKDC|P78527
	NES|P48681
	PLEKHA3|Q9HB20
	PHLPP2|Q6ZVD8
	AKAP1|Q92667
	SMG1|Q96Q15
	PLXND1|Q9Y4D7
	STK17B|O94768
	PPFIA2|O75334
	GULP1|Q9UBP9
	SYTL3|Q4VX76
	RIT2|Q99578
	NECAB3|Q96P71
	ATM|Q13315
	AGAP1|Q9UPQ3
	PLXNB2|O15031
	PLXNA3|P51805
	PIK3C2A|O00443
	PLXNB3|Q9ULL4
	BFSP2|Q13515
	RHOF|Q9HBH0
	PLXNA1|Q9UIW2
	IPCEF1|Q8WWN9
	PPP1R7|Q15435
[Predicted cross-talk components between Alpha6 and FGF1]
	PEAK1|Q9H792
	BUB1B|O60566
	TNS4|Q8IZW8
	CLK3|P49761
	CREB3L3|Q68CJ9
	STK40|Q8N2I9
	OSBP|P22059
	MAPK8IP1|Q9UQF2
	PINK1|Q9BXM7
	PLEKHB1|Q9UF11
	NEK1|Q96PY6
	DOCK11|Q5JSL3
	RHOV|Q96L33
	AGAP3|Q96P47
	CYTH2|Q99418
	JDP2|Q8WYK2
	PLK1|P53350
	CAND2|O75155
	CYTH1|Q15438
	CYTH4|Q9UIA0
	PLEKHB2|Q96CS7
	TRRAP|Q9Y4A5
	CLK1|P49759
	STK33|Q9BYT3
	CYTH3|O43739
	AKT3|Q9Y243
	SCYL2|Q6P3W7
	SGK071|Q8NE28
	CNKSR1|Q969H4
	GRK7|Q8WTQ7
	PLEKHA3|Q9HB20
	SMG1|Q96Q15
	GULP1|Q9UBP9
	RIT2|Q99578
	AGAP1|Q9UPQ3
	RHOF|Q9HBH0
	IPCEF1|Q8WWN9
[Predicted cross-talk components between Alpha6 and FSH]
	SYTL2|Q9HCH5
	MAP3K9|P80192
	C2CD5|Q86YS7
	CLK3|P49761
	STK40|Q8N2I9
	ZWILCH|Q9H900
	OSBP|P22059
	PLEKHB1|Q9UF11
	NEK1|Q96PY6
	DOCK11|Q5JSL3
	AGAP3|Q96P47
	CYTH2|Q99418
	PLK1|P53350
	CAND2|O75155
	CYTH1|Q15438
	CYTH4|Q9UIA0
	PLEKHB2|Q96CS7
	TRRAP|Q9Y4A5
	CLK1|P49759
	STK33|Q9BYT3
	CYTH3|O43739
	AKT3|Q9Y243
	SCYL2|Q6P3W7
	SGK071|Q8NE28
	PLEKHA3|Q9HB20
	STK17B|O94768
	SYTL3|Q4VX76
	RIT2|Q99578
	AGAP1|Q9UPQ3
[Predicted cross-talk components between Alpha6 and Gastrin]
	PEAK1|Q9H792
	SYTL2|Q9HCH5
	BUB1B|O60566
	TNS4|Q8IZW8
	MAP3K9|P80192
	C2CD5|Q86YS7
	PAK4|O96013
	CLK3|P49761
	CREB3L3|Q68CJ9
	STK40|Q8N2I9
	ZWILCH|Q9H900
	OSBP|P22059
	MAPK8IP1|Q9UQF2
	PINK1|Q9BXM7
	PIK3R6|Q5UE93
	PLEKHB1|Q9UF11
	NEK1|Q96PY6
	DOCK11|Q5JSL3
	RHOV|Q96L33
	AGAP3|Q96P47
	CYTH2|Q99418
	JDP2|Q8WYK2
	PLK1|P53350
	CAND2|O75155
	CYTH1|Q15438
	SHF|Q7M4L6
	CYTH4|Q9UIA0
	PLEKHB2|Q96CS7
	TRRAP|Q9Y4A5
	CLK1|P49759
	PAK2|Q13177
	STK33|Q9BYT3
	PAK7|Q9P286
	CYTH3|O43739
	AKT3|Q9Y243
	DOCK9|Q9BZ29
	SCYL2|Q6P3W7
	SGK071|Q8NE28
	GRK7|Q8WTQ7
	PLEKHA3|Q9HB20
	STK17B|O94768
	GULP1|Q9UBP9
	SYTL3|Q4VX76
	RIT2|Q99578
	AGAP1|Q9UPQ3
	RHOF|Q9HBH0
[Predicted cross-talk components between Alpha6 and Ghrelin]
	PEAK1|Q9H792
	SYTL2|Q9HCH5
	TNS4|Q8IZW8
	C2CD5|Q86YS7
	CLK3|P49761
	STK40|Q8N2I9
	PI4KB|Q9UBF8
	OSBP|P22059
	MAPK8IP1|Q9UQF2
	PINK1|Q9BXM7
	PLEKHB1|Q9UF11
	NEK1|Q96PY6
	DOCK11|Q5JSL3
	PIK3C3|Q8NEB9
	CYTH2|Q99418
	PLK1|P53350
	CAND2|O75155
	CYTH1|Q15438
	CYTH4|Q9UIA0
	PLEKHB2|Q96CS7
	TRRAP|Q9Y4A5
	CLK1|P49759
	STK33|Q9BYT3
	CYTH3|O43739
	AKT3|Q9Y243
	DOCK9|Q9BZ29
	SCYL2|Q6P3W7
	SGK071|Q8NE28
	GRK7|Q8WTQ7
	PRKDC|P78527
	PLEKHA3|Q9HB20
	AKAP1|Q92667
	SMG1|Q96Q15
	STK17B|O94768
	GULP1|Q9UBP9
	SYTL3|Q4VX76
	ATM|Q13315
	PIK3C2A|O00443
[Predicted cross-talk components between Alpha6 and Hedgehog]
	STK40|Q8N2I9
	OSBP|P22059
	PLEKHB1|Q9UF11
	NEK1|Q96PY6
	DOCK11|Q5JSL3
	CYTH2|Q99418
	PLK1|P53350
	CYTH1|Q15438
	CYTH4|Q9UIA0
	PLEKHB2|Q96CS7
	STK33|Q9BYT3
	CYTH3|O43739
	AKT3|Q9Y243
	SCYL2|Q6P3W7
	PLEKHA3|Q9HB20
[Predicted cross-talk components between Alpha6 and ID]
	SYTL2|Q9HCH5
	C2CD5|Q86YS7
	CLK3|P49761
	STK40|Q8N2I9
	OSBP|P22059
	PLEKHB1|Q9UF11
	NEK1|Q96PY6
	DOCK11|Q5JSL3
	CYTH2|Q99418
	PLK1|P53350
	CYTH1|Q15438
	CYTH4|Q9UIA0
	PLEKHB2|Q96CS7
	CLK1|P49759
	STK33|Q9BYT3
	CYTH3|O43739
	AKT3|Q9Y243
	SCYL2|Q6P3W7
	SGK071|Q8NE28
	PLEKHA3|Q9HB20
	STK17B|O94768
	SYTL3|Q4VX76
[Predicted cross-talk components between Alpha6 and Kit]
	SYTL2|Q9HCH5
	PGR|P06401
	BUB1B|O60566
	TNS4|Q8IZW8
	C2CD5|Q86YS7
	PAK4|O96013
	CLK3|P49761
	CREB3L3|Q68CJ9
	STK40|Q8N2I9
	OSBP|P22059
	MAPK8IP1|Q9UQF2
	PLEKHB1|Q9UF11
	NEK1|Q96PY6
	DOCK11|Q5JSL3
	RHOV|Q96L33
	AGAP3|Q96P47
	CYTH2|Q99418
	JDP2|Q8WYK2
	PLK1|P53350
	CAND2|O75155
	CYTH1|Q15438
	CYTH4|Q9UIA0
	PLEKHB2|Q96CS7
	TRRAP|Q9Y4A5
	CLK1|P49759
	PAK2|Q13177
	STK33|Q9BYT3
	PAK7|Q9P286
	CYTH3|O43739
	AKT3|Q9Y243
	SCYL2|Q6P3W7
	SGK071|Q8NE28
	PLEKHA3|Q9HB20
	STK17B|O94768
	GULP1|Q9UBP9
	SYTL3|Q4VX76
	RIT2|Q99578
	AGAP1|Q9UPQ3
	RHOF|Q9HBH0
[Predicted cross-talk components between Alpha6 and Leptin]
	PEAK1|Q9H792
	BATF|Q16520
	EIF4E3|Q8N5X7
	BUB1B|O60566
	TNS4|Q8IZW8
	MAP3K9|P80192
	PAIP1|Q9H074
	CLK3|P49761
	CREB3L3|Q68CJ9
	STK40|Q8N2I9
	ZWILCH|Q9H900
	OSBP|P22059
	EIF2B5|Q13144
	MAPK8IP1|Q9UQF2
	PINK1|Q9BXM7
	PLEKHB1|Q9UF11
	NEK1|Q96PY6
	DOCK11|Q5JSL3
	RHOV|Q96L33
	CYTH2|Q99418
	JDP2|Q8WYK2
	PLK1|P53350
	CAND2|O75155
	ZAK|Q9NYL2
	CPEB2|Q7Z5Q1
	CYTH1|Q15438
	CYTH4|Q9UIA0
	PLEKHB2|Q96CS7
	TRRAP|Q9Y4A5
	EIF4E2|O60573
	CLK1|P49759
	STK33|Q9BYT3
	CYTH3|O43739
	AKT3|Q9Y243
	DOCK9|Q9BZ29
	SCYL2|Q6P3W7
	SGK071|Q8NE28
	GRK7|Q8WTQ7
	PLEKHA3|Q9HB20
	GULP1|Q9UBP9
	EIF4E1B|A6NMX2
	RHOF|Q9HBH0
[Predicted cross-talk components between Alpha6 and OSM]
	PEAK1|Q9H792
	SYTL2|Q9HCH5
	BATF|Q16520
	BUB1B|O60566
	TNS4|Q8IZW8
	C2CD5|Q86YS7
	CLK3|P49761
	CREB3L3|Q68CJ9
	STK40|Q8N2I9
	OSBP|P22059
	MAPK8IP1|Q9UQF2
	PINK1|Q9BXM7
	PLEKHB1|Q9UF11
	NEK1|Q96PY6
	DOCK11|Q5JSL3
	AGAP3|Q96P47
	CYTH2|Q99418
	JDP2|Q8WYK2
	PLK1|P53350
	CAND2|O75155
	ZAK|Q9NYL2
	CPEB2|Q7Z5Q1
	CYTH1|Q15438
	CYTH4|Q9UIA0
	PLEKHB2|Q96CS7
	TRRAP|Q9Y4A5
	CLK1|P49759
	STK33|Q9BYT3
	CYTH3|O43739
	AKT3|Q9Y243
	DOCK9|Q9BZ29
	SCYL2|Q6P3W7
	SGK071|Q8NE28
	GRK7|Q8WTQ7
	PLEKHA3|Q9HB20
	STK17B|O94768
	GULP1|Q9UBP9
	SYTL3|Q4VX76
	RIT2|Q99578
	AGAP1|Q9UPQ3
[Predicted cross-talk components between Alpha6 and Prolactin]
	PEAK1|Q9H792
	SYTL2|Q9HCH5
	BATF|Q16520
	BUB1B|O60566
	TNS4|Q8IZW8
	MAP3K9|P80192
	C2CD5|Q86YS7
	PAK4|O96013
	CLK3|P49761
	CREB3L3|Q68CJ9
	MLXIPL|Q9NP71
	MNT|Q99583
	STK40|Q8N2I9
	ZWILCH|Q9H900
	PI4KB|Q9UBF8
	OSBP|P22059
	MAPK8IP1|Q9UQF2
	MXI1|P50539
	PINK1|Q9BXM7
	PLEKHB1|Q9UF11
	NEK1|Q96PY6
	DOCK11|Q5JSL3
	RHOV|Q96L33
	AGAP3|Q96P47
	PIK3C3|Q8NEB9
	CYTH2|Q99418
	JDP2|Q8WYK2
	PLK1|P53350
	CAND2|O75155
	ZAK|Q9NYL2
	CPEB2|Q7Z5Q1
	CYTH1|Q15438
	MAX|P61244
	CYTH4|Q9UIA0
	MXD1|Q05195
	PLEKHB2|Q96CS7
	TRRAP|Q9Y4A5
	CLK1|P49759
	PAK2|Q13177
	STK33|Q9BYT3
	PAK7|Q9P286
	CYTH3|O43739
	AKT3|Q9Y243
	DOCK9|Q9BZ29
	SCYL2|Q6P3W7
	SGK071|Q8NE28
	GRK7|Q8WTQ7
	PRKDC|P78527
	PLEKHA3|Q9HB20
	AKAP1|Q92667
	SMG1|Q96Q15
	STK17B|O94768
	GULP1|Q9UBP9
	SYTL3|Q4VX76
	RIT2|Q99578
	ATM|Q13315
	AGAP1|Q9UPQ3
	PIK3C2A|O00443
	RHOF|Q9HBH0
[Predicted cross-talk components between Alpha6 and RAGE]
	PEAK1|Q9H792
	SYTL2|Q9HCH5
	BUB1B|O60566
	TNS4|Q8IZW8
	MAP3K9|P80192
	C2CD5|Q86YS7
	CLK3|P49761
	CREB3L3|Q68CJ9
	STK40|Q8N2I9
	SMAD5|Q99717
	ZWILCH|Q9H900
	OSBP|P22059
	MAPK8IP1|Q9UQF2
	PINK1|Q9BXM7
	PLEKHB1|Q9UF11
	NEK1|Q96PY6
	DOCK11|Q5JSL3
	RHOV|Q96L33
	AGAP3|Q96P47
	CYTH2|Q99418
	JDP2|Q8WYK2
	PLK1|P53350
	CYTH1|Q15438
	CYTH4|Q9UIA0
	PLEKHB2|Q96CS7
	CLK1|P49759
	STK33|Q9BYT3
	CYTH3|O43739
	AKT3|Q9Y243
	DOCK9|Q9BZ29
	SCYL2|Q6P3W7
	SGK071|Q8NE28
	GRK7|Q8WTQ7
	PLEKHA3|Q9HB20
	STK17B|O94768
	GULP1|Q9UBP9
	SYTL3|Q4VX76
	RIT2|Q99578
	AGAP1|Q9UPQ3
	RHOF|Q9HBH0
[Predicted cross-talk components between Alpha6 and RANKL]
	BATF|Q16520
	BUB1B|O60566
	MAP3K9|P80192
	CLK3|P49761
	CREB3L3|Q68CJ9
	STK40|Q8N2I9
	ZWILCH|Q9H900
	OSBP|P22059
	PLEKHB1|Q9UF11
	NEK1|Q96PY6
	DOCK11|Q5JSL3
	RHOV|Q96L33
	CYTH2|Q99418
	JDP2|Q8WYK2
	PLK1|P53350
	CAND2|O75155
	CYTH1|Q15438
	CYTH4|Q9UIA0
	PLEKHB2|Q96CS7
	TRRAP|Q9Y4A5
	CLK1|P49759
	STK33|Q9BYT3
	CYTH3|O43739
	AKT3|Q9Y243
	SCYL2|Q6P3W7
	SGK071|Q8NE28
	PLEKHA3|Q9HB20
	RHOF|Q9HBH0
[Predicted cross-talk components between Alpha6 and TSH]
	SYTL2|Q9HCH5
	BUB1B|O60566
	C2CD5|Q86YS7
	CLK3|P49761
	STK40|Q8N2I9
	OSBP|P22059
	MAPK8IP1|Q9UQF2
	PLEKHB1|Q9UF11
	NEK1|Q96PY6
	DOCK11|Q5JSL3
	RHOV|Q96L33
	AGAP3|Q96P47
	CYTH2|Q99418
	PLK1|P53350
	CAND2|O75155
	CYTH1|Q15438
	CYTH4|Q9UIA0
	PLEKHB2|Q96CS7
	TRRAP|Q9Y4A5
	CLK1|P49759
	STK33|Q9BYT3
	CYTH3|O43739
	AKT3|Q9Y243
	SCYL2|Q6P3W7
	SGK071|Q8NE28
	PLEKHA3|Q9HB20
	STK17B|O94768
	GULP1|Q9UBP9
	SYTL3|Q4VX76
	RIT2|Q99578
	AGAP1|Q9UPQ3
	RHOF|Q9HBH0
[Predicted cross-talk components between Alpha6 and TSLP]
	SYTL2|Q9HCH5
	EIF4E3|Q8N5X7
	BUB1B|O60566
	C2CD5|Q86YS7
	PAIP1|Q9H074
	CLK3|P49761
	STK40|Q8N2I9
	OSBP|P22059
	EIF2B5|Q13144
	MAPK8IP1|Q9UQF2
	PLEKHB1|Q9UF11
	NEK1|Q96PY6
	DOCK11|Q5JSL3
	CYTH2|Q99418
	PLK1|P53350
	CAND2|O75155
	CYTH1|Q15438
	CYTH4|Q9UIA0
	PLEKHB2|Q96CS7
	TRRAP|Q9Y4A5
	EIF4E2|O60573
	CLK1|P49759
	STK33|Q9BYT3
	CYTH3|O43739
	AKT3|Q9Y243
	SCYL2|Q6P3W7
	SGK071|Q8NE28
	PLEKHA3|Q9HB20
	STK17B|O94768
	GULP1|Q9UBP9
	SYTL3|Q4VX76
	AGAP1|Q9UPQ3
	EIF4E1B|A6NMX2
[Predicted cross-talk components between Alpha6 and TWEAK]
	BUB1B|O60566
	CLK3|P49761
	CREB3L3|Q68CJ9
	STK40|Q8N2I9
	OSBP|P22059
	PLEKHB1|Q9UF11
	NEK1|Q96PY6
	DOCK11|Q5JSL3
	RHOV|Q96L33
	CYTH2|Q99418
	JDP2|Q8WYK2
	PLK1|P53350
	CYTH1|Q15438
	CYTH4|Q9UIA0
	PLEKHB2|Q96CS7
	CLK1|P49759
	STK33|Q9BYT3
	CYTH3|O43739
	AKT3|Q9Y243
	SCYL2|Q6P3W7
	SGK071|Q8NE28
	PLEKHA3|Q9HB20
	RHOF|Q9HBH0
[Predicted cross-talk components between AR and BCR]
	DNAJC6|O75061
	INSC|Q1MX18
	CREB3L3|Q68CJ9
	STK40|Q8N2I9
	UHMK1|Q8TAS1
	TPTE|P56180
	OSBP|P22059
	PLEKHB1|Q9UF11
	NEK1|Q96PY6
	DOCK11|Q5JSL3
	TPTE2|Q6XPS3
	RHOV|Q96L33
	AGAP3|Q96P47
	CYTH2|Q99418
	JDP2|Q8WYK2
	PLK1|P53350
	JAZF1|Q86VZ6
	GK|P32189
	DUSP2|Q05923
	KPNA7|A9QM74
	CYTH1|Q15438
	SYMPK|Q92797
	CYTH4|Q9UIA0
	CCNO|P22674
	PTPMT1|Q8WUK0
	PLEKHB2|Q96CS7
	CLK1|P49759
	KPNA4|O00629
	STK33|Q9BYT3
	CYTH3|O43739
	PXK|Q7Z7A4
	NFIL3|Q16649
	AKT3|Q9Y243
	DUSP11|O75319
	SCYL2|Q6P3W7
	CCNE2|O96020
	CCNA1|P78396
	PLEKHA3|Q9HB20
	NSMCE1|Q8WV22
	CCNB3|Q8WWL7
	RIT2|Q99578
	AGAP1|Q9UPQ3
	TNS1|Q9HBL0
	RHOF|Q9HBH0
[Predicted cross-talk components between AR and BDNF]
	IFT122|Q9HBG6
	RAE1|P78406
	TLE3|Q04726
	WRAP53|Q9BUR4
	INSC|Q1MX18
	WDR77|Q9BQA1
	CREB3L3|Q68CJ9
	STK40|Q8N2I9
	MLST8|Q9BVC4
	RRP9|O43818
	UHMK1|Q8TAS1
	TLE4|Q04727
	OSBP|P22059
	HNRNPU|Q00839
	PLEKHB1|Q9UF11
	NEK1|Q96PY6
	DOCK11|Q5JSL3
	ASH2L|Q9UBL3
	RHOV|Q96L33
	TLE2|Q04725
	AGAP3|Q96P47
	CYTH2|Q99418
	JDP2|Q8WYK2
	PLK1|P53350
	GK|P32189
	RYR2|Q92736
	STRN|O43815
	PWP2|Q15269
	KPNA7|A9QM74
	CYTH1|Q15438
	SYMPK|Q92797
	CYTH4|Q9UIA0
	PLEKHB2|Q96CS7
	NBEA|Q8NFP9
	CLK1|P49759
	TLE1|Q04724
	HNRNPUL1|Q9BUJ2
	KPNA4|O00629
	STK33|Q9BYT3
	CYTH3|O43739
	PXK|Q7Z7A4
	NFIL3|Q16649
	AKT3|Q9Y243
	SCYL2|Q6P3W7
	KATNB1|Q9BVA0
	PLAA|Q9Y263
	PLEKHA3|Q9HB20
	RASD1|Q9Y272
	NSMCE1|Q8WV22
	FBXW4|P57775
	APAF1|O14727
	SNRNP40|Q96DI7
	RIT2|Q99578
	AGAP1|Q9UPQ3
	EIF2S3|P41091
	PAFAH1B1|P43034
	WDR62|O43379
	STRN3|Q13033
	RHOF|Q9HBH0
	WDR16|Q8N1V2
[Predicted cross-talk components between AR and CRH]
	NEUROD4|Q9HD90
	NEUROD2|Q15784
	ADCYAP1|P18509
	INSC|Q1MX18
	CREB3L3|Q68CJ9
	ZNF488|Q96MN9
	STK40|Q8N2I9
	KLF13|Q9Y2Y9
	UHMK1|Q8TAS1
	OSBP|P22059
	PLEKHB1|Q9UF11
	NEK1|Q96PY6
	DOCK11|Q5JSL3
	RHOV|Q96L33
	ZBTB33|Q86T24
	CYTH2|Q99418
	JDP2|Q8WYK2
	PLK1|P53350
	ZFP42|Q96MM3
	GK|P32189
	PARP4|Q9UKK3
	KPNA7|A9QM74
	CYTH1|Q15438
	CYTH4|Q9UIA0
	CLOCK|O15516
	PLEKHB2|Q96CS7
	CLK1|P49759
	KPNA4|O00629
	STK33|Q9BYT3
	CYTH3|O43739
	PARP3|Q9Y6F1
	PXK|Q7Z7A4
	NFIL3|Q16649
	AKT3|Q9Y243
	SCYL2|Q6P3W7
	SPAG1|Q07617
	AHRR|A9YTQ3
	PLEKHA3|Q9HB20
	TRO|Q12816
	USO1|O60763
	RHOF|Q9HBH0
	BHLHE22|Q8NFJ8
[Predicted cross-talk components between AR and EGFR]
	HSPH1|Q92598
	RP1|P56715
	DNAJC6|O75061
	LIMA1|Q9UHB6
	PGR|P06401
	MAP3K9|P80192
	LHX8|Q68G74
	CREB3L3|Q68CJ9
	ZNF488|Q96MN9
	STK40|Q8N2I9
	SPTB|P11277
	KLF13|Q9Y2Y9
	PDLIM7|Q9NR12
	ZWILCH|Q9H900
	UHMK1|Q8TAS1
	TPTE|P56180
	CEBPG|P53567
	OSBP|P22059
	HYOU1|Q9Y4L1
	PLEKHB1|Q9UF11
	NEK1|Q96PY6
	DOCK11|Q5JSL3
	TPTE2|Q6XPS3
	RHOV|Q96L33
	ZBTB33|Q86T24
	AGAP3|Q96P47
	BATF2|Q8N1L9
	ABLIM1|O14639
	CYTH2|Q99418
	JDP2|Q8WYK2
	PHB|P35232
	LDB3|O75112
	PLK1|P53350
	ZFP42|Q96MM3
	GK|P32189
	DUSP2|Q05923
	CYTH1|Q15438
	SYMPK|Q92797
	CYTH4|Q9UIA0
	ELF4|Q99607
	PTPMT1|Q8WUK0
	PLEKHB2|Q96CS7
	LHX9|Q9NQ69
	MT1L|Q93083
	CLK1|P49759
	LMO1|P25800
	CAPG|P40121
	HSPA4L|O95757
	STK33|Q9BYT3
	PRICKLE4|Q2TBC4
	CYTH3|O43739
	PXK|Q7Z7A4
	NFIL3|Q16649
	AKT3|Q9Y243
	DUSP11|O75319
	SCYL2|Q6P3W7
	OGFRL1|Q5TC84
	PLEKHA3|Q9HB20
	RASD1|Q9Y272
	ELF1|P32519
	NSMCE1|Q8WV22
	RGN|Q15493
	SCIN|Q9Y6U3
	LHX2|P50458
	HSCB|Q8IWL3
	RIT2|Q99578
	AGAP1|Q9UPQ3
	TNS1|Q9HBL0
	LMX1B|O60663
	RHOF|Q9HBH0
	LIMS2|Q7Z4I7
[Predicted cross-talk components between AR and FGF1]
	INSC|Q1MX18
	CREB3L3|Q68CJ9
	STK40|Q8N2I9
	UHMK1|Q8TAS1
	OSBP|P22059
	PLEKHB1|Q9UF11
	NEK1|Q96PY6
	DOCK11|Q5JSL3
	RHOV|Q96L33
	AGAP3|Q96P47
	CYTH2|Q99418
	JDP2|Q8WYK2
	PLK1|P53350
	GK|P32189
	KPNA7|A9QM74
	CYTH1|Q15438
	SYMPK|Q92797
	CYTH4|Q9UIA0
	CCNO|P22674
	PLEKHB2|Q96CS7
	CLK1|P49759
	KPNA4|O00629
	STK33|Q9BYT3
	CYTH3|O43739
	PXK|Q7Z7A4
	AKT3|Q9Y243
	SCYL2|Q6P3W7
	CCNE2|O96020
	CCNA1|P78396
	PLEKHA3|Q9HB20
	NSMCE1|Q8WV22
	CCNB3|Q8WWL7
	RIT2|Q99578
	AGAP1|Q9UPQ3
	RHOF|Q9HBH0
[Predicted cross-talk components between AR and FSH]
	RP1|P56715
	MUL1|Q969V5
	MAP3K9|P80192
	MGRN1|O60291
	STK40|Q8N2I9
	ZWILCH|Q9H900
	OSBP|P22059
	PLEKHB1|Q9UF11
	NEK1|Q96PY6
	DOCK11|Q5JSL3
	AGAP3|Q96P47
	GRK5|P34947
	CYTH2|Q99418
	PLK1|P53350
	GK|P32189
	HSPB9|Q9BQS6
	CYTH1|Q15438
	SYMPK|Q92797
	CYTH4|Q9UIA0
	PLEKHB2|Q96CS7
	CLK1|P49759
	HSPB8|Q9UJY1
	HSPB6|O14558
	STK33|Q9BYT3
	CYTH3|O43739
	NFIL3|Q16649
	AKT3|Q9Y243
	MDM4|O15151
	SCYL2|Q6P3W7
	NEURL1|O76050
	PLEKHA3|Q9HB20
	NSMCE1|Q8WV22
	NEURL1B|A8MQ27
	RIT2|Q99578
	AGAP1|Q9UPQ3
[Predicted cross-talk components between AR and Gastrin]
	LIMA1|Q9UHB6
	NEUROD4|Q9HD90
	NEUROD2|Q15784
	MAP3K9|P80192
	INSC|Q1MX18
	LHX8|Q68G74
	CREB3L3|Q68CJ9
	ZNF488|Q96MN9
	STK40|Q8N2I9
	KLF13|Q9Y2Y9
	PDLIM7|Q9NR12
	ZWILCH|Q9H900
	UHMK1|Q8TAS1
	OSBP|P22059
	PLEKHB1|Q9UF11
	NEK1|Q96PY6
	DOCK11|Q5JSL3
	RHOV|Q96L33
	ZBTB33|Q86T24
	AGAP3|Q96P47
	ABLIM1|O14639
	CYTH2|Q99418
	JDP2|Q8WYK2
	LDB3|O75112
	PLK1|P53350
	JAZF1|Q86VZ6
	ZFP42|Q96MM3
	GK|P32189
	KPNA7|A9QM74
	CYTH1|Q15438
	SYMPK|Q92797
	CYTH4|Q9UIA0
	PLEKHB2|Q96CS7
	LHX9|Q9NQ69
	CLK1|P49759
	LMO1|P25800
	KPNA4|O00629
	STK33|Q9BYT3
	PRICKLE4|Q2TBC4
	CYTH3|O43739
	PXK|Q7Z7A4
	NFIL3|Q16649
	AKT3|Q9Y243
	SCYL2|Q6P3W7
	PLEKHA3|Q9HB20
	RASD1|Q9Y272
	NSMCE1|Q8WV22
	LHX2|P50458
	HSCB|Q8IWL3
	RIT2|Q99578
	AGAP1|Q9UPQ3
	LMX1B|O60663
	RHOF|Q9HBH0
	LIMS2|Q7Z4I7
	BHLHE22|Q8NFJ8
[Predicted cross-talk components between AR and Ghrelin]
	INSC|Q1MX18
	STK40|Q8N2I9
	UHMK1|Q8TAS1
	OSBP|P22059
	PLEKHB1|Q9UF11
	NEK1|Q96PY6
	DOCK11|Q5JSL3
	CYTH2|Q99418
	PLK1|P53350
	GK|P32189
	KPNA7|A9QM74
	SIRT3|Q9NTG7
	CYTH1|Q15438
	SYMPK|Q92797
	CYTH4|Q9UIA0
	PLEKHB2|Q96CS7
	CLK1|P49759
	SIRT6|Q8N6T7
	KPNA4|O00629
	STK33|Q9BYT3
	CYTH3|O43739
	PXK|Q7Z7A4
	NFIL3|Q16649
	AKT3|Q9Y243
	SCYL2|Q6P3W7
	PLEKHA3|Q9HB20
	NSMCE1|Q8WV22
	SIRT2|Q8IXJ6
	SIRT7|Q9NRC8
[Predicted cross-talk components between AR and Hedgehog]
	INSC|Q1MX18
	SIN3B|O75182
	STK40|Q8N2I9
	OSBP|P22059
	PLEKHB1|Q9UF11
	NEK1|Q96PY6
	DOCK11|Q5JSL3
	CYTH2|Q99418
	PLK1|P53350
	KPNA7|A9QM74
	CYTH1|Q15438
	CYTH4|Q9UIA0
	PLEKHB2|Q96CS7
	KPNA4|O00629
	STK33|Q9BYT3
	CYTH3|O43739
	AKT3|Q9Y243
	SCYL2|Q6P3W7
	PLEKHA3|Q9HB20
[Predicted cross-talk components between AR and ID]
	NEUROD4|Q9HD90
	NEUROD2|Q15784
	STK40|Q8N2I9
	OSBP|P22059
	PLEKHB1|Q9UF11
	NEK1|Q96PY6
	DOCK11|Q5JSL3
	FHL3|Q13643
	CYTH2|Q99418
	PLK1|P53350
	GK|P32189
	CYTH1|Q15438
	SYMPK|Q92797
	CYTH4|Q9UIA0
	PLEKHB2|Q96CS7
	CLK1|P49759
	STK33|Q9BYT3
	CYTH3|O43739
	AKT3|Q9Y243
	SCYL2|Q6P3W7
	CRIP1|P50238
	PLEKHA3|Q9HB20
	NSMCE1|Q8WV22
	FHL5|Q5TD97
	BHLHE22|Q8NFJ8
[Predicted cross-talk components between AR and Kit]
	PGR|P06401
	CREB3L3|Q68CJ9
	BRWD1|Q9NSI6
	STK40|Q8N2I9
	UHMK1|Q8TAS1
	PHIP|Q8WWQ0
	OSBP|P22059
	PLEKHB1|Q9UF11
	NEK1|Q96PY6
	DOCK11|Q5JSL3
	RHOV|Q96L33
	AGAP3|Q96P47
	CYTH2|Q99418
	JDP2|Q8WYK2
	PLK1|P53350
	JAZF1|Q86VZ6
	GK|P32189
	CYTH1|Q15438
	SYMPK|Q92797
	CYTH4|Q9UIA0
	PLEKHB2|Q96CS7
	CLK1|P49759
	STK33|Q9BYT3
	CYTH3|O43739
	PXK|Q7Z7A4
	AKT3|Q9Y243
	SCYL2|Q6P3W7
	PLEKHA3|Q9HB20
	RASD1|Q9Y272
	NSMCE1|Q8WV22
	RIT2|Q99578
	AGAP1|Q9UPQ3
	RHOF|Q9HBH0
[Predicted cross-talk components between AR and Leptin]
	DNAJC6|O75061
	MAP3K9|P80192
	CREB3L3|Q68CJ9
	BRWD1|Q9NSI6
	ZNF488|Q96MN9
	STK40|Q8N2I9
	KLF13|Q9Y2Y9
	ZWILCH|Q9H900
	UHMK1|Q8TAS1
	PHIP|Q8WWQ0
	TPTE|P56180
	ANP32E|Q9BTT0
	OSBP|P22059
	PLEKHB1|Q9UF11
	NEK1|Q96PY6
	DOCK11|Q5JSL3
	TPTE2|Q6XPS3
	RHOV|Q96L33
	ZBTB33|Q86T24
	CYTH2|Q99418
	JDP2|Q8WYK2
	PLK1|P53350
	ESRRG|P62508
	JAZF1|Q86VZ6
	ZFP42|Q96MM3
	GK|P32189
	HSPB9|Q9BQS6
	DUSP2|Q05923
	CYTH1|Q15438
	SYMPK|Q92797
	CYTH4|Q9UIA0
	GREM2|Q9H772
	PTPMT1|Q8WUK0
	PLEKHB2|Q96CS7
	CLK1|P49759
	HSPB8|Q9UJY1
	HSPB6|O14558
	STK33|Q9BYT3
	CYTH3|O43739
	PXK|Q7Z7A4
	NFIL3|Q16649
	AKT3|Q9Y243
	DUSP11|O75319
	SCYL2|Q6P3W7
	PLEKHA3|Q9HB20
	RASD1|Q9Y272
	NSMCE1|Q8WV22
	TNS1|Q9HBL0
	RHOF|Q9HBH0
[Predicted cross-talk components between AR and OSM]
	IL12RB2|Q99665
	LIMA1|Q9UHB6
	LHX8|Q68G74
	CREB3L3|Q68CJ9
	BRWD1|Q9NSI6
	STK40|Q8N2I9
	PDLIM7|Q9NR12
	UHMK1|Q8TAS1
	PHIP|Q8WWQ0
	OSBP|P22059
	PLEKHB1|Q9UF11
	NEK1|Q96PY6
	DOCK11|Q5JSL3
	AGAP3|Q96P47
	IL31RA|Q8NI17
	ABLIM1|O14639
	CYTH2|Q99418
	JDP2|Q8WYK2
	LDB3|O75112
	PLK1|P53350
	JAZF1|Q86VZ6
	GK|P32189
	PARP4|Q9UKK3
	CYTH1|Q15438
	SYMPK|Q92797
	CYTH4|Q9UIA0
	PLEKHB2|Q96CS7
	LHX9|Q9NQ69
	CLK1|P49759
	LMO1|P25800
	IL27RA|Q6UWB1
	STK33|Q9BYT3
	PRICKLE4|Q2TBC4
	CYTH3|O43739
	PARP3|Q9Y6F1
	PXK|Q7Z7A4
	NFIL3|Q16649
	AKT3|Q9Y243
	SCYL2|Q6P3W7
	EBI3|Q14213
	PLEKHA3|Q9HB20
	NSMCE1|Q8WV22
	FNDC1|Q4ZHG4
	LHX2|P50458
	HSCB|Q8IWL3
	RIT2|Q99578
	AGAP1|Q9UPQ3
	LMX1B|O60663
	LIMS2|Q7Z4I7
[Predicted cross-talk components between AR and Prolactin]
	PARVB|Q9HBI1
	RP1|P56715
	LIMA1|Q9UHB6
	PEA15|Q15121
	MAP3K9|P80192
	LHX8|Q68G74
	CREB3L3|Q68CJ9
	BRWD1|Q9NSI6
	STK40|Q8N2I9
	SPTB|P11277
	PDLIM7|Q9NR12
	ZWILCH|Q9H900
	UHMK1|Q8TAS1
	PHIP|Q8WWQ0
	TRIM45|Q9H8W5
	OSBP|P22059
	SPTBN4|Q9H254
	PARVA|Q9NVD7
	PLEKHB1|Q9UF11
	NEK1|Q96PY6
	DOCK11|Q5JSL3
	RHOV|Q96L33
	AGAP3|Q96P47
	ABLIM1|O14639
	CYTH2|Q99418
	JDP2|Q8WYK2
	LDB3|O75112
	PLK1|P53350
	ESRRG|P62508
	GK|P32189
	PLEC|Q15149
	DEDD|O75618
	CYTH1|Q15438
	SYMPK|Q92797
	CYTH4|Q9UIA0
	PLEKHB2|Q96CS7
	LHX9|Q9NQ69
	TRIM3|O75382
	CLK1|P49759
	LMO1|P25800
	STK33|Q9BYT3
	PRICKLE4|Q2TBC4
	CYTH3|O43739
	PXK|Q7Z7A4
	AKT3|Q9Y243
	SCYL2|Q6P3W7
	PLEKHA3|Q9HB20
	NSMCE1|Q8WV22
	LHX2|P50458
	HSCB|Q8IWL3
	RIT2|Q99578
	AGAP1|Q9UPQ3
	LMX1B|O60663
	RHOF|Q9HBH0
	LIMS2|Q7Z4I7
[Predicted cross-talk components between AR and RAGE]
	PEA15|Q15121
	MAP3K9|P80192
	CREB3L3|Q68CJ9
	ZNF488|Q96MN9
	STK40|Q8N2I9
	KLF13|Q9Y2Y9
	ZWILCH|Q9H900
	OSBP|P22059
	PLEKHB1|Q9UF11
	NEK1|Q96PY6
	DOCK11|Q5JSL3
	RHOV|Q96L33
	ZBTB33|Q86T24
	AGAP3|Q96P47
	CYTH2|Q99418
	JDP2|Q8WYK2
	PLK1|P53350
	JAZF1|Q86VZ6
	ZFP42|Q96MM3
	GK|P32189
	DEDD|O75618
	HMG20A|Q9NP66
	CYTH1|Q15438
	SYMPK|Q92797
	CYTH4|Q9UIA0
	CCNO|P22674
	PLEKHB2|Q96CS7
	CLK1|P49759
	STK33|Q9BYT3
	CYTH3|O43739
	TOX3|O15405
	AKT3|Q9Y243
	SCYL2|Q6P3W7
	CCNE2|O96020
	CCNA1|P78396
	PLEKHA3|Q9HB20
	RASD1|Q9Y272
	NSMCE1|Q8WV22
	CCNB3|Q8WWL7
	HMGXB4|Q9UGU5
	SP100|P23497
	RIT2|Q99578
	AGAP1|Q9UPQ3
	RHOF|Q9HBH0
[Predicted cross-talk components between AR and RANKL]
	MAP3K9|P80192
	CREB3L3|Q68CJ9
	STK40|Q8N2I9
	ZWILCH|Q9H900
	OSBP|P22059
	PLEKHB1|Q9UF11
	NEK1|Q96PY6
	DOCK11|Q5JSL3
	FHL3|Q13643
	RHOV|Q96L33
	GRK5|P34947
	CYTH2|Q99418
	JDP2|Q8WYK2
	PLK1|P53350
	JAZF1|Q86VZ6
	GK|P32189
	CYTH1|Q15438
	ELF2|Q15723
	CYTH4|Q9UIA0
	ELF4|Q99607
	GABPA|Q06546
	PLEKHB2|Q96CS7
	CLK1|P49759
	STK33|Q9BYT3
	CYTH3|O43739
	ETV7|Q9Y603
	NFIL3|Q16649
	AKT3|Q9Y243
	SCYL2|Q6P3W7
	RPL12|P30050
	ETV6|P41212
	CRIP1|P50238
	PLEKHA3|Q9HB20
	RASD1|Q9Y272
	ELF1|P32519
	ETV2|O00321
	FEV|Q99581
	RHOF|Q9HBH0
	FHL5|Q5TD97
[Predicted cross-talk components between AR and TSH]
	STK40|Q8N2I9
	CAPS|Q13938
	OSBP|P22059
	PLEKHB1|Q9UF11
	NEK1|Q96PY6
	DOCK11|Q5JSL3
	RHOV|Q96L33
	AGAP3|Q96P47
	CYTH2|Q99418
	PLK1|P53350
	JAZF1|Q86VZ6
	GK|P32189
	CYTH1|Q15438
	SYMPK|Q92797
	CYTH4|Q9UIA0
	CCNO|P22674
	PLEKHB2|Q96CS7
	CLK1|P49759
	STK33|Q9BYT3
	CYTH3|O43739
	NFIL3|Q16649
	AKT3|Q9Y243
	SCYL2|Q6P3W7
	TES|Q9UGI8
	CCNE2|O96020
	CCNA1|P78396
	PLEKHA3|Q9HB20
	NSMCE1|Q8WV22
	CCNB3|Q8WWL7
	RIT2|Q99578
	AGAP1|Q9UPQ3
	RHOF|Q9HBH0
[Predicted cross-talk components between AR and TSLP]
	LIMA1|Q9UHB6
	LHX8|Q68G74
	SIN3B|O75182
	STK40|Q8N2I9
	PDLIM7|Q9NR12
	OSBP|P22059
	PLEKHB1|Q9UF11
	NEK1|Q96PY6
	DOCK11|Q5JSL3
	ABLIM1|O14639
	CYTH2|Q99418
	LDB3|O75112
	PLK1|P53350
	JAZF1|Q86VZ6
	GK|P32189
	CYTH1|Q15438
	ELF2|Q15723
	CYTH4|Q9UIA0
	PLEKHB2|Q96CS7
	LHX9|Q9NQ69
	CLK1|P49759
	LMO1|P25800
	STK33|Q9BYT3
	PRICKLE4|Q2TBC4
	CYTH3|O43739
	AKT3|Q9Y243
	SCYL2|Q6P3W7
	PLEKHA3|Q9HB20
	LHX2|P50458
	HSCB|Q8IWL3
	AGAP1|Q9UPQ3
	EIF2S3|P41091
	LMX1B|O60663
	LIMS2|Q7Z4I7
[Predicted cross-talk components between AR and TWEAK]
	PEA15|Q15121
	INSC|Q1MX18
	CREB3L3|Q68CJ9
	STK40|Q8N2I9
	UHMK1|Q8TAS1
	OSBP|P22059
	PLEKHB1|Q9UF11
	NEK1|Q96PY6
	DOCK11|Q5JSL3
	RHOV|Q96L33
	GRK5|P34947
	CYTH2|Q99418
	JDP2|Q8WYK2
	PLK1|P53350
	GK|P32189
	PARP4|Q9UKK3
	KPNA7|A9QM74
	DEDD|O75618
	CYTH1|Q15438
	CYTH4|Q9UIA0
	PLEKHB2|Q96CS7
	TRIM3|O75382
	CLK1|P49759
	KPNA4|O00629
	STK33|Q9BYT3
	CYTH3|O43739
	PARP3|Q9Y6F1
	PXK|Q7Z7A4
	AKT3|Q9Y243
	SCYL2|Q6P3W7
	OGFRL1|Q5TC84
	PLEKHA3|Q9HB20
	RHOF|Q9HBH0
[Predicted cross-talk components between BCR and BDNF]
	PEAK1|Q9H792
	AURKC|Q9UQB9
	FOXF2|Q12947
	CNN3|Q15417
	ABR|Q12979
	BUB1B|O60566
	FOXC2|Q99958
	TNS4|Q8IZW8
	FOXO6|A8MYZ6
	INSC|Q1MX18
	TRPV1|Q8NER1
	CLK3|P49761
	CREB3L3|Q68CJ9
	ANKRD42|Q8N9B4
	BARD1|Q99728
	STK40|Q8N2I9
	FOXS1|O43638
	SNCAIP|Q9Y6H5
	SH3TC1|Q8TE82
	AURKB|Q96GD4
	UHMK1|Q8TAS1
	FOXE1|O00358
	CLIP3|Q96DZ5
	TNFRSF17|Q02223
	OSBP|P22059
	ANKRD1|Q15327
	MAPK8IP1|Q9UQF2
	FOXN3|O00409
	FOXK1|P85037
	GABPB1|Q06547
	PINK1|Q9BXM7
	PLEKHB1|Q9UF11
	NEK1|Q96PY6
	DOCK11|Q5JSL3
	RHOV|Q96L33
	INVS|Q9Y283
	FOXP3|Q9BZS1
	AGAP3|Q96P47
	CYTH2|Q99418
	JDP2|Q8WYK2
	PLK1|P53350
	SNX16|P57768
	FOXF1|Q12946
	FOXP4|Q8IVH2
	KANK2|Q63ZY3
	FOXP2|O15409
	FOXA2|Q9Y261
	RPS6KA4|O75676
	KPNA7|A9QM74
	CYTH1|Q15438
	SYMPK|Q92797
	CYTH4|Q9UIA0
	GABPB2|Q8TAK5
	STK16|O75716
	PLK3|Q9H4B4
	PLEKHB2|Q96CS7
	CLK1|P49759
	FOXM1|Q08050
	OSBPL1A|Q9BXW6
	FOXD1|Q16676
	MIB1|Q86YT6
	KPNA4|O00629
	STK33|Q9BYT3
	TRPV2|Q9Y5S1
	CYTH3|O43739
	PXK|Q7Z7A4
	NFIL3|Q16649
	AKT3|Q9Y243
	SCYL2|Q6P3W7
	SGK071|Q8NE28
	MAK|P20794
	GRK7|Q8WTQ7
	MIB2|Q96AX9
	AURKA|O14965
	FOXC1|Q12948
	PLEKHA3|Q9HB20
	NSMCE1|Q8WV22
	PPP1R27|Q86WC6
	FOXP1|Q9H334
	FRMPD1|Q5SYB0
	AAK1|Q2M2I8
	GULP1|Q9UBP9
	ANKRD27|Q96NW4
	PLK2|Q9NYY3
	RIT2|Q99578
	RHEBL1|Q8TAI7
	AGAP1|Q9UPQ3
	FOXL2|P58012
	RHOF|Q9HBH0
	FRMPD4|Q14CM0
[Predicted cross-talk components between BCR and CRH]
	PEAK1|Q9H792
	BATF|Q16520
	BUB1B|O60566
	INSC|Q1MX18
	TRPV1|Q8NER1
	CLK3|P49761
	CREB3L3|Q68CJ9
	ANKRD42|Q8N9B4
	BARD1|Q99728
	STK40|Q8N2I9
	SNCAIP|Q9Y6H5
	UHMK1|Q8TAS1
	CLIP3|Q96DZ5
	OSBP|P22059
	ANKRD1|Q15327
	GABPB1|Q06547
	PINK1|Q9BXM7
	PLEKHB1|Q9UF11
	NEK1|Q96PY6
	DOCK11|Q5JSL3
	RHOV|Q96L33
	DGKE|P52429
	INVS|Q9Y283
	RP2|O75695
	RBP7|Q96R05
	CYTH2|Q99418
	JDP2|Q8WYK2
	PLK1|P53350
	SNX16|P57768
	KANK2|Q63ZY3
	RGS14|O43566
	RBP1|P09455
	FOSL2|P15408
	KPNA7|A9QM74
	CYTH1|Q15438
	CYTH4|Q9UIA0
	GABPB2|Q8TAK5
	ATF6|P18850
	PLEKHB2|Q96CS7
	CLK1|P49759
	OSBPL1A|Q9BXW6
	MIB1|Q86YT6
	KPNA4|O00629
	STK33|Q9BYT3
	TRPV2|Q9Y5S1
	CYTH3|O43739
	PXK|Q7Z7A4
	NFIL3|Q16649
	AKT3|Q9Y243
	SCYL2|Q6P3W7
	STAP2|Q9UGK3
	SGK071|Q8NE28
	GRK7|Q8WTQ7
	MIB2|Q96AX9
	PLEKHA3|Q9HB20
	PPP1R27|Q86WC6
	ANKRD27|Q96NW4
	RHOF|Q9HBH0
[Predicted cross-talk components between BCR and EGFR]
	PEX10|O60683
	KALRN|O60229
	SBF1|O95248
	PEAK1|Q9H792
	SBF2|Q86WG5
	AURKC|Q9UQB9
	DNAJC6|O75061
	CNN3|Q15417
	BATF|Q16520
	BUB1B|O60566
	TNS4|Q8IZW8
	PTPRN|Q16849
	DOK7|Q18PE1
	CHFR|Q96EP1
	CLK3|P49761
	CREB3L3|Q68CJ9
	ANKRD42|Q8N9B4
	STK40|Q8N2I9
	SNCAIP|Q9Y6H5
	SYVN1|Q86TM6
	SH3TC1|Q8TE82
	AURKB|Q96GD4
	UHMK1|Q8TAS1
	TPTE|P56180
	LRTOMT|Q8WZ04
	CHEK2|O96017
	MAP3K12|Q12852
	CLIP3|Q96DZ5
	TNFRSF17|Q02223
	BOK|Q9UMX3
	OSBP|P22059
	ANKRD1|Q15327
	MAPK8IP1|Q9UQF2
	PINK1|Q9BXM7
	AMFR|Q9UKV5
	PLEKHB1|Q9UF11
	NEK1|Q96PY6
	DOCK11|Q5JSL3
	TPTE2|Q6XPS3
	RHOV|Q96L33
	INVS|Q9Y283
	AGAP3|Q96P47
	RP2|O75695
	RBP7|Q96R05
	CYTH2|Q99418
	MCL1|Q07820
	JDP2|Q8WYK2
	PLK1|P53350
	SNX16|P57768
	KANK2|Q63ZY3
	RGS14|O43566
	DUSP2|Q05923
	MEX3C|Q5U5Q3
	RBP1|P09455
	IQGAP3|Q86VI3
	RPS6KA4|O75676
	CYTH1|Q15438
	SCYL1|Q96KG9
	TBC1D2|Q9BYX2
	PTPRG|P23470
	BAK1|Q16611
	SYMPK|Q92797
	BCL2A1|Q16548
	CYTH4|Q9UIA0
	BCL2L14|Q9BZR8
	STK16|O75716
	PLK3|Q9H4B4
	TRIO|O75962
	PTPMT1|Q8WUK0
	PRKD3|O94806
	PLEKHB2|Q96CS7
	CLK1|P49759
	OSBPL1A|Q9BXW6
	STK33|Q9BYT3
	NEURL3|Q96EH8
	TRPV2|Q9Y5S1
	CYTH3|O43739
	CASS4|Q9NQ75
	PXK|Q7Z7A4
	NFIL3|Q16649
	AKT3|Q9Y243
	DUSP11|O75319
	SCYL2|Q6P3W7
	STAP2|Q9UGK3
	LRRK2|Q5S007
	SGK071|Q8NE28
	PTPRZ1|P23471
	H2AFX|P16104
	BCL2L2|Q92843
	CNKSR1|Q969H4
	CDK18|Q07002
	MAK|P20794
	GRK7|Q8WTQ7
	MIB2|Q96AX9
	AURKA|O14965
	PLEKHA3|Q9HB20
	MEX3B|Q6ZN04
	NSMCE1|Q8WV22
	PPP1R27|Q86WC6
	PTPRN2|Q92932
	CDK13|Q14004
	PALD1|Q9ULE6
	FRMPD1|Q5SYB0
	AAK1|Q2M2I8
	GULP1|Q9UBP9
	ARHGAP1|Q07960
	PLK2|Q9NYY3
	RIT2|Q99578
	RHEBL1|Q8TAI7
	HOMER1|Q86YM7
	AGAP1|Q9UPQ3
	DOCK5|Q9H7D0
	TNS1|Q9HBL0
	RHOF|Q9HBH0
	GUCY2F|P51841
	IPCEF1|Q8WWN9
	FRMPD4|Q14CM0
[Predicted cross-talk components between BCR and FGF1]
	PEX10|O60683
	PEAK1|Q9H792
	BUB1B|O60566
	TNS4|Q8IZW8
	PTPRN|Q16849
	INSC|Q1MX18
	CLK3|P49761
	CREB3L3|Q68CJ9
	ANKRD42|Q8N9B4
	STK40|Q8N2I9
	SNCAIP|Q9Y6H5
	SYVN1|Q86TM6
	UHMK1|Q8TAS1
	CLIP3|Q96DZ5
	OSBP|P22059
	MAPK8IP1|Q9UQF2
	PINK1|Q9BXM7
	AMFR|Q9UKV5
	PLEKHB1|Q9UF11
	NEK1|Q96PY6
	DOCK11|Q5JSL3
	RHOV|Q96L33
	MAPKAPK3|Q16644
	INVS|Q9Y283
	AGAP3|Q96P47
	CYTH2|Q99418
	JDP2|Q8WYK2
	PLK1|P53350
	SNX16|P57768
	KANK2|Q63ZY3
	RPS6KA4|O75676
	KPNA7|A9QM74
	CYTH1|Q15438
	SCYL1|Q96KG9
	PTPRG|P23470
	SYMPK|Q92797
	CYTH4|Q9UIA0
	CCNO|P22674
	PLEKHB2|Q96CS7
	CLK1|P49759
	MAPKAPK5|Q8IW41
	OSBPL1A|Q9BXW6
	KPNA4|O00629
	STK33|Q9BYT3
	TRPV2|Q9Y5S1
	CYTH3|O43739
	PXK|Q7Z7A4
	AKT3|Q9Y243
	SCYL2|Q6P3W7
	SGK071|Q8NE28
	PTPRZ1|P23471
	H2AFX|P16104
	CNKSR1|Q969H4
	CDK18|Q07002
	GRK7|Q8WTQ7
	MIB2|Q96AX9
	CCNE2|O96020
	CCNA1|P78396
	PLEKHA3|Q9HB20
	MEX3B|Q6ZN04
	NSMCE1|Q8WV22
	PPP1R27|Q86WC6
	CCNB3|Q8WWL7
	PTPRN2|Q92932
	CDK13|Q14004
	PALD1|Q9ULE6
	AAK1|Q2M2I8
	GULP1|Q9UBP9
	RIT2|Q99578
	AGAP1|Q9UPQ3
	RHOF|Q9HBH0
	IPCEF1|Q8WWN9
[Predicted cross-talk components between BCR and FSH]
	FOXF2|Q12947
	FOXC2|Q99958
	FOXO6|A8MYZ6
	CLK3|P49761
	STK40|Q8N2I9
	FOXS1|O43638
	FOXE1|O00358
	OSBP|P22059
	FOXN3|O00409
	FOXK1|P85037
	PLEKHB1|Q9UF11
	NEK1|Q96PY6
	DOCK11|Q5JSL3
	FOXP3|Q9BZS1
	AGAP3|Q96P47
	CYTH2|Q99418
	PLK1|P53350
	FOXF1|Q12946
	FOXP4|Q8IVH2
	FOXP2|O15409
	FOXA2|Q9Y261
	CYTH1|Q15438
	SYMPK|Q92797
	CYTH4|Q9UIA0
	PLEKHB2|Q96CS7
	CLK1|P49759
	FOXM1|Q08050
	FOXD1|Q16676
	STK33|Q9BYT3
	CYTH3|O43739
	NFIL3|Q16649
	AKT3|Q9Y243
	SCYL2|Q6P3W7
	SGK071|Q8NE28
	FOXC1|Q12948
	PLEKHA3|Q9HB20
	NSMCE1|Q8WV22
	FOXP1|Q9H334
	AAK1|Q2M2I8
	RIT2|Q99578
	AGAP1|Q9UPQ3
	FOXL2|P58012
[Predicted cross-talk components between BCR and Gastrin]
	KALRN|O60229
	PEAK1|Q9H792
	FOXF2|Q12947
	BUB1B|O60566
	FOXC2|Q99958
	TNS4|Q8IZW8
	FOXO6|A8MYZ6
	INSC|Q1MX18
	TRPV1|Q8NER1
	CLK3|P49761
	CREB3L3|Q68CJ9
	ANKRD42|Q8N9B4
	BARD1|Q99728
	STK40|Q8N2I9
	FOXS1|O43638
	SNCAIP|Q9Y6H5
	UHMK1|Q8TAS1
	FOXE1|O00358
	ULK2|Q8IYT8
	CHEK2|O96017
	CLIP3|Q96DZ5
	OSBP|P22059
	ANKRD1|Q15327
	MAPK8IP1|Q9UQF2
	FOXN3|O00409
	FOXK1|P85037
	GABPB1|Q06547
	PINK1|Q9BXM7
	PLEKHB1|Q9UF11
	NEK1|Q96PY6
	DOCK11|Q5JSL3
	RHOV|Q96L33
	DGKE|P52429
	INVS|Q9Y283
	ULK1|O75385
	FOXP3|Q9BZS1
	AGAP3|Q96P47
	CYTH2|Q99418
	JDP2|Q8WYK2
	PLK1|P53350
	SNX16|P57768
	FOXF1|Q12946
	FOXP4|Q8IVH2
	JAZF1|Q86VZ6
	KANK2|Q63ZY3
	FOXP2|O15409
	FOXA2|Q9Y261
	KPNA7|A9QM74
	CYTH1|Q15438
	SYMPK|Q92797
	CYTH4|Q9UIA0
	GABPB2|Q8TAK5
	TRIO|O75962
	PRKD3|O94806
	PLEKHB2|Q96CS7
	CLK1|P49759
	FOXM1|Q08050
	OSBPL1A|Q9BXW6
	FOXD1|Q16676
	MIB1|Q86YT6
	KPNA4|O00629
	STK33|Q9BYT3
	TRPV2|Q9Y5S1
	CYTH3|O43739
	PXK|Q7Z7A4
	NFIL3|Q16649
	AKT3|Q9Y243
	SCYL2|Q6P3W7
	LRRK2|Q5S007
	SGK071|Q8NE28
	H2AFX|P16104
	GRK7|Q8WTQ7
	MIB2|Q96AX9
	FOXC1|Q12948
	PLEKHA3|Q9HB20
	NSMCE1|Q8WV22
	PPP1R27|Q86WC6
	PKN3|Q6P5Z2
	FOXP1|Q9H334
	AAK1|Q2M2I8
	GULP1|Q9UBP9
	ANKRD27|Q96NW4
	RIT2|Q99578
	AGAP1|Q9UPQ3
	FOXL2|P58012
	RHOF|Q9HBH0
[Predicted cross-talk components between BCR and Ghrelin]
	PEAK1|Q9H792
	AURKC|Q9UQB9
	FOXF2|Q12947
	CNN3|Q15417
	FOXC2|Q99958
	TNS4|Q8IZW8
	FOXO6|A8MYZ6
	INSC|Q1MX18
	DOK7|Q18PE1
	TRPV1|Q8NER1
	CLK3|P49761
	ANKRD42|Q8N9B4
	BARD1|Q99728
	STK40|Q8N2I9
	FOXS1|O43638
	SNCAIP|Q9Y6H5
	AURKB|Q96GD4
	UHMK1|Q8TAS1
	LRTOMT|Q8WZ04
	FOXE1|O00358
	ULK2|Q8IYT8
	CLIP3|Q96DZ5
	OSBP|P22059
	ANKRD1|Q15327
	MAPK8IP1|Q9UQF2
	FOXN3|O00409
	FOXK1|P85037
	GABPB1|Q06547
	PINK1|Q9BXM7
	PLEKHB1|Q9UF11
	NEK1|Q96PY6
	DOCK11|Q5JSL3
	DGKE|P52429
	INVS|Q9Y283
	ULK1|O75385
	FOXP3|Q9BZS1
	CYTH2|Q99418
	PLK1|P53350
	SNX16|P57768
	FOXF1|Q12946
	FOXP4|Q8IVH2
	KANK2|Q63ZY3
	FOXP2|O15409
	FOXA2|Q9Y261
	KPNA7|A9QM74
	CYTH1|Q15438
	SYMPK|Q92797
	CYTH4|Q9UIA0
	GABPB2|Q8TAK5
	STK16|O75716
	PLK3|Q9H4B4
	PLEKHB2|Q96CS7
	CLK1|P49759
	FOXM1|Q08050
	OSBPL1A|Q9BXW6
	FOXD1|Q16676
	MIB1|Q86YT6
	KPNA4|O00629
	STK33|Q9BYT3
	TRPV2|Q9Y5S1
	CYTH3|O43739
	PXK|Q7Z7A4
	NFIL3|Q16649
	AKT3|Q9Y243
	SCYL2|Q6P3W7
	SGK071|Q8NE28
	MAK|P20794
	GRK7|Q8WTQ7
	MIB2|Q96AX9
	AURKA|O14965
	FOXC1|Q12948
	PLEKHA3|Q9HB20
	NSMCE1|Q8WV22
	PPP1R27|Q86WC6
	PKN3|Q6P5Z2
	FOXP1|Q9H334
	AAK1|Q2M2I8
	GULP1|Q9UBP9
	ANKRD27|Q96NW4
	PLK2|Q9NYY3
	FOXL2|P58012
[Predicted cross-talk components between BCR and Hedgehog]
	INSC|Q1MX18
	STK40|Q8N2I9
	OSBP|P22059
	PLEKHB1|Q9UF11
	NEK1|Q96PY6
	DOCK11|Q5JSL3
	CYTH2|Q99418
	PLK1|P53350
	KPNA7|A9QM74
	CYTH1|Q15438
	CYTH4|Q9UIA0
	PLEKHB2|Q96CS7
	KPNA4|O00629
	STK33|Q9BYT3
	CYTH3|O43739
	AKT3|Q9Y243
	SCYL2|Q6P3W7
	PLEKHA3|Q9HB20
[Predicted cross-talk components between BCR and ID]
	CLK3|P49761
	ANKRD42|Q8N9B4
	STK40|Q8N2I9
	SNCAIP|Q9Y6H5
	CLIP3|Q96DZ5
	OSBP|P22059
	PLEKHB1|Q9UF11
	NEK1|Q96PY6
	DOCK11|Q5JSL3
	INVS|Q9Y283
	CYTH2|Q99418
	PLK1|P53350
	SNX16|P57768
	KANK2|Q63ZY3
	CYTH1|Q15438
	SCYL1|Q96KG9
	SYMPK|Q92797
	CYTH4|Q9UIA0
	PLEKHB2|Q96CS7
	CLK1|P49759
	PODXL|O00592
	OSBPL1A|Q9BXW6
	STK33|Q9BYT3
	TRPV2|Q9Y5S1
	CYTH3|O43739
	AKT3|Q9Y243
	SCYL2|Q6P3W7
	SLC3A2|P08195
	SGK071|Q8NE28
	CDK18|Q07002
	MIB2|Q96AX9
	PLEKHA3|Q9HB20
	NSMCE1|Q8WV22
	PPP1R27|Q86WC6
	CDK13|Q14004
[Predicted cross-talk components between BCR and Kit]
	PEX10|O60683
	SBF1|O95248
	SBF2|Q86WG5
	AURKC|Q9UQB9
	FOXF2|Q12947
	BUB1B|O60566
	FOXC2|Q99958
	TNS4|Q8IZW8
	FOXO6|A8MYZ6
	DOK7|Q18PE1
	CHFR|Q96EP1
	CLK3|P49761
	CREB3L3|Q68CJ9
	UBE3B|Q7Z3V4
	STK40|Q8N2I9
	FOXS1|O43638
	SYVN1|Q86TM6
	AURKB|Q96GD4
	INPP5B|P32019
	UHMK1|Q8TAS1
	LRTOMT|Q8WZ04
	FOXE1|O00358
	MAP3K12|Q12852
	OSBP|P22059
	MAPK8IP1|Q9UQF2
	FOXN3|O00409
	OCRL|Q01968
	FOXK1|P85037
	AMFR|Q9UKV5
	PLEKHB1|Q9UF11
	NEK1|Q96PY6
	DOCK11|Q5JSL3
	RHOV|Q96L33
	FOXP3|Q9BZS1
	AGAP3|Q96P47
	CYTH2|Q99418
	JDP2|Q8WYK2
	PLK1|P53350
	FOXF1|Q12946
	FOXP4|Q8IVH2
	JAZF1|Q86VZ6
	FOXP2|O15409
	MEX3C|Q5U5Q3
	FOXA2|Q9Y261
	IQGAP3|Q86VI3
	RPS6KA4|O75676
	CYTH1|Q15438
	SCYL1|Q96KG9
	TBC1D2|Q9BYX2
	SYMPK|Q92797
	CYTH4|Q9UIA0
	STK16|O75716
	PLK3|Q9H4B4
	PLEKHB2|Q96CS7
	CLK1|P49759
	FOXM1|Q08050
	FOXD1|Q16676
	STK33|Q9BYT3
	NEURL3|Q96EH8
	TEX2|Q8IWB9
	CYTH3|O43739
	PXK|Q7Z7A4
	AKT3|Q9Y243
	SCYL2|Q6P3W7
	STAP2|Q9UGK3
	SGK071|Q8NE28
	H2AFX|P16104
	CDK18|Q07002
	MAK|P20794
	AURKA|O14965
	FOXC1|Q12948
	PLEKHA3|Q9HB20
	MEX3B|Q6ZN04
	NSMCE1|Q8WV22
	CDK13|Q14004
	FOXP1|Q9H334
	AAK1|Q2M2I8
	GULP1|Q9UBP9
	PLK2|Q9NYY3
	RIT2|Q99578
	AGAP1|Q9UPQ3
	DOCK5|Q9H7D0
	FOXL2|P58012
	RHOF|Q9HBH0
	GUCY2F|P51841
[Predicted cross-talk components between BCR and Leptin]
	PEAK1|Q9H792
	DNAJC6|O75061
	BATF|Q16520
	BUB1B|O60566
	TNS4|Q8IZW8
	TRPV1|Q8NER1
	CLK3|P49761
	CREB3L3|Q68CJ9
	ANKRD42|Q8N9B4
	BARD1|Q99728
	STK40|Q8N2I9
	SNCAIP|Q9Y6H5
	UHMK1|Q8TAS1
	TPTE|P56180
	ULK2|Q8IYT8
	CLIP3|Q96DZ5
	OSBP|P22059
	ANKRD1|Q15327
	MAPK8IP1|Q9UQF2
	GABPB1|Q06547
	PINK1|Q9BXM7
	PLEKHB1|Q9UF11
	NEK1|Q96PY6
	DOCK11|Q5JSL3
	TPTE2|Q6XPS3
	RHOV|Q96L33
	MAPKAPK3|Q16644
	INVS|Q9Y283
	ULK1|O75385
	CYTH2|Q99418
	JDP2|Q8WYK2
	PLK1|P53350
	SNX16|P57768
	JAZF1|Q86VZ6
	KANK2|Q63ZY3
	DUSP2|Q05923
	RPS6KA4|O75676
	CYTH1|Q15438
	SYMPK|Q92797
	CYTH4|Q9UIA0
	GABPB2|Q8TAK5
	PTPMT1|Q8WUK0
	PLEKHB2|Q96CS7
	CLK1|P49759
	MAPKAPK5|Q8IW41
	PODXL|O00592
	OSBPL1A|Q9BXW6
	MIB1|Q86YT6
	STK33|Q9BYT3
	TRPV2|Q9Y5S1
	CYTH3|O43739
	PXK|Q7Z7A4
	NFIL3|Q16649
	AKT3|Q9Y243
	DUSP11|O75319
	SCYL2|Q6P3W7
	STAP2|Q9UGK3
	SLC3A2|P08195
	SGK071|Q8NE28
	MAK|P20794
	TNIK|Q9UKE5
	GRK7|Q8WTQ7
	MIB2|Q96AX9
	PLEKHA3|Q9HB20
	NSMCE1|Q8WV22
	PPP1R27|Q86WC6
	PKN3|Q6P5Z2
	AAK1|Q2M2I8
	GULP1|Q9UBP9
	ANKRD27|Q96NW4
	TNS1|Q9HBL0
	RHOF|Q9HBH0
[Predicted cross-talk components between BCR and OSM]
	SBF1|O95248
	PEAK1|Q9H792
	SBF2|Q86WG5
	BATF|Q16520
	BUB1B|O60566
	TNS4|Q8IZW8
	TRPV1|Q8NER1
	CLK3|P49761
	CREB3L3|Q68CJ9
	ANKRD42|Q8N9B4
	BARD1|Q99728
	STK40|Q8N2I9
	SNCAIP|Q9Y6H5
	UHMK1|Q8TAS1
	CLIP3|Q96DZ5
	TNFRSF17|Q02223
	OSBP|P22059
	ANKRD1|Q15327
	MAPK8IP1|Q9UQF2
	GABPB1|Q06547
	PINK1|Q9BXM7
	PLEKHB1|Q9UF11
	NEK1|Q96PY6
	DOCK11|Q5JSL3
	MAPKAPK3|Q16644
	INVS|Q9Y283
	AGAP3|Q96P47
	CYTH2|Q99418
	JDP2|Q8WYK2
	PLK1|P53350
	SNX16|P57768
	JAZF1|Q86VZ6
	KANK2|Q63ZY3
	CYTH1|Q15438
	SCYL1|Q96KG9
	TBC1D2|Q9BYX2
	SYMPK|Q92797
	CYTH4|Q9UIA0
	GABPB2|Q8TAK5
	ATF6|P18850
	PLEKHB2|Q96CS7
	CLK1|P49759
	MAPKAPK5|Q8IW41
	OSBPL1A|Q9BXW6
	MIB1|Q86YT6
	STK33|Q9BYT3
	TRPV2|Q9Y5S1
	CYTH3|O43739
	PXK|Q7Z7A4
	NFIL3|Q16649
	AKT3|Q9Y243
	SCYL2|Q6P3W7
	SGK071|Q8NE28
	H2AFX|P16104
	CDK18|Q07002
	GRK7|Q8WTQ7
	MIB2|Q96AX9
	PLEKHA3|Q9HB20
	NSMCE1|Q8WV22
	PPP1R27|Q86WC6
	CDK13|Q14004
	PKN3|Q6P5Z2
	FRMPD1|Q5SYB0
	GULP1|Q9UBP9
	ANKRD27|Q96NW4
	RIT2|Q99578
	AGAP1|Q9UPQ3
	FRMPD4|Q14CM0
[Predicted cross-talk components between BCR and Prolactin]
	PEX10|O60683
	SBF1|O95248
	PEAK1|Q9H792
	SBF2|Q86WG5
	FOXF2|Q12947
	DNM3|Q9UQ16
	BATF|Q16520
	BUB1B|O60566
	FOXC2|Q99958
	TNS4|Q8IZW8
	FOXO6|A8MYZ6
	TRPV1|Q8NER1
	CLK3|P49761
	CREB3L3|Q68CJ9
	CNKSR2|Q8WXI2
	ANKRD42|Q8N9B4
	BARD1|Q99728
	STK40|Q8N2I9
	FOXS1|O43638
	SNCAIP|Q9Y6H5
	SYVN1|Q86TM6
	UHMK1|Q8TAS1
	LRTOMT|Q8WZ04
	FOXE1|O00358
	MAP3K12|Q12852
	MAPK6|Q16659
	CLIP3|Q96DZ5
	OSBP|P22059
	ANKRD1|Q15327
	MAPK8IP1|Q9UQF2
	FOXN3|O00409
	FOXK1|P85037
	GABPB1|Q06547
	PINK1|Q9BXM7
	AMFR|Q9UKV5
	PLEKHB1|Q9UF11
	NEK1|Q96PY6
	DOCK11|Q5JSL3
	RHOV|Q96L33
	INVS|Q9Y283
	FOXP3|Q9BZS1
	AGAP3|Q96P47
	RP2|O75695
	RBP7|Q96R05
	CYTH2|Q99418
	JDP2|Q8WYK2
	PLK1|P53350
	SNX16|P57768
	FOXF1|Q12946
	FOXP4|Q8IVH2
	KANK2|Q63ZY3
	FOXP2|O15409
	RGS14|O43566
	FOXA2|Q9Y261
	RBP1|P09455
	CYTH1|Q15438
	TBC1D2|Q9BYX2
	SYMPK|Q92797
	CYTH4|Q9UIA0
	GABPB2|Q8TAK5
	PLEKHB2|Q96CS7
	CLK1|P49759
	FOXM1|Q08050
	OSBPL1A|Q9BXW6
	FOXD1|Q16676
	MIB1|Q86YT6
	STK33|Q9BYT3
	TRPV2|Q9Y5S1
	CYTH3|O43739
	PXK|Q7Z7A4
	AKT3|Q9Y243
	SCYL2|Q6P3W7
	SGK071|Q8NE28
	H2AFX|P16104
	GRK7|Q8WTQ7
	MIB2|Q96AX9
	FOXC1|Q12948
	PLEKHA3|Q9HB20
	MEX3B|Q6ZN04
	NSMCE1|Q8WV22
	PPP1R27|Q86WC6
	PKN3|Q6P5Z2
	FOXP1|Q9H334
	AAK1|Q2M2I8
	GULP1|Q9UBP9
	ANKRD27|Q96NW4
	RIT2|Q99578
	AGAP1|Q9UPQ3
	DOCK5|Q9H7D0
	FOXL2|P58012
	RHOF|Q9HBH0
	GUCY2F|P51841
[Predicted cross-talk components between BCR and RAGE]
	PEAK1|Q9H792
	FOXF2|Q12947
	BUB1B|O60566
	FOXC2|Q99958
	TNS4|Q8IZW8
	FOXO6|A8MYZ6
	TRPV1|Q8NER1
	CLK3|P49761
	CREB3L3|Q68CJ9
	ANKRD42|Q8N9B4
	BARD1|Q99728
	STK40|Q8N2I9
	FOXS1|O43638
	SNCAIP|Q9Y6H5
	FOXE1|O00358
	ULK2|Q8IYT8
	CLIP3|Q96DZ5
	OSBP|P22059
	ANKRD1|Q15327
	MAPK8IP1|Q9UQF2
	FOXN3|O00409
	FOXK1|P85037
	GABPB1|Q06547
	PINK1|Q9BXM7
	PLEKHB1|Q9UF11
	NEK1|Q96PY6
	DOCK11|Q5JSL3
	RHOV|Q96L33
	INVS|Q9Y283
	ULK1|O75385
	FOXP3|Q9BZS1
	AGAP3|Q96P47
	CYTH2|Q99418
	JDP2|Q8WYK2
	PLK1|P53350
	SNX16|P57768
	FOXF1|Q12946
	FOXP4|Q8IVH2
	JAZF1|Q86VZ6
	KANK2|Q63ZY3
	FOXP2|O15409
	FOXA2|Q9Y261
	RPS6KA4|O75676
	CYTH1|Q15438
	SCYL1|Q96KG9
	SYMPK|Q92797
	CYTH4|Q9UIA0
	GABPB2|Q8TAK5
	CCNO|P22674
	TAPBP|O15533
	PLEKHB2|Q96CS7
	CLK1|P49759
	FOXM1|Q08050
	OSBPL1A|Q9BXW6
	FOXD1|Q16676
	MIB1|Q86YT6
	STK33|Q9BYT3
	TRPV2|Q9Y5S1
	CYTH3|O43739
	AKT3|Q9Y243
	SCYL2|Q6P3W7
	SGK071|Q8NE28
	CDK18|Q07002
	TNIK|Q9UKE5
	GRK7|Q8WTQ7
	MIB2|Q96AX9
	CCNE2|O96020
	FOXC1|Q12948
	CCNA1|P78396
	PLEKHA3|Q9HB20
	NSMCE1|Q8WV22
	PPP1R27|Q86WC6
	CCNB3|Q8WWL7
	CDK13|Q14004
	FOXP1|Q9H334
	GULP1|Q9UBP9
	ANKRD27|Q96NW4
	RIT2|Q99578
	AGAP1|Q9UPQ3
	FOXL2|P58012
	RHOF|Q9HBH0
[Predicted cross-talk components between BCR and RANKL]
	PEX10|O60683
	SBF1|O95248
	SBF2|Q86WG5
	CNN3|Q15417
	BATF|Q16520
	BUB1B|O60566
	TRPV1|Q8NER1
	CHFR|Q96EP1
	CLK3|P49761
	CREB3L3|Q68CJ9
	ANKRD42|Q8N9B4
	BARD1|Q99728
	STK40|Q8N2I9
	SNCAIP|Q9Y6H5
	SYVN1|Q86TM6
	SH3TC1|Q8TE82
	LRTOMT|Q8WZ04
	ULK2|Q8IYT8
	MAP3K12|Q12852
	CLIP3|Q96DZ5
	OSBP|P22059
	ANKRD1|Q15327
	GABPB1|Q06547
	AMFR|Q9UKV5
	PLEKHB1|Q9UF11
	NEK1|Q96PY6
	DOCK11|Q5JSL3
	RHOV|Q96L33
	INVS|Q9Y283
	ULK1|O75385
	CYTH2|Q99418
	JDP2|Q8WYK2
	PLK1|P53350
	SNX16|P57768
	JAZF1|Q86VZ6
	KANK2|Q63ZY3
	MEX3C|Q5U5Q3
	CYTH1|Q15438
	TBC1D2|Q9BYX2
	CYTH4|Q9UIA0
	GABPB2|Q8TAK5
	PLEKHB2|Q96CS7
	CLK1|P49759
	OSBPL1A|Q9BXW6
	MIB1|Q86YT6
	STK33|Q9BYT3
	NEURL3|Q96EH8
	TRPV2|Q9Y5S1
	CYTH3|O43739
	NFIL3|Q16649
	AKT3|Q9Y243
	SCYL2|Q6P3W7
	STAP2|Q9UGK3
	SGK071|Q8NE28
	TNIK|Q9UKE5
	MIB2|Q96AX9
	PLEKHA3|Q9HB20
	MEX3B|Q6ZN04
	PPP1R27|Q86WC6
	AAK1|Q2M2I8
	ANKRD27|Q96NW4
	DOCK5|Q9H7D0
	RHOF|Q9HBH0
	GUCY2F|P51841
[Predicted cross-talk components between BCR and TSH]
	AURKC|Q9UQB9
	BUB1B|O60566
	TRPV1|Q8NER1
	CLK3|P49761
	BARD1|Q99728
	STK40|Q8N2I9
	AURKB|Q96GD4
	ULK2|Q8IYT8
	OSBP|P22059
	ANKRD1|Q15327
	MAPK8IP1|Q9UQF2
	GABPB1|Q06547
	PLEKHB1|Q9UF11
	NEK1|Q96PY6
	DOCK11|Q5JSL3
	RHOV|Q96L33
	MAPKAPK3|Q16644
	ULK1|O75385
	AGAP3|Q96P47
	CYTH2|Q99418
	PLK1|P53350
	JAZF1|Q86VZ6
	RPS6KA4|O75676
	CYTH1|Q15438
	SCYL1|Q96KG9
	SYMPK|Q92797
	CYTH4|Q9UIA0
	GABPB2|Q8TAK5
	CCNO|P22674
	STK16|O75716
	PLK3|Q9H4B4
	PLEKHB2|Q96CS7
	CLK1|P49759
	MAPKAPK5|Q8IW41
	MIB1|Q86YT6
	STK33|Q9BYT3
	CYTH3|O43739
	NFIL3|Q16649
	AKT3|Q9Y243
	SCYL2|Q6P3W7
	SGK071|Q8NE28
	CDK18|Q07002
	TNIK|Q9UKE5
	CCNE2|O96020
	AURKA|O14965
	CCNA1|P78396
	PLEKHA3|Q9HB20
	NSMCE1|Q8WV22
	CCNB3|Q8WWL7
	CDK13|Q14004
	AAK1|Q2M2I8
	GULP1|Q9UBP9
	ANKRD27|Q96NW4
	PLK2|Q9NYY3
	RIT2|Q99578
	RHEBL1|Q8TAI7
	HOMER1|Q86YM7
	AGAP1|Q9UPQ3
	RHOF|Q9HBH0
[Predicted cross-talk components between BCR and TSLP]
	SBF1|O95248
	SBF2|Q86WG5
	FOXF2|Q12947
	BUB1B|O60566
	FOXC2|Q99958
	PTPRN|Q16849
	FOXO6|A8MYZ6
	TRPV1|Q8NER1
	CLK3|P49761
	ANKRD42|Q8N9B4
	BARD1|Q99728
	UBE3B|Q7Z3V4
	STK40|Q8N2I9
	FOXS1|O43638
	SNCAIP|Q9Y6H5
	LRTOMT|Q8WZ04
	FOXE1|O00358
	MAP3K12|Q12852
	CLIP3|Q96DZ5
	OSBP|P22059
	ANKRD1|Q15327
	MAPK8IP1|Q9UQF2
	FOXN3|O00409
	FOXK1|P85037
	GABPB1|Q06547
	PLEKHB1|Q9UF11
	NEK1|Q96PY6
	DOCK11|Q5JSL3
	INVS|Q9Y283
	FOXP3|Q9BZS1
	CYTH2|Q99418
	MCL1|Q07820
	CR1|P17927
	PLK1|P53350
	SNX16|P57768
	FOXF1|Q12946
	FOXP4|Q8IVH2
	JAZF1|Q86VZ6
	KANK2|Q63ZY3
	FOXP2|O15409
	FOXA2|Q9Y261
	CYTH1|Q15438
	TBC1D2|Q9BYX2
	PTPRG|P23470
	CYTH4|Q9UIA0
	GABPB2|Q8TAK5
	ATF6|P18850
	PLEKHB2|Q96CS7
	CLK1|P49759
	FOXM1|Q08050
	OSBPL1A|Q9BXW6
	FOXD1|Q16676
	MIB1|Q86YT6
	STK33|Q9BYT3
	TRPV2|Q9Y5S1
	CYTH3|O43739
	AKT3|Q9Y243
	SCYL2|Q6P3W7
	SGK071|Q8NE28
	PTPRZ1|P23471
	H2AFX|P16104
	MIB2|Q96AX9
	FOXC1|Q12948
	PLEKHA3|Q9HB20
	PPP1R27|Q86WC6
	PTPRN2|Q92932
	PALD1|Q9ULE6
	FOXP1|Q9H334
	GULP1|Q9UBP9
	ANKRD27|Q96NW4
	ARHGAP1|Q07960
	HOMER1|Q86YM7
	AGAP1|Q9UPQ3
	DOCK5|Q9H7D0
	FOXL2|P58012
	GUCY2F|P51841
	COTL1|Q14019
[Predicted cross-talk components between BCR and TWEAK]
	BUB1B|O60566
	INSC|Q1MX18
	TRPV1|Q8NER1
	CLK3|P49761
	CREB3L3|Q68CJ9
	ANKRD42|Q8N9B4
	BARD1|Q99728
	STK40|Q8N2I9
	SNCAIP|Q9Y6H5
	UHMK1|Q8TAS1
	ULK2|Q8IYT8
	CLIP3|Q96DZ5
	OSBP|P22059
	ANKRD1|Q15327
	GABPB1|Q06547
	PLEKHB1|Q9UF11
	NEK1|Q96PY6
	DOCK11|Q5JSL3
	RHOV|Q96L33
	INVS|Q9Y283
	ULK1|O75385
	CYTH2|Q99418
	JDP2|Q8WYK2
	PLK1|P53350
	SNX16|P57768
	KANK2|Q63ZY3
	KPNA7|A9QM74
	CYTH1|Q15438
	CYTH4|Q9UIA0
	GABPB2|Q8TAK5
	PLEKHB2|Q96CS7
	CLK1|P49759
	OSBPL1A|Q9BXW6
	MIB1|Q86YT6
	KPNA4|O00629
	STK33|Q9BYT3
	TRPV2|Q9Y5S1
	CYTH3|O43739
	PXK|Q7Z7A4
	AKT3|Q9Y243
	SCYL2|Q6P3W7
	SGK071|Q8NE28
	MIB2|Q96AX9
	PLEKHA3|Q9HB20
	PPP1R27|Q86WC6
	ANKRD27|Q96NW4
	RHOF|Q9HBH0
[Predicted cross-talk components between BDNF and CRH]
	PEAK1|Q9H792
	BUB1B|O60566
	INSC|Q1MX18
	TRPV1|Q8NER1
	CLK3|P49761
	CREB3L3|Q68CJ9
	ANKRD42|Q8N9B4
	BARD1|Q99728
	STK40|Q8N2I9
	SNCAIP|Q9Y6H5
	UHMK1|Q8TAS1
	CLIP3|Q96DZ5
	OSBP|P22059
	ANKRD1|Q15327
	GABPB1|Q06547
	PINK1|Q9BXM7
	PLEKHB1|Q9UF11
	NEK1|Q96PY6
	DOCK11|Q5JSL3
	RHOV|Q96L33
	INVS|Q9Y283
	CYTH2|Q99418
	JDP2|Q8WYK2
	PLK1|P53350
	SNX16|P57768
	KANK2|Q63ZY3
	KPNA7|A9QM74
	CYTH1|Q15438
	CYTH4|Q9UIA0
	GABPB2|Q8TAK5
	PLEKHB2|Q96CS7
	CLK1|P49759
	PSKH1|P11801
	BRSK2|Q8IWQ3
	OSBPL1A|Q9BXW6
	NEK2|P51955
	MIB1|Q86YT6
	KPNA4|O00629
	STK33|Q9BYT3
	TRPV2|Q9Y5S1
	CYTH3|O43739
	PXK|Q7Z7A4
	NFIL3|Q16649
	AKT3|Q9Y243
	BRSK1|Q8TDC3
	SCYL2|Q6P3W7
	SGK071|Q8NE28
	GRK7|Q8WTQ7
	MIB2|Q96AX9
	PLEKHA3|Q9HB20
	PPP1R27|Q86WC6
	ANKRD27|Q96NW4
	RHOF|Q9HBH0
[Predicted cross-talk components between BDNF and EGFR]
	PEAK1|Q9H792
	AURKC|Q9UQB9
	PCDH12|Q9NPG4
	MAP2|P11137
	CNN3|Q15417
	PIM2|Q9P1W9
	BUB1B|O60566
	PTPRS|Q13332
	TNS4|Q8IZW8
	IGHA2|P01877
	TEK|Q02763
	PTK7|Q13308
	CLK3|P49761
	CREB3L3|Q68CJ9
	PCDHA5|Q9Y5H7
	PCDH11X|Q9BZA7
	ANKRD42|Q8N9B4
	STK40|Q8N2I9
	DSC2|Q02487
	DIDO1|Q9BTC0
	SNCAIP|Q9Y6H5
	SH3TC1|Q8TE82
	AURKB|Q96GD4
	UHMK1|Q8TAS1
	FAT4|Q6V0I7
	PCDHA7|Q9UN72
	CLIP3|Q96DZ5
	PCDHAC2|Q9Y5I4
	TNFRSF17|Q02223
	OSBP|P22059
	ANKRD1|Q15327
	MAPK8IP1|Q9UQF2
	PPP2R3B|Q9Y5P8
	PINK1|Q9BXM7
	MELK|Q14680
	PLEKHB1|Q9UF11
	NEK1|Q96PY6
	DOCK11|Q5JSL3
	RHOV|Q96L33
	INVS|Q9Y283
	AGAP3|Q96P47
	MDFIC|Q9P1T7
	PCDHAC1|Q9H158
	TWF2|Q6IBS0
	PCDHB6|Q9Y5E3
	PIM1|P11309
	CYTH2|Q99418
	PCDH17|O14917
	JDP2|Q8WYK2
	DSC3|Q14574
	PLK1|P53350
	CAND2|O75155
	SNX16|P57768
	SIRPG|Q9P1W8
	KANK2|Q63ZY3
	NUAK1|O60285
	PIK3R4|Q99570
	PCDHB3|Q9Y5E6
	RPS6KA4|O75676
	PCDHA6|Q9UN73
	TULP3|O75386
	CYTH1|Q15438
	CDH13|P55290
	SYMPK|Q92797
	CYTH4|Q9UIA0
	STK16|O75716
	FAT2|Q9NYQ8
	CDCP1|Q9H5V8
	PLK3|Q9H4B4
	CDHR1|Q96JP9
	PLEKHB2|Q96CS7
	PCDH15|Q96QU1
	TRRAP|Q9Y4A5
	PBK|Q96KB5
	IFNAR1|P17181
	CLK1|P49759
	PIM3|Q86V86
	PCDHA8|Q9Y5H6
	PSKH1|P11801
	PCDHA4|Q9UN74
	BRSK2|Q8IWQ3
	OSBPL1A|Q9BXW6
	NEK2|P51955
	PCDHB12|Q9Y5F1
	PASK|Q96RG2
	PCDHA10|Q9Y5I2
	PCDHA11|Q9Y5I1
	DSC1|Q08554
	STK33|Q9BYT3
	PCDHA2|Q9Y5H9
	TRPV2|Q9Y5S1
	CYTH3|O43739
	PTPRD|P23468
	PXK|Q7Z7A4
	NFIL3|Q16649
	AKT3|Q9Y243
	BRSK1|Q8TDC3
	SCYL2|Q6P3W7
	PCDH8|O95206
	CDH23|Q9H251
	SGK071|Q8NE28
	MAK|P20794
	GRK7|Q8WTQ7
	MIB2|Q96AX9
	AURKA|O14965
	PLEKHA3|Q9HB20
	RASD1|Q9Y272
	NSMCE1|Q8WV22
	PPP1R27|Q86WC6
	FRMPD1|Q5SYB0
	AAK1|Q2M2I8
	GULP1|Q9UBP9
	PLK2|Q9NYY3
	RIT2|Q99578
	RHEBL1|Q8TAI7
	AGAP1|Q9UPQ3
	DSTYK|Q6XUX3
	RHOF|Q9HBH0
	CDHR2|Q9BYE9
	PCDHB15|Q9Y5E8
	SIPA1|Q96FS4
	FRMPD4|Q14CM0
[Predicted cross-talk components between BDNF and FGF1]
	PEAK1|Q9H792
	BUB1B|O60566
	TNS4|Q8IZW8
	INSC|Q1MX18
	CLK3|P49761
	CREB3L3|Q68CJ9
	ANKRD42|Q8N9B4
	STK40|Q8N2I9
	SNCAIP|Q9Y6H5
	UHMK1|Q8TAS1
	CLIP3|Q96DZ5
	OSBP|P22059
	MAPK8IP1|Q9UQF2
	PINK1|Q9BXM7
	PLEKHB1|Q9UF11
	NEK1|Q96PY6
	DOCK11|Q5JSL3
	RHOV|Q96L33
	INVS|Q9Y283
	AGAP3|Q96P47
	CYTH2|Q99418
	CSNK2A2|P19784
	JDP2|Q8WYK2
	PLK1|P53350
	CAND2|O75155
	SNX16|P57768
	KANK2|Q63ZY3
	RPS6KA4|O75676
	KPNA7|A9QM74
	CYTH1|Q15438
	SYMPK|Q92797
	CYTH4|Q9UIA0
	PLEKHB2|Q96CS7
	TRRAP|Q9Y4A5
	CLK1|P49759
	OSBPL1A|Q9BXW6
	KPNA4|O00629
	STK33|Q9BYT3
	TRPV2|Q9Y5S1
	CYTH3|O43739
	PXK|Q7Z7A4
	AKT3|Q9Y243
	SCYL2|Q6P3W7
	SGK071|Q8NE28
	GRK7|Q8WTQ7
	MIB2|Q96AX9
	PPP2CB|P62714
	PLEKHA3|Q9HB20
	NSMCE1|Q8WV22
	PPP1R27|Q86WC6
	AAK1|Q2M2I8
	GULP1|Q9UBP9
	RIT2|Q99578
	AGAP1|Q9UPQ3
	RHOF|Q9HBH0
[Predicted cross-talk components between BDNF and FSH]
	FOXF2|Q12947
	FOXC2|Q99958
	FOXO6|A8MYZ6
	CLK3|P49761
	STK40|Q8N2I9
	FOXS1|O43638
	FOXE1|O00358
	OSBP|P22059
	FOXN3|O00409
	FOXK1|P85037
	PLEKHB1|Q9UF11
	NEK1|Q96PY6
	DOCK11|Q5JSL3
	FOXP3|Q9BZS1
	AGAP3|Q96P47
	CYTH2|Q99418
	PLK1|P53350
	CAND2|O75155
	FOXF1|Q12946
	FOXP4|Q8IVH2
	FOXP2|O15409
	FOXA2|Q9Y261
	CYTH1|Q15438
	SYMPK|Q92797
	CYTH4|Q9UIA0
	PLEKHB2|Q96CS7
	TRRAP|Q9Y4A5
	CLK1|P49759
	FOXM1|Q08050
	BRSK2|Q8IWQ3
	NEK2|P51955
	FOXD1|Q16676
	STK33|Q9BYT3
	CYTH3|O43739
	NFIL3|Q16649
	AKT3|Q9Y243
	BRSK1|Q8TDC3
	SCYL2|Q6P3W7
	SGK071|Q8NE28
	FOXC1|Q12948
	PLEKHA3|Q9HB20
	NSMCE1|Q8WV22
	FOXP1|Q9H334
	AAK1|Q2M2I8
	RIT2|Q99578
	AGAP1|Q9UPQ3
	FOXL2|P58012
	SIPA1|Q96FS4
[Predicted cross-talk components between BDNF and Gastrin]
	PEAK1|Q9H792
	FOXF2|Q12947
	BUB1B|O60566
	FOXC2|Q99958
	TNS4|Q8IZW8
	FOXO6|A8MYZ6
	INSC|Q1MX18
	PTK7|Q13308
	TRPV1|Q8NER1
	CLK3|P49761
	CREB3L3|Q68CJ9
	ANKRD42|Q8N9B4
	BARD1|Q99728
	STK40|Q8N2I9
	FOXS1|O43638
	SNCAIP|Q9Y6H5
	UHMK1|Q8TAS1
	FOXE1|O00358
	CLIP3|Q96DZ5
	OSBP|P22059
	ANKRD1|Q15327
	MAPK8IP1|Q9UQF2
	FOXN3|O00409
	FOXK1|P85037
	GABPB1|Q06547
	PINK1|Q9BXM7
	PLEKHB1|Q9UF11
	NEK1|Q96PY6
	DOCK11|Q5JSL3
	RHOV|Q96L33
	INVS|Q9Y283
	FOXP3|Q9BZS1
	AGAP3|Q96P47
	CYTH2|Q99418
	JDP2|Q8WYK2
	PLK1|P53350
	CAND2|O75155
	SNX16|P57768
	FOXF1|Q12946
	FOXP4|Q8IVH2
	KANK2|Q63ZY3
	FOXP2|O15409
	FOXA2|Q9Y261
	KPNA7|A9QM74
	CYTH1|Q15438
	SYMPK|Q92797
	CYTH4|Q9UIA0
	GABPB2|Q8TAK5
	PLEKHB2|Q96CS7
	TRRAP|Q9Y4A5
	PBK|Q96KB5
	CLK1|P49759
	FOXM1|Q08050
	OSBPL1A|Q9BXW6
	FOXD1|Q16676
	MIB1|Q86YT6
	KPNA4|O00629
	STK33|Q9BYT3
	TRPV2|Q9Y5S1
	CYTH3|O43739
	PXK|Q7Z7A4
	NFIL3|Q16649
	AKT3|Q9Y243
	DOCK9|Q9BZ29
	SCYL2|Q6P3W7
	SGK071|Q8NE28
	GRK7|Q8WTQ7
	MIB2|Q96AX9
	FOXC1|Q12948
	PLEKHA3|Q9HB20
	RASD1|Q9Y272
	NSMCE1|Q8WV22
	PPP1R27|Q86WC6
	FOXP1|Q9H334
	AAK1|Q2M2I8
	GULP1|Q9UBP9
	ANKRD27|Q96NW4
	RIT2|Q99578
	AGAP1|Q9UPQ3
	FOXL2|P58012
	DSTYK|Q6XUX3
	RHOF|Q9HBH0
[Predicted cross-talk components between BDNF and Ghrelin]
	PEAK1|Q9H792
	AURKC|Q9UQB9
	FOXF2|Q12947
	CNN3|Q15417
	PIM2|Q9P1W9
	FOXC2|Q99958
	TNS4|Q8IZW8
	FOXO6|A8MYZ6
	INSC|Q1MX18
	TRPV1|Q8NER1
	CLK3|P49761
	ANKRD42|Q8N9B4
	BARD1|Q99728
	STK40|Q8N2I9
	FOXS1|O43638
	SNCAIP|Q9Y6H5
	GABBR1|Q9UBS5
	AURKB|Q96GD4
	UHMK1|Q8TAS1
	FOXE1|O00358
	CLIP3|Q96DZ5
	OSBP|P22059
	ANKRD1|Q15327
	MAPK8IP1|Q9UQF2
	FOXN3|O00409
	FOXK1|P85037
	GABPB1|Q06547
	PINK1|Q9BXM7
	MELK|Q14680
	PLEKHB1|Q9UF11
	NEK1|Q96PY6
	DOCK11|Q5JSL3
	S72L2_HUMAN|A8MSY0
	INVS|Q9Y283
	FOXP3|Q9BZS1
	PIM1|P11309
	CYTH2|Q99418
	PLK1|P53350
	CAND2|O75155
	SNX16|P57768
	FOXF1|Q12946
	FOXP4|Q8IVH2
	KANK2|Q63ZY3
	NUAK1|O60285
	PIK3R4|Q99570
	FOXP2|O15409
	FOXA2|Q9Y261
	KPNA7|A9QM74
	CYTH1|Q15438
	SYMPK|Q92797
	CYTH4|Q9UIA0
	GABPB2|Q8TAK5
	STK16|O75716
	PLK3|Q9H4B4
	GRIK2|Q13002
	PLEKHB2|Q96CS7
	TRRAP|Q9Y4A5
	CLK1|P49759
	PIM3|Q86V86
	FOXM1|Q08050
	PSKH1|P11801
	BRSK2|Q8IWQ3
	OSBPL1A|Q9BXW6
	NEK2|P51955
	FOXD1|Q16676
	MIB1|Q86YT6
	PASK|Q96RG2
	KPNA4|O00629
	STK33|Q9BYT3
	TRPV2|Q9Y5S1
	CYTH3|O43739
	PXK|Q7Z7A4
	NFIL3|Q16649
	AKT3|Q9Y243
	GRM1|Q13255
	DOCK9|Q9BZ29
	BRSK1|Q8TDC3
	GRM5|P41594
	SCYL2|Q6P3W7
	SGK071|Q8NE28
	MAK|P20794
	GRK7|Q8WTQ7
	MIB2|Q96AX9
	AURKA|O14965
	FOXC1|Q12948
	PLEKHA3|Q9HB20
	NSMCE1|Q8WV22
	PPP1R27|Q86WC6
	FOXP1|Q9H334
	KCNQ3|O43525
	S72L1_HUMAN|A6NK39
	AAK1|Q2M2I8
	GULP1|Q9UBP9
	ANKRD27|Q96NW4
	PLK2|Q9NYY3
	FOXL2|P58012
[Predicted cross-talk components between BDNF and Hedgehog]
	INSC|Q1MX18
	STK40|Q8N2I9
	OSBP|P22059
	PLEKHB1|Q9UF11
	NEK1|Q96PY6
	DOCK11|Q5JSL3
	CYTH2|Q99418
	PLK1|P53350
	KPNA7|A9QM74
	CYTH1|Q15438
	CYTH4|Q9UIA0
	PLEKHB2|Q96CS7
	KPNA4|O00629
	STK33|Q9BYT3
	CYTH3|O43739
	AKT3|Q9Y243
	SCYL2|Q6P3W7
	PLEKHA3|Q9HB20
[Predicted cross-talk components between BDNF and ID]
	CLK3|P49761
	ANKRD42|Q8N9B4
	STK40|Q8N2I9
	SNCAIP|Q9Y6H5
	CLIP3|Q96DZ5
	OSBP|P22059
	PLEKHB1|Q9UF11
	NEK1|Q96PY6
	DOCK11|Q5JSL3
	INVS|Q9Y283
	CYTH2|Q99418
	PLK1|P53350
	SNX16|P57768
	KANK2|Q63ZY3
	CYTH1|Q15438
	SYMPK|Q92797
	CYTH4|Q9UIA0
	PLEKHB2|Q96CS7
	CLK1|P49759
	OSBPL1A|Q9BXW6
	STK33|Q9BYT3
	TRPV2|Q9Y5S1
	CYTH3|O43739
	AKT3|Q9Y243
	SCYL2|Q6P3W7
	SGK071|Q8NE28
	MIB2|Q96AX9
	PLEKHA3|Q9HB20
	NSMCE1|Q8WV22
	PPP1R27|Q86WC6
[Predicted cross-talk components between BDNF and Kit]
	AURKC|Q9UQB9
	FOXF2|Q12947
	BUB1B|O60566
	FOXC2|Q99958
	TNS4|Q8IZW8
	FOXO6|A8MYZ6
	PTK7|Q13308
	CLK3|P49761
	CREB3L3|Q68CJ9
	STK40|Q8N2I9
	FOXS1|O43638
	DIDO1|Q9BTC0
	AURKB|Q96GD4
	UHMK1|Q8TAS1
	FOXE1|O00358
	OSBP|P22059
	MAPK8IP1|Q9UQF2
	FOXN3|O00409
	FOXK1|P85037
	PLEKHB1|Q9UF11
	NEK1|Q96PY6
	DOCK11|Q5JSL3
	RHOV|Q96L33
	FOXP3|Q9BZS1
	AGAP3|Q96P47
	CYTH2|Q99418
	JDP2|Q8WYK2
	PLK1|P53350
	CAND2|O75155
	FOXF1|Q12946
	FOXP4|Q8IVH2
	FOXP2|O15409
	FOXA2|Q9Y261
	RPS6KA4|O75676
	CYTH1|Q15438
	SYMPK|Q92797
	CYTH4|Q9UIA0
	STK16|O75716
	PLK3|Q9H4B4
	PLEKHB2|Q96CS7
	TRRAP|Q9Y4A5
	PBK|Q96KB5
	CLK1|P49759
	FOXM1|Q08050
	FOXD1|Q16676
	STK33|Q9BYT3
	RIT1|Q92963
	CYTH3|O43739
	PXK|Q7Z7A4
	AKT3|Q9Y243
	SCYL2|Q6P3W7
	SGK071|Q8NE28
	MAK|P20794
	AURKA|O14965
	FOXC1|Q12948
	PLEKHA3|Q9HB20
	RASD1|Q9Y272
	NSMCE1|Q8WV22
	FOXP1|Q9H334
	AAK1|Q2M2I8
	GULP1|Q9UBP9
	PLK2|Q9NYY3
	RIT2|Q99578
	AGAP1|Q9UPQ3
	FOXL2|P58012
	DSTYK|Q6XUX3
	RHOF|Q9HBH0
[Predicted cross-talk components between BDNF and Leptin]
	PEAK1|Q9H792
	MAP2|P11137
	PIM2|Q9P1W9
	EIF4E3|Q8N5X7
	BUB1B|O60566
	TNS4|Q8IZW8
	PAIP1|Q9H074
	PTK7|Q13308
	TRPV1|Q8NER1
	CLK3|P49761
	CREB3L3|Q68CJ9
	ANKRD42|Q8N9B4
	BARD1|Q99728
	STK40|Q8N2I9
	DIDO1|Q9BTC0
	SNCAIP|Q9Y6H5
	UHMK1|Q8TAS1
	CLIP3|Q96DZ5
	OSBP|P22059
	ANKRD1|Q15327
	EIF2B5|Q13144
	MAPK8IP1|Q9UQF2
	GABPB1|Q06547
	PINK1|Q9BXM7
	MELK|Q14680
	PLEKHB1|Q9UF11
	NEK1|Q96PY6
	DOCK11|Q5JSL3
	RHOV|Q96L33
	S72L2_HUMAN|A8MSY0
	INVS|Q9Y283
	PIM1|P11309
	CYTH2|Q99418
	CSNK2A2|P19784
	JDP2|Q8WYK2
	PLK1|P53350
	CAND2|O75155
	SNX16|P57768
	KIFC1|Q9BW19
	KANK2|Q63ZY3
	NUAK1|O60285
	PIK3R4|Q99570
	RPS6KA4|O75676
	CYTH1|Q15438
	SYMPK|Q92797
	CYTH4|Q9UIA0
	GABPB2|Q8TAK5
	PLEKHB2|Q96CS7
	MAP4|P27816
	TRRAP|Q9Y4A5
	PBK|Q96KB5
	EIF4E2|O60573
	CLK1|P49759
	PIM3|Q86V86
	BRSK2|Q8IWQ3
	OSBPL1A|Q9BXW6
	NEK2|P51955
	MIB1|Q86YT6
	PASK|Q96RG2
	STK33|Q9BYT3
	TRPV2|Q9Y5S1
	CYTH3|O43739
	PXK|Q7Z7A4
	NFIL3|Q16649
	AKT3|Q9Y243
	DOCK9|Q9BZ29
	BRSK1|Q8TDC3
	SCYL2|Q6P3W7
	SGK071|Q8NE28
	MAK|P20794
	GRK7|Q8WTQ7
	MIB2|Q96AX9
	PLEKHA3|Q9HB20
	RASD1|Q9Y272
	NSMCE1|Q8WV22
	PPP1R27|Q86WC6
	S72L1_HUMAN|A6NK39
	AAK1|Q2M2I8
	GULP1|Q9UBP9
	ANKRD27|Q96NW4
	DSTYK|Q6XUX3
	EIF4E1B|A6NMX2
	RHOF|Q9HBH0
[Predicted cross-talk components between BDNF and OSM]
	PEAK1|Q9H792
	BUB1B|O60566
	TNS4|Q8IZW8
	PTK7|Q13308
	TRPV1|Q8NER1
	CLK3|P49761
	CREB3L3|Q68CJ9
	ANKRD42|Q8N9B4
	BARD1|Q99728
	STK40|Q8N2I9
	DIDO1|Q9BTC0
	SNCAIP|Q9Y6H5
	UHMK1|Q8TAS1
	CLIP3|Q96DZ5
	TNFRSF17|Q02223
	OSBP|P22059
	ANKRD1|Q15327
	MAPK8IP1|Q9UQF2
	GABPB1|Q06547
	PINK1|Q9BXM7
	PLEKHB1|Q9UF11
	NEK1|Q96PY6
	DOCK11|Q5JSL3
	INVS|Q9Y283
	AGAP3|Q96P47
	CYTH2|Q99418
	JDP2|Q8WYK2
	PLK1|P53350
	CAND2|O75155
	SNX16|P57768
	KANK2|Q63ZY3
	CYTH1|Q15438
	SYMPK|Q92797
	CYTH4|Q9UIA0
	GABPB2|Q8TAK5
	PLEKHB2|Q96CS7
	TRRAP|Q9Y4A5
	PBK|Q96KB5
	CLK1|P49759
	OSBPL1A|Q9BXW6
	MIB1|Q86YT6
	STK33|Q9BYT3
	TRPV2|Q9Y5S1
	CYTH3|O43739
	PXK|Q7Z7A4
	NFIL3|Q16649
	AKT3|Q9Y243
	DOCK9|Q9BZ29
	SCYL2|Q6P3W7
	SGK071|Q8NE28
	GRK7|Q8WTQ7
	MIB2|Q96AX9
	PLEKHA3|Q9HB20
	NSMCE1|Q8WV22
	PPP1R27|Q86WC6
	FRMPD1|Q5SYB0
	GULP1|Q9UBP9
	ANKRD27|Q96NW4
	RIT2|Q99578
	AGAP1|Q9UPQ3
	DSTYK|Q6XUX3
	FRMPD4|Q14CM0
[Predicted cross-talk components between BDNF and Prolactin]
	PEAK1|Q9H792
	FOXF2|Q12947
	BUB1B|O60566
	FOXC2|Q99958
	TNS4|Q8IZW8
	GTPBP1|O00178
	IGHA2|P01877
	FOXO6|A8MYZ6
	PTK7|Q13308
	TRPV1|Q8NER1
	CLK3|P49761
	CREB3L3|Q68CJ9
	ANKRD42|Q8N9B4
	BARD1|Q99728
	STK40|Q8N2I9
	FOXS1|O43638
	DIDO1|Q9BTC0
	SNCAIP|Q9Y6H5
	UHMK1|Q8TAS1
	FOXE1|O00358
	CLIP3|Q96DZ5
	OSBP|P22059
	ANKRD1|Q15327
	MAPK8IP1|Q9UQF2
	FOXN3|O00409
	FOXK1|P85037
	GABPB1|Q06547
	PINK1|Q9BXM7
	PLEKHB1|Q9UF11
	NEK1|Q96PY6
	DOCK11|Q5JSL3
	RHOV|Q96L33
	INVS|Q9Y283
	FOXP3|Q9BZS1
	AGAP3|Q96P47
	CYTH2|Q99418
	JDP2|Q8WYK2
	PLK1|P53350
	CAND2|O75155
	SNX16|P57768
	FOXF1|Q12946
	FOXP4|Q8IVH2
	SIRPG|Q9P1W8
	KANK2|Q63ZY3
	FOXP2|O15409
	FOXA2|Q9Y261
	CYTH1|Q15438
	SYMPK|Q92797
	CYTH4|Q9UIA0
	GABPB2|Q8TAK5
	PLEKHB2|Q96CS7
	TRRAP|Q9Y4A5
	PBK|Q96KB5
	CLK1|P49759
	FOXM1|Q08050
	OSBPL1A|Q9BXW6
	FOXD1|Q16676
	MIB1|Q86YT6
	STK33|Q9BYT3
	TRPV2|Q9Y5S1
	CYTH3|O43739
	PXK|Q7Z7A4
	AKT3|Q9Y243
	DOCK9|Q9BZ29
	SCYL2|Q6P3W7
	SGK071|Q8NE28
	GRK7|Q8WTQ7
	MIB2|Q96AX9
	PPP2CB|P62714
	FOXC1|Q12948
	PLEKHA3|Q9HB20
	NSMCE1|Q8WV22
	PPP1R27|Q86WC6
	FOXP1|Q9H334
	AAK1|Q2M2I8
	GULP1|Q9UBP9
	ANKRD27|Q96NW4
	RIT2|Q99578
	AGAP1|Q9UPQ3
	FOXL2|P58012
	DSTYK|Q6XUX3
	RHOF|Q9HBH0
[Predicted cross-talk components between BDNF and RAGE]
	PEAK1|Q9H792
	SORBS3|O60504
	FOXF2|Q12947
	BUB1B|O60566
	FOXC2|Q99958
	TNS4|Q8IZW8
	FOXO6|A8MYZ6
	PTK7|Q13308
	TRPV1|Q8NER1
	CLK3|P49761
	CREB3L3|Q68CJ9
	ANKRD42|Q8N9B4
	BARD1|Q99728
	STK40|Q8N2I9
	FOXS1|O43638
	DIDO1|Q9BTC0
	SNCAIP|Q9Y6H5
	FOXE1|O00358
	CLIP3|Q96DZ5
	SH3PXD2A|Q5TCZ1
	OSBP|P22059
	ANKRD1|Q15327
	MAPK8IP1|Q9UQF2
	FOXN3|O00409
	FOXK1|P85037
	GABPB1|Q06547
	EIF5|P55010
	PINK1|Q9BXM7
	PLEKHB1|Q9UF11
	NEK1|Q96PY6
	DOCK11|Q5JSL3
	RHOV|Q96L33
	INVS|Q9Y283
	FOXP3|Q9BZS1
	AGAP3|Q96P47
	CYTH2|Q99418
	JDP2|Q8WYK2
	PLK1|P53350
	SNX16|P57768
	FOXF1|Q12946
	FOXP4|Q8IVH2
	ARHGEF37|A1IGU5
	KANK2|Q63ZY3
	FOXP2|O15409
	FOXA2|Q9Y261
	RPS6KA4|O75676
	CYTH1|Q15438
	SYMPK|Q92797
	CYTH4|Q9UIA0
	GABPB2|Q8TAK5
	NCF1C|A8MVU1
	MCF2L|O15068
	PLEKHB2|Q96CS7
	SH3BP4|Q9P0V3
	PBK|Q96KB5
	CLK1|P49759
	FOXM1|Q08050
	OSBPL1A|Q9BXW6
	FOXD1|Q16676
	MIB1|Q86YT6
	STK33|Q9BYT3
	TRPV2|Q9Y5S1
	RIT1|Q92963
	CYTH3|O43739
	AKT3|Q9Y243
	DOCK9|Q9BZ29
	SCYL2|Q6P3W7
	SH3PXD2B|A1X283
	SGK071|Q8NE28
	BAIAP2L2|Q6UXY1
	GRK7|Q8WTQ7
	MIB2|Q96AX9
	FOXC1|Q12948
	PLEKHA3|Q9HB20
	RASD1|Q9Y272
	NSMCE1|Q8WV22
	PPP1R27|Q86WC6
	FOXP1|Q9H334
	NCF1B|A6NI72
	GULP1|Q9UBP9
	ANKRD27|Q96NW4
	RIT2|Q99578
	AGAP1|Q9UPQ3
	FOXL2|P58012
	DSTYK|Q6XUX3
	RHOF|Q9HBH0
[Predicted cross-talk components between BDNF and RANKL]
	CNN3|Q15417
	TRIM47|Q96LD4
	PIM2|Q9P1W9
	BUB1B|O60566
	RNF138|Q8WVD3
	RC3H2|Q9HBD1
	TRPV1|Q8NER1
	CLK3|P49761
	CREB3L3|Q68CJ9
	ANKRD42|Q8N9B4
	BARD1|Q99728
	STK40|Q8N2I9
	PHRF1|Q9P1Y6
	SNCAIP|Q9Y6H5
	SH3TC1|Q8TE82
	RC3H1|Q5TC82
	CLIP3|Q96DZ5
	OSBP|P22059
	ANKRD1|Q15327
	GABPB1|Q06547
	MELK|Q14680
	PLEKHB1|Q9UF11
	NEK1|Q96PY6
	DOCK11|Q5JSL3
	RHOV|Q96L33
	INVS|Q9Y283
	DTNB|O60941
	PIM1|P11309
	CYTH2|Q99418
	JDP2|Q8WYK2
	PLK1|P53350
	CAND2|O75155
	SNX16|P57768
	FBXO40|Q9UH90
	KANK2|Q63ZY3
	NUAK1|O60285
	PIK3R4|Q99570
	RNF123|Q5XPI4
	RNF187|Q5TA31
	CYTH1|Q15438
	CYTH4|Q9UIA0
	GABPB2|Q8TAK5
	RNF20|Q5VTR2
	PLEKHB2|Q96CS7
	DTNA|Q9Y4J8
	TRRAP|Q9Y4A5
	RNF10|Q8N5U6
	CLK1|P49759
	PIM3|Q86V86
	RNF169|Q8NCN4
	BRSK2|Q8IWQ3
	OSBPL1A|Q9BXW6
	NEK2|P51955
	MIB1|Q86YT6
	PASK|Q96RG2
	STK33|Q9BYT3
	TRPV2|Q9Y5S1
	CYTH3|O43739
	NFIL3|Q16649
	AKT3|Q9Y243
	BRSK1|Q8TDC3
	SCYL2|Q6P3W7
	RNF41|Q9H4P4
	SGK071|Q8NE28
	MIB2|Q96AX9
	PLEKHA3|Q9HB20
	RASD1|Q9Y272
	NBR1|Q14596
	PPP1R27|Q86WC6
	AAK1|Q2M2I8
	ANKRD27|Q96NW4
	RHOF|Q9HBH0
[Predicted cross-talk components between BDNF and TSH]
	AURKC|Q9UQB9
	MAP2|P11137
	BUB1B|O60566
	PTK7|Q13308
	TRPV1|Q8NER1
	CLK3|P49761
	BARD1|Q99728
	STK40|Q8N2I9
	AURKB|Q96GD4
	OSBP|P22059
	ANKRD1|Q15327
	MAPK8IP1|Q9UQF2
	GABPB1|Q06547
	PLEKHB1|Q9UF11
	NEK1|Q96PY6
	DOCK11|Q5JSL3
	RHOV|Q96L33
	AGAP3|Q96P47
	CYTH2|Q99418
	PLK1|P53350
	CAND2|O75155
	RPS6KA4|O75676
	CYTH1|Q15438
	SYMPK|Q92797
	CYTH4|Q9UIA0
	GABPB2|Q8TAK5
	STK16|O75716
	PLK3|Q9H4B4
	PLEKHB2|Q96CS7
	TRRAP|Q9Y4A5
	PBK|Q96KB5
	CLK1|P49759
	MIB1|Q86YT6
	STK33|Q9BYT3
	CYTH3|O43739
	NFIL3|Q16649
	AKT3|Q9Y243
	SCYL2|Q6P3W7
	SGK071|Q8NE28
	AURKA|O14965
	PLEKHA3|Q9HB20
	NSMCE1|Q8WV22
	AAK1|Q2M2I8
	GULP1|Q9UBP9
	ANKRD27|Q96NW4
	PLK2|Q9NYY3
	RIT2|Q99578
	RHEBL1|Q8TAI7
	AGAP1|Q9UPQ3
	DSTYK|Q6XUX3
	RHOF|Q9HBH0
[Predicted cross-talk components between BDNF and TSLP]
	FOXF2|Q12947
	EIF4E3|Q8N5X7
	BUB1B|O60566
	PDLIM2|Q96JY6
	FOXC2|Q99958
	GTPBP1|O00178
	FOXO6|A8MYZ6
	PAIP1|Q9H074
	PTK7|Q13308
	TRPV1|Q8NER1
	CLK3|P49761
	SHROOM2|Q13796
	ANKRD42|Q8N9B4
	BARD1|Q99728
	STK40|Q8N2I9
	FOXS1|O43638
	DIDO1|Q9BTC0
	SNCAIP|Q9Y6H5
	FOXE1|O00358
	EIF2B1|Q14232
	CLIP3|Q96DZ5
	EIF2B3|Q9NR50
	MPP5|Q8N3R9
	OSBP|P22059
	ANKRD1|Q15327
	MAGI3|Q5TCQ9
	EIF2B5|Q13144
	MAPK8IP1|Q9UQF2
	FOXN3|O00409
	FOXK1|P85037
	GABPB1|Q06547
	EIF5|P55010
	EIF2B2|P49770
	PLEKHB1|Q9UF11
	NEK1|Q96PY6
	DOCK11|Q5JSL3
	INVS|Q9Y283
	FOXP3|Q9BZS1
	CYTH2|Q99418
	PLK1|P53350
	CAND2|O75155
	SNX16|P57768
	FOXF1|Q12946
	FOXP4|Q8IVH2
	KANK2|Q63ZY3
	FOXP2|O15409
	FOXA2|Q9Y261
	CYTH1|Q15438
	DLG4|P78352
	PTPN13|Q12923
	CYTH4|Q9UIA0
	GABPB2|Q8TAK5
	PLEKHB2|Q96CS7
	TRRAP|Q9Y4A5
	PBK|Q96KB5
	EIF4E2|O60573
	MAGI2|Q86UL8
	CLK1|P49759
	FOXM1|Q08050
	OSBPL1A|Q9BXW6
	FOXD1|Q16676
	MIB1|Q86YT6
	EIF2B4|Q9UI10
	STK33|Q9BYT3
	TRPV2|Q9Y5S1
	CYTH3|O43739
	AKT3|Q9Y243
	SCYL2|Q6P3W7
	DLG2|Q15700
	SGK071|Q8NE28
	MPP1|Q00013
	EIF2S3L|Q2VIR3
	MIB2|Q96AX9
	FOXC1|Q12948
	PLEKHA3|Q9HB20
	SHROOM4|Q9ULL8
	PPP1R27|Q86WC6
	FOXP1|Q9H334
	GULP1|Q9UBP9
	ANKRD27|Q96NW4
	MPP6|Q9NZW5
	AGAP1|Q9UPQ3
	FOXL2|P58012
	DSTYK|Q6XUX3
	EIF4E1B|A6NMX2
	CACNB3|P54284
[Predicted cross-talk components between BDNF and TWEAK]
	BUB1B|O60566
	INSC|Q1MX18
	TRPV1|Q8NER1
	CLK3|P49761
	CREB3L3|Q68CJ9
	ANKRD42|Q8N9B4
	BARD1|Q99728
	STK40|Q8N2I9
	SNCAIP|Q9Y6H5
	UHMK1|Q8TAS1
	CLIP3|Q96DZ5
	OSBP|P22059
	ANKRD1|Q15327
	GABPB1|Q06547
	PLEKHB1|Q9UF11
	NEK1|Q96PY6
	DOCK11|Q5JSL3
	RHOV|Q96L33
	INVS|Q9Y283
	CYTH2|Q99418
	JDP2|Q8WYK2
	PLK1|P53350
	SNX16|P57768
	KANK2|Q63ZY3
	KPNA7|A9QM74
	CYTH1|Q15438
	CYTH4|Q9UIA0
	GABPB2|Q8TAK5
	PLEKHB2|Q96CS7
	CLK1|P49759
	OSBPL1A|Q9BXW6
	MIB1|Q86YT6
	KPNA4|O00629
	STK33|Q9BYT3
	TRPV2|Q9Y5S1
	CYTH3|O43739
	PXK|Q7Z7A4
	AKT3|Q9Y243
	SCYL2|Q6P3W7
	SGK071|Q8NE28
	MIB2|Q96AX9
	PLEKHA3|Q9HB20
	PPP1R27|Q86WC6
	ANKRD27|Q96NW4
	RHOF|Q9HBH0
[Predicted cross-talk components between CRH and EGFR]
	PEAK1|Q9H792
	SYTL2|Q9HCH5
	BATF|Q16520
	BUB1B|O60566
	C2CD5|Q86YS7
	CLK3|P49761
	CREB3L3|Q68CJ9
	ANKRD42|Q8N9B4
	ZNF488|Q96MN9
	STK40|Q8N2I9
	KLF13|Q9Y2Y9
	SNCAIP|Q9Y6H5
	UHMK1|Q8TAS1
	CLIP3|Q96DZ5
	OSBP|P22059
	ANKRD1|Q15327
	PINK1|Q9BXM7
	PLEKHB1|Q9UF11
	NEK1|Q96PY6
	DOCK11|Q5JSL3
	RHOV|Q96L33
	INVS|Q9Y283
	ZBTB33|Q86T24
	RP2|O75695
	RBP7|Q96R05
	CYTH2|Q99418
	JDP2|Q8WYK2
	PLK1|P53350
	SNX16|P57768
	ZFP42|Q96MM3
	KANK2|Q63ZY3
	RGS14|O43566
	RBP1|P09455
	CYTH1|Q15438
	CYTH4|Q9UIA0
	PLEKHB2|Q96CS7
	CLK1|P49759
	CLTCL1|P53675
	PSKH1|P11801
	BRSK2|Q8IWQ3
	OSBPL1A|Q9BXW6
	NEK2|P51955
	STK33|Q9BYT3
	TRPV2|Q9Y5S1
	CYTH3|O43739
	PXK|Q7Z7A4
	NFIL3|Q16649
	AKT3|Q9Y243
	BRSK1|Q8TDC3
	SCYL2|Q6P3W7
	STAP2|Q9UGK3
	SGK071|Q8NE28
	GRK7|Q8WTQ7
	MIB2|Q96AX9
	PLEKHA3|Q9HB20
	PPP1R27|Q86WC6
	STK17B|O94768
	SYTL3|Q4VX76
	RHOF|Q9HBH0
[Predicted cross-talk components between CRH and FGF1]
	PEAK1|Q9H792
	BUB1B|O60566
	INSC|Q1MX18
	CLK3|P49761
	CREB3L3|Q68CJ9
	ANKRD42|Q8N9B4
	STK40|Q8N2I9
	SNCAIP|Q9Y6H5
	UHMK1|Q8TAS1
	CLIP3|Q96DZ5
	OSBP|P22059
	PINK1|Q9BXM7
	PLEKHB1|Q9UF11
	NEK1|Q96PY6
	DOCK11|Q5JSL3
	RHOV|Q96L33
	INVS|Q9Y283
	CYTH2|Q99418
	JDP2|Q8WYK2
	PLK1|P53350
	SNX16|P57768
	KANK2|Q63ZY3
	KPNA7|A9QM74
	CYTH1|Q15438
	CYTH4|Q9UIA0
	PLEKHB2|Q96CS7
	CLK1|P49759
	OSBPL1A|Q9BXW6
	KPNA4|O00629
	STK33|Q9BYT3
	TRPV2|Q9Y5S1
	CYTH3|O43739
	PXK|Q7Z7A4
	AKT3|Q9Y243
	SCYL2|Q6P3W7
	SGK071|Q8NE28
	GRK7|Q8WTQ7
	MIB2|Q96AX9
	PLEKHA3|Q9HB20
	PPP1R27|Q86WC6
	RHOF|Q9HBH0
[Predicted cross-talk components between CRH and FSH]
	SYTL2|Q9HCH5
	C2CD5|Q86YS7
	CLK3|P49761
	STK40|Q8N2I9
	OSBP|P22059
	PLEKHB1|Q9UF11
	NEK1|Q96PY6
	DOCK11|Q5JSL3
	CYTH2|Q99418
	PLK1|P53350
	CYTH1|Q15438
	CYTH4|Q9UIA0
	PLEKHB2|Q96CS7
	CLK1|P49759
	BRSK2|Q8IWQ3
	NEK2|P51955
	STK33|Q9BYT3
	CYTH3|O43739
	NFIL3|Q16649
	AKT3|Q9Y243
	BRSK1|Q8TDC3
	SCYL2|Q6P3W7
	SGK071|Q8NE28
	PLEKHA3|Q9HB20
	STK17B|O94768
	SYTL3|Q4VX76
[Predicted cross-talk components between CRH and Gastrin]
	PEAK1|Q9H792
	SYTL2|Q9HCH5
	BUB1B|O60566
	NEUROD4|Q9HD90
	NEUROD2|Q15784
	C2CD5|Q86YS7
	INSC|Q1MX18
	TRPV1|Q8NER1
	CLK3|P49761
	CREB3L3|Q68CJ9
	ANKRD42|Q8N9B4
	ZNF488|Q96MN9
	BARD1|Q99728
	STK40|Q8N2I9
	KLF13|Q9Y2Y9
	SNCAIP|Q9Y6H5
	UHMK1|Q8TAS1
	CLIP3|Q96DZ5
	OSBP|P22059
	ANKRD1|Q15327
	GABPB1|Q06547
	PINK1|Q9BXM7
	PLEKHB1|Q9UF11
	NEK1|Q96PY6
	DOCK11|Q5JSL3
	RHOV|Q96L33
	DGKE|P52429
	INVS|Q9Y283
	ZBTB33|Q86T24
	CYTH2|Q99418
	JDP2|Q8WYK2
	PLK1|P53350
	SNX16|P57768
	ZFP42|Q96MM3
	KANK2|Q63ZY3
	KPNA7|A9QM74
	CYTH1|Q15438
	CYTH4|Q9UIA0
	GABPB2|Q8TAK5
	PLEKHB2|Q96CS7
	CLK1|P49759
	OSBPL1A|Q9BXW6
	MIB1|Q86YT6
	KPNA4|O00629
	STK33|Q9BYT3
	TRPV2|Q9Y5S1
	CYTH3|O43739
	PXK|Q7Z7A4
	NFIL3|Q16649
	AKT3|Q9Y243
	SCYL2|Q6P3W7
	SGK071|Q8NE28
	GRK7|Q8WTQ7
	MIB2|Q96AX9
	PLEKHA3|Q9HB20
	PPP1R27|Q86WC6
	STK17B|O94768
	SYTL3|Q4VX76
	ANKRD27|Q96NW4
	RHOF|Q9HBH0
	BHLHE22|Q8NFJ8
[Predicted cross-talk components between CRH and Ghrelin]
	PEAK1|Q9H792
	SYTL2|Q9HCH5
	C2CD5|Q86YS7
	INSC|Q1MX18
	TRPV1|Q8NER1
	CLK3|P49761
	ANKRD42|Q8N9B4
	BARD1|Q99728
	STK40|Q8N2I9
	SNCAIP|Q9Y6H5
	UHMK1|Q8TAS1
	CLIP3|Q96DZ5
	OSBP|P22059
	ANKRD1|Q15327
	GABPB1|Q06547
	PINK1|Q9BXM7
	PLEKHB1|Q9UF11
	NEK1|Q96PY6
	DOCK11|Q5JSL3
	DGKE|P52429
	INVS|Q9Y283
	CYTH2|Q99418
	CTR9|Q6PD62
	PLK1|P53350
	SNX16|P57768
	GNAS|P63092
	KANK2|Q63ZY3
	RIMKLA|Q8IXN7
	KPNA7|A9QM74
	CYTH1|Q15438
	CYTH4|Q9UIA0
	GABPB2|Q8TAK5
	MAP3K15|Q6ZN16
	PLEKHB2|Q96CS7
	CLK1|P49759
	PSKH1|P11801
	BRSK2|Q8IWQ3
	OSBPL1A|Q9BXW6
	NEK2|P51955
	MIB1|Q86YT6
	KPNA4|O00629
	STK33|Q9BYT3
	TRPV2|Q9Y5S1
	CYTH3|O43739
	PXK|Q7Z7A4
	NFIL3|Q16649
	AKT3|Q9Y243
	BRSK1|Q8TDC3
	SCYL2|Q6P3W7
	SGK071|Q8NE28
	GRK7|Q8WTQ7
	MIB2|Q96AX9
	PLEKHA3|Q9HB20
	PPP1R27|Q86WC6
	STK17B|O94768
	SYTL3|Q4VX76
	ANKRD27|Q96NW4
	TMEM123|Q8N131
	MAP3K6|O95382
	PCCA|P05165
[Predicted cross-talk components between CRH and Hedgehog]
	INSC|Q1MX18
	STK40|Q8N2I9
	OSBP|P22059
	PLEKHB1|Q9UF11
	NEK1|Q96PY6
	DOCK11|Q5JSL3
	CYTH2|Q99418
	PLK1|P53350
	KPNA7|A9QM74
	CYTH1|Q15438
	CYTH4|Q9UIA0
	PLEKHB2|Q96CS7
	KPNA4|O00629
	STK33|Q9BYT3
	CYTH3|O43739
	AKT3|Q9Y243
	SCYL2|Q6P3W7
	PLEKHA3|Q9HB20
[Predicted cross-talk components between CRH and ID]
	SYTL2|Q9HCH5
	NEUROD4|Q9HD90
	NEUROD2|Q15784
	C2CD5|Q86YS7
	CLK3|P49761
	ANKRD42|Q8N9B4
	STK40|Q8N2I9
	SNCAIP|Q9Y6H5
	CLIP3|Q96DZ5
	OSBP|P22059
	PLEKHB1|Q9UF11
	NEK1|Q96PY6
	DOCK11|Q5JSL3
	INVS|Q9Y283
	CYTH2|Q99418
	PLK1|P53350
	SNX16|P57768
	KANK2|Q63ZY3
	CYTH1|Q15438
	CYTH4|Q9UIA0
	PLEKHB2|Q96CS7
	CLK1|P49759
	OSBPL1A|Q9BXW6
	STK33|Q9BYT3
	TRPV2|Q9Y5S1
	CYTH3|O43739
	AKT3|Q9Y243
	SCYL2|Q6P3W7
	SGK071|Q8NE28
	MIB2|Q96AX9
	PLEKHA3|Q9HB20
	PPP1R27|Q86WC6
	STK17B|O94768
	SYTL3|Q4VX76
	BHLHE22|Q8NFJ8
[Predicted cross-talk components between CRH and Kit]
	SYTL2|Q9HCH5
	BUB1B|O60566
	C2CD5|Q86YS7
	CLK3|P49761
	CREB3L3|Q68CJ9
	STK40|Q8N2I9
	UHMK1|Q8TAS1
	OSBP|P22059
	PLEKHB1|Q9UF11
	NEK1|Q96PY6
	DOCK11|Q5JSL3
	RHOV|Q96L33
	CYTH2|Q99418
	JDP2|Q8WYK2
	PLK1|P53350
	CYTH1|Q15438
	CYTH4|Q9UIA0
	PLEKHB2|Q96CS7
	CLK1|P49759
	CLTCL1|P53675
	STK33|Q9BYT3
	CYTH3|O43739
	PXK|Q7Z7A4
	AKT3|Q9Y243
	SCYL2|Q6P3W7
	STAP2|Q9UGK3
	SGK071|Q8NE28
	PLEKHA3|Q9HB20
	STK17B|O94768
	SYTL3|Q4VX76
	RHOF|Q9HBH0
[Predicted cross-talk components between CRH and Leptin]
	PEAK1|Q9H792
	BATF|Q16520
	BUB1B|O60566
	TRPV1|Q8NER1
	CLK3|P49761
	CREB3L3|Q68CJ9
	ANKRD42|Q8N9B4
	ZNF488|Q96MN9
	BARD1|Q99728
	STK40|Q8N2I9
	KLF13|Q9Y2Y9
	SNCAIP|Q9Y6H5
	UHMK1|Q8TAS1
	CLIP3|Q96DZ5
	OSBP|P22059
	ANKRD1|Q15327
	GABPB1|Q06547
	PINK1|Q9BXM7
	PLEKHB1|Q9UF11
	NEK1|Q96PY6
	DOCK11|Q5JSL3
	RHOV|Q96L33
	INVS|Q9Y283
	ZBTB33|Q86T24
	CYTH2|Q99418
	CTR9|Q6PD62
	JDP2|Q8WYK2
	PLK1|P53350
	SNX16|P57768
	ZFP42|Q96MM3
	KANK2|Q63ZY3
	RIMKLA|Q8IXN7
	CYTH1|Q15438
	CYTH4|Q9UIA0
	GABPB2|Q8TAK5
	PLEKHB2|Q96CS7
	CLK1|P49759
	BRSK2|Q8IWQ3
	OSBPL1A|Q9BXW6
	NEK2|P51955
	MIB1|Q86YT6
	STK33|Q9BYT3
	TRPV2|Q9Y5S1
	CYTH3|O43739
	PXK|Q7Z7A4
	NFIL3|Q16649
	AKT3|Q9Y243
	BRSK1|Q8TDC3
	SCYL2|Q6P3W7
	STAP2|Q9UGK3
	SGK071|Q8NE28
	GRK7|Q8WTQ7
	MIB2|Q96AX9
	PLEKHA3|Q9HB20
	PPP1R27|Q86WC6
	ANKRD27|Q96NW4
	RHOF|Q9HBH0
	PCCA|P05165
[Predicted cross-talk components between CRH and OSM]
	PEAK1|Q9H792
	SYTL2|Q9HCH5
	BATF|Q16520
	BUB1B|O60566
	C2CD5|Q86YS7
	TRPV1|Q8NER1
	CLK3|P49761
	CREB3L3|Q68CJ9
	ANKRD42|Q8N9B4
	BARD1|Q99728
	STK40|Q8N2I9
	SNCAIP|Q9Y6H5
	UHMK1|Q8TAS1
	CLIP3|Q96DZ5
	OSBP|P22059
	ANKRD1|Q15327
	GABPB1|Q06547
	PINK1|Q9BXM7
	PLEKHB1|Q9UF11
	NEK1|Q96PY6
	DOCK11|Q5JSL3
	INVS|Q9Y283
	CYTH2|Q99418
	JDP2|Q8WYK2
	PLK1|P53350
	SNX16|P57768
	KANK2|Q63ZY3
	PARP4|Q9UKK3
	CYTH1|Q15438
	CYTH4|Q9UIA0
	GABPB2|Q8TAK5
	ATF6|P18850
	PLEKHB2|Q96CS7
	CLK1|P49759
	OSBPL1A|Q9BXW6
	MIB1|Q86YT6
	STK33|Q9BYT3
	TRPV2|Q9Y5S1
	CYTH3|O43739
	PARP3|Q9Y6F1
	PXK|Q7Z7A4
	NFIL3|Q16649
	AKT3|Q9Y243
	SCYL2|Q6P3W7
	SGK071|Q8NE28
	GRK7|Q8WTQ7
	MIB2|Q96AX9
	PLEKHA3|Q9HB20
	PPP1R27|Q86WC6
	STK17B|O94768
	SYTL3|Q4VX76
	ANKRD27|Q96NW4
[Predicted cross-talk components between CRH and Prolactin]
	PEAK1|Q9H792
	SYTL2|Q9HCH5
	BATF|Q16520
	BUB1B|O60566
	C2CD5|Q86YS7
	TRPV1|Q8NER1
	CLK3|P49761
	CREB3L3|Q68CJ9
	ANKRD42|Q8N9B4
	BARD1|Q99728
	STK40|Q8N2I9
	SNCAIP|Q9Y6H5
	UHMK1|Q8TAS1
	CLIP3|Q96DZ5
	OSBP|P22059
	ANKRD1|Q15327
	GABPB1|Q06547
	PINK1|Q9BXM7
	PLEKHB1|Q9UF11
	NEK1|Q96PY6
	DOCK11|Q5JSL3
	RHOV|Q96L33
	INVS|Q9Y283
	RP2|O75695
	RBP7|Q96R05
	CYTH2|Q99418
	JDP2|Q8WYK2
	PLK1|P53350
	SNX16|P57768
	KANK2|Q63ZY3
	RGS14|O43566
	RBP1|P09455
	CYTH1|Q15438
	CYTH4|Q9UIA0
	GABPB2|Q8TAK5
	PLEKHB2|Q96CS7
	CLK1|P49759
	OSBPL1A|Q9BXW6
	MIB1|Q86YT6
	STK33|Q9BYT3
	TRPV2|Q9Y5S1
	CYTH3|O43739
	PXK|Q7Z7A4
	AKT3|Q9Y243
	SCYL2|Q6P3W7
	SGK071|Q8NE28
	GRK7|Q8WTQ7
	MIB2|Q96AX9
	PLEKHA3|Q9HB20
	PPP1R27|Q86WC6
	STK17B|O94768
	SYTL3|Q4VX76
	ANKRD27|Q96NW4
	RHOF|Q9HBH0
[Predicted cross-talk components between CRH and RAGE]
	PEAK1|Q9H792
	SYTL2|Q9HCH5
	BUB1B|O60566
	C2CD5|Q86YS7
	TRPV1|Q8NER1
	CLK3|P49761
	CREB3L3|Q68CJ9
	ANKRD42|Q8N9B4
	ZNF488|Q96MN9
	BARD1|Q99728
	STK40|Q8N2I9
	KLF13|Q9Y2Y9
	SNCAIP|Q9Y6H5
	CLIP3|Q96DZ5
	OSBP|P22059
	ANKRD1|Q15327
	GABPB1|Q06547
	PINK1|Q9BXM7
	PLEKHB1|Q9UF11
	NEK1|Q96PY6
	DOCK11|Q5JSL3
	RHOV|Q96L33
	INVS|Q9Y283
	ZBTB33|Q86T24
	CYTH2|Q99418
	JDP2|Q8WYK2
	PLK1|P53350
	SNX16|P57768
	ZFP42|Q96MM3
	KANK2|Q63ZY3
	CYTH1|Q15438
	CYTH4|Q9UIA0
	GABPB2|Q8TAK5
	PLEKHB2|Q96CS7
	CLK1|P49759
	OSBPL1A|Q9BXW6
	MIB1|Q86YT6
	STK33|Q9BYT3
	TRPV2|Q9Y5S1
	CYTH3|O43739
	AKT3|Q9Y243
	SCYL2|Q6P3W7
	SGK071|Q8NE28
	GRK7|Q8WTQ7
	MIB2|Q96AX9
	PLEKHA3|Q9HB20
	PPP1R27|Q86WC6
	STK17B|O94768
	SYTL3|Q4VX76
	ANKRD27|Q96NW4
	RHOF|Q9HBH0
[Predicted cross-talk components between CRH and RANKL]
	BATF|Q16520
	BUB1B|O60566
	TRPV1|Q8NER1
	CLK3|P49761
	CREB3L3|Q68CJ9
	ANKRD42|Q8N9B4
	BARD1|Q99728
	STK40|Q8N2I9
	SNCAIP|Q9Y6H5
	CLIP3|Q96DZ5
	OSBP|P22059
	ANKRD1|Q15327
	GABPB1|Q06547
	PLEKHB1|Q9UF11
	NEK1|Q96PY6
	DOCK11|Q5JSL3
	RHOV|Q96L33
	INVS|Q9Y283
	CYTH2|Q99418
	JDP2|Q8WYK2
	PLK1|P53350
	SNX16|P57768
	KANK2|Q63ZY3
	CYTH1|Q15438
	CYTH4|Q9UIA0
	GABPB2|Q8TAK5
	PLEKHB2|Q96CS7
	CLK1|P49759
	BRSK2|Q8IWQ3
	OSBPL1A|Q9BXW6
	NEK2|P51955
	MIB1|Q86YT6
	STK33|Q9BYT3
	TRPV2|Q9Y5S1
	CYTH3|O43739
	NFIL3|Q16649
	AKT3|Q9Y243
	BRSK1|Q8TDC3
	SCYL2|Q6P3W7
	STAP2|Q9UGK3
	SGK071|Q8NE28
	MIB2|Q96AX9
	PLEKHA3|Q9HB20
	PPP1R27|Q86WC6
	ANKRD27|Q96NW4
	RHOF|Q9HBH0
[Predicted cross-talk components between CRH and TSH]
	SYTL2|Q9HCH5
	BUB1B|O60566
	C2CD5|Q86YS7
	TRPV1|Q8NER1
	CLK3|P49761
	BARD1|Q99728
	STK40|Q8N2I9
	OSBP|P22059
	ANKRD1|Q15327
	GABPB1|Q06547
	PLEKHB1|Q9UF11
	NEK1|Q96PY6
	DOCK11|Q5JSL3
	RHOV|Q96L33
	CYTH2|Q99418
	PLK1|P53350
	GNAS|P63092
	CYTH1|Q15438
	CYTH4|Q9UIA0
	GABPB2|Q8TAK5
	PLEKHB2|Q96CS7
	CLK1|P49759
	MIB1|Q86YT6
	PRPF19|Q9UMS4
	STK33|Q9BYT3
	CYTH3|O43739
	NFIL3|Q16649
	AKT3|Q9Y243
	SCYL2|Q6P3W7
	SGK071|Q8NE28
	GNG4|P50150
	PLEKHA3|Q9HB20
	DCAF8|Q5TAQ9
	STK17B|O94768
	SYTL3|Q4VX76
	ANKRD27|Q96NW4
	RHOF|Q9HBH0
[Predicted cross-talk components between CRH and TSLP]
	SYTL2|Q9HCH5
	BUB1B|O60566
	C2CD5|Q86YS7
	TRPV1|Q8NER1
	CLK3|P49761
	ANKRD42|Q8N9B4
	BARD1|Q99728
	STK40|Q8N2I9
	SNCAIP|Q9Y6H5
	CLIP3|Q96DZ5
	OSBP|P22059
	ANKRD1|Q15327
	GABPB1|Q06547
	PLEKHB1|Q9UF11
	NEK1|Q96PY6
	DOCK11|Q5JSL3
	INVS|Q9Y283
	CYTH2|Q99418
	PLK1|P53350
	SNX16|P57768
	KANK2|Q63ZY3
	CYTH1|Q15438
	CYTH4|Q9UIA0
	GABPB2|Q8TAK5
	ATF6|P18850
	PLEKHB2|Q96CS7
	CLK1|P49759
	OSBPL1A|Q9BXW6
	MIB1|Q86YT6
	STK33|Q9BYT3
	TRPV2|Q9Y5S1
	CYTH3|O43739
	AKT3|Q9Y243
	SCYL2|Q6P3W7
	SGK071|Q8NE28
	MIB2|Q96AX9
	PLEKHA3|Q9HB20
	PPP1R27|Q86WC6
	STK17B|O94768
	SYTL3|Q4VX76
	ANKRD27|Q96NW4
[Predicted cross-talk components between CRH and TWEAK]
	BUB1B|O60566
	INSC|Q1MX18
	TRPV1|Q8NER1
	CLK3|P49761
	CREB3L3|Q68CJ9
	ANKRD42|Q8N9B4
	BARD1|Q99728
	STK40|Q8N2I9
	SNCAIP|Q9Y6H5
	UHMK1|Q8TAS1
	CLIP3|Q96DZ5
	OSBP|P22059
	ANKRD1|Q15327
	GABPB1|Q06547
	PLEKHB1|Q9UF11
	NEK1|Q96PY6
	DOCK11|Q5JSL3
	RHOV|Q96L33
	INVS|Q9Y283
	CYTH2|Q99418
	JDP2|Q8WYK2
	PLK1|P53350
	SNX16|P57768
	KANK2|Q63ZY3
	PARP4|Q9UKK3
	KPNA7|A9QM74
	CYTH1|Q15438
	CYTH4|Q9UIA0
	GABPB2|Q8TAK5
	PLEKHB2|Q96CS7
	CLK1|P49759
	OSBPL1A|Q9BXW6
	MIB1|Q86YT6
	KPNA4|O00629
	STK33|Q9BYT3
	TRPV2|Q9Y5S1
	CYTH3|O43739
	PARP3|Q9Y6F1
	PXK|Q7Z7A4
	AKT3|Q9Y243
	SCYL2|Q6P3W7
	SGK071|Q8NE28
	MIB2|Q96AX9
	PLEKHA3|Q9HB20
	PPP1R27|Q86WC6
	ANKRD27|Q96NW4
	RHOF|Q9HBH0
[Predicted cross-talk components between EGFR and FGF1]
	PEX10|O60683
	PERP|Q96FX8
	PEAK1|Q9H792
	ZFYVE27|Q5T4F4
	BUB1B|O60566
	TNS4|Q8IZW8
	PTPRN|Q16849
	AMOT|Q4VCS5
	TTLL6|Q8N841
	FGD5|Q6ZNL6
	CLK3|P49761
	ADIG|Q0VDE8
	CREB3L3|Q68CJ9
	ANKRD42|Q8N9B4
	STK40|Q8N2I9
	SNCAIP|Q9Y6H5
	SYVN1|Q86TM6
	UHMK1|Q8TAS1
	MTMR3|Q13615
	INPP5E|Q9NRR6
	FOLH1|Q04609
	FGD3|Q5JSP0
	CLIP3|Q96DZ5
	OSBP|P22059
	MAPK8IP1|Q9UQF2
	FAT1|Q14517
	PINK1|Q9BXM7
	AMFR|Q9UKV5
	PLEKHB1|Q9UF11
	NEK1|Q96PY6
	DOCK11|Q5JSL3
	RHOV|Q96L33
	FGD4|Q96M96
	INVS|Q9Y283
	AGAP3|Q96P47
	RAMP2|O60895
	BABAM1|Q9NWV8
	CYTH2|Q99418
	JDP2|Q8WYK2
	CLSTN1|O94985
	PLK1|P53350
	FGD1|P98174
	RUFY1|Q96T51
	SNUPN|O95149
	CAND2|O75155
	SNX16|P57768
	GGA1|Q9UJY5
	KANK2|Q63ZY3
	PROCR|Q9UNN8
	NUP62|P37198
	RPS6KA4|O75676
	CYTH1|Q15438
	SCYL1|Q96KG9
	ZFYVE26|Q68DK2
	PTPRG|P23470
	TFR2|Q9UP52
	SYMPK|Q92797
	CYTH4|Q9UIA0
	ZFYVE28|Q9HCC9
	SPRY3|O43610
	PLEKHB2|Q96CS7
	TRRAP|Q9Y4A5
	SCAMP5|Q8TAC9
	CLK1|P49759
	SYNJ2|O15056
	OSBPL1A|Q9BXW6
	PSMD9|O00233
	STK33|Q9BYT3
	MTMR4|Q9NYA4
	TRPV2|Q9Y5S1
	CYTH3|O43739
	INPP5J|Q15735
	MX1|P20591
	PXK|Q7Z7A4
	AKT3|Q9Y243
	APLP1|P51693
	SCYL2|Q6P3W7
	SGK071|Q8NE28
	PTPRZ1|P23471
	H2AFX|P16104
	CNKSR1|Q969H4
	CDK18|Q07002
	STX6|O43752
	GRK7|Q8WTQ7
	MIB2|Q96AX9
	FOLH1B|Q9HBA9
	FGD2|Q7Z6J4
	PLEKHA3|Q9HB20
	PIKFYVE|Q9Y2I7
	MEX3B|Q6ZN04
	PLEKHF1|Q96S99
	NSMCE1|Q8WV22
	PPP1R27|Q86WC6
	PTPRN2|Q92932
	CDK13|Q14004
	PALD1|Q9ULE6
	SPINT2|O43291
	SMG1|Q96Q15
	SIX6OS1|Q8N1H7
	PLEKHF2|Q9H8W4
	JMY|Q8N9B5
	SCAMP2|O15127
	AAK1|Q2M2I8
	GULP1|Q9UBP9
	SYNJ1|O43426
	RIT2|Q99578
	AGAP1|Q9UPQ3
	ZFYVE1|Q9HBF4
	GGA3|Q9NZ52
	RAMP3|O60896
	RHOF|Q9HBH0
	INPP5K|Q9BT40
	SCG5|P05408
	IPCEF1|Q8WWN9
[Predicted cross-talk components between EGFR and FSH]
	SYTL2|Q9HCH5
	MAP3K9|P80192
	C2CD5|Q86YS7
	CLK3|P49761
	STK40|Q8N2I9
	ZWILCH|Q9H900
	RGS8|P57771
	CENPT|Q96BT3
	OSBP|P22059
	GJD3|Q8N144
	PLEKHB1|Q9UF11
	NEK1|Q96PY6
	DOCK11|Q5JSL3
	AGAP3|Q96P47
	CENPA|P49450
	CYTH2|Q99418
	PLK1|P53350
	CAND2|O75155
	PTPN9|P43378
	HCN1|O60741
	CYTH1|Q15438
	GJC3|Q8NFK1
	SYMPK|Q92797
	CYTH4|Q9UIA0
	GJB1|P08034
	HCN4|Q9Y3Q4
	PLEKHB2|Q96CS7
	TRRAP|Q9Y4A5
	CLK1|P49759
	BRSK2|Q8IWQ3
	NEK2|P51955
	GJA5|P36382
	STK33|Q9BYT3
	CYTH3|O43739
	NFIL3|Q16649
	AKT3|Q9Y243
	BRSK1|Q8TDC3
	SCYL2|Q6P3W7
	SGK071|Q8NE28
	KCNH7|Q9NS40
	HCN3|Q9P1Z3
	HIST1H3A|P68431
	PLEKHA3|Q9HB20
	NSMCE1|Q8WV22
	RGS13|O14921
	HCN2|Q9UL51
	STK17B|O94768
	GJB3|O75712
	AAK1|Q2M2I8
	SYTL3|Q4VX76
	RIT2|Q99578
	AGAP1|Q9UPQ3
	CNGA3|Q16281
[Predicted cross-talk components between EGFR and Gastrin]
	KALRN|O60229
	PEAK1|Q9H792
	LIMA1|Q9UHB6
	SYTL2|Q9HCH5
	BUB1B|O60566
	TNS4|Q8IZW8
	MAP3K9|P80192
	C2CD5|Q86YS7
	PAK4|O96013
	PTK7|Q13308
	LHX8|Q68G74
	CLK3|P49761
	CREB3L3|Q68CJ9
	ANKRD42|Q8N9B4
	ZNF488|Q96MN9
	STK40|Q8N2I9
	KLF13|Q9Y2Y9
	PDLIM7|Q9NR12
	ZWILCH|Q9H900
	SNCAIP|Q9Y6H5
	UHMK1|Q8TAS1
	CHEK2|O96017
	NOS2|P35228
	CTNNA3|Q9UI47
	CLIP3|Q96DZ5
	OSBP|P22059
	MAPK8IP1|Q9UQF2
	FAT1|Q14517
	PINK1|Q9BXM7
	PIK3R6|Q5UE93
	PLEKHB1|Q9UF11
	NEK1|Q96PY6
	DOCK11|Q5JSL3
	RHOV|Q96L33
	INVS|Q9Y283
	ZBTB33|Q86T24
	AGAP3|Q96P47
	ABLIM1|O14639
	CYTH2|Q99418
	JDP2|Q8WYK2
	CLSTN1|O94985
	LDB3|O75112
	PLK1|P53350
	CAND2|O75155
	SNX16|P57768
	ZFP42|Q96MM3
	KANK2|Q63ZY3
	PDK3|Q15120
	CYTH1|Q15438
	SYMPK|Q92797
	SHF|Q7M4L6
	CYTH4|Q9UIA0
	TRIO|O75962
	PRKD3|O94806
	PLEKHB2|Q96CS7
	LHX9|Q9NQ69
	TRRAP|Q9Y4A5
	PBK|Q96KB5
	PDGFRA|P16234
	FLT3|P36888
	CLK1|P49759
	NDOR1|Q9UHB4
	PAK2|Q13177
	OSBPL1A|Q9BXW6
	LMO1|P25800
	STK33|Q9BYT3
	PRICKLE4|Q2TBC4
	PAK7|Q9P286
	TRPV2|Q9Y5S1
	CYTH3|O43739
	DST|Q03001
	MX1|P20591
	PXK|Q7Z7A4
	NFIL3|Q16649
	AKT3|Q9Y243
	PMP2|P02689
	SCYL2|Q6P3W7
	LRRK2|Q5S007
	SGK071|Q8NE28
	H2AFX|P16104
	GRK7|Q8WTQ7
	SNRPD3|P62318
	MIB2|Q96AX9
	PLEKHA3|Q9HB20
	RASD1|Q9Y272
	MUC4|Q99102
	NSMCE1|Q8WV22
	PPP1R27|Q86WC6
	STK17B|O94768
	AAK1|Q2M2I8
	GULP1|Q9UBP9
	SYTL3|Q4VX76
	LHX2|P50458
	HSCB|Q8IWL3
	RIT2|Q99578
	AGAP1|Q9UPQ3
	DSTYK|Q6XUX3
	LMX1B|O60663
	RHOF|Q9HBH0
	LIMS2|Q7Z4I7
[Predicted cross-talk components between EGFR and Ghrelin]
	NEB|P20929
	PEAK1|Q9H792
	AURKC|Q9UQB9
	CNN3|Q15417
	SYTL2|Q9HCH5
	PIM2|Q9P1W9
	TNS4|Q8IZW8
	C2CD5|Q86YS7
	DOK7|Q18PE1
	CLK3|P49761
	ANKRD42|Q8N9B4
	STK40|Q8N2I9
	SNCAIP|Q9Y6H5
	AURKB|Q96GD4
	UHMK1|Q8TAS1
	LRTOMT|Q8WZ04
	NOS2|P35228
	PI4KB|Q9UBF8
	CLIP3|Q96DZ5
	OSBP|P22059
	MAPK8IP1|Q9UQF2
	PINK1|Q9BXM7
	MELK|Q14680
	PLEKHB1|Q9UF11
	NEK1|Q96PY6
	DOCK11|Q5JSL3
	INVS|Q9Y283
	PIK3C3|Q8NEB9
	PIM1|P11309
	CYTH2|Q99418
	PLK1|P53350
	CAND2|O75155
	SNX16|P57768
	KANK2|Q63ZY3
	NUAK1|O60285
	PIK3R4|Q99570
	CYTH1|Q15438
	SYMPK|Q92797
	CYTH4|Q9UIA0
	STK16|O75716
	PLK3|Q9H4B4
	PLEKHB2|Q96CS7
	TRRAP|Q9Y4A5
	PYGL|P06737
	CLK1|P49759
	PIM3|Q86V86
	NDOR1|Q9UHB4
	PSKH1|P11801
	BRSK2|Q8IWQ3
	OSBPL1A|Q9BXW6
	NEK2|P51955
	PASK|Q96RG2
	STK33|Q9BYT3
	TRPV2|Q9Y5S1
	CYTH3|O43739
	MX1|P20591
	PXK|Q7Z7A4
	NFIL3|Q16649
	AKT3|Q9Y243
	BRSK1|Q8TDC3
	SCYL2|Q6P3W7
	SGK071|Q8NE28
	MAK|P20794
	PPL|O60437
	GRK7|Q8WTQ7
	PRKDC|P78527
	MIB2|Q96AX9
	AURKA|O14965
	PLEKHA3|Q9HB20
	NEK9|Q8TD19
	NSMCE1|Q8WV22
	PPP1R27|Q86WC6
	AKAP1|Q92667
	SMG1|Q96Q15
	STK17B|O94768
	AAK1|Q2M2I8
	GULP1|Q9UBP9
	SYTL3|Q4VX76
	PLK2|Q9NYY3
	ATM|Q13315
	PIK3C2A|O00443
[Predicted cross-talk components between EGFR and Hedgehog]
	STK40|Q8N2I9
	RGS8|P57771
	OSBP|P22059
	PLEKHB1|Q9UF11
	NEK1|Q96PY6
	DOCK11|Q5JSL3
	CYTH2|Q99418
	PLK1|P53350
	CYTH1|Q15438
	CYTH4|Q9UIA0
	PLEKHB2|Q96CS7
	STK33|Q9BYT3
	CYTH3|O43739
	MX1|P20591
	AKT3|Q9Y243
	SCYL2|Q6P3W7
	PLEKHA3|Q9HB20
	RGS13|O14921
[Predicted cross-talk components between EGFR and ID]
	SYTL2|Q9HCH5
	C2CD5|Q86YS7
	CLK3|P49761
	ANKRD42|Q8N9B4
	STK40|Q8N2I9
	SNCAIP|Q9Y6H5
	CLIP3|Q96DZ5
	OSBP|P22059
	PLEKHB1|Q9UF11
	NEK1|Q96PY6
	DOCK11|Q5JSL3
	INVS|Q9Y283
	CYTH2|Q99418
	PLK1|P53350
	SNX16|P57768
	KANK2|Q63ZY3
	CYTH1|Q15438
	SCYL1|Q96KG9
	SYMPK|Q92797
	CYTH4|Q9UIA0
	PLEKHB2|Q96CS7
	CLK1|P49759
	OSBPL1A|Q9BXW6
	STK33|Q9BYT3
	TRPV2|Q9Y5S1
	CYTH3|O43739
	AKT3|Q9Y243
	SCYL2|Q6P3W7
	SGK071|Q8NE28
	CDK18|Q07002
	MIB2|Q96AX9
	PLEKHA3|Q9HB20
	NSMCE1|Q8WV22
	PPP1R27|Q86WC6
	CDK13|Q14004
	STK17B|O94768
	SYTL3|Q4VX76
[Predicted cross-talk components between EGFR and Kit]
	PEX10|O60683
	SBF1|O95248
	SBF2|Q86WG5
	AURKC|Q9UQB9
	SYTL2|Q9HCH5
	BUB1B|O60566
	TNS4|Q8IZW8
	C2CD5|Q86YS7
	PAK4|O96013
	DOK7|Q18PE1
	PTK7|Q13308
	CHFR|Q96EP1
	CLK3|P49761
	CREB3L3|Q68CJ9
	STK40|Q8N2I9
	DIDO1|Q9BTC0
	SYVN1|Q86TM6
	AURKB|Q96GD4
	UHMK1|Q8TAS1
	LRTOMT|Q8WZ04
	MAP3K12|Q12852
	APBB1IP|Q7Z5R6
	OSBP|P22059
	MAPK8IP1|Q9UQF2
	AMFR|Q9UKV5
	PLEKHB1|Q9UF11
	NEK1|Q96PY6
	DOCK11|Q5JSL3
	RHOV|Q96L33
	AGAP3|Q96P47
	CYTH2|Q99418
	JDP2|Q8WYK2
	PLK1|P53350
	RAPH1|Q70E73
	CAND2|O75155
	MEX3C|Q5U5Q3
	IQGAP3|Q86VI3
	RPS6KA4|O75676
	CYTH1|Q15438
	SCYL1|Q96KG9
	SYMPK|Q92797
	CYTH4|Q9UIA0
	STK16|O75716
	PLK3|Q9H4B4
	PLEKHB2|Q96CS7
	TRRAP|Q9Y4A5
	PBK|Q96KB5
	PDGFRA|P16234
	FLT3|P36888
	CLK1|P49759
	CLTCL1|P53675
	PAK2|Q13177
	STK33|Q9BYT3
	NEURL3|Q96EH8
	PAK7|Q9P286
	CYTH3|O43739
	DST|Q03001
	PXK|Q7Z7A4
	AKT3|Q9Y243
	SCYL2|Q6P3W7
	STAP2|Q9UGK3
	PGRMC1|O00264
	SGK071|Q8NE28
	H2AFX|P16104
	CDK18|Q07002
	MAK|P20794
	AURKA|O14965
	PLEKHA3|Q9HB20
	RASD1|Q9Y272
	MEX3B|Q6ZN04
	NSMCE1|Q8WV22
	CDK13|Q14004
	STK17B|O94768
	AAK1|Q2M2I8
	GULP1|Q9UBP9
	SYTL3|Q4VX76
	PLK2|Q9NYY3
	RIT2|Q99578
	AGAP1|Q9UPQ3
	DOCK5|Q9H7D0
	DSTYK|Q6XUX3
	RHOF|Q9HBH0
	GUCY2F|P51841
[Predicted cross-talk components between EGFR and Leptin]
	PEAK1|Q9H792
	DNAJC6|O75061
	BATF|Q16520
	PIM2|Q9P1W9
	BUB1B|O60566
	TNS4|Q8IZW8
	MAP3K9|P80192
	PTK7|Q13308
	QKI|Q96PU8
	CLK3|P49761
	CREB3L3|Q68CJ9
	ANKRD42|Q8N9B4
	ZNF488|Q96MN9
	STK40|Q8N2I9
	NOVA2|Q9UNW9
	KLF13|Q9Y2Y9
	DIDO1|Q9BTC0
	ZWILCH|Q9H900
	SNCAIP|Q9Y6H5
	UHMK1|Q8TAS1
	TPTE|P56180
	NOS2|P35228
	SH2D4A|Q9H788
	CLIP3|Q96DZ5
	OSBP|P22059
	MAPK8IP1|Q9UQF2
	PINK1|Q9BXM7
	MELK|Q14680
	PLEKHB1|Q9UF11
	NEK1|Q96PY6
	DOCK11|Q5JSL3
	TPTE2|Q6XPS3
	RHOV|Q96L33
	INVS|Q9Y283
	ZBTB33|Q86T24
	PIM1|P11309
	CYTH2|Q99418
	JDP2|Q8WYK2
	PLK1|P53350
	KHDRBS3|O75525
	CAND2|O75155
	SNX16|P57768
	ZAK|Q9NYL2
	ZFP42|Q96MM3
	KANK2|Q63ZY3
	KHSRP|Q92945
	NUAK1|O60285
	PIK3R4|Q99570
	RPS6KA4|O75676
	CPEB2|Q7Z5Q1
	CYTH1|Q15438
	SYMPK|Q92797
	CYTH4|Q9UIA0
	PTPMT1|Q8WUK0
	PLEKHB2|Q96CS7
	TRRAP|Q9Y4A5
	PBK|Q96KB5
	CLK1|P49759
	PIM3|Q86V86
	NDOR1|Q9UHB4
	BRSK2|Q8IWQ3
	OSBPL1A|Q9BXW6
	NEK2|P51955
	PASK|Q96RG2
	STK33|Q9BYT3
	FUBP3|Q96I24
	TRPV2|Q9Y5S1
	CYTH3|O43739
	DST|Q03001
	PXK|Q7Z7A4
	NFIL3|Q16649
	AKT3|Q9Y243
	DUSP11|O75319
	BRSK1|Q8TDC3
	SCYL2|Q6P3W7
	IGF2BP3|O00425
	STAP2|Q9UGK3
	SGK071|Q8NE28
	MAK|P20794
	GRK7|Q8WTQ7
	MX2|P20592
	MIB2|Q96AX9
	PLEKHA3|Q9HB20
	RASD1|Q9Y272
	NEK9|Q8TD19
	NSMCE1|Q8WV22
	PPP1R27|Q86WC6
	AAK1|Q2M2I8
	GULP1|Q9UBP9
	PCBP1|Q15365
	KHDRBS2|Q5VWX1
	TNS1|Q9HBL0
	DSTYK|Q6XUX3
	RHOF|Q9HBH0
	PCBP4|P57723
[Predicted cross-talk components between EGFR and OSM]
	SBF1|O95248
	PEAK1|Q9H792
	SBF2|Q86WG5
	LIMA1|Q9UHB6
	SYTL2|Q9HCH5
	BATF|Q16520
	BUB1B|O60566
	TNS4|Q8IZW8
	C2CD5|Q86YS7
	PTK7|Q13308
	LHX8|Q68G74
	CLK3|P49761
	CREB3L3|Q68CJ9
	ANKRD42|Q8N9B4
	STK40|Q8N2I9
	DIDO1|Q9BTC0
	PDLIM7|Q9NR12
	SNCAIP|Q9Y6H5
	UHMK1|Q8TAS1
	CLIP3|Q96DZ5
	TNFRSF17|Q02223
	OSBP|P22059
	MAPK8IP1|Q9UQF2
	PINK1|Q9BXM7
	PLEKHB1|Q9UF11
	NEK1|Q96PY6
	DOCK11|Q5JSL3
	INVS|Q9Y283
	DBP|Q10586
	AGAP3|Q96P47
	ABLIM1|O14639
	CYTH2|Q99418
	JDP2|Q8WYK2
	LDB3|O75112
	PLK1|P53350
	CAND2|O75155
	SNX16|P57768
	ZAK|Q9NYL2
	KANK2|Q63ZY3
	CPEB2|Q7Z5Q1
	CYTH1|Q15438
	SCYL1|Q96KG9
	SYMPK|Q92797
	CYTH4|Q9UIA0
	PLEKHB2|Q96CS7
	LHX9|Q9NQ69
	TRRAP|Q9Y4A5
	PBK|Q96KB5
	PYGL|P06737
	CLK1|P49759
	OSBPL1A|Q9BXW6
	LMO1|P25800
	STK33|Q9BYT3
	PRICKLE4|Q2TBC4
	TRPV2|Q9Y5S1
	CYTH3|O43739
	DST|Q03001
	MX1|P20591
	PXK|Q7Z7A4
	NFIL3|Q16649
	AKT3|Q9Y243
	SCYL2|Q6P3W7
	SGK071|Q8NE28
	H2AFX|P16104
	CDK18|Q07002
	GRK7|Q8WTQ7
	MIB2|Q96AX9
	PLEKHA3|Q9HB20
	NEK9|Q8TD19
	NSMCE1|Q8WV22
	PPP1R27|Q86WC6
	CDK13|Q14004
	FRMPD1|Q5SYB0
	STK17B|O94768
	GULP1|Q9UBP9
	SYTL3|Q4VX76
	LHX2|P50458
	HSCB|Q8IWL3
	RIT2|Q99578
	AGAP1|Q9UPQ3
	DSTYK|Q6XUX3
	LMX1B|O60663
	LIMS2|Q7Z4I7
	FRMPD4|Q14CM0
[Predicted cross-talk components between EGFR and Prolactin]
	NEB|P20929
	PEX10|O60683
	SBF1|O95248
	PEAK1|Q9H792
	SBF2|Q86WG5
	LIMA1|Q9UHB6
	SYTL2|Q9HCH5
	BATF|Q16520
	BUB1B|O60566
	TNS4|Q8IZW8
	MAP3K9|P80192
	IGHA2|P01877
	C2CD5|Q86YS7
	PAK4|O96013
	PTK7|Q13308
	LHX8|Q68G74
	QKI|Q96PU8
	CLK3|P49761
	CREB3L3|Q68CJ9
	ANKRD42|Q8N9B4
	MLXIPL|Q9NP71
	MNT|Q99583
	STK40|Q8N2I9
	NOVA2|Q9UNW9
	DIDO1|Q9BTC0
	PDLIM7|Q9NR12
	ZWILCH|Q9H900
	SNCAIP|Q9Y6H5
	SYVN1|Q86TM6
	UHMK1|Q8TAS1
	LRTOMT|Q8WZ04
	MAP3K12|Q12852
	SH2D4A|Q9H788
	PI4KB|Q9UBF8
	CLIP3|Q96DZ5
	OSBP|P22059
	MAPK8IP1|Q9UQF2
	MXI1|P50539
	PINK1|Q9BXM7
	AMFR|Q9UKV5
	PLEKHB1|Q9UF11
	NEK1|Q96PY6
	DOCK11|Q5JSL3
	RHOV|Q96L33
	INVS|Q9Y283
	AGAP3|Q96P47
	RP2|O75695
	KSR2|Q6VAB6
	ABLIM1|O14639
	RBP7|Q96R05
	PIK3C3|Q8NEB9
	CYTH2|Q99418
	JDP2|Q8WYK2
	LDB3|O75112
	PLK1|P53350
	KHDRBS3|O75525
	CAND2|O75155
	SNX16|P57768
	ZAK|Q9NYL2
	SIRPG|Q9P1W8
	KANK2|Q63ZY3
	KHSRP|Q92945
	RGS14|O43566
	RBP1|P09455
	CPEB2|Q7Z5Q1
	CYTH1|Q15438
	MAX|P61244
	SYMPK|Q92797
	CYTH4|Q9UIA0
	MXD1|Q05195
	PLEKHB2|Q96CS7
	LHX9|Q9NQ69
	TRRAP|Q9Y4A5
	PBK|Q96KB5
	CLK1|P49759
	PAK2|Q13177
	OSBPL1A|Q9BXW6
	LMO1|P25800
	STK33|Q9BYT3
	PRICKLE4|Q2TBC4
	FUBP3|Q96I24
	PAK7|Q9P286
	TRPV2|Q9Y5S1
	CYTH3|O43739
	DST|Q03001
	MX1|P20591
	PXK|Q7Z7A4
	AKT3|Q9Y243
	SCYL2|Q6P3W7
	IGF2BP3|O00425
	SGK071|Q8NE28
	H2AFX|P16104
	GRK7|Q8WTQ7
	SNRPD3|P62318
	PRKDC|P78527
	MIB2|Q96AX9
	PLEKHA3|Q9HB20
	MEX3B|Q6ZN04
	MUC4|Q99102
	NSMCE1|Q8WV22
	PPP1R27|Q86WC6
	AKAP1|Q92667
	SMG1|Q96Q15
	STK17B|O94768
	AAK1|Q2M2I8
	GULP1|Q9UBP9
	SYTL3|Q4VX76
	LHX2|P50458
	HSCB|Q8IWL3
	RIT2|Q99578
	ATM|Q13315
	AGAP1|Q9UPQ3
	DOCK5|Q9H7D0
	PIK3C2A|O00443
	PCBP1|Q15365
	KHDRBS2|Q5VWX1
	DSTYK|Q6XUX3
	LMX1B|O60663
	RHOF|Q9HBH0
	LIMS2|Q7Z4I7
	PCBP4|P57723
	GUCY2F|P51841
[Predicted cross-talk components between EGFR and RAGE]
	PEAK1|Q9H792
	SYTL2|Q9HCH5
	BUB1B|O60566
	TNS4|Q8IZW8
	MAP3K9|P80192
	C2CD5|Q86YS7
	PTK7|Q13308
	CLK3|P49761
	CREB3L3|Q68CJ9
	ANKRD42|Q8N9B4
	ZNF488|Q96MN9
	STK40|Q8N2I9
	SMAD5|Q99717
	KLF13|Q9Y2Y9
	DIDO1|Q9BTC0
	ZWILCH|Q9H900
	SNCAIP|Q9Y6H5
	NOS2|P35228
	CLIP3|Q96DZ5
	OSBP|P22059
	MAPK8IP1|Q9UQF2
	PINK1|Q9BXM7
	PLEKHB1|Q9UF11
	NEK1|Q96PY6
	DOCK11|Q5JSL3
	AP2A2|O94973
	RHOV|Q96L33
	INVS|Q9Y283
	ZBTB33|Q86T24
	AGAP3|Q96P47
	CYTH2|Q99418
	JDP2|Q8WYK2
	PLK1|P53350
	SNX16|P57768
	ZFP42|Q96MM3
	KANK2|Q63ZY3
	RPS6KA4|O75676
	CYTH1|Q15438
	SCYL1|Q96KG9
	SYMPK|Q92797
	CYTH4|Q9UIA0
	PLEKHB2|Q96CS7
	PBK|Q96KB5
	CLK1|P49759
	NDOR1|Q9UHB4
	OSBPL1A|Q9BXW6
	STK33|Q9BYT3
	TRPV2|Q9Y5S1
	CYTH3|O43739
	DST|Q03001
	AKT3|Q9Y243
	SCYL2|Q6P3W7
	SGK071|Q8NE28
	CDK18|Q07002
	PPL|O60437
	GRK7|Q8WTQ7
	MIB2|Q96AX9
	PLEKHA3|Q9HB20
	RASD1|Q9Y272
	NEK9|Q8TD19
	NSMCE1|Q8WV22
	PPP1R27|Q86WC6
	CDK13|Q14004
	STK17B|O94768
	GULP1|Q9UBP9
	SYTL3|Q4VX76
	RIT2|Q99578
	AGAP1|Q9UPQ3
	DSTYK|Q6XUX3
	RHOF|Q9HBH0
	AP1G2|O75843
	AP1G1|O43747
[Predicted cross-talk components between EGFR and RANKL]
	PEX10|O60683
	SBF1|O95248
	SBF2|Q86WG5
	CNN3|Q15417
	BATF|Q16520
	PIM2|Q9P1W9
	BUB1B|O60566
	MAP3K9|P80192
	CHFR|Q96EP1
	CLK3|P49761
	CREB3L3|Q68CJ9
	ANKRD42|Q8N9B4
	STK40|Q8N2I9
	ZWILCH|Q9H900
	SNCAIP|Q9Y6H5
	SYVN1|Q86TM6
	SH3TC1|Q8TE82
	LRTOMT|Q8WZ04
	MAP3K12|Q12852
	CLIP3|Q96DZ5
	OSBP|P22059
	AMFR|Q9UKV5
	MELK|Q14680
	PLEKHB1|Q9UF11
	NEK1|Q96PY6
	DOCK11|Q5JSL3
	RHOV|Q96L33
	INVS|Q9Y283
	DBP|Q10586
	TBCB|Q99426
	PIM1|P11309
	CYTH2|Q99418
	CEP350|Q5VT06
	JDP2|Q8WYK2
	PLK1|P53350
	CAND2|O75155
	SNX16|P57768
	KANK2|Q63ZY3
	NUAK1|O60285
	PIK3R4|Q99570
	MEX3C|Q5U5Q3
	CYTH1|Q15438
	CYTH4|Q9UIA0
	CBFA2T2|O43439
	PLEKHB2|Q96CS7
	TRRAP|Q9Y4A5
	CLK1|P49759
	PIM3|Q86V86
	BRSK2|Q8IWQ3
	OSBPL1A|Q9BXW6
	NEK2|P51955
	PASK|Q96RG2
	STK33|Q9BYT3
	NEURL3|Q96EH8
	TRPV2|Q9Y5S1
	CYTH3|O43739
	NFIL3|Q16649
	AKT3|Q9Y243
	BRSK1|Q8TDC3
	SCYL2|Q6P3W7
	STAP2|Q9UGK3
	SGK071|Q8NE28
	MIB2|Q96AX9
	PLEKHA3|Q9HB20
	RASD1|Q9Y272
	MEX3B|Q6ZN04
	PPP1R27|Q86WC6
	AAK1|Q2M2I8
	DOCK5|Q9H7D0
	RHOF|Q9HBH0
	LHX3|Q9UBR4
	GUCY2F|P51841
[Predicted cross-talk components between EGFR and TSH]
	NISCH|Q9Y2I1
	AURKC|Q9UQB9
	SYTL2|Q9HCH5
	BUB1B|O60566
	PRX|Q9BXM0
	ATP1A4|Q13733
	MYL1|P05976
	C2CD5|Q86YS7
	PTK7|Q13308
	RGL2|O15211
	CLK3|P49761
	AGAP8|Q5SRD3
	STK40|Q8N2I9
	AURKB|Q96GD4
	ATP11B|Q9Y2G3
	ATP12A|P54707
	OSBP|P22059
	MAPK8IP1|Q9UQF2
	TBCE|Q15813
	PLEKHB1|Q9UF11
	NEK1|Q96PY6
	ATP1A2|P50993
	DOCK11|Q5JSL3
	RHOV|Q96L33
	ATP8A2|Q9NTI2
	ATP13A1|Q9HD20
	AGAP3|Q96P47
	SYNPO2|Q9UMS6
	CYTH2|Q99418
	PLK1|P53350
	CAND2|O75155
	EFHC1|Q5JVL4
	CETN2|P41208
	ANXA6|P08133
	ATP10D|Q9P241
	CETN1|Q12798
	ANXA13|P27216
	HTRA2|O43464
	RAPGEFL1|Q9UHV5
	RALGPS2|Q86X27
	RPS6KA4|O75676
	XRRA1|Q6P2D8
	ATP8A1|Q9Y2Q0
	CYTH1|Q15438
	SCYL1|Q96KG9
	SYMPK|Q92797
	CYTH4|Q9UIA0
	RALGPS1|Q5JS13
	STK16|O75716
	PLK3|Q9H4B4
	ATP2A2|P16615
	PLEKHB2|Q96CS7
	TRRAP|Q9Y4A5
	MYL3|P08590
	PBK|Q96KB5
	CDKN2A|P42771
	CLK1|P49759
	NOD2|Q9HC29
	CABP5|Q9NP86
	RGL1|Q9NZL6
	CABP2|Q9NPB3
	STK33|Q9BYT3
	ATP10B|O94823
	CYTH3|O43739
	ATP2A3|Q93084
	DST|Q03001
	MYL6|P60660
	ANXA7|P20073
	NFIL3|Q16649
	AKT3|Q9Y243
	SCYL2|Q6P3W7
	ANXA5|P08758
	ATP11A|P98196
	SGK071|Q8NE28
	CDK18|Q07002
	CEP97|Q8IW35
	AURKA|O14965
	PLEKHA3|Q9HB20
	NEK9|Q8TD19
	NSMCE1|Q8WV22
	ATP11C|Q8NB49
	SMAP2|Q8WU79
	CDK13|Q14004
	ATP4A|P20648
	ATP8B3|O60423
	STK17B|O94768
	RAPGEF5|Q92565
	AAK1|Q2M2I8
	GULP1|Q9UBP9
	SYTL3|Q4VX76
	PLK2|Q9NYY3
	RIT2|Q99578
	RHEBL1|Q8TAI7
	HOMER1|Q86YM7
	AGAP1|Q9UPQ3
	DSTYK|Q6XUX3
	RHOF|Q9HBH0
	ATP8B1|O43520
[Predicted cross-talk components between EGFR and TSLP]
	NISCH|Q9Y2I1
	CTNND2|Q9UQB3
	SBF1|O95248
	SBF2|Q86WG5
	LIMA1|Q9UHB6
	APOB|P04114
	SYTL2|Q9HCH5
	CDKN2C|P42773
	SLAIN2|Q9P270
	BUB1B|O60566
	TNKS|O95271
	PRX|Q9BXM0
	FERMT3|Q86UX7
	PTPRN|Q16849
	ACBD6|Q9BR61
	C2CD5|Q86YS7
	PTK7|Q13308
	LHX8|Q68G74
	TLN2|Q9Y4G6
	CLK3|P49761
	ANKRD42|Q8N9B4
	STK40|Q8N2I9
	DIDO1|Q9BTC0
	PDLIM7|Q9NR12
	SNCAIP|Q9Y6H5
	ANKHD1|Q8IWZ3
	LRTOMT|Q8WZ04
	INPP5E|Q9NRR6
	MAP3K12|Q12852
	CLIP3|Q96DZ5
	OSBP|P22059
	MAPK8IP1|Q9UQF2
	TBCE|Q15813
	FERMT2|Q96AC1
	USH1G|Q495M9
	RBM4|Q9BWF3
	PLEKHB1|Q9UF11
	NEK1|Q96PY6
	DOCK11|Q5JSL3
	KANK1|Q14678
	INVS|Q9Y283
	ABLIM1|O14639
	CYTH2|Q99418
	MCL1|Q07820
	LDB3|O75112
	PLK1|P53350
	CAND2|O75155
	SNX16|P57768
	MAPK8IP3|Q9UPT6
	RBMX|P38159
	KANK2|Q63ZY3
	ANK3|Q12955
	ANKRD54|Q6NXT1
	BCOR|Q6W2J9
	RAP1GDS1|P52306
	HTRA2|O43464
	PPP1R16B|Q96T49
	SHANK1|Q9Y566
	DGKZ|Q13574
	XRRA1|Q6P2D8
	CYTH1|Q15438
	PTPRG|P23470
	ANKRD17|O75179
	CALU|O43852
	CYTH4|Q9UIA0
	FEM1B|Q9UK73
	ZYX|Q15942
	YTHDC2|Q9H6S0
	PLEKHB2|Q96CS7
	LHX9|Q9NQ69
	TRRAP|Q9Y4A5
	PBK|Q96KB5
	CLK1|P49759
	SYNJ2|O15056
	NOD2|Q9HC29
	OSBPL1A|Q9BXW6
	LMO1|P25800
	SYNE3|Q6ZMZ3
	TNKS2|Q9H2K2
	MTPN|P58546
	STK33|Q9BYT3
	PRICKLE4|Q2TBC4
	TONSL|Q96HA7
	TRPV2|Q9Y5S1
	CYTH3|O43739
	FERMT1|Q9BQL6
	ITSN1|Q15811
	INPP5J|Q15735
	DST|Q03001
	MX1|P20591
	AKT3|Q9Y243
	SCYL2|Q6P3W7
	RET|P07949
	SGK071|Q8NE28
	PTPRZ1|P23471
	H2AFX|P16104
	PPP1R16A|Q96I34
	MX2|P20592
	CEP97|Q8IW35
	MIB2|Q96AX9
	PLEKHA3|Q9HB20
	PPP1R27|Q86WC6
	PTPRN2|Q92932
	PALD1|Q9ULE6
	SCEL|O95171
	STK17B|O94768
	GULP1|Q9UBP9
	SYTL3|Q4VX76
	ACAP3|Q96P50
	SYNJ1|O43426
	LHX2|P50458
	HSCB|Q8IWL3
	HOMER1|Q86YM7
	AGAP1|Q9UPQ3
	DOCK5|Q9H7D0
	DSTYK|Q6XUX3
	LMX1B|O60663
	LIMS2|Q7Z4I7
	INPP5K|Q9BT40
	GUCY2F|P51841
[Predicted cross-talk components between EGFR and TWEAK]
	BUB1B|O60566
	CLK3|P49761
	CREB3L3|Q68CJ9
	ANKRD42|Q8N9B4
	STK40|Q8N2I9
	SNCAIP|Q9Y6H5
	UHMK1|Q8TAS1
	CLIP3|Q96DZ5
	OSBP|P22059
	PLEKHB1|Q9UF11
	NEK1|Q96PY6
	DOCK11|Q5JSL3
	OGFR|Q9NZT2
	RHOV|Q96L33
	INVS|Q9Y283
	KSR2|Q6VAB6
	CYTH2|Q99418
	JDP2|Q8WYK2
	PLK1|P53350
	SNX16|P57768
	KANK2|Q63ZY3
	CYTH1|Q15438
	CYTH4|Q9UIA0
	PLEKHB2|Q96CS7
	CLK1|P49759
	OSBPL1A|Q9BXW6
	STK33|Q9BYT3
	TRPV2|Q9Y5S1
	CYTH3|O43739
	MX1|P20591
	PXK|Q7Z7A4
	AKT3|Q9Y243
	LIMK2|P53671
	SCYL2|Q6P3W7
	OGFRL1|Q5TC84
	SGK071|Q8NE28
	MIB2|Q96AX9
	PLEKHA3|Q9HB20
	PPP1R27|Q86WC6
	RHOF|Q9HBH0
[Predicted cross-talk components between FGF1 and FSH]
	CLK3|P49761
	STK40|Q8N2I9
	OSBP|P22059
	PLEKHB1|Q9UF11
	NEK1|Q96PY6
	DOCK11|Q5JSL3
	AGAP3|Q96P47
	CYTH2|Q99418
	PLK1|P53350
	CAND2|O75155
	CYTH1|Q15438
	SYMPK|Q92797
	CYTH4|Q9UIA0
	PLEKHB2|Q96CS7
	TRRAP|Q9Y4A5
	CLK1|P49759
	STK33|Q9BYT3
	CYTH3|O43739
	AKT3|Q9Y243
	SCYL2|Q6P3W7
	SGK071|Q8NE28
	PLEKHA3|Q9HB20
	NSMCE1|Q8WV22
	AAK1|Q2M2I8
	RIT2|Q99578
	AGAP1|Q9UPQ3
[Predicted cross-talk components between FGF1 and Gastrin]
	PEAK1|Q9H792
	BUB1B|O60566
	TNS4|Q8IZW8
	INSC|Q1MX18
	CLK3|P49761
	CREB3L3|Q68CJ9
	ANKRD42|Q8N9B4
	STK40|Q8N2I9
	CDKN1C|P49918
	SNCAIP|Q9Y6H5
	UHMK1|Q8TAS1
	SPRR3|Q9UBC9
	CLIP3|Q96DZ5
	OSBP|P22059
	MAPK8IP1|Q9UQF2
	FAT1|Q14517
	PINK1|Q9BXM7
	PLEKHB1|Q9UF11
	NEK1|Q96PY6
	EGR2|P11161
	DOCK11|Q5JSL3
	RHOV|Q96L33
	INVS|Q9Y283
	AGAP3|Q96P47
	CYTH2|Q99418
	JDP2|Q8WYK2
	CLSTN1|O94985
	PLK1|P53350
	CAND2|O75155
	SNX16|P57768
	ZNF438|Q7Z4V0
	KANK2|Q63ZY3
	KPNA7|A9QM74
	CYTH1|Q15438
	SYMPK|Q92797
	CYTH4|Q9UIA0
	WT1|P19544
	PLEKHB2|Q96CS7
	TRRAP|Q9Y4A5
	ZNF703|Q9H7S9
	CLK1|P49759
	OSBPL1A|Q9BXW6
	KPNA4|O00629
	STK33|Q9BYT3
	TRPV2|Q9Y5S1
	CYTH3|O43739
	PXK|Q7Z7A4
	AKT3|Q9Y243
	SCYL2|Q6P3W7
	SGK071|Q8NE28
	H2AFX|P16104
	GRK7|Q8WTQ7
	MIB2|Q96AX9
	PLEKHA3|Q9HB20
	NSMCE1|Q8WV22
	PPP1R27|Q86WC6
	AAK1|Q2M2I8
	GULP1|Q9UBP9
	RIT2|Q99578
	AGAP1|Q9UPQ3
	RHOF|Q9HBH0
[Predicted cross-talk components between FGF1 and Ghrelin]
	PEAK1|Q9H792
	TNS4|Q8IZW8
	INSC|Q1MX18
	CLK3|P49761
	ANKRD42|Q8N9B4
	STK40|Q8N2I9
	SNCAIP|Q9Y6H5
	UHMK1|Q8TAS1
	CLIP3|Q96DZ5
	OSBP|P22059
	MAPK8IP1|Q9UQF2
	PINK1|Q9BXM7
	PLEKHB1|Q9UF11
	NEK1|Q96PY6
	DOCK11|Q5JSL3
	INVS|Q9Y283
	CYTH2|Q99418
	PLK1|P53350
	CAND2|O75155
	SNX16|P57768
	KANK2|Q63ZY3
	KPNA7|A9QM74
	CYTH1|Q15438
	SYMPK|Q92797
	CYTH4|Q9UIA0
	PLEKHB2|Q96CS7
	TRRAP|Q9Y4A5
	CLK1|P49759
	OSBPL1A|Q9BXW6
	KPNA4|O00629
	STK33|Q9BYT3
	TRPV2|Q9Y5S1
	CYTH3|O43739
	PXK|Q7Z7A4
	AKT3|Q9Y243
	SCYL2|Q6P3W7
	SGK071|Q8NE28
	GRK7|Q8WTQ7
	MIB2|Q96AX9
	PLEKHA3|Q9HB20
	NSMCE1|Q8WV22
	PPP1R27|Q86WC6
	AAK1|Q2M2I8
	GULP1|Q9UBP9
[Predicted cross-talk components between FGF1 and Hedgehog]
	INSC|Q1MX18
	STK40|Q8N2I9
	OSBP|P22059
	PLEKHB1|Q9UF11
	NEK1|Q96PY6
	DOCK11|Q5JSL3
	CYTH2|Q99418
	PLK1|P53350
	KPNA7|A9QM74
	CYTH1|Q15438
	CYTH4|Q9UIA0
	PLEKHB2|Q96CS7
	KPNA4|O00629
	STK33|Q9BYT3
	CYTH3|O43739
	AKT3|Q9Y243
	SCYL2|Q6P3W7
	PLEKHA3|Q9HB20
[Predicted cross-talk components between FGF1 and ID]
	CLK3|P49761
	ANKRD42|Q8N9B4
	STK40|Q8N2I9
	SNCAIP|Q9Y6H5
	CLIP3|Q96DZ5
	OSBP|P22059
	PLEKHB1|Q9UF11
	NEK1|Q96PY6
	DOCK11|Q5JSL3
	INVS|Q9Y283
	CYTH2|Q99418
	PLK1|P53350
	SNX16|P57768
	KANK2|Q63ZY3
	CYTH1|Q15438
	SCYL1|Q96KG9
	SYMPK|Q92797
	CYTH4|Q9UIA0
	PLEKHB2|Q96CS7
	CLK1|P49759
	OSBPL1A|Q9BXW6
	STK33|Q9BYT3
	TRPV2|Q9Y5S1
	CYTH3|O43739
	AKT3|Q9Y243
	SCYL2|Q6P3W7
	SGK071|Q8NE28
	CDK18|Q07002
	MIB2|Q96AX9
	PLEKHA3|Q9HB20
	NSMCE1|Q8WV22
	PPP1R27|Q86WC6
	CDK13|Q14004
[Predicted cross-talk components between FGF1 and Kit]
	PEX10|O60683
	BUB1B|O60566
	TNS4|Q8IZW8
	CLK3|P49761
	CREB3L3|Q68CJ9
	BTC|P35070
	STK40|Q8N2I9
	SYVN1|Q86TM6
	UHMK1|Q8TAS1
	OSBP|P22059
	MAPK8IP1|Q9UQF2
	AMFR|Q9UKV5
	PLEKHB1|Q9UF11
	NEK1|Q96PY6
	DOCK11|Q5JSL3
	RHOV|Q96L33
	AGAP3|Q96P47
	CYTH2|Q99418
	JDP2|Q8WYK2
	PLK1|P53350
	CAND2|O75155
	RPS6KA4|O75676
	CYTH1|Q15438
	SCYL1|Q96KG9
	SYMPK|Q92797
	CYTH4|Q9UIA0
	PLEKHB2|Q96CS7
	TRRAP|Q9Y4A5
	CLK1|P49759
	STK33|Q9BYT3
	CYTH3|O43739
	PXK|Q7Z7A4
	AKT3|Q9Y243
	SCYL2|Q6P3W7
	SGK071|Q8NE28
	H2AFX|P16104
	CDK18|Q07002
	PLEKHA3|Q9HB20
	MEX3B|Q6ZN04
	NSMCE1|Q8WV22
	CDK13|Q14004
	AAK1|Q2M2I8
	GULP1|Q9UBP9
	RIT2|Q99578
	AGAP1|Q9UPQ3
	RHOF|Q9HBH0
[Predicted cross-talk components between FGF1 and Leptin]
	PEAK1|Q9H792
	BUB1B|O60566
	TNS4|Q8IZW8
	CLK3|P49761
	CREB3L3|Q68CJ9
	BTC|P35070
	ANKRD42|Q8N9B4
	STK40|Q8N2I9
	SNCAIP|Q9Y6H5
	UHMK1|Q8TAS1
	CLIP3|Q96DZ5
	OSBP|P22059
	MAPK8IP1|Q9UQF2
	PINK1|Q9BXM7
	PLEKHB1|Q9UF11
	NEK1|Q96PY6
	DOCK11|Q5JSL3
	RHOV|Q96L33
	MAPKAPK3|Q16644
	INVS|Q9Y283
	CYTH2|Q99418
	CSNK2A2|P19784
	JDP2|Q8WYK2
	PLK1|P53350
	CAND2|O75155
	SNX16|P57768
	KANK2|Q63ZY3
	RPS6KA4|O75676
	CYTH1|Q15438
	SYMPK|Q92797
	CYTH4|Q9UIA0
	PLEKHB2|Q96CS7
	TRRAP|Q9Y4A5
	CLK1|P49759
	MAPKAPK5|Q8IW41
	OSBPL1A|Q9BXW6
	STK33|Q9BYT3
	TRPV2|Q9Y5S1
	CYTH3|O43739
	PXK|Q7Z7A4
	AKT3|Q9Y243
	SCYL2|Q6P3W7
	SGK071|Q8NE28
	GRK7|Q8WTQ7
	MIB2|Q96AX9
	PLEKHA3|Q9HB20
	NSMCE1|Q8WV22
	PPP1R27|Q86WC6
	AAK1|Q2M2I8
	GULP1|Q9UBP9
	RHOF|Q9HBH0
[Predicted cross-talk components between FGF1 and OSM]
	PEAK1|Q9H792
	BUB1B|O60566
	TNS4|Q8IZW8
	CLK3|P49761
	CREB3L3|Q68CJ9
	BTC|P35070
	ANKRD42|Q8N9B4
	STK40|Q8N2I9
	SNCAIP|Q9Y6H5
	UHMK1|Q8TAS1
	SPRR3|Q9UBC9
	CLIP3|Q96DZ5
	OSBP|P22059
	MAPK8IP1|Q9UQF2
	PINK1|Q9BXM7
	PLEKHB1|Q9UF11
	NEK1|Q96PY6
	EGR2|P11161
	DOCK11|Q5JSL3
	MAPKAPK3|Q16644
	INVS|Q9Y283
	AGAP3|Q96P47
	CYTH2|Q99418
	JDP2|Q8WYK2
	PLK1|P53350
	CAND2|O75155
	SNX16|P57768
	ZNF438|Q7Z4V0
	KANK2|Q63ZY3
	CYTH1|Q15438
	SCYL1|Q96KG9
	SYMPK|Q92797
	CYTH4|Q9UIA0
	WT1|P19544
	PLEKHB2|Q96CS7
	TRRAP|Q9Y4A5
	ZNF703|Q9H7S9
	CLK1|P49759
	MAPKAPK5|Q8IW41
	OSBPL1A|Q9BXW6
	STK33|Q9BYT3
	TRPV2|Q9Y5S1
	CYTH3|O43739
	PXK|Q7Z7A4
	AKT3|Q9Y243
	SCYL2|Q6P3W7
	SGK071|Q8NE28
	H2AFX|P16104
	CDK18|Q07002
	GRK7|Q8WTQ7
	MIB2|Q96AX9
	PLEKHA3|Q9HB20
	NSMCE1|Q8WV22
	PPP1R27|Q86WC6
	CDK13|Q14004
	GULP1|Q9UBP9
	RIT2|Q99578
	AGAP1|Q9UPQ3
[Predicted cross-talk components between FGF1 and Prolactin]
	PEX10|O60683
	PEAK1|Q9H792
	BUB1B|O60566
	TNS4|Q8IZW8
	CLK3|P49761
	CREB3L3|Q68CJ9
	BTC|P35070
	ANKRD42|Q8N9B4
	STK40|Q8N2I9
	SNCAIP|Q9Y6H5
	SYVN1|Q86TM6
	UHMK1|Q8TAS1
	CLIP3|Q96DZ5
	OSBP|P22059
	MAPK8IP1|Q9UQF2
	PINK1|Q9BXM7
	AMFR|Q9UKV5
	PLEKHB1|Q9UF11
	NEK1|Q96PY6
	DOCK11|Q5JSL3
	RHOV|Q96L33
	INVS|Q9Y283
	AGAP3|Q96P47
	CYTH2|Q99418
	JDP2|Q8WYK2
	PLK1|P53350
	CAND2|O75155
	SNX16|P57768
	KANK2|Q63ZY3
	CYTH1|Q15438
	SYMPK|Q92797
	CYTH4|Q9UIA0
	PLEKHB2|Q96CS7
	TRRAP|Q9Y4A5
	CLK1|P49759
	OSBPL1A|Q9BXW6
	STK33|Q9BYT3
	TRPV2|Q9Y5S1
	CYTH3|O43739
	PXK|Q7Z7A4
	AKT3|Q9Y243
	SCYL2|Q6P3W7
	SGK071|Q8NE28
	H2AFX|P16104
	GRK7|Q8WTQ7
	MIB2|Q96AX9
	PPP2CB|P62714
	PLEKHA3|Q9HB20
	MEX3B|Q6ZN04
	NSMCE1|Q8WV22
	PPP1R27|Q86WC6
	AAK1|Q2M2I8
	GULP1|Q9UBP9
	RIT2|Q99578
	AGAP1|Q9UPQ3
	RHOF|Q9HBH0
[Predicted cross-talk components between FGF1 and RAGE]
	PEAK1|Q9H792
	BUB1B|O60566
	TNS4|Q8IZW8
	CLK3|P49761
	CREB3L3|Q68CJ9
	BTC|P35070
	ANKRD42|Q8N9B4
	STK40|Q8N2I9
	SNCAIP|Q9Y6H5
	CLIP3|Q96DZ5
	OSBP|P22059
	MAPK8IP1|Q9UQF2
	PINK1|Q9BXM7
	PLEKHB1|Q9UF11
	NEK1|Q96PY6
	DOCK11|Q5JSL3
	RHOV|Q96L33
	INVS|Q9Y283
	AGAP3|Q96P47
	CYTH2|Q99418
	JDP2|Q8WYK2
	PLK1|P53350
	SNX16|P57768
	EXOSC3|Q9NQT5
	KANK2|Q63ZY3
	RPS6KA4|O75676
	CYTH1|Q15438
	SCYL1|Q96KG9
	SYMPK|Q92797
	CYTH4|Q9UIA0
	CCNO|P22674
	PLEKHB2|Q96CS7
	CLK1|P49759
	OSBPL1A|Q9BXW6
	STK33|Q9BYT3
	TRPV2|Q9Y5S1
	CYTH3|O43739
	AKT3|Q9Y243
	SCYL2|Q6P3W7
	SGK071|Q8NE28
	CDK18|Q07002
	GRK7|Q8WTQ7
	MIB2|Q96AX9
	CCNE2|O96020
	CCNA1|P78396
	PLEKHA3|Q9HB20
	NSMCE1|Q8WV22
	PPP1R27|Q86WC6
	CCNB3|Q8WWL7
	CDK13|Q14004
	GULP1|Q9UBP9
	RIT2|Q99578
	AGAP1|Q9UPQ3
	RHOF|Q9HBH0
[Predicted cross-talk components between FGF1 and RANKL]
	PEX10|O60683
	BUB1B|O60566
	CLK3|P49761
	CREB3L3|Q68CJ9
	ANKRD42|Q8N9B4
	STK40|Q8N2I9
	SNCAIP|Q9Y6H5
	SYVN1|Q86TM6
	CLIP3|Q96DZ5
	OSBP|P22059
	AMFR|Q9UKV5
	PLEKHB1|Q9UF11
	NEK1|Q96PY6
	DOCK11|Q5JSL3
	RHOV|Q96L33
	INVS|Q9Y283
	CYTH2|Q99418
	JDP2|Q8WYK2
	PLK1|P53350
	CAND2|O75155
	SNX16|P57768
	KANK2|Q63ZY3
	CYTH1|Q15438
	CYTH4|Q9UIA0
	PLEKHB2|Q96CS7
	TRRAP|Q9Y4A5
	CLK1|P49759
	OSBPL1A|Q9BXW6
	STK33|Q9BYT3
	TRPV2|Q9Y5S1
	CYTH3|O43739
	AKT3|Q9Y243
	SCYL2|Q6P3W7
	SGK071|Q8NE28
	MIB2|Q96AX9
	PLEKHA3|Q9HB20
	MEX3B|Q6ZN04
	PPP1R27|Q86WC6
	AAK1|Q2M2I8
	RHOF|Q9HBH0
[Predicted cross-talk components between FGF1 and TSH]
	BUB1B|O60566
	CLK3|P49761
	STK40|Q8N2I9
	OSBP|P22059
	MAPK8IP1|Q9UQF2
	PLEKHB1|Q9UF11
	NEK1|Q96PY6
	DOCK11|Q5JSL3
	RHOV|Q96L33
	MAPKAPK3|Q16644
	AGAP3|Q96P47
	CYTH2|Q99418
	PLK1|P53350
	CAND2|O75155
	RPS6KA4|O75676
	CYTH1|Q15438
	SCYL1|Q96KG9
	SYMPK|Q92797
	CYTH4|Q9UIA0
	CCNO|P22674
	PLEKHB2|Q96CS7
	TRRAP|Q9Y4A5
	CLK1|P49759
	MAPKAPK5|Q8IW41
	STK33|Q9BYT3
	CYTH3|O43739
	AKT3|Q9Y243
	SCYL2|Q6P3W7
	SGK071|Q8NE28
	CDK18|Q07002
	CCNE2|O96020
	CCNA1|P78396
	PLEKHA3|Q9HB20
	NSMCE1|Q8WV22
	CCNB3|Q8WWL7
	CDK13|Q14004
	AAK1|Q2M2I8
	GULP1|Q9UBP9
	RIT2|Q99578
	AGAP1|Q9UPQ3
	RHOF|Q9HBH0
[Predicted cross-talk components between FGF1 and TSLP]
	BUB1B|O60566
	PTPRN|Q16849
	TENM1|Q9UKZ4
	CLK3|P49761
	BTC|P35070
	ANKRD42|Q8N9B4
	RAD23A|P54725
	STK40|Q8N2I9
	SNCAIP|Q9Y6H5
	TENM4|Q6N022
	INPP5E|Q9NRR6
	CLIP3|Q96DZ5
	OSBP|P22059
	MAPK8IP1|Q9UQF2
	PLEKHB1|Q9UF11
	NEK1|Q96PY6
	DOCK11|Q5JSL3
	INVS|Q9Y283
	CYTH2|Q99418
	PLK1|P53350
	CAND2|O75155
	SNX16|P57768
	KANK2|Q63ZY3
	CYTH1|Q15438
	PTPRG|P23470
	CYTH4|Q9UIA0
	PLEKHB2|Q96CS7
	TRRAP|Q9Y4A5
	CLK1|P49759
	SYNJ2|O15056
	OSBPL1A|Q9BXW6
	TENM2|Q9NT68
	STK33|Q9BYT3
	TRPV2|Q9Y5S1
	CYTH3|O43739
	INPP5J|Q15735
	AKT3|Q9Y243
	SCYL2|Q6P3W7
	SGK071|Q8NE28
	PTPRZ1|P23471
	H2AFX|P16104
	MIB2|Q96AX9
	RELN|P78509
	PLEKHA3|Q9HB20
	PPP1R27|Q86WC6
	PTPRN2|Q92932
	PALD1|Q9ULE6
	GULP1|Q9UBP9
	SYNJ1|O43426
	AGAP1|Q9UPQ3
	INPP5K|Q9BT40
[Predicted cross-talk components between FGF1 and TWEAK]
	BUB1B|O60566
	INSC|Q1MX18
	CLK3|P49761
	CREB3L3|Q68CJ9
	ANKRD42|Q8N9B4
	STK40|Q8N2I9
	SNCAIP|Q9Y6H5
	UHMK1|Q8TAS1
	CLIP3|Q96DZ5
	OSBP|P22059
	PLEKHB1|Q9UF11
	NEK1|Q96PY6
	DOCK11|Q5JSL3
	RHOV|Q96L33
	INVS|Q9Y283
	CYTH2|Q99418
	JDP2|Q8WYK2
	PLK1|P53350
	SNX16|P57768
	KANK2|Q63ZY3
	KPNA7|A9QM74
	CYTH1|Q15438
	CYTH4|Q9UIA0
	PLEKHB2|Q96CS7
	CLK1|P49759
	OSBPL1A|Q9BXW6
	KPNA4|O00629
	STK33|Q9BYT3
	TRPV2|Q9Y5S1
	CYTH3|O43739
	PXK|Q7Z7A4
	AKT3|Q9Y243
	SCYL2|Q6P3W7
	SGK071|Q8NE28
	MIB2|Q96AX9
	PLEKHA3|Q9HB20
	PPP1R27|Q86WC6
	RHOF|Q9HBH0
[Predicted cross-talk components between FSH and Gastrin]
	PLA2G4C|Q9UP65
	FOXF2|Q12947
	SYTL2|Q9HCH5
	PLCL2|Q9UPR0
	FOXC2|Q99958
	RIMS1|Q86UR5
	MAP3K9|P80192
	FOXO6|A8MYZ6
	C2CD5|Q86YS7
	CLK3|P49761
	STK40|Q8N2I9
	FOXS1|O43638
	ZWILCH|Q9H900
	FOXE1|O00358
	SYT11|Q9BT88
	OSBP|P22059
	FOXN3|O00409
	FOXK1|P85037
	PLEKHB1|Q9UF11
	NEK1|Q96PY6
	DOCK11|Q5JSL3
	FOXP3|Q9BZS1
	AGAP3|Q96P47
	CYTH2|Q99418
	PLK1|P53350
	CAND2|O75155
	FOXF1|Q12946
	FOXP4|Q8IVH2
	PLCL1|Q15111
	PLCH2|O75038
	FOXP2|O15409
	FOXA2|Q9Y261
	CYTH1|Q15438
	SYMPK|Q92797
	CYTH4|Q9UIA0
	PLEKHB2|Q96CS7
	TRRAP|Q9Y4A5
	DOC2B|Q14184
	CLK1|P49759
	FOXM1|Q08050
	FOXD1|Q16676
	STK33|Q9BYT3
	CYTH3|O43739
	NFIL3|Q16649
	AKT3|Q9Y243
	SCYL2|Q6P3W7
	SGK071|Q8NE28
	FOXC1|Q12948
	PLEKHA3|Q9HB20
	NSMCE1|Q8WV22
	FOXP1|Q9H334
	STK17B|O94768
	AAK1|Q2M2I8
	SYTL3|Q4VX76
	DOC2A|Q14183
	RIT2|Q99578
	AGAP1|Q9UPQ3
	PLA2G4E|Q3MJ16
	FOXL2|P58012
	PLCZ1|Q86YW0
	SYT2|Q8N9I0
[Predicted cross-talk components between FSH and Ghrelin]
	FOXF2|Q12947
	SYTL2|Q9HCH5
	FOXC2|Q99958
	FOXO6|A8MYZ6
	C2CD5|Q86YS7
	CLK3|P49761
	CYP2R1|Q6VVX0
	STK40|Q8N2I9
	FOXS1|O43638
	CYP39A1|Q9NYL5
	FOXE1|O00358
	OSBP|P22059
	FOXN3|O00409
	CYP3A5|P20815
	FOXK1|P85037
	CYP2F1|P24903
	PLEKHB1|Q9UF11
	NEK1|Q96PY6
	DOCK11|Q5JSL3
	FOXP3|Q9BZS1
	CYP4F22|Q6NT55
	CYTH2|Q99418
	PLK1|P53350
	CAND2|O75155
	FOXF1|Q12946
	FOXP4|Q8IVH2
	CYP2E1|P05181
	CYP3A7|P24462
	FOXP2|O15409
	FOXA2|Q9Y261
	CYP2U1|Q7Z449
	CYTH1|Q15438
	SYMPK|Q92797
	CYTH4|Q9UIA0
	PLEKHB2|Q96CS7
	TRRAP|Q9Y4A5
	CLK1|P49759
	FOXM1|Q08050
	BRSK2|Q8IWQ3
	NEK2|P51955
	FOXD1|Q16676
	CYP2D6|P10635
	STK33|Q9BYT3
	CYTH3|O43739
	NFIL3|Q16649
	CYP4F11|Q9HBI6
	AKT3|Q9Y243
	BRSK1|Q8TDC3
	SCYL2|Q6P3W7
	SGK071|Q8NE28
	CYP4F8|P98187
	FOXC1|Q12948
	PLEKHA3|Q9HB20
	CYP2B6|P20813
	NSMCE1|Q8WV22
	CYP3A43|Q9HB55
	FOXP1|Q9H334
	CYP4F3|Q08477
	STK17B|O94768
	AAK1|Q2M2I8
	SYTL3|Q4VX76
	FOXL2|P58012
[Predicted cross-talk components between FSH and Hedgehog]
	STK40|Q8N2I9
	RGS8|P57771
	OSBP|P22059
	PLEKHB1|Q9UF11
	NEK1|Q96PY6
	DOCK11|Q5JSL3
	CYTH2|Q99418
	PLK1|P53350
	CYTH1|Q15438
	CYTH4|Q9UIA0
	PLEKHB2|Q96CS7
	STK33|Q9BYT3
	CYTH3|O43739
	AKT3|Q9Y243
	SCYL2|Q6P3W7
	PLEKHA3|Q9HB20
	RGS13|O14921
[Predicted cross-talk components between FSH and ID]
	SYTL2|Q9HCH5
	C2CD5|Q86YS7
	CLK3|P49761
	STK40|Q8N2I9
	OSBP|P22059
	PLEKHB1|Q9UF11
	NEK1|Q96PY6
	DOCK11|Q5JSL3
	CYTH2|Q99418
	PLK1|P53350
	CYTH1|Q15438
	SYMPK|Q92797
	CYTH4|Q9UIA0
	PLEKHB2|Q96CS7
	CLK1|P49759
	STK33|Q9BYT3
	CYTH3|O43739
	AKT3|Q9Y243
	SCYL2|Q6P3W7
	SGK071|Q8NE28
	PLEKHA3|Q9HB20
	NSMCE1|Q8WV22
	STK17B|O94768
	SYTL3|Q4VX76
[Predicted cross-talk components between FSH and Kit]
	FOXF2|Q12947
	SYTL2|Q9HCH5
	FOXC2|Q99958
	FOXO6|A8MYZ6
	C2CD5|Q86YS7
	CLK3|P49761
	STK40|Q8N2I9
	FOXS1|O43638
	FOXE1|O00358
	OSBP|P22059
	FOXN3|O00409
	FOXK1|P85037
	PLEKHB1|Q9UF11
	NEK1|Q96PY6
	DOCK11|Q5JSL3
	FOXP3|Q9BZS1
	AGAP3|Q96P47
	CYTH2|Q99418
	PLK1|P53350
	CAND2|O75155
	FOXF1|Q12946
	FOXP4|Q8IVH2
	FOXP2|O15409
	FOXA2|Q9Y261
	CYTH1|Q15438
	SYMPK|Q92797
	CYTH4|Q9UIA0
	PLEKHB2|Q96CS7
	TRRAP|Q9Y4A5
	CLK1|P49759
	FOXM1|Q08050
	FOXD1|Q16676
	STK33|Q9BYT3
	CYTH3|O43739
	AKT3|Q9Y243
	SCYL2|Q6P3W7
	SGK071|Q8NE28
	FOXC1|Q12948
	PLEKHA3|Q9HB20
	NSMCE1|Q8WV22
	FOXP1|Q9H334
	STK17B|O94768
	AAK1|Q2M2I8
	SYTL3|Q4VX76
	RIT2|Q99578
	AGAP1|Q9UPQ3
	FOXL2|P58012
[Predicted cross-talk components between FSH and Leptin]
	MAP3K9|P80192
	CLK3|P49761
	STK40|Q8N2I9
	ZWILCH|Q9H900
	OSBP|P22059
	PLEKHB1|Q9UF11
	NEK1|Q96PY6
	DOCK11|Q5JSL3
	CYTH2|Q99418
	PLK1|P53350
	CAND2|O75155
	HSPB9|Q9BQS6
	CYTH1|Q15438
	SYMPK|Q92797
	CYTH4|Q9UIA0
	PLEKHB2|Q96CS7
	TRRAP|Q9Y4A5
	CLK1|P49759
	HSPB8|Q9UJY1
	BRSK2|Q8IWQ3
	HSPB6|O14558
	NEK2|P51955
	STK33|Q9BYT3
	CYTH3|O43739
	NFIL3|Q16649
	AKT3|Q9Y243
	BRSK1|Q8TDC3
	SCYL2|Q6P3W7
	SGK071|Q8NE28
	PLEKHA3|Q9HB20
	NSMCE1|Q8WV22
	AAK1|Q2M2I8
[Predicted cross-talk components between FSH and OSM]
	SYTL2|Q9HCH5
	C2CD5|Q86YS7
	CLK3|P49761
	STK40|Q8N2I9
	OSBP|P22059
	PLEKHB1|Q9UF11
	NEK1|Q96PY6
	DOCK11|Q5JSL3
	AGAP3|Q96P47
	CYTH2|Q99418
	PLK1|P53350
	CAND2|O75155
	CYTH1|Q15438
	SYMPK|Q92797
	CYTH4|Q9UIA0
	PLEKHB2|Q96CS7
	TRRAP|Q9Y4A5
	CLK1|P49759
	STK33|Q9BYT3
	CYTH3|O43739
	NFIL3|Q16649
	AKT3|Q9Y243
	SCYL2|Q6P3W7
	SGK071|Q8NE28
	PLEKHA3|Q9HB20
	NSMCE1|Q8WV22
	STK17B|O94768
	SYTL3|Q4VX76
	RIT2|Q99578
	AGAP1|Q9UPQ3
[Predicted cross-talk components between FSH and Prolactin]
	FOXF2|Q12947
	SYTL2|Q9HCH5
	FOXC2|Q99958
	MAP3K9|P80192
	FOXO6|A8MYZ6
	C2CD5|Q86YS7
	CLK3|P49761
	STK40|Q8N2I9
	FOXS1|O43638
	ZWILCH|Q9H900
	FOXE1|O00358
	OSBP|P22059
	FOXN3|O00409
	FOXK1|P85037
	PLEKHB1|Q9UF11
	NEK1|Q96PY6
	DOCK11|Q5JSL3
	FOXP3|Q9BZS1
	AGAP3|Q96P47
	CYTH2|Q99418
	PLK1|P53350
	CAND2|O75155
	FOXF1|Q12946
	FOXP4|Q8IVH2
	FOXP2|O15409
	FOXA2|Q9Y261
	CYTH1|Q15438
	SYMPK|Q92797
	CYTH4|Q9UIA0
	PLEKHB2|Q96CS7
	TRRAP|Q9Y4A5
	CLK1|P49759
	FOXM1|Q08050
	FOXD1|Q16676
	STK33|Q9BYT3
	CYTH3|O43739
	AKT3|Q9Y243
	SCYL2|Q6P3W7
	SGK071|Q8NE28
	FOXC1|Q12948
	PLEKHA3|Q9HB20
	NSMCE1|Q8WV22
	FOXP1|Q9H334
	STK17B|O94768
	AAK1|Q2M2I8
	SYTL3|Q4VX76
	RIT2|Q99578
	AGAP1|Q9UPQ3
	FOXL2|P58012
[Predicted cross-talk components between FSH and RAGE]
	PLA2G4C|Q9UP65
	FOXF2|Q12947
	SYTL2|Q9HCH5
	PLCL2|Q9UPR0
	FOXC2|Q99958
	RIMS1|Q86UR5
	MAP3K9|P80192
	FOXO6|A8MYZ6
	C2CD5|Q86YS7
	CLK3|P49761
	STK40|Q8N2I9
	FOXS1|O43638
	ZWILCH|Q9H900
	FOXE1|O00358
	SYT11|Q9BT88
	OSBP|P22059
	FOXN3|O00409
	FOXK1|P85037
	PLEKHB1|Q9UF11
	NEK1|Q96PY6
	DOCK11|Q5JSL3
	FOXP3|Q9BZS1
	AGAP3|Q96P47
	CYTH2|Q99418
	PLK1|P53350
	FOXF1|Q12946
	FOXP4|Q8IVH2
	NPAS1|Q99742
	PLCL1|Q15111
	PLCH2|O75038
	FOXP2|O15409
	FOXA2|Q9Y261
	CYTH1|Q15438
	SYMPK|Q92797
	CYTH4|Q9UIA0
	SIM2|Q14190
	PLEKHB2|Q96CS7
	PER3|P56645
	DOC2B|Q14184
	CLK1|P49759
	FOXM1|Q08050
	NPAS3|Q8IXF0
	FOXD1|Q16676
	STK33|Q9BYT3
	CYTH3|O43739
	AKT3|Q9Y243
	SCYL2|Q6P3W7
	EPAS1|Q99814
	SGK071|Q8NE28
	FOXC1|Q12948
	PLEKHA3|Q9HB20
	NSMCE1|Q8WV22
	FOXP1|Q9H334
	STK17B|O94768
	SYTL3|Q4VX76
	PER1|O15534
	DOC2A|Q14183
	RIT2|Q99578
	PER2|O15055
	AGAP1|Q9UPQ3
	PLA2G4E|Q3MJ16
	FOXL2|P58012
	PLCZ1|Q86YW0
	SYT2|Q8N9I0
[Predicted cross-talk components between FSH and RANKL]
	MAP3K9|P80192
	CLK3|P49761
	STK40|Q8N2I9
	ZWILCH|Q9H900
	OSBP|P22059
	PLEKHB1|Q9UF11
	NEK1|Q96PY6
	DOCK11|Q5JSL3
	GRK5|P34947
	CYTH2|Q99418
	PLK1|P53350
	CAND2|O75155
	CYTH1|Q15438
	CYTH4|Q9UIA0
	PLEKHB2|Q96CS7
	TRRAP|Q9Y4A5
	CLK1|P49759
	BRSK2|Q8IWQ3
	NEK2|P51955
	STK33|Q9BYT3
	CYTH3|O43739
	NFIL3|Q16649
	AKT3|Q9Y243
	BRSK1|Q8TDC3
	SCYL2|Q6P3W7
	SGK071|Q8NE28
	PLEKHA3|Q9HB20
	AAK1|Q2M2I8
[Predicted cross-talk components between FSH and TSH]
	SYTL2|Q9HCH5
	C2CD5|Q86YS7
	CLK3|P49761
	STK40|Q8N2I9
	OSBP|P22059
	PLEKHB1|Q9UF11
	NEK1|Q96PY6
	DOCK11|Q5JSL3
	AGAP3|Q96P47
	CYTH2|Q99418
	PLK1|P53350
	CAND2|O75155
	CYTH1|Q15438
	SYMPK|Q92797
	CYTH4|Q9UIA0
	PLEKHB2|Q96CS7
	TRRAP|Q9Y4A5
	CLK1|P49759
	STK33|Q9BYT3
	CYTH3|O43739
	NFIL3|Q16649
	AKT3|Q9Y243
	SCYL2|Q6P3W7
	SGK071|Q8NE28
	PLEKHA3|Q9HB20
	NSMCE1|Q8WV22
	STK17B|O94768
	AAK1|Q2M2I8
	SYTL3|Q4VX76
	RIT2|Q99578
	AGAP1|Q9UPQ3
[Predicted cross-talk components between FSH and TSLP]
	FOXF2|Q12947
	SYTL2|Q9HCH5
	FOXC2|Q99958
	FOXO6|A8MYZ6
	C2CD5|Q86YS7
	CLK3|P49761
	STK40|Q8N2I9
	FOXS1|O43638
	FOXE1|O00358
	OSBP|P22059
	FOXN3|O00409
	FOXK1|P85037
	PLEKHB1|Q9UF11
	NEK1|Q96PY6
	DOCK11|Q5JSL3
	FOXP3|Q9BZS1
	CYTH2|Q99418
	PLK1|P53350
	CAND2|O75155
	FOXF1|Q12946
	FOXP4|Q8IVH2
	FOXP2|O15409
	FOXA2|Q9Y261
	CYTH1|Q15438
	CYTH4|Q9UIA0
	PLEKHB2|Q96CS7
	TRRAP|Q9Y4A5
	CLK1|P49759
	FOXM1|Q08050
	FOXD1|Q16676
	STK33|Q9BYT3
	CYTH3|O43739
	AKT3|Q9Y243
	SCYL2|Q6P3W7
	SGK071|Q8NE28
	FOXC1|Q12948
	PLEKHA3|Q9HB20
	CGB|P01233
	FOXP1|Q9H334
	STK17B|O94768
	SYTL3|Q4VX76
	AGAP1|Q9UPQ3
	FOXL2|P58012
[Predicted cross-talk components between FSH and TWEAK]
	CLK3|P49761
	STK40|Q8N2I9
	OSBP|P22059
	PLEKHB1|Q9UF11
	NEK1|Q96PY6
	DOCK11|Q5JSL3
	GRK5|P34947
	CYTH2|Q99418
	PLK1|P53350
	CYTH1|Q15438
	CYTH4|Q9UIA0
	PLEKHB2|Q96CS7
	CLK1|P49759
	STK33|Q9BYT3
	CYTH3|O43739
	AKT3|Q9Y243
	SCYL2|Q6P3W7
	SGK071|Q8NE28
	PLEKHA3|Q9HB20
	CGB|P01233
[Predicted cross-talk components between Gastrin and Ghrelin]
	PEAK1|Q9H792
	FOXF2|Q12947
	SYTL2|Q9HCH5
	FOXC2|Q99958
	TNS4|Q8IZW8
	FOXO6|A8MYZ6
	C2CD5|Q86YS7
	INSC|Q1MX18
	TRPV1|Q8NER1
	CLK3|P49761
	PPARA|Q07869
	ANKRD42|Q8N9B4
	BARD1|Q99728
	STK40|Q8N2I9
	FOXS1|O43638
	SNCAIP|Q9Y6H5
	UHMK1|Q8TAS1
	FOXE1|O00358
	ULK2|Q8IYT8
	NOS2|P35228
	PPARD|Q03181
	CLIP3|Q96DZ5
	OSBP|P22059
	ANKRD1|Q15327
	MAPK8IP1|Q9UQF2
	FOXN3|O00409
	FOXK1|P85037
	GABPB1|Q06547
	PINK1|Q9BXM7
	PLEKHB1|Q9UF11
	NEK1|Q96PY6
	DOCK11|Q5JSL3
	DGKE|P52429
	INVS|Q9Y283
	ULK1|O75385
	FOXP3|Q9BZS1
	CYTH2|Q99418
	PLK1|P53350
	CAND2|O75155
	SNX16|P57768
	FOXF1|Q12946
	FOXP4|Q8IVH2
	KANK2|Q63ZY3
	FOXP2|O15409
	FOXA2|Q9Y261
	KPNA7|A9QM74
	CYTH1|Q15438
	SYMPK|Q92797
	CYTH4|Q9UIA0
	GABPB2|Q8TAK5
	PLEKHB2|Q96CS7
	TRRAP|Q9Y4A5
	CLK1|P49759
	NDOR1|Q9UHB4
	FOXM1|Q08050
	OSBPL1A|Q9BXW6
	FOXD1|Q16676
	MIB1|Q86YT6
	KPNA4|O00629
	STK33|Q9BYT3
	TRPV2|Q9Y5S1
	CYTH3|O43739
	PXK|Q7Z7A4
	NFIL3|Q16649
	AKT3|Q9Y243
	DOCK9|Q9BZ29
	SCYL2|Q6P3W7
	SGK071|Q8NE28
	GRK7|Q8WTQ7
	MIB2|Q96AX9
	FOXC1|Q12948
	PLEKHA3|Q9HB20
	NSMCE1|Q8WV22
	PPP1R27|Q86WC6
	PKN3|Q6P5Z2
	FOXP1|Q9H334
	STK17B|O94768
	AAK1|Q2M2I8
	GULP1|Q9UBP9
	SYTL3|Q4VX76
	ANKRD27|Q96NW4
	FOXL2|P58012
	NR1I2|O75469
[Predicted cross-talk components between Gastrin and Hedgehog]
	INSC|Q1MX18
	STK40|Q8N2I9
	OSBP|P22059
	PLEKHB1|Q9UF11
	NEK1|Q96PY6
	DOCK11|Q5JSL3
	CYTH2|Q99418
	PLK1|P53350
	KPNA7|A9QM74
	CYTH1|Q15438
	CYTH4|Q9UIA0
	PLEKHB2|Q96CS7
	KPNA4|O00629
	STK33|Q9BYT3
	CYTH3|O43739
	AKT3|Q9Y243
	SCYL2|Q6P3W7
	PLEKHA3|Q9HB20
[Predicted cross-talk components between Gastrin and ID]
	SYTL2|Q9HCH5
	NEUROD4|Q9HD90
	NEUROD2|Q15784
	C2CD5|Q86YS7
	CLK3|P49761
	ANKRD42|Q8N9B4
	STK40|Q8N2I9
	SNCAIP|Q9Y6H5
	CLIP3|Q96DZ5
	OSBP|P22059
	PLEKHB1|Q9UF11
	NEK1|Q96PY6
	DOCK11|Q5JSL3
	INVS|Q9Y283
	CYTH2|Q99418
	PLK1|P53350
	SNX16|P57768
	KANK2|Q63ZY3
	CYTH1|Q15438
	SYMPK|Q92797
	CYTH4|Q9UIA0
	PLEKHB2|Q96CS7
	CLK1|P49759
	OSBPL1A|Q9BXW6
	STK33|Q9BYT3
	TRPV2|Q9Y5S1
	CYTH3|O43739
	AKT3|Q9Y243
	SCYL2|Q6P3W7
	SGK071|Q8NE28
	MIB2|Q96AX9
	PLEKHA3|Q9HB20
	NSMCE1|Q8WV22
	PPP1R27|Q86WC6
	STK17B|O94768
	SYTL3|Q4VX76
	BHLHE22|Q8NFJ8
[Predicted cross-talk components between Gastrin and Kit]
	FOXF2|Q12947
	SYTL2|Q9HCH5
	BUB1B|O60566
	FOXC2|Q99958
	TNS4|Q8IZW8
	FOXO6|A8MYZ6
	C2CD5|Q86YS7
	PAK4|O96013
	PTK7|Q13308
	CLK3|P49761
	CREB3L3|Q68CJ9
	STK40|Q8N2I9
	FOXS1|O43638
	UHMK1|Q8TAS1
	FOXE1|O00358
	OSBP|P22059
	MAPK8IP1|Q9UQF2
	FOXN3|O00409
	FOXK1|P85037
	PLEKHB1|Q9UF11
	NEK1|Q96PY6
	DOCK11|Q5JSL3
	RHOV|Q96L33
	FOXP3|Q9BZS1
	AGAP3|Q96P47
	CYTH2|Q99418
	JDP2|Q8WYK2
	PLK1|P53350
	CAND2|O75155
	FOXF1|Q12946
	FOXP4|Q8IVH2
	JAZF1|Q86VZ6
	FOXP2|O15409
	FOXA2|Q9Y261
	CYTH1|Q15438
	SYMPK|Q92797
	CYTH4|Q9UIA0
	PLEKHB2|Q96CS7
	TRRAP|Q9Y4A5
	PBK|Q96KB5
	PDGFRA|P16234
	FLT3|P36888
	CLK1|P49759
	FOXM1|Q08050
	PAK2|Q13177
	FOXD1|Q16676
	STK33|Q9BYT3
	PAK7|Q9P286
	CYTH3|O43739
	PXK|Q7Z7A4
	AKT3|Q9Y243
	SCYL2|Q6P3W7
	SGK071|Q8NE28
	H2AFX|P16104
	FOXC1|Q12948
	PLEKHA3|Q9HB20
	RASD1|Q9Y272
	NSMCE1|Q8WV22
	FOXP1|Q9H334
	STK17B|O94768
	AAK1|Q2M2I8
	GULP1|Q9UBP9
	SYTL3|Q4VX76
	RIT2|Q99578
	AGAP1|Q9UPQ3
	FOXL2|P58012
	DSTYK|Q6XUX3
	RHOF|Q9HBH0
[Predicted cross-talk components between Gastrin and Leptin]
	GOLGA3|Q08378
	PEAK1|Q9H792
	BUB1B|O60566
	TNS4|Q8IZW8
	MAP3K9|P80192
	PTK7|Q13308
	TRPV1|Q8NER1
	CLK3|P49761
	MAN2A1|Q16706
	CREB3L3|Q68CJ9
	ANKRD42|Q8N9B4
	ZNF488|Q96MN9
	BARD1|Q99728
	STK40|Q8N2I9
	KLF13|Q9Y2Y9
	ZWILCH|Q9H900
	SNCAIP|Q9Y6H5
	UHMK1|Q8TAS1
	ULK2|Q8IYT8
	NOS2|P35228
	CLIP3|Q96DZ5
	OSBP|P22059
	ANKRD1|Q15327
	MAPK8IP1|Q9UQF2
	GABPB1|Q06547
	PINK1|Q9BXM7
	CDC42BPG|Q6DT37
	PLEKHB1|Q9UF11
	NEK1|Q96PY6
	DOCK11|Q5JSL3
	RHOV|Q96L33
	INVS|Q9Y283
	ULK1|O75385
	ZBTB33|Q86T24
	CYTH2|Q99418
	JDP2|Q8WYK2
	PLK1|P53350
	CAND2|O75155
	SNX16|P57768
	JAZF1|Q86VZ6
	ZFP42|Q96MM3
	STK38L|Q9Y2H1
	KANK2|Q63ZY3
	CARD10|Q9BWT7
	CYTH1|Q15438
	SYMPK|Q92797
	CYTH4|Q9UIA0
	GABPB2|Q8TAK5
	PLEKHB2|Q96CS7
	TRRAP|Q9Y4A5
	PBK|Q96KB5
	CLK1|P49759
	NDOR1|Q9UHB4
	OSBPL1A|Q9BXW6
	CARD9|Q9H257
	MIB1|Q86YT6
	STK33|Q9BYT3
	TRPV2|Q9Y5S1
	CYTH3|O43739
	CDC42BPB|Q9Y5S2
	PXK|Q7Z7A4
	NFIL3|Q16649
	AKT3|Q9Y243
	DOCK9|Q9BZ29
	SCYL2|Q6P3W7
	MAST1|Q9Y2H9
	MAST2|Q6P0Q8
	SGK071|Q8NE28
	GRK7|Q8WTQ7
	MIB2|Q96AX9
	PLEKHA3|Q9HB20
	RASD1|Q9Y272
	NSMCE1|Q8WV22
	PPP1R27|Q86WC6
	PKN3|Q6P5Z2
	AAK1|Q2M2I8
	GULP1|Q9UBP9
	ANKRD27|Q96NW4
	DSTYK|Q6XUX3
	RHOF|Q9HBH0
	CDC42BPA|Q5VT25
[Predicted cross-talk components between Gastrin and OSM]
	PEAK1|Q9H792
	LIMA1|Q9UHB6
	SYTL2|Q9HCH5
	BUB1B|O60566
	TNS4|Q8IZW8
	C2CD5|Q86YS7
	PTK7|Q13308
	TRPV1|Q8NER1
	LHX8|Q68G74
	CLK3|P49761
	CREB3L3|Q68CJ9
	ANKRD42|Q8N9B4
	BARD1|Q99728
	STK40|Q8N2I9
	PDLIM7|Q9NR12
	SNCAIP|Q9Y6H5
	UHMK1|Q8TAS1
	SPRR3|Q9UBC9
	CLIP3|Q96DZ5
	OSBP|P22059
	ANKRD1|Q15327
	MAPK8IP1|Q9UQF2
	GABPB1|Q06547
	PINK1|Q9BXM7
	PLEKHB1|Q9UF11
	NEK1|Q96PY6
	EGR2|P11161
	DOCK11|Q5JSL3
	INVS|Q9Y283
	AGAP3|Q96P47
	ABLIM1|O14639
	CYTH2|Q99418
	JDP2|Q8WYK2
	LDB3|O75112
	PLK1|P53350
	CAND2|O75155
	SNX16|P57768
	ZNF438|Q7Z4V0
	JAZF1|Q86VZ6
	KANK2|Q63ZY3
	SCYL3|Q8IZE3
	CYTH1|Q15438
	SYMPK|Q92797
	CYTH4|Q9UIA0
	GABPB2|Q8TAK5
	WT1|P19544
	PLEKHB2|Q96CS7
	LHX9|Q9NQ69
	TRRAP|Q9Y4A5
	PBK|Q96KB5
	ZNF703|Q9H7S9
	CLK1|P49759
	OSBPL1A|Q9BXW6
	LMO1|P25800
	MIB1|Q86YT6
	STK33|Q9BYT3
	PRICKLE4|Q2TBC4
	TRPV2|Q9Y5S1
	CYTH3|O43739
	PXK|Q7Z7A4
	NFIL3|Q16649
	AKT3|Q9Y243
	DOCK9|Q9BZ29
	SCYL2|Q6P3W7
	SGK071|Q8NE28
	H2AFX|P16104
	GRK7|Q8WTQ7
	MIB2|Q96AX9
	PLEKHA3|Q9HB20
	NSMCE1|Q8WV22
	PPP1R27|Q86WC6
	PKN3|Q6P5Z2
	STK17B|O94768
	GULP1|Q9UBP9
	SYTL3|Q4VX76
	ANKRD27|Q96NW4
	LHX2|P50458
	HSCB|Q8IWL3
	RIT2|Q99578
	AGAP1|Q9UPQ3
	DSTYK|Q6XUX3
	LMX1B|O60663
	LIMS2|Q7Z4I7
[Predicted cross-talk components between Gastrin and Prolactin]
	PEAK1|Q9H792
	FOXF2|Q12947
	LIMA1|Q9UHB6
	SYTL2|Q9HCH5
	BUB1B|O60566
	FOXC2|Q99958
	TNS4|Q8IZW8
	MAP3K9|P80192
	FOXO6|A8MYZ6
	C2CD5|Q86YS7
	PAK4|O96013
	PTK7|Q13308
	TRPV1|Q8NER1
	LHX8|Q68G74
	CLK3|P49761
	CREB3L3|Q68CJ9
	ANKRD42|Q8N9B4
	BARD1|Q99728
	STK40|Q8N2I9
	FOXS1|O43638
	PDLIM7|Q9NR12
	ZWILCH|Q9H900
	SNCAIP|Q9Y6H5
	UHMK1|Q8TAS1
	FOXE1|O00358
	CLIP3|Q96DZ5
	OSBP|P22059
	ANKRD1|Q15327
	MAPK8IP1|Q9UQF2
	FOXN3|O00409
	FOXK1|P85037
	GABPB1|Q06547
	PINK1|Q9BXM7
	PLEKHB1|Q9UF11
	NEK1|Q96PY6
	DOCK11|Q5JSL3
	RHOV|Q96L33
	INVS|Q9Y283
	FOXP3|Q9BZS1
	AGAP3|Q96P47
	ABLIM1|O14639
	CYTH2|Q99418
	JDP2|Q8WYK2
	LDB3|O75112
	PLK1|P53350
	CAND2|O75155
	SNX16|P57768
	FOXF1|Q12946
	FOXP4|Q8IVH2
	KANK2|Q63ZY3
	FOXP2|O15409
	FOXA2|Q9Y261
	CYTH1|Q15438
	SYMPK|Q92797
	CYTH4|Q9UIA0
	GABPB2|Q8TAK5
	PLEKHB2|Q96CS7
	LHX9|Q9NQ69
	TRRAP|Q9Y4A5
	PBK|Q96KB5
	CLK1|P49759
	FOXM1|Q08050
	PAK2|Q13177
	OSBPL1A|Q9BXW6
	FOXD1|Q16676
	LMO1|P25800
	MIB1|Q86YT6
	STK33|Q9BYT3
	PRICKLE4|Q2TBC4
	PAK7|Q9P286
	TRPV2|Q9Y5S1
	CYTH3|O43739
	PXK|Q7Z7A4
	AKT3|Q9Y243
	DOCK9|Q9BZ29
	SCYL2|Q6P3W7
	SGK071|Q8NE28
	H2AFX|P16104
	GRK7|Q8WTQ7
	SNRPD3|P62318
	MIB2|Q96AX9
	FOXC1|Q12948
	PLEKHA3|Q9HB20
	MUC4|Q99102
	NSMCE1|Q8WV22
	PPP1R27|Q86WC6
	PKN3|Q6P5Z2
	FOXP1|Q9H334
	STK17B|O94768
	AAK1|Q2M2I8
	GULP1|Q9UBP9
	SYTL3|Q4VX76
	ANKRD27|Q96NW4
	LHX2|P50458
	HSCB|Q8IWL3
	RIT2|Q99578
	AGAP1|Q9UPQ3
	FOXL2|P58012
	DSTYK|Q6XUX3
	LMX1B|O60663
	RHOF|Q9HBH0
	LIMS2|Q7Z4I7
[Predicted cross-talk components between Gastrin and RAGE]
	GOLGA3|Q08378
	PEAK1|Q9H792
	PLA2G4C|Q9UP65
	FOXF2|Q12947
	SYTL2|Q9HCH5
	PLCL2|Q9UPR0
	BUB1B|O60566
	FOXC2|Q99958
	RIMS1|Q86UR5
	TNS4|Q8IZW8
	MAP3K9|P80192
	FOXO6|A8MYZ6
	C2CD5|Q86YS7
	PTK7|Q13308
	TRPV1|Q8NER1
	CLK3|P49761
	MAN2A1|Q16706
	CREB3L3|Q68CJ9
	ANKRD42|Q8N9B4
	ZNF488|Q96MN9
	BARD1|Q99728
	STK40|Q8N2I9
	KLF13|Q9Y2Y9
	FOXS1|O43638
	ZWILCH|Q9H900
	SNCAIP|Q9Y6H5
	FOXE1|O00358
	ULK2|Q8IYT8
	NOS2|P35228
	SYT11|Q9BT88
	CLIP3|Q96DZ5
	OSBP|P22059
	ANKRD1|Q15327
	MAPK8IP1|Q9UQF2
	FOXN3|O00409
	FOXK1|P85037
	GABPB1|Q06547
	PINK1|Q9BXM7
	CDC42BPG|Q6DT37
	PLEKHB1|Q9UF11
	NEK1|Q96PY6
	DOCK11|Q5JSL3
	RHOV|Q96L33
	INVS|Q9Y283
	ULK1|O75385
	ZBTB33|Q86T24
	FOXP3|Q9BZS1
	AGAP3|Q96P47
	CYTH2|Q99418
	JDP2|Q8WYK2
	PLK1|P53350
	SNX16|P57768
	FOXF1|Q12946
	FOXP4|Q8IVH2
	PLCL1|Q15111
	JAZF1|Q86VZ6
	ZFP42|Q96MM3
	STK38L|Q9Y2H1
	PIFO|Q8TCI5
	KANK2|Q63ZY3
	PLCH2|O75038
	FOXP2|O15409
	FOXA2|Q9Y261
	CARD10|Q9BWT7
	CYTH1|Q15438
	SYMPK|Q92797
	CYTH4|Q9UIA0
	GABPB2|Q8TAK5
	PLEKHB2|Q96CS7
	PBK|Q96KB5
	DOC2B|Q14184
	CLK1|P49759
	NDOR1|Q9UHB4
	FOXM1|Q08050
	OSBPL1A|Q9BXW6
	CARD9|Q9H257
	FOXD1|Q16676
	MIB1|Q86YT6
	STK33|Q9BYT3
	TRPV2|Q9Y5S1
	CYTH3|O43739
	CDC42BPB|Q9Y5S2
	AKT3|Q9Y243
	DOCK9|Q9BZ29
	SCYL2|Q6P3W7
	MAST1|Q9Y2H9
	MAST2|Q6P0Q8
	SGK071|Q8NE28
	GRK7|Q8WTQ7
	MIB2|Q96AX9
	FOXC1|Q12948
	PLEKHA3|Q9HB20
	RASD1|Q9Y272
	NSMCE1|Q8WV22
	PPP1R27|Q86WC6
	FOXP1|Q9H334
	STK17B|O94768
	GULP1|Q9UBP9
	SYTL3|Q4VX76
	ANKRD27|Q96NW4
	DOC2A|Q14183
	RIT2|Q99578
	AGAP1|Q9UPQ3
	PLA2G4E|Q3MJ16
	FOXL2|P58012
	DSTYK|Q6XUX3
	RHOF|Q9HBH0
	PLCZ1|Q86YW0
	SYT2|Q8N9I0
	CDC42BPA|Q5VT25
[Predicted cross-talk components between Gastrin and RANKL]
	BUB1B|O60566
	MAP3K9|P80192
	TRPV1|Q8NER1
	CLK3|P49761
	CREB3L3|Q68CJ9
	ANKRD42|Q8N9B4
	BARD1|Q99728
	STK40|Q8N2I9
	ZWILCH|Q9H900
	SNCAIP|Q9Y6H5
	ULK2|Q8IYT8
	CLIP3|Q96DZ5
	OSBP|P22059
	ANKRD1|Q15327
	GABPB1|Q06547
	PLEKHB1|Q9UF11
	NEK1|Q96PY6
	DOCK11|Q5JSL3
	RHOV|Q96L33
	INVS|Q9Y283
	ULK1|O75385
	CYTH2|Q99418
	JDP2|Q8WYK2
	PLK1|P53350
	CAND2|O75155
	SNX16|P57768
	JAZF1|Q86VZ6
	KANK2|Q63ZY3
	CYTH1|Q15438
	CYTH4|Q9UIA0
	GABPB2|Q8TAK5
	PLEKHB2|Q96CS7
	TRRAP|Q9Y4A5
	CLK1|P49759
	OSBPL1A|Q9BXW6
	MIB1|Q86YT6
	STK33|Q9BYT3
	TRPV2|Q9Y5S1
	CYTH3|O43739
	NFIL3|Q16649
	AKT3|Q9Y243
	SCYL2|Q6P3W7
	SGK071|Q8NE28
	MIB2|Q96AX9
	PLEKHA3|Q9HB20
	RASD1|Q9Y272
	PPP1R27|Q86WC6
	AAK1|Q2M2I8
	ANKRD27|Q96NW4
	RHOF|Q9HBH0
[Predicted cross-talk components between Gastrin and TSH]
	SYTL2|Q9HCH5
	BUB1B|O60566
	C2CD5|Q86YS7
	PTK7|Q13308
	TRPV1|Q8NER1
	CLK3|P49761
	BARD1|Q99728
	STK40|Q8N2I9
	ULK2|Q8IYT8
	OSBP|P22059
	ANKRD1|Q15327
	MAPK8IP1|Q9UQF2
	GABPB1|Q06547
	PLEKHB1|Q9UF11
	NEK1|Q96PY6
	DOCK11|Q5JSL3
	RHOV|Q96L33
	ULK1|O75385
	AGAP3|Q96P47
	CYTH2|Q99418
	PLK1|P53350
	CAND2|O75155
	JAZF1|Q86VZ6
	CYTH1|Q15438
	SYMPK|Q92797
	CYTH4|Q9UIA0
	GABPB2|Q8TAK5
	PLEKHB2|Q96CS7
	TRRAP|Q9Y4A5
	PBK|Q96KB5
	CLK1|P49759
	MIB1|Q86YT6
	STK33|Q9BYT3
	CYTH3|O43739
	NFIL3|Q16649
	AKT3|Q9Y243
	SCYL2|Q6P3W7
	SGK071|Q8NE28
	PLEKHA3|Q9HB20
	NSMCE1|Q8WV22
	STK17B|O94768
	AAK1|Q2M2I8
	GULP1|Q9UBP9
	SYTL3|Q4VX76
	ANKRD27|Q96NW4
	RIT2|Q99578
	AGAP1|Q9UPQ3
	DSTYK|Q6XUX3
	RHOF|Q9HBH0
[Predicted cross-talk components between Gastrin and TSLP]
	FOXF2|Q12947
	LIMA1|Q9UHB6
	SYTL2|Q9HCH5
	BUB1B|O60566
	FOXC2|Q99958
	FOXO6|A8MYZ6
	C2CD5|Q86YS7
	PTK7|Q13308
	TRPV1|Q8NER1
	LHX8|Q68G74
	CLK3|P49761
	ANKRD42|Q8N9B4
	BARD1|Q99728
	STK40|Q8N2I9
	FOXS1|O43638
	PDLIM7|Q9NR12
	SNCAIP|Q9Y6H5
	FOXE1|O00358
	CLIP3|Q96DZ5
	OSBP|P22059
	ANKRD1|Q15327
	MAPK8IP1|Q9UQF2
	FOXN3|O00409
	FOXK1|P85037
	GABPB1|Q06547
	PLEKHB1|Q9UF11
	NEK1|Q96PY6
	DOCK11|Q5JSL3
	INVS|Q9Y283
	FOXP3|Q9BZS1
	ABLIM1|O14639
	CYTH2|Q99418
	LDB3|O75112
	PLK1|P53350
	CAND2|O75155
	SNX16|P57768
	FOXF1|Q12946
	FOXP4|Q8IVH2
	JAZF1|Q86VZ6
	KANK2|Q63ZY3
	FOXP2|O15409
	FOXA2|Q9Y261
	CYTH1|Q15438
	CYTH4|Q9UIA0
	GABPB2|Q8TAK5
	PLEKHB2|Q96CS7
	LHX9|Q9NQ69
	TRRAP|Q9Y4A5
	PBK|Q96KB5
	CLK1|P49759
	FOXM1|Q08050
	OSBPL1A|Q9BXW6
	FOXD1|Q16676
	LMO1|P25800
	MIB1|Q86YT6
	STK33|Q9BYT3
	PRICKLE4|Q2TBC4
	TRPV2|Q9Y5S1
	CYTH3|O43739
	AKT3|Q9Y243
	SCYL2|Q6P3W7
	SGK071|Q8NE28
	H2AFX|P16104
	MIB2|Q96AX9
	FOXC1|Q12948
	PLEKHA3|Q9HB20
	PPP1R27|Q86WC6
	FOXP1|Q9H334
	STK17B|O94768
	GULP1|Q9UBP9
	SYTL3|Q4VX76
	ANKRD27|Q96NW4
	LHX2|P50458
	HSCB|Q8IWL3
	AGAP1|Q9UPQ3
	FOXL2|P58012
	DSTYK|Q6XUX3
	LMX1B|O60663
	LIMS2|Q7Z4I7
[Predicted cross-talk components between Gastrin and TWEAK]
	BUB1B|O60566
	INSC|Q1MX18
	TRPV1|Q8NER1
	CLK3|P49761
	CREB3L3|Q68CJ9
	ANKRD42|Q8N9B4
	BARD1|Q99728
	STK40|Q8N2I9
	SNCAIP|Q9Y6H5
	UHMK1|Q8TAS1
	ULK2|Q8IYT8
	CLIP3|Q96DZ5
	OSBP|P22059
	ANKRD1|Q15327
	GABPB1|Q06547
	PLEKHB1|Q9UF11
	NEK1|Q96PY6
	DOCK11|Q5JSL3
	RHOV|Q96L33
	INVS|Q9Y283
	ULK1|O75385
	CYTH2|Q99418
	JDP2|Q8WYK2
	PLK1|P53350
	SNX16|P57768
	KANK2|Q63ZY3
	KPNA7|A9QM74
	CYTH1|Q15438
	CYTH4|Q9UIA0
	GABPB2|Q8TAK5
	PLEKHB2|Q96CS7
	CLK1|P49759
	OSBPL1A|Q9BXW6
	MIB1|Q86YT6
	KPNA4|O00629
	STK33|Q9BYT3
	TRPV2|Q9Y5S1
	CYTH3|O43739
	PXK|Q7Z7A4
	AKT3|Q9Y243
	SCYL2|Q6P3W7
	SGK071|Q8NE28
	MIB2|Q96AX9
	PLEKHA3|Q9HB20
	PPP1R27|Q86WC6
	ANKRD27|Q96NW4
	RHOF|Q9HBH0
[Predicted cross-talk components between Ghrelin and Hedgehog]
	INSC|Q1MX18
	STK40|Q8N2I9
	OSBP|P22059
	PLEKHB1|Q9UF11
	NEK1|Q96PY6
	DOCK11|Q5JSL3
	CYTH2|Q99418
	PLK1|P53350
	KPNA7|A9QM74
	CYTH1|Q15438
	CYTH4|Q9UIA0
	PLEKHB2|Q96CS7
	KPNA4|O00629
	STK33|Q9BYT3
	CYTH3|O43739
	AKT3|Q9Y243
	SCYL2|Q6P3W7
	PLEKHA3|Q9HB20
[Predicted cross-talk components between Ghrelin and ID]
	SYTL2|Q9HCH5
	C2CD5|Q86YS7
	CLK3|P49761
	ANKRD42|Q8N9B4
	STK40|Q8N2I9
	SNCAIP|Q9Y6H5
	CLIP3|Q96DZ5
	OSBP|P22059
	PLEKHB1|Q9UF11
	NEK1|Q96PY6
	DOCK11|Q5JSL3
	INVS|Q9Y283
	CYTH2|Q99418
	PLK1|P53350
	SNX16|P57768
	KANK2|Q63ZY3
	CYTH1|Q15438
	SYMPK|Q92797
	CYTH4|Q9UIA0
	PLEKHB2|Q96CS7
	CLK1|P49759
	OSBPL1A|Q9BXW6
	STK33|Q9BYT3
	TRPV2|Q9Y5S1
	CYTH3|O43739
	AKT3|Q9Y243
	SCYL2|Q6P3W7
	SGK071|Q8NE28
	MIB2|Q96AX9
	PLEKHA3|Q9HB20
	NSMCE1|Q8WV22
	PPP1R27|Q86WC6
	STK17B|O94768
	SYTL3|Q4VX76
[Predicted cross-talk components between Ghrelin and Kit]
	AURKC|Q9UQB9
	FOXF2|Q12947
	SYTL2|Q9HCH5
	FOXC2|Q99958
	TNS4|Q8IZW8
	FOXO6|A8MYZ6
	C2CD5|Q86YS7
	DOK7|Q18PE1
	CLK3|P49761
	STK40|Q8N2I9
	FOXS1|O43638
	AURKB|Q96GD4
	UHMK1|Q8TAS1
	LRTOMT|Q8WZ04
	FOXE1|O00358
	OSBP|P22059
	MAPK8IP1|Q9UQF2
	FOXN3|O00409
	FOXK1|P85037
	PLEKHB1|Q9UF11
	NEK1|Q96PY6
	DOCK11|Q5JSL3
	FOXP3|Q9BZS1
	CYTH2|Q99418
	PLK1|P53350
	CAND2|O75155
	FOXF1|Q12946
	FOXP4|Q8IVH2
	FOXP2|O15409
	FOXA2|Q9Y261
	CYTH1|Q15438
	SYMPK|Q92797
	CYTH4|Q9UIA0
	STK16|O75716
	PLK3|Q9H4B4
	PLEKHB2|Q96CS7
	TRRAP|Q9Y4A5
	CLK1|P49759
	FOXM1|Q08050
	FOXD1|Q16676
	STK33|Q9BYT3
	BUB1|O43683
	CYTH3|O43739
	PXK|Q7Z7A4
	AKT3|Q9Y243
	SCYL2|Q6P3W7
	SGK071|Q8NE28
	MAK|P20794
	AURKA|O14965
	FOXC1|Q12948
	PLEKHA3|Q9HB20
	NSMCE1|Q8WV22
	FOXP1|Q9H334
	STK17B|O94768
	AAK1|Q2M2I8
	GULP1|Q9UBP9
	SYTL3|Q4VX76
	PLK2|Q9NYY3
	FOXL2|P58012
[Predicted cross-talk components between Ghrelin and Leptin]
	PEAK1|Q9H792
	PIM2|Q9P1W9
	TNS4|Q8IZW8
	TRPV1|Q8NER1
	CLK3|P49761
	ANKRD42|Q8N9B4
	BARD1|Q99728
	STK40|Q8N2I9
	SNCAIP|Q9Y6H5
	UHMK1|Q8TAS1
	ULK2|Q8IYT8
	NOS2|P35228
	CLIP3|Q96DZ5
	OSBP|P22059
	ANKRD1|Q15327
	MAPK8IP1|Q9UQF2
	GABPB1|Q06547
	PINK1|Q9BXM7
	MELK|Q14680
	PLEKHB1|Q9UF11
	NEK1|Q96PY6
	DOCK11|Q5JSL3
	S72L2_HUMAN|A8MSY0
	INVS|Q9Y283
	ULK1|O75385
	PIM1|P11309
	CYTH2|Q99418
	CTR9|Q6PD62
	PLK1|P53350
	CAND2|O75155
	SNX16|P57768
	KANK2|Q63ZY3
	RIMKLA|Q8IXN7
	NUAK1|O60285
	PIK3R4|Q99570
	CYTH1|Q15438
	SYMPK|Q92797
	CYTH4|Q9UIA0
	GABPB2|Q8TAK5
	PLEKHB2|Q96CS7
	TRRAP|Q9Y4A5
	CLK1|P49759
	PIM3|Q86V86
	NDOR1|Q9UHB4
	BRSK2|Q8IWQ3
	OSBPL1A|Q9BXW6
	NEK2|P51955
	MIB1|Q86YT6
	PASK|Q96RG2
	STK33|Q9BYT3
	TRPV2|Q9Y5S1
	BUB1|O43683
	CYTH3|O43739
	PXK|Q7Z7A4
	NFIL3|Q16649
	AKT3|Q9Y243
	DOCK9|Q9BZ29
	BRSK1|Q8TDC3
	SCYL2|Q6P3W7
	SGK071|Q8NE28
	MAK|P20794
	GRK7|Q8WTQ7
	MIB2|Q96AX9
	PLEKHA3|Q9HB20
	NEK9|Q8TD19
	NSMCE1|Q8WV22
	PPP1R27|Q86WC6
	PKN3|Q6P5Z2
	S72L1_HUMAN|A6NK39
	AAK1|Q2M2I8
	GULP1|Q9UBP9
	ANKRD27|Q96NW4
	PCCA|P05165
[Predicted cross-talk components between Ghrelin and OSM]
	PEAK1|Q9H792
	SYTL2|Q9HCH5
	TNS4|Q8IZW8
	C2CD5|Q86YS7
	TRPV1|Q8NER1
	CLK3|P49761
	ANKRD42|Q8N9B4
	BARD1|Q99728
	STK40|Q8N2I9
	SNCAIP|Q9Y6H5
	UHMK1|Q8TAS1
	CLIP3|Q96DZ5
	OSBP|P22059
	ANKRD1|Q15327
	MAPK8IP1|Q9UQF2
	GABPB1|Q06547
	PINK1|Q9BXM7
	PLEKHB1|Q9UF11
	NEK1|Q96PY6
	DOCK11|Q5JSL3
	INVS|Q9Y283
	CYTH2|Q99418
	PLK1|P53350
	CAND2|O75155
	SNX16|P57768
	KANK2|Q63ZY3
	CYTH1|Q15438
	SYMPK|Q92797
	CYTH4|Q9UIA0
	GABPB2|Q8TAK5
	PLEKHB2|Q96CS7
	TRRAP|Q9Y4A5
	PYGL|P06737
	CLK1|P49759
	OSBPL1A|Q9BXW6
	MIB1|Q86YT6
	STK33|Q9BYT3
	TRPV2|Q9Y5S1
	BUB1|O43683
	CYTH3|O43739
	PXK|Q7Z7A4
	NFIL3|Q16649
	AKT3|Q9Y243
	DOCK9|Q9BZ29
	SCYL2|Q6P3W7
	SGK071|Q8NE28
	GRK7|Q8WTQ7
	MIB2|Q96AX9
	PLEKHA3|Q9HB20
	NEK9|Q8TD19
	NSMCE1|Q8WV22
	PPP1R27|Q86WC6
	PKN3|Q6P5Z2
	STK17B|O94768
	GULP1|Q9UBP9
	SYTL3|Q4VX76
	ANKRD27|Q96NW4
[Predicted cross-talk components between Ghrelin and Prolactin]
	PEAK1|Q9H792
	FOXF2|Q12947
	SYTL2|Q9HCH5
	FOXC2|Q99958
	TNS4|Q8IZW8
	FOXO6|A8MYZ6
	C2CD5|Q86YS7
	TRPV1|Q8NER1
	CLK3|P49761
	ANKRD42|Q8N9B4
	BARD1|Q99728
	STK40|Q8N2I9
	FOXS1|O43638
	SNCAIP|Q9Y6H5
	UHMK1|Q8TAS1
	LRTOMT|Q8WZ04
	FOXE1|O00358
	PI4KB|Q9UBF8
	CLIP3|Q96DZ5
	OSBP|P22059
	ANKRD1|Q15327
	MAPK8IP1|Q9UQF2
	FOXN3|O00409
	FOXK1|P85037
	GABPB1|Q06547
	PINK1|Q9BXM7
	PLEKHB1|Q9UF11
	NEK1|Q96PY6
	DOCK11|Q5JSL3
	INVS|Q9Y283
	FOXP3|Q9BZS1
	PIK3C3|Q8NEB9
	CYTH2|Q99418
	PLK1|P53350
	CAND2|O75155
	SNX16|P57768
	FOXF1|Q12946
	FOXP4|Q8IVH2
	KANK2|Q63ZY3
	FOXP2|O15409
	FOXA2|Q9Y261
	CYTH1|Q15438
	SYMPK|Q92797
	CYTH4|Q9UIA0
	GABPB2|Q8TAK5
	PLEKHB2|Q96CS7
	TRRAP|Q9Y4A5
	CLK1|P49759
	FOXM1|Q08050
	OSBPL1A|Q9BXW6
	FOXD1|Q16676
	MIB1|Q86YT6
	STK33|Q9BYT3
	TRPV2|Q9Y5S1
	BUB1|O43683
	CYTH3|O43739
	PXK|Q7Z7A4
	AKT3|Q9Y243
	DOCK9|Q9BZ29
	SCYL2|Q6P3W7
	SGK071|Q8NE28
	GRK7|Q8WTQ7
	PRKDC|P78527
	MIB2|Q96AX9
	FOXC1|Q12948
	PLEKHA3|Q9HB20
	NSMCE1|Q8WV22
	PPP1R27|Q86WC6
	AKAP1|Q92667
	PKN3|Q6P5Z2
	FOXP1|Q9H334
	SMG1|Q96Q15
	STK17B|O94768
	AAK1|Q2M2I8
	GULP1|Q9UBP9
	SYTL3|Q4VX76
	ANKRD27|Q96NW4
	ATM|Q13315
	PIK3C2A|O00443
	FOXL2|P58012
[Predicted cross-talk components between Ghrelin and RAGE]
	PEAK1|Q9H792
	FOXF2|Q12947
	SYTL2|Q9HCH5
	FOXC2|Q99958
	TNS4|Q8IZW8
	FOXO6|A8MYZ6
	C2CD5|Q86YS7
	TRPV1|Q8NER1
	CLK3|P49761
	ANKRD42|Q8N9B4
	BARD1|Q99728
	STK40|Q8N2I9
	FOXS1|O43638
	SNCAIP|Q9Y6H5
	FOXE1|O00358
	ULK2|Q8IYT8
	NOS2|P35228
	CLIP3|Q96DZ5
	OSBP|P22059
	ANKRD1|Q15327
	MAPK8IP1|Q9UQF2
	FOXN3|O00409
	FOXK1|P85037
	GABPB1|Q06547
	PINK1|Q9BXM7
	PLEKHB1|Q9UF11
	NEK1|Q96PY6
	DOCK11|Q5JSL3
	INVS|Q9Y283
	ULK1|O75385
	FOXP3|Q9BZS1
	CYTH2|Q99418
	PLK1|P53350
	SNX16|P57768
	FOXF1|Q12946
	FOXP4|Q8IVH2
	KANK2|Q63ZY3
	FOXP2|O15409
	FOXA2|Q9Y261
	CYTH1|Q15438
	SYMPK|Q92797
	CYTH4|Q9UIA0
	GABPB2|Q8TAK5
	PLEKHB2|Q96CS7
	CLK1|P49759
	NDOR1|Q9UHB4
	FOXM1|Q08050
	OSBPL1A|Q9BXW6
	FOXD1|Q16676
	MIB1|Q86YT6
	STK33|Q9BYT3
	TRPV2|Q9Y5S1
	BUB1|O43683
	CYTH3|O43739
	AKT3|Q9Y243
	DOCK9|Q9BZ29
	SCYL2|Q6P3W7
	ALPP|P05187
	SGK071|Q8NE28
	ALPI|P09923
	GRK7|Q8WTQ7
	MIB2|Q96AX9
	FOXC1|Q12948
	PLEKHA3|Q9HB20
	NEK9|Q8TD19
	NSMCE1|Q8WV22
	PPP1R27|Q86WC6
	FOXP1|Q9H334
	ALPPL2|P10696
	STK17B|O94768
	GULP1|Q9UBP9
	SYTL3|Q4VX76
	ANKRD27|Q96NW4
	FOXL2|P58012
[Predicted cross-talk components between Ghrelin and RANKL]
	PIM2|Q9P1W9
	TRPV1|Q8NER1
	CLK3|P49761
	ANKRD42|Q8N9B4
	BARD1|Q99728
	STK40|Q8N2I9
	SNCAIP|Q9Y6H5
	LRTOMT|Q8WZ04
	ULK2|Q8IYT8
	CLIP3|Q96DZ5
	OSBP|P22059
	ANKRD1|Q15327
	GABPB1|Q06547
	MELK|Q14680
	PLEKHB1|Q9UF11
	NEK1|Q96PY6
	DOCK11|Q5JSL3
	INVS|Q9Y283
	ULK1|O75385
	PIM1|P11309
	CYTH2|Q99418
	PLK1|P53350
	CAND2|O75155
	SNX16|P57768
	KANK2|Q63ZY3
	NUAK1|O60285
	PIK3R4|Q99570
	CYTH1|Q15438
	CYTH4|Q9UIA0
	GABPB2|Q8TAK5
	PLEKHB2|Q96CS7
	TRRAP|Q9Y4A5
	CLK1|P49759
	PIM3|Q86V86
	BRSK2|Q8IWQ3
	OSBPL1A|Q9BXW6
	NEK2|P51955
	MIB1|Q86YT6
	PASK|Q96RG2
	STK33|Q9BYT3
	TRPV2|Q9Y5S1
	BUB1|O43683
	CYTH3|O43739
	NFIL3|Q16649
	AKT3|Q9Y243
	BRSK1|Q8TDC3
	SCYL2|Q6P3W7
	SGK071|Q8NE28
	MIB2|Q96AX9
	PLEKHA3|Q9HB20
	PPP1R27|Q86WC6
	AAK1|Q2M2I8
	ANKRD27|Q96NW4
[Predicted cross-talk components between Ghrelin and TSH]
	AURKC|Q9UQB9
	SYTL2|Q9HCH5
	C2CD5|Q86YS7
	TRPV1|Q8NER1
	CLK3|P49761
	BARD1|Q99728
	STK40|Q8N2I9
	AURKB|Q96GD4
	ULK2|Q8IYT8
	OSBP|P22059
	ANKRD1|Q15327
	MAPK8IP1|Q9UQF2
	GABPB1|Q06547
	PLEKHB1|Q9UF11
	NEK1|Q96PY6
	DOCK11|Q5JSL3
	ULK1|O75385
	CYTH2|Q99418
	PLK1|P53350
	CAND2|O75155
	GNAS|P63092
	CYTH1|Q15438
	SYMPK|Q92797
	CYTH4|Q9UIA0
	GABPB2|Q8TAK5
	STK16|O75716
	PLK3|Q9H4B4
	PLEKHB2|Q96CS7
	TRRAP|Q9Y4A5
	CLK1|P49759
	MIB1|Q86YT6
	STK33|Q9BYT3
	BUB1|O43683
	CYTH3|O43739
	NFIL3|Q16649
	AKT3|Q9Y243
	SCYL2|Q6P3W7
	SGK071|Q8NE28
	AURKA|O14965
	PLEKHA3|Q9HB20
	NEK9|Q8TD19
	NSMCE1|Q8WV22
	STK17B|O94768
	AAK1|Q2M2I8
	GULP1|Q9UBP9
	SYTL3|Q4VX76
	ANKRD27|Q96NW4
	PLK2|Q9NYY3
[Predicted cross-talk components between Ghrelin and TSLP]
	FOXF2|Q12947
	SYTL2|Q9HCH5
	FOXC2|Q99958
	FOXO6|A8MYZ6
	C2CD5|Q86YS7
	TRPV1|Q8NER1
	CLK3|P49761
	ANKRD42|Q8N9B4
	BARD1|Q99728
	STK40|Q8N2I9
	FOXS1|O43638
	SNCAIP|Q9Y6H5
	LRTOMT|Q8WZ04
	FOXE1|O00358
	CLIP3|Q96DZ5
	OSBP|P22059
	ANKRD1|Q15327
	MAPK8IP1|Q9UQF2
	FOXN3|O00409
	FOXK1|P85037
	GABPB1|Q06547
	PLEKHB1|Q9UF11
	NEK1|Q96PY6
	DOCK11|Q5JSL3
	INVS|Q9Y283
	FOXP3|Q9BZS1
	CYTH2|Q99418
	PLK1|P53350
	CAND2|O75155
	SNX16|P57768
	FOXF1|Q12946
	FOXP4|Q8IVH2
	KANK2|Q63ZY3
	FOXP2|O15409
	FOXA2|Q9Y261
	CYTH1|Q15438
	CYTH4|Q9UIA0
	GABPB2|Q8TAK5
	PLEKHB2|Q96CS7
	TRRAP|Q9Y4A5
	CLK1|P49759
	FOXM1|Q08050
	OSBPL1A|Q9BXW6
	FOXD1|Q16676
	MIB1|Q86YT6
	STK33|Q9BYT3
	TRPV2|Q9Y5S1
	BUB1|O43683
	CYTH3|O43739
	AKT3|Q9Y243
	SCYL2|Q6P3W7
	SGK071|Q8NE28
	MIB2|Q96AX9
	FOXC1|Q12948
	PLEKHA3|Q9HB20
	PPP1R27|Q86WC6
	FOXP1|Q9H334
	STK17B|O94768
	GULP1|Q9UBP9
	SYTL3|Q4VX76
	ANKRD27|Q96NW4
	FOXL2|P58012
[Predicted cross-talk components between Ghrelin and TWEAK]
	INSC|Q1MX18
	TRPV1|Q8NER1
	CLK3|P49761
	ANKRD42|Q8N9B4
	BARD1|Q99728
	STK40|Q8N2I9
	SNCAIP|Q9Y6H5
	UHMK1|Q8TAS1
	ULK2|Q8IYT8
	CLIP3|Q96DZ5
	OSBP|P22059
	ANKRD1|Q15327
	GABPB1|Q06547
	PLEKHB1|Q9UF11
	NEK1|Q96PY6
	DOCK11|Q5JSL3
	INVS|Q9Y283
	ULK1|O75385
	CYTH2|Q99418
	PLK1|P53350
	SNX16|P57768
	KANK2|Q63ZY3
	KPNA7|A9QM74
	CYTH1|Q15438
	CYTH4|Q9UIA0
	GABPB2|Q8TAK5
	PLEKHB2|Q96CS7
	CLK1|P49759
	OSBPL1A|Q9BXW6
	MIB1|Q86YT6
	KPNA4|O00629
	STK33|Q9BYT3
	TRPV2|Q9Y5S1
	BUB1|O43683
	CYTH3|O43739
	PXK|Q7Z7A4
	AKT3|Q9Y243
	SCYL2|Q6P3W7
	SGK071|Q8NE28
	MIB2|Q96AX9
	PLEKHA3|Q9HB20
	PPP1R27|Q86WC6
	ANKRD27|Q96NW4
[Predicted cross-talk components between Hedgehog and ID]
	STK40|Q8N2I9
	OSBP|P22059
	PLEKHB1|Q9UF11
	NEK1|Q96PY6
	DOCK11|Q5JSL3
	CYTH2|Q99418
	PLK1|P53350
	CYTH1|Q15438
	CYTH4|Q9UIA0
	PLEKHB2|Q96CS7
	STK33|Q9BYT3
	CYTH3|O43739
	AKT3|Q9Y243
	SCYL2|Q6P3W7
	PLEKHA3|Q9HB20
[Predicted cross-talk components between Hedgehog and Kit]
	STK40|Q8N2I9
	OSBP|P22059
	PLEKHB1|Q9UF11
	NEK1|Q96PY6
	DOCK11|Q5JSL3
	CYTH2|Q99418
	PLK1|P53350
	CYTH1|Q15438
	CYTH4|Q9UIA0
	PLEKHB2|Q96CS7
	STK33|Q9BYT3
	CYTH3|O43739
	AKT3|Q9Y243
	SCYL2|Q6P3W7
	PLEKHA3|Q9HB20
[Predicted cross-talk components between Hedgehog and Leptin]
	STK40|Q8N2I9
	OSBP|P22059
	PLEKHB1|Q9UF11
	NEK1|Q96PY6
	DOCK11|Q5JSL3
	CYTH2|Q99418
	PLK1|P53350
	CYTH1|Q15438
	CYTH4|Q9UIA0
	PLEKHB2|Q96CS7
	STK33|Q9BYT3
	CYTH3|O43739
	AKT3|Q9Y243
	SCYL2|Q6P3W7
	PLEKHA3|Q9HB20
[Predicted cross-talk components between Hedgehog and OSM]
	STK40|Q8N2I9
	OSBP|P22059
	PLEKHB1|Q9UF11
	NEK1|Q96PY6
	DOCK11|Q5JSL3
	CYTH2|Q99418
	PLK1|P53350
	CYTH1|Q15438
	CYTH4|Q9UIA0
	PLEKHB2|Q96CS7
	STK33|Q9BYT3
	CYTH3|O43739
	AKT3|Q9Y243
	SCYL2|Q6P3W7
	PLEKHA3|Q9HB20
[Predicted cross-talk components between Hedgehog and Prolactin]
	STK40|Q8N2I9
	OSBP|P22059
	PLEKHB1|Q9UF11
	NEK1|Q96PY6
	DOCK11|Q5JSL3
	CYTH2|Q99418
	PLK1|P53350
	CYTH1|Q15438
	CYTH4|Q9UIA0
	PLEKHB2|Q96CS7
	STK33|Q9BYT3
	CYTH3|O43739
	AKT3|Q9Y243
	SCYL2|Q6P3W7
	PLEKHA3|Q9HB20
[Predicted cross-talk components between Hedgehog and RAGE]
	STK40|Q8N2I9
	OSBP|P22059
	PLEKHB1|Q9UF11
	NEK1|Q96PY6
	DOCK11|Q5JSL3
	CYTH2|Q99418
	PLK1|P53350
	CYTH1|Q15438
	CYTH4|Q9UIA0
	PLEKHB2|Q96CS7
	IRF4|Q15306
	STK33|Q9BYT3
	AGBL4|Q5VU57
	CYTH3|O43739
	AKT3|Q9Y243
	SCYL2|Q6P3W7
	PLEKHA3|Q9HB20
[Predicted cross-talk components between Hedgehog and RANKL]
	STK40|Q8N2I9
	OSBP|P22059
	PLEKHB1|Q9UF11
	NEK1|Q96PY6
	DOCK11|Q5JSL3
	CYTH2|Q99418
	PLK1|P53350
	CYTH1|Q15438
	CYTH4|Q9UIA0
	PLEKHB2|Q96CS7
	STK33|Q9BYT3
	CYTH3|O43739
	AKT3|Q9Y243
	SCYL2|Q6P3W7
	PLEKHA3|Q9HB20
[Predicted cross-talk components between Hedgehog and TSH]
	STK40|Q8N2I9
	OSBP|P22059
	PLEKHB1|Q9UF11
	NEK1|Q96PY6
	DOCK11|Q5JSL3
	CYTH2|Q99418
	PLK1|P53350
	CYTH1|Q15438
	CYTH4|Q9UIA0
	PLEKHB2|Q96CS7
	STK33|Q9BYT3
	CYTH3|O43739
	AKT3|Q9Y243
	SCYL2|Q6P3W7
	PLEKHA3|Q9HB20
[Predicted cross-talk components between Hedgehog and TSLP]
	SIN3B|O75182
	STK40|Q8N2I9
	OSBP|P22059
	PLEKHB1|Q9UF11
	NEK1|Q96PY6
	DOCK11|Q5JSL3
	CYTH2|Q99418
	PLK1|P53350
	CYTH1|Q15438
	CYTH4|Q9UIA0
	PLEKHB2|Q96CS7
	STK33|Q9BYT3
	CYTH3|O43739
	AKT3|Q9Y243
	SCYL2|Q6P3W7
	PLEKHA3|Q9HB20
[Predicted cross-talk components between Hedgehog and TWEAK]
	INSC|Q1MX18
	STK40|Q8N2I9
	OSBP|P22059
	PLEKHB1|Q9UF11
	NEK1|Q96PY6
	DOCK11|Q5JSL3
	CYTH2|Q99418
	PLK1|P53350
	KPNA7|A9QM74
	CYTH1|Q15438
	CYTH4|Q9UIA0
	PLEKHB2|Q96CS7
	KPNA4|O00629
	STK33|Q9BYT3
	CYTH3|O43739
	AKT3|Q9Y243
	SCYL2|Q6P3W7
	PLEKHA3|Q9HB20
[Predicted cross-talk components between ID and Kit]
	SYTL2|Q9HCH5
	C2CD5|Q86YS7
	CLK3|P49761
	STK40|Q8N2I9
	OSBP|P22059
	PLEKHB1|Q9UF11
	NEK1|Q96PY6
	DOCK11|Q5JSL3
	CYTH2|Q99418
	PLK1|P53350
	CYTH1|Q15438
	SCYL1|Q96KG9
	SYMPK|Q92797
	CYTH4|Q9UIA0
	PLEKHB2|Q96CS7
	CLK1|P49759
	STK33|Q9BYT3
	CYTH3|O43739
	AKT3|Q9Y243
	SCYL2|Q6P3W7
	SGK071|Q8NE28
	CDK18|Q07002
	PLEKHA3|Q9HB20
	NSMCE1|Q8WV22
	CDK13|Q14004
	STK17B|O94768
	SYTL3|Q4VX76
[Predicted cross-talk components between ID and Leptin]
	CLK3|P49761
	ANKRD42|Q8N9B4
	STK40|Q8N2I9
	SNCAIP|Q9Y6H5
	CLIP3|Q96DZ5
	OSBP|P22059
	PLEKHB1|Q9UF11
	NEK1|Q96PY6
	DOCK11|Q5JSL3
	INVS|Q9Y283
	CYTH2|Q99418
	PLK1|P53350
	SNX16|P57768
	KANK2|Q63ZY3
	CYTH1|Q15438
	SYMPK|Q92797
	CYTH4|Q9UIA0
	PLEKHB2|Q96CS7
	CLK1|P49759
	PODXL|O00592
	OSBPL1A|Q9BXW6
	STK33|Q9BYT3
	TRPV2|Q9Y5S1
	CYTH3|O43739
	AKT3|Q9Y243
	SCYL2|Q6P3W7
	SLC3A2|P08195
	SGK071|Q8NE28
	MIB2|Q96AX9
	PLEKHA3|Q9HB20
	NSMCE1|Q8WV22
	PPP1R27|Q86WC6
[Predicted cross-talk components between ID and OSM]
	SYTL2|Q9HCH5
	C2CD5|Q86YS7
	CLK3|P49761
	ANKRD42|Q8N9B4
	STK40|Q8N2I9
	SNCAIP|Q9Y6H5
	CLIP3|Q96DZ5
	OSBP|P22059
	PLEKHB1|Q9UF11
	NEK1|Q96PY6
	DOCK11|Q5JSL3
	INVS|Q9Y283
	CYTH2|Q99418
	PLK1|P53350
	SNX16|P57768
	KANK2|Q63ZY3
	CYTH1|Q15438
	SCYL1|Q96KG9
	SYMPK|Q92797
	CYTH4|Q9UIA0
	PLEKHB2|Q96CS7
	CLK1|P49759
	OSBPL1A|Q9BXW6
	STK33|Q9BYT3
	TRPV2|Q9Y5S1
	CYTH3|O43739
	AKT3|Q9Y243
	SCYL2|Q6P3W7
	SGK071|Q8NE28
	CDK18|Q07002
	MIB2|Q96AX9
	PLEKHA3|Q9HB20
	NSMCE1|Q8WV22
	PPP1R27|Q86WC6
	CDK13|Q14004
	STK17B|O94768
	SYTL3|Q4VX76
[Predicted cross-talk components between ID and Prolactin]
	SYTL2|Q9HCH5
	C2CD5|Q86YS7
	CLK3|P49761
	ANKRD42|Q8N9B4
	STK40|Q8N2I9
	SNCAIP|Q9Y6H5
	CLIP3|Q96DZ5
	OSBP|P22059
	PLEKHB1|Q9UF11
	NEK1|Q96PY6
	DOCK11|Q5JSL3
	INVS|Q9Y283
	CYTH2|Q99418
	PLK1|P53350
	SNX16|P57768
	KANK2|Q63ZY3
	CYTH1|Q15438
	SYMPK|Q92797
	CYTH4|Q9UIA0
	PLEKHB2|Q96CS7
	CLK1|P49759
	OSBPL1A|Q9BXW6
	STK33|Q9BYT3
	TRPV2|Q9Y5S1
	CYTH3|O43739
	AKT3|Q9Y243
	SCYL2|Q6P3W7
	SGK071|Q8NE28
	MIB2|Q96AX9
	PLEKHA3|Q9HB20
	NSMCE1|Q8WV22
	PPP1R27|Q86WC6
	STK17B|O94768
	SYTL3|Q4VX76
	MLX|Q9UH92
[Predicted cross-talk components between ID and RAGE]
	SYTL2|Q9HCH5
	C2CD5|Q86YS7
	CLK3|P49761
	ANKRD42|Q8N9B4
	STK40|Q8N2I9
	SNCAIP|Q9Y6H5
	CLIP3|Q96DZ5
	OSBP|P22059
	PLEKHB1|Q9UF11
	NEK1|Q96PY6
	DOCK11|Q5JSL3
	INVS|Q9Y283
	CYTH2|Q99418
	PLK1|P53350
	SNX16|P57768
	KANK2|Q63ZY3
	CYTH1|Q15438
	SCYL1|Q96KG9
	SYMPK|Q92797
	CYTH4|Q9UIA0
	PLEKHB2|Q96CS7
	CLK1|P49759
	OSBPL1A|Q9BXW6
	STK33|Q9BYT3
	TRPV2|Q9Y5S1
	CYTH3|O43739
	AKT3|Q9Y243
	SCYL2|Q6P3W7
	SGK071|Q8NE28
	CDK18|Q07002
	MIB2|Q96AX9
	PLEKHA3|Q9HB20
	NSMCE1|Q8WV22
	PPP1R27|Q86WC6
	CDK13|Q14004
	STK17B|O94768
	SYTL3|Q4VX76
[Predicted cross-talk components between ID and RANKL]
	CLK3|P49761
	ANKRD42|Q8N9B4
	STK40|Q8N2I9
	SNCAIP|Q9Y6H5
	CLIP3|Q96DZ5
	OSBP|P22059
	PLEKHB1|Q9UF11
	NEK1|Q96PY6
	DOCK11|Q5JSL3
	FHL3|Q13643
	INVS|Q9Y283
	CYTH2|Q99418
	PLK1|P53350
	SNX16|P57768
	KANK2|Q63ZY3
	CYTH1|Q15438
	CYTH4|Q9UIA0
	PLEKHB2|Q96CS7
	CLK1|P49759
	OSBPL1A|Q9BXW6
	STK33|Q9BYT3
	TRPV2|Q9Y5S1
	CYTH3|O43739
	AKT3|Q9Y243
	SCYL2|Q6P3W7
	SGK071|Q8NE28
	CRIP1|P50238
	MIB2|Q96AX9
	PLEKHA3|Q9HB20
	PPP1R27|Q86WC6
	FHL5|Q5TD97
[Predicted cross-talk components between ID and TSH]
	SYTL2|Q9HCH5
	C2CD5|Q86YS7
	CLK3|P49761
	STK40|Q8N2I9
	OSBP|P22059
	PLEKHB1|Q9UF11
	NEK1|Q96PY6
	DOCK11|Q5JSL3
	CYTH2|Q99418
	PLK1|P53350
	CYTH1|Q15438
	SCYL1|Q96KG9
	SYMPK|Q92797
	CYTH4|Q9UIA0
	PLEKHB2|Q96CS7
	PAX9|P55771
	CLK1|P49759
	STK33|Q9BYT3
	CYTH3|O43739
	AKT3|Q9Y243
	SCYL2|Q6P3W7
	SGK071|Q8NE28
	CDK18|Q07002
	PLEKHA3|Q9HB20
	NSMCE1|Q8WV22
	CDK13|Q14004
	STK17B|O94768
	SYTL3|Q4VX76
[Predicted cross-talk components between ID and TSLP]
	SYTL2|Q9HCH5
	C2CD5|Q86YS7
	CLK3|P49761
	ANKRD42|Q8N9B4
	STK40|Q8N2I9
	SNCAIP|Q9Y6H5
	CLIP3|Q96DZ5
	OSBP|P22059
	PLEKHB1|Q9UF11
	NEK1|Q96PY6
	DOCK11|Q5JSL3
	INVS|Q9Y283
	CYTH2|Q99418
	PLK1|P53350
	SNX16|P57768
	KANK2|Q63ZY3
	CYTH1|Q15438
	CYTH4|Q9UIA0
	PLEKHB2|Q96CS7
	CLK1|P49759
	OSBPL1A|Q9BXW6
	STK33|Q9BYT3
	TRPV2|Q9Y5S1
	CYTH3|O43739
	AKT3|Q9Y243
	SCYL2|Q6P3W7
	SGK071|Q8NE28
	MIB2|Q96AX9
	PLEKHA3|Q9HB20
	PPP1R27|Q86WC6
	STK17B|O94768
	SYTL3|Q4VX76
[Predicted cross-talk components between ID and TWEAK]
	CLK3|P49761
	ANKRD42|Q8N9B4
	STK40|Q8N2I9
	SNCAIP|Q9Y6H5
	CLIP3|Q96DZ5
	OSBP|P22059
	PLEKHB1|Q9UF11
	NEK1|Q96PY6
	DOCK11|Q5JSL3
	INVS|Q9Y283
	CYTH2|Q99418
	PLK1|P53350
	SNX16|P57768
	KANK2|Q63ZY3
	CYTH1|Q15438
	CYTH4|Q9UIA0
	PLEKHB2|Q96CS7
	CLK1|P49759
	OSBPL1A|Q9BXW6
	STK33|Q9BYT3
	TRPV2|Q9Y5S1
	CYTH3|O43739
	AKT3|Q9Y243
	SCYL2|Q6P3W7
	SGK071|Q8NE28
	MIB2|Q96AX9
	PLEKHA3|Q9HB20
	PPP1R27|Q86WC6
[Predicted cross-talk components between Kit and Leptin]
	BUB1B|O60566
	TNS4|Q8IZW8
	PTK7|Q13308
	CLK3|P49761
	CREB3L3|Q68CJ9
	BRWD1|Q9NSI6
	STK40|Q8N2I9
	DIDO1|Q9BTC0
	UHMK1|Q8TAS1
	PHIP|Q8WWQ0
	OSBP|P22059
	MAPK8IP1|Q9UQF2
	PLEKHB1|Q9UF11
	NEK1|Q96PY6
	DOCK11|Q5JSL3
	RHOV|Q96L33
	CYTH2|Q99418
	JDP2|Q8WYK2
	PLK1|P53350
	CAND2|O75155
	JAZF1|Q86VZ6
	TFF2|Q03403
	RPS6KA4|O75676
	CYTH1|Q15438
	SYMPK|Q92797
	CYTH4|Q9UIA0
	PLEKHB2|Q96CS7
	TRRAP|Q9Y4A5
	PBK|Q96KB5
	CLK1|P49759
	STK33|Q9BYT3
	CYTH3|O43739
	PXK|Q7Z7A4
	AKT3|Q9Y243
	SCYL2|Q6P3W7
	STAP2|Q9UGK3
	SGK071|Q8NE28
	MAK|P20794
	PLEKHA3|Q9HB20
	RASD1|Q9Y272
	NSMCE1|Q8WV22
	AAK1|Q2M2I8
	GULP1|Q9UBP9
	DSTYK|Q6XUX3
	RHOF|Q9HBH0
[Predicted cross-talk components between Kit and OSM]
	SBF1|O95248
	SBF2|Q86WG5
	SYTL2|Q9HCH5
	BUB1B|O60566
	TNS4|Q8IZW8
	C2CD5|Q86YS7
	PTK7|Q13308
	CLK3|P49761
	CREB3L3|Q68CJ9
	BRWD1|Q9NSI6
	STK40|Q8N2I9
	DIDO1|Q9BTC0
	UHMK1|Q8TAS1
	PHIP|Q8WWQ0
	OSBP|P22059
	MAPK8IP1|Q9UQF2
	PLEKHB1|Q9UF11
	NEK1|Q96PY6
	DOCK11|Q5JSL3
	AGAP3|Q96P47
	CYTH2|Q99418
	JDP2|Q8WYK2
	PLK1|P53350
	CAND2|O75155
	JAZF1|Q86VZ6
	TFF2|Q03403
	CYTH1|Q15438
	SCYL1|Q96KG9
	TBC1D2|Q9BYX2
	SYMPK|Q92797
	CYTH4|Q9UIA0
	PLEKHB2|Q96CS7
	TRRAP|Q9Y4A5
	PBK|Q96KB5
	CLK1|P49759
	STK33|Q9BYT3
	CYTH3|O43739
	PXK|Q7Z7A4
	AKT3|Q9Y243
	SCYL2|Q6P3W7
	SGK071|Q8NE28
	H2AFX|P16104
	CDK18|Q07002
	PLEKHA3|Q9HB20
	NSMCE1|Q8WV22
	CDK13|Q14004
	STK17B|O94768
	GULP1|Q9UBP9
	SYTL3|Q4VX76
	RIT2|Q99578
	AGAP1|Q9UPQ3
	DSTYK|Q6XUX3
[Predicted cross-talk components between Kit and Prolactin]
	PEX10|O60683
	SBF1|O95248
	SBF2|Q86WG5
	FOXF2|Q12947
	SYTL2|Q9HCH5
	BUB1B|O60566
	FOXC2|Q99958
	TNS4|Q8IZW8
	FOXO6|A8MYZ6
	C2CD5|Q86YS7
	PAK4|O96013
	PTK7|Q13308
	CLK3|P49761
	CREB3L3|Q68CJ9
	BRWD1|Q9NSI6
	STK40|Q8N2I9
	FOXS1|O43638
	DIDO1|Q9BTC0
	SYVN1|Q86TM6
	UHMK1|Q8TAS1
	PHIP|Q8WWQ0
	LRTOMT|Q8WZ04
	FOXE1|O00358
	MAP3K12|Q12852
	OSBP|P22059
	MAPK8IP1|Q9UQF2
	FOXN3|O00409
	FOXK1|P85037
	AMFR|Q9UKV5
	PLEKHB1|Q9UF11
	NEK1|Q96PY6
	DOCK11|Q5JSL3
	RHOV|Q96L33
	FOXP3|Q9BZS1
	AGAP3|Q96P47
	CYTH2|Q99418
	JDP2|Q8WYK2
	PLK1|P53350
	CAND2|O75155
	FOXF1|Q12946
	FOXP4|Q8IVH2
	FOXP2|O15409
	FOXA2|Q9Y261
	CYTH1|Q15438
	TBC1D2|Q9BYX2
	SYMPK|Q92797
	CYTH4|Q9UIA0
	PLEKHB2|Q96CS7
	TRRAP|Q9Y4A5
	PBK|Q96KB5
	CLK1|P49759
	FOXM1|Q08050
	PAK2|Q13177
	FOXD1|Q16676
	STK33|Q9BYT3
	PAK7|Q9P286
	CYTH3|O43739
	PXK|Q7Z7A4
	AKT3|Q9Y243
	SCYL2|Q6P3W7
	SGK071|Q8NE28
	H2AFX|P16104
	FOXC1|Q12948
	PLEKHA3|Q9HB20
	MEX3B|Q6ZN04
	NSMCE1|Q8WV22
	FOXP1|Q9H334
	STK17B|O94768
	AAK1|Q2M2I8
	GULP1|Q9UBP9
	SYTL3|Q4VX76
	RIT2|Q99578
	AGAP1|Q9UPQ3
	DOCK5|Q9H7D0
	FOXL2|P58012
	DSTYK|Q6XUX3
	RHOF|Q9HBH0
	GUCY2F|P51841
[Predicted cross-talk components between Kit and RAGE]
	FOXF2|Q12947
	SYTL2|Q9HCH5
	BUB1B|O60566
	FOXC2|Q99958
	TNS4|Q8IZW8
	FOXO6|A8MYZ6
	C2CD5|Q86YS7
	PTK7|Q13308
	CLK3|P49761
	CREB3L3|Q68CJ9
	STK40|Q8N2I9
	FOXS1|O43638
	DIDO1|Q9BTC0
	FOXE1|O00358
	OSBP|P22059
	MAPK8IP1|Q9UQF2
	FOXN3|O00409
	FOXK1|P85037
	KRIT1|O00522
	PLEKHB1|Q9UF11
	NEK1|Q96PY6
	DOCK11|Q5JSL3
	RHOV|Q96L33
	EPB41L2|O43491
	FOXP3|Q9BZS1
	AGAP3|Q96P47
	CYTH2|Q99418
	JDP2|Q8WYK2
	PLK1|P53350
	FOXF1|Q12946
	FOXP4|Q8IVH2
	JAZF1|Q86VZ6
	FOXP2|O15409
	FOXA2|Q9Y261
	RPS6KA4|O75676
	CYTH1|Q15438
	SCYL1|Q96KG9
	SYMPK|Q92797
	CYTH4|Q9UIA0
	PLEKHB2|Q96CS7
	PBK|Q96KB5
	NF2|P35240
	CLK1|P49759
	FOXM1|Q08050
	FOXD1|Q16676
	STK33|Q9BYT3
	CYTH3|O43739
	AKT3|Q9Y243
	SCYL2|Q6P3W7
	FRMD6|Q96NE9
	MYLIP|Q8WY64
	SGK071|Q8NE28
	CDK18|Q07002
	FOXC1|Q12948
	PLEKHA3|Q9HB20
	RASD1|Q9Y272
	NSMCE1|Q8WV22
	CDK13|Q14004
	FOXP1|Q9H334
	STK17B|O94768
	GULP1|Q9UBP9
	SYTL3|Q4VX76
	RIT2|Q99578
	AGAP1|Q9UPQ3
	FOXL2|P58012
	DSTYK|Q6XUX3
	RHOF|Q9HBH0
[Predicted cross-talk components between Kit and RANKL]
	PEX10|O60683
	SBF1|O95248
	SBF2|Q86WG5
	TFEC|O14948
	BUB1B|O60566
	CHFR|Q96EP1
	CLK3|P49761
	CREB3L3|Q68CJ9
	STK40|Q8N2I9
	SYVN1|Q86TM6
	LRTOMT|Q8WZ04
	MAP3K12|Q12852
	OSBP|P22059
	AMFR|Q9UKV5
	PLEKHB1|Q9UF11
	NEK1|Q96PY6
	DOCK11|Q5JSL3
	RHOV|Q96L33
	CYTH2|Q99418
	JDP2|Q8WYK2
	PLK1|P53350
	CAND2|O75155
	JAZF1|Q86VZ6
	MEX3C|Q5U5Q3
	CYTH1|Q15438
	TBC1D2|Q9BYX2
	CYTH4|Q9UIA0
	PLEKHB2|Q96CS7
	TRRAP|Q9Y4A5
	NF2|P35240
	CLK1|P49759
	STK33|Q9BYT3
	NEURL3|Q96EH8
	CYTH3|O43739
	AKT3|Q9Y243
	SCYL2|Q6P3W7
	STAP2|Q9UGK3
	SGK071|Q8NE28
	PLEKHA3|Q9HB20
	RASD1|Q9Y272
	MEX3B|Q6ZN04
	AAK1|Q2M2I8
	DOCK5|Q9H7D0
	RHOF|Q9HBH0
	GUCY2F|P51841
[Predicted cross-talk components between Kit and TSH]
	AURKC|Q9UQB9
	SYTL2|Q9HCH5
	BUB1B|O60566
	C2CD5|Q86YS7
	PTK7|Q13308
	CLK3|P49761
	STK40|Q8N2I9
	AURKB|Q96GD4
	OSBP|P22059
	MAPK8IP1|Q9UQF2
	PLEKHB1|Q9UF11
	NEK1|Q96PY6
	DOCK11|Q5JSL3
	RHOV|Q96L33
	AGAP3|Q96P47
	CYTH2|Q99418
	PLK1|P53350
	CAND2|O75155
	JAZF1|Q86VZ6
	RPS6KA4|O75676
	CYTH1|Q15438
	SCYL1|Q96KG9
	SYMPK|Q92797
	CYTH4|Q9UIA0
	STK16|O75716
	PLK3|Q9H4B4
	PLEKHB2|Q96CS7
	TRRAP|Q9Y4A5
	PBK|Q96KB5
	CLK1|P49759
	STK33|Q9BYT3
	CYTH3|O43739
	AKT3|Q9Y243
	SCYL2|Q6P3W7
	SGK071|Q8NE28
	CDK18|Q07002
	AURKA|O14965
	PLEKHA3|Q9HB20
	NSMCE1|Q8WV22
	CDK13|Q14004
	STK17B|O94768
	AAK1|Q2M2I8
	GULP1|Q9UBP9
	SYTL3|Q4VX76
	PLK2|Q9NYY3
	RIT2|Q99578
	AGAP1|Q9UPQ3
	DSTYK|Q6XUX3
	RHOF|Q9HBH0
[Predicted cross-talk components between Kit and TSLP]
	SBF1|O95248
	SBF2|Q86WG5
	FOXF2|Q12947
	SYTL2|Q9HCH5
	BUB1B|O60566
	FOXC2|Q99958
	MTSS1|O43312
	FOXO6|A8MYZ6
	C2CD5|Q86YS7
	PTK7|Q13308
	CLK3|P49761
	UBE3B|Q7Z3V4
	STK40|Q8N2I9
	FOXS1|O43638
	DIDO1|Q9BTC0
	LRTOMT|Q8WZ04
	FOXE1|O00358
	MAP3K12|Q12852
	OSBP|P22059
	MAPK8IP1|Q9UQF2
	FOXN3|O00409
	FOXK1|P85037
	PLEKHB1|Q9UF11
	NEK1|Q96PY6
	DOCK11|Q5JSL3
	FOXP3|Q9BZS1
	CYTH2|Q99418
	PLK1|P53350
	CAND2|O75155
	FOXF1|Q12946
	FOXP4|Q8IVH2
	JAZF1|Q86VZ6
	FOXP2|O15409
	FOXA2|Q9Y261
	CYTH1|Q15438
	TBC1D2|Q9BYX2
	CYTH4|Q9UIA0
	PLEKHB2|Q96CS7
	TRRAP|Q9Y4A5
	PBK|Q96KB5
	NF2|P35240
	CLK1|P49759
	FOXM1|Q08050
	FOXD1|Q16676
	STK33|Q9BYT3
	CYTH3|O43739
	AKT3|Q9Y243
	SCYL2|Q6P3W7
	SGK071|Q8NE28
	H2AFX|P16104
	WIPF2|Q8TF74
	IL10RB|Q08334
	FOXC1|Q12948
	PLEKHA3|Q9HB20
	FOXP1|Q9H334
	STK17B|O94768
	GULP1|Q9UBP9
	SYTL3|Q4VX76
	AGAP1|Q9UPQ3
	DOCK5|Q9H7D0
	FOXL2|P58012
	DSTYK|Q6XUX3
	GUCY2F|P51841
[Predicted cross-talk components between Kit and TWEAK]
	BUB1B|O60566
	CLK3|P49761
	CREB3L3|Q68CJ9
	STK40|Q8N2I9
	UHMK1|Q8TAS1
	OSBP|P22059
	PLEKHB1|Q9UF11
	NEK1|Q96PY6
	DOCK11|Q5JSL3
	RHOV|Q96L33
	CYTH2|Q99418
	JDP2|Q8WYK2
	PLK1|P53350
	CYTH1|Q15438
	CYTH4|Q9UIA0
	PLEKHB2|Q96CS7
	NF2|P35240
	CLK1|P49759
	STK33|Q9BYT3
	CYTH3|O43739
	PXK|Q7Z7A4
	AKT3|Q9Y243
	SCYL2|Q6P3W7
	SGK071|Q8NE28
	PLEKHA3|Q9HB20
	RHOF|Q9HBH0
[Predicted cross-talk components between Leptin and OSM]
	PEAK1|Q9H792
	BATF|Q16520
	BUB1B|O60566
	TNS4|Q8IZW8
	PTK7|Q13308
	TRPV1|Q8NER1
	CLK3|P49761
	CREB3L3|Q68CJ9
	ANKRD42|Q8N9B4
	BRWD1|Q9NSI6
	BARD1|Q99728
	STK40|Q8N2I9
	DIDO1|Q9BTC0
	SNCAIP|Q9Y6H5
	UHMK1|Q8TAS1
	PHIP|Q8WWQ0
	CLIP3|Q96DZ5
	OSBP|P22059
	ANKRD1|Q15327
	MAPK8IP1|Q9UQF2
	GABPB1|Q06547
	PINK1|Q9BXM7
	PLEKHB1|Q9UF11
	NEK1|Q96PY6
	DOCK11|Q5JSL3
	MAPKAPK3|Q16644
	INVS|Q9Y283
	CYTH2|Q99418
	JDP2|Q8WYK2
	PLK1|P53350
	CAND2|O75155
	SNX16|P57768
	JAZF1|Q86VZ6
	ZAK|Q9NYL2
	KANK2|Q63ZY3
	TFF2|Q03403
	CPEB2|Q7Z5Q1
	CYTH1|Q15438
	SYMPK|Q92797
	CYTH4|Q9UIA0
	GABPB2|Q8TAK5
	PLEKHB2|Q96CS7
	TRRAP|Q9Y4A5
	PBK|Q96KB5
	CLK1|P49759
	MAPKAPK5|Q8IW41
	OSBPL1A|Q9BXW6
	MIB1|Q86YT6
	STK33|Q9BYT3
	TRPV2|Q9Y5S1
	CYTH3|O43739
	PXK|Q7Z7A4
	NFIL3|Q16649
	AKT3|Q9Y243
	DOCK9|Q9BZ29
	SCYL2|Q6P3W7
	SGK071|Q8NE28
	GRK7|Q8WTQ7
	MIB2|Q96AX9
	PLEKHA3|Q9HB20
	NEK9|Q8TD19
	NSMCE1|Q8WV22
	PPP1R27|Q86WC6
	PKN3|Q6P5Z2
	GULP1|Q9UBP9
	ANKRD27|Q96NW4
	DSTYK|Q6XUX3
[Predicted cross-talk components between Leptin and Prolactin]
	PEAK1|Q9H792
	BATF|Q16520
	BUB1B|O60566
	TNS4|Q8IZW8
	MAP3K9|P80192
	PTK7|Q13308
	TRPV1|Q8NER1
	QKI|Q96PU8
	CLK3|P49761
	CREB3L3|Q68CJ9
	ANKRD42|Q8N9B4
	BRWD1|Q9NSI6
	BARD1|Q99728
	STK40|Q8N2I9
	NOVA2|Q9UNW9
	DIDO1|Q9BTC0
	ZWILCH|Q9H900
	SNCAIP|Q9Y6H5
	UHMK1|Q8TAS1
	PHIP|Q8WWQ0
	SH2D4A|Q9H788
	CLIP3|Q96DZ5
	OSBP|P22059
	ANKRD1|Q15327
	MAPK8IP1|Q9UQF2
	GABPB1|Q06547
	PINK1|Q9BXM7
	PLEKHB1|Q9UF11
	NEK1|Q96PY6
	DOCK11|Q5JSL3
	RHOV|Q96L33
	INVS|Q9Y283
	CYTH2|Q99418
	JDP2|Q8WYK2
	PLK1|P53350
	KHDRBS3|O75525
	ESRRG|P62508
	CAND2|O75155
	SNX16|P57768
	ZAK|Q9NYL2
	KANK2|Q63ZY3
	KHSRP|Q92945
	CPEB2|Q7Z5Q1
	CYTH1|Q15438
	SYMPK|Q92797
	CYTH4|Q9UIA0
	GABPB2|Q8TAK5
	PLEKHB2|Q96CS7
	TRRAP|Q9Y4A5
	PBK|Q96KB5
	CLK1|P49759
	OSBPL1A|Q9BXW6
	MIB1|Q86YT6
	STK33|Q9BYT3
	FUBP3|Q96I24
	TRPV2|Q9Y5S1
	CYTH3|O43739
	PXK|Q7Z7A4
	AKT3|Q9Y243
	DOCK9|Q9BZ29
	SCYL2|Q6P3W7
	IGF2BP3|O00425
	SGK071|Q8NE28
	GRK7|Q8WTQ7
	MIB2|Q96AX9
	PLEKHA3|Q9HB20
	NSMCE1|Q8WV22
	PPP1R27|Q86WC6
	PKN3|Q6P5Z2
	AAK1|Q2M2I8
	GULP1|Q9UBP9
	ANKRD27|Q96NW4
	PCBP1|Q15365
	KHDRBS2|Q5VWX1
	DSTYK|Q6XUX3
	RHOF|Q9HBH0
	PCBP4|P57723
[Predicted cross-talk components between Leptin and RAGE]
	GOLGA3|Q08378
	PEAK1|Q9H792
	BUB1B|O60566
	TNS4|Q8IZW8
	MAP3K9|P80192
	PTK7|Q13308
	TRPV1|Q8NER1
	CLK3|P49761
	MAN2A1|Q16706
	CREB3L3|Q68CJ9
	ANKRD42|Q8N9B4
	ZNF488|Q96MN9
	BARD1|Q99728
	STK40|Q8N2I9
	KLF13|Q9Y2Y9
	DIDO1|Q9BTC0
	ZWILCH|Q9H900
	SNCAIP|Q9Y6H5
	ULK2|Q8IYT8
	NOS2|P35228
	CLIP3|Q96DZ5
	OSBP|P22059
	ANKRD1|Q15327
	MAPK8IP1|Q9UQF2
	GABPB1|Q06547
	PINK1|Q9BXM7
	CDC42BPG|Q6DT37
	PLEKHB1|Q9UF11
	NEK1|Q96PY6
	DOCK11|Q5JSL3
	RHOV|Q96L33
	INVS|Q9Y283
	ULK1|O75385
	ZBTB33|Q86T24
	CYTH2|Q99418
	JDP2|Q8WYK2
	PLK1|P53350
	SNX16|P57768
	JAZF1|Q86VZ6
	ZFP42|Q96MM3
	STK38L|Q9Y2H1
	KANK2|Q63ZY3
	MMP25|Q9NPA2
	RPS6KA4|O75676
	CARD10|Q9BWT7
	CYTH1|Q15438
	SYMPK|Q92797
	CYTH4|Q9UIA0
	GABPB2|Q8TAK5
	MMP24|Q9Y5R2
	PLEKHB2|Q96CS7
	PBK|Q96KB5
	CLK1|P49759
	NDOR1|Q9UHB4
	OSBPL1A|Q9BXW6
	CARD9|Q9H257
	MIB1|Q86YT6
	STK33|Q9BYT3
	TRPV2|Q9Y5S1
	CYTH3|O43739
	CDC42BPB|Q9Y5S2
	AKT3|Q9Y243
	DOCK9|Q9BZ29
	SCYL2|Q6P3W7
	MAST1|Q9Y2H9
	MAST2|Q6P0Q8
	SGK071|Q8NE28
	TNIK|Q9UKE5
	GRK7|Q8WTQ7
	MIB2|Q96AX9
	PLEKHA3|Q9HB20
	RASD1|Q9Y272
	NEK9|Q8TD19
	NSMCE1|Q8WV22
	PPP1R27|Q86WC6
	GULP1|Q9UBP9
	ANKRD27|Q96NW4
	DSTYK|Q6XUX3
	RHOF|Q9HBH0
	CDC42BPA|Q5VT25
[Predicted cross-talk components between Leptin and RANKL]
	BATF|Q16520
	PIM2|Q9P1W9
	BUB1B|O60566
	MAP3K9|P80192
	TRPV1|Q8NER1
	CLK3|P49761
	CREB3L3|Q68CJ9
	ANKRD42|Q8N9B4
	BARD1|Q99728
	STK40|Q8N2I9
	ZWILCH|Q9H900
	SNCAIP|Q9Y6H5
	ULK2|Q8IYT8
	CLIP3|Q96DZ5
	OSBP|P22059
	ANKRD1|Q15327
	GABPB1|Q06547
	MELK|Q14680
	PLEKHB1|Q9UF11
	NEK1|Q96PY6
	DOCK11|Q5JSL3
	RHOV|Q96L33
	INVS|Q9Y283
	ULK1|O75385
	PIM1|P11309
	CYTH2|Q99418
	JDP2|Q8WYK2
	PLK1|P53350
	CAND2|O75155
	SNX16|P57768
	JAZF1|Q86VZ6
	KANK2|Q63ZY3
	NUAK1|O60285
	PIK3R4|Q99570
	CYTH1|Q15438
	CYTH4|Q9UIA0
	GABPB2|Q8TAK5
	PLEKHB2|Q96CS7
	TRRAP|Q9Y4A5
	CLK1|P49759
	PIM3|Q86V86
	BRSK2|Q8IWQ3
	OSBPL1A|Q9BXW6
	NEK2|P51955
	MIB1|Q86YT6
	PASK|Q96RG2
	STK33|Q9BYT3
	TRPV2|Q9Y5S1
	CYTH3|O43739
	NFIL3|Q16649
	AKT3|Q9Y243
	BRSK1|Q8TDC3
	SCYL2|Q6P3W7
	STAP2|Q9UGK3
	SGK071|Q8NE28
	TNIK|Q9UKE5
	MIB2|Q96AX9
	PLEKHA3|Q9HB20
	RASD1|Q9Y272
	PPP1R27|Q86WC6
	AAK1|Q2M2I8
	ANKRD27|Q96NW4
	RHOF|Q9HBH0
[Predicted cross-talk components between Leptin and TSH]
	ROS1|P08922
	MAP2|P11137
	BUB1B|O60566
	PTK7|Q13308
	TRPV1|Q8NER1
	CLK3|P49761
	BARD1|Q99728
	STK40|Q8N2I9
	ULK2|Q8IYT8
	OSBP|P22059
	ANKRD1|Q15327
	MAPK8IP1|Q9UQF2
	GABPB1|Q06547
	PLEKHB1|Q9UF11
	NEK1|Q96PY6
	DOCK11|Q5JSL3
	RHOV|Q96L33
	MAPKAPK3|Q16644
	ULK1|O75385
	RASSF6|Q6ZTQ3
	CYTH2|Q99418
	PLK1|P53350
	CAND2|O75155
	JAZF1|Q86VZ6
	RPS6KA4|O75676
	CYTH1|Q15438
	SYMPK|Q92797
	CYTH4|Q9UIA0
	GABPB2|Q8TAK5
	PLEKHB2|Q96CS7
	TRRAP|Q9Y4A5
	PBK|Q96KB5
	INSRR|P14616
	CLK1|P49759
	MAPKAPK5|Q8IW41
	MIB1|Q86YT6
	STK33|Q9BYT3
	CYTH3|O43739
	NFIL3|Q16649
	RSPO1|Q2MKA7
	AKT3|Q9Y243
	SCYL2|Q6P3W7
	SGK071|Q8NE28
	TNIK|Q9UKE5
	PLEKHA3|Q9HB20
	NEK9|Q8TD19
	NSMCE1|Q8WV22
	AAK1|Q2M2I8
	GULP1|Q9UBP9
	ANKRD27|Q96NW4
	DSTYK|Q6XUX3
	RHOF|Q9HBH0
	RSPO3|Q9BXY4
[Predicted cross-talk components between Leptin and TSLP]
	EIF4E3|Q8N5X7
	BUB1B|O60566
	PAIP1|Q9H074
	PTK7|Q13308
	TRPV1|Q8NER1
	CLK3|P49761
	ANKRD42|Q8N9B4
	BARD1|Q99728
	STK40|Q8N2I9
	DIDO1|Q9BTC0
	SNCAIP|Q9Y6H5
	CLIP3|Q96DZ5
	OSBP|P22059
	ANKRD1|Q15327
	EIF2B5|Q13144
	MAPK8IP1|Q9UQF2
	GABPB1|Q06547
	PLEKHB1|Q9UF11
	NEK1|Q96PY6
	DOCK11|Q5JSL3
	INVS|Q9Y283
	CYTH2|Q99418
	PLK1|P53350
	CAND2|O75155
	SNX16|P57768
	JAZF1|Q86VZ6
	KANK2|Q63ZY3
	CYTH1|Q15438
	CYTH4|Q9UIA0
	GABPB2|Q8TAK5
	PLEKHB2|Q96CS7
	TRRAP|Q9Y4A5
	PBK|Q96KB5
	EIF4E2|O60573
	CLK1|P49759
	OSBPL1A|Q9BXW6
	MIB1|Q86YT6
	STK33|Q9BYT3
	TRPV2|Q9Y5S1
	CYTH3|O43739
	AKT3|Q9Y243
	SCYL2|Q6P3W7
	SGK071|Q8NE28
	MIB2|Q96AX9
	PLEKHA3|Q9HB20
	PPP1R27|Q86WC6
	GULP1|Q9UBP9
	ANKRD27|Q96NW4
	DSTYK|Q6XUX3
	EIF4E1B|A6NMX2
[Predicted cross-talk components between Leptin and TWEAK]
	BUB1B|O60566
	TRPV1|Q8NER1
	CLK3|P49761
	CREB3L3|Q68CJ9
	ANKRD42|Q8N9B4
	BARD1|Q99728
	STK40|Q8N2I9
	SNCAIP|Q9Y6H5
	UHMK1|Q8TAS1
	ULK2|Q8IYT8
	CLIP3|Q96DZ5
	OSBP|P22059
	ANKRD1|Q15327
	GABPB1|Q06547
	PLEKHB1|Q9UF11
	NEK1|Q96PY6
	DOCK11|Q5JSL3
	RHOV|Q96L33
	INVS|Q9Y283
	ULK1|O75385
	CYTH2|Q99418
	JDP2|Q8WYK2
	PLK1|P53350
	SNX16|P57768
	KANK2|Q63ZY3
	CYTH1|Q15438
	CYTH4|Q9UIA0
	GABPB2|Q8TAK5
	PLEKHB2|Q96CS7
	CLK1|P49759
	OSBPL1A|Q9BXW6
	MIB1|Q86YT6
	STK33|Q9BYT3
	TRPV2|Q9Y5S1
	CYTH3|O43739
	PXK|Q7Z7A4
	AKT3|Q9Y243
	SCYL2|Q6P3W7
	SGK071|Q8NE28
	MIB2|Q96AX9
	PLEKHA3|Q9HB20
	PPP1R27|Q86WC6
	ANKRD27|Q96NW4
	RHOF|Q9HBH0
[Predicted cross-talk components between OSM and Prolactin]
	SBF1|O95248
	PEAK1|Q9H792
	SBF2|Q86WG5
	LIMA1|Q9UHB6
	SYTL2|Q9HCH5
	BATF|Q16520
	BUB1B|O60566
	TNS4|Q8IZW8
	C2CD5|Q86YS7
	PTK7|Q13308
	TRPV1|Q8NER1
	LHX8|Q68G74
	CLK3|P49761
	CREB3L3|Q68CJ9
	ANKRD42|Q8N9B4
	BRWD1|Q9NSI6
	BARD1|Q99728
	STK40|Q8N2I9
	DIDO1|Q9BTC0
	PDLIM7|Q9NR12
	SNCAIP|Q9Y6H5
	UHMK1|Q8TAS1
	PHIP|Q8WWQ0
	CLIP3|Q96DZ5
	OSBP|P22059
	ANKRD1|Q15327
	MAPK8IP1|Q9UQF2
	GABPB1|Q06547
	PINK1|Q9BXM7
	PLEKHB1|Q9UF11
	NEK1|Q96PY6
	DOCK11|Q5JSL3
	INVS|Q9Y283
	AGAP3|Q96P47
	ABLIM1|O14639
	CYTH2|Q99418
	JDP2|Q8WYK2
	LDB3|O75112
	PLK1|P53350
	CAND2|O75155
	SNX16|P57768
	ZAK|Q9NYL2
	KANK2|Q63ZY3
	CPEB2|Q7Z5Q1
	CYTH1|Q15438
	TBC1D2|Q9BYX2
	SYMPK|Q92797
	CYTH4|Q9UIA0
	GABPB2|Q8TAK5
	PLEKHB2|Q96CS7
	LHX9|Q9NQ69
	TRRAP|Q9Y4A5
	PBK|Q96KB5
	CLK1|P49759
	OSBPL1A|Q9BXW6
	LMO1|P25800
	MIB1|Q86YT6
	STK33|Q9BYT3
	PRICKLE4|Q2TBC4
	TRPV2|Q9Y5S1
	CYTH3|O43739
	PXK|Q7Z7A4
	AKT3|Q9Y243
	DOCK9|Q9BZ29
	SCYL2|Q6P3W7
	SGK071|Q8NE28
	H2AFX|P16104
	GRK7|Q8WTQ7
	MIB2|Q96AX9
	PLEKHA3|Q9HB20
	NSMCE1|Q8WV22
	PPP1R27|Q86WC6
	PKN3|Q6P5Z2
	STK17B|O94768
	GULP1|Q9UBP9
	SYTL3|Q4VX76
	ANKRD27|Q96NW4
	LHX2|P50458
	HSCB|Q8IWL3
	RIT2|Q99578
	AGAP1|Q9UPQ3
	DSTYK|Q6XUX3
	LMX1B|O60663
	LIMS2|Q7Z4I7
[Predicted cross-talk components between OSM and RAGE]
	PEAK1|Q9H792
	SYTL2|Q9HCH5
	BUB1B|O60566
	TNS4|Q8IZW8
	C2CD5|Q86YS7
	PTK7|Q13308
	TRPV1|Q8NER1
	CLK3|P49761
	CREB3L3|Q68CJ9
	ANKRD42|Q8N9B4
	BARD1|Q99728
	STK40|Q8N2I9
	MRC1|P22897
	DIDO1|Q9BTC0
	SNCAIP|Q9Y6H5
	CLIP3|Q96DZ5
	OSBP|P22059
	ANKRD1|Q15327
	MAPK8IP1|Q9UQF2
	GABPB1|Q06547
	PINK1|Q9BXM7
	PLEKHB1|Q9UF11
	NEK1|Q96PY6
	DOCK11|Q5JSL3
	INVS|Q9Y283
	AGAP3|Q96P47
	CYTH2|Q99418
	JDP2|Q8WYK2
	PLK1|P53350
	SNX16|P57768
	JAZF1|Q86VZ6
	KANK2|Q63ZY3
	CYTH1|Q15438
	SCYL1|Q96KG9
	SYMPK|Q92797
	CYTH4|Q9UIA0
	GABPB2|Q8TAK5
	PLEKHB2|Q96CS7
	PBK|Q96KB5
	CLK1|P49759
	OSBPL1A|Q9BXW6
	MIB1|Q86YT6
	STK33|Q9BYT3
	TRPV2|Q9Y5S1
	CYTH3|O43739
	AKT3|Q9Y243
	DOCK9|Q9BZ29
	SCYL2|Q6P3W7
	SGK071|Q8NE28
	CDK18|Q07002
	GRK7|Q8WTQ7
	MIB2|Q96AX9
	PLEKHA3|Q9HB20
	NEK9|Q8TD19
	NSMCE1|Q8WV22
	PPP1R27|Q86WC6
	CDK13|Q14004
	STK17B|O94768
	GULP1|Q9UBP9
	SYTL3|Q4VX76
	ANKRD27|Q96NW4
	RIT2|Q99578
	AGAP1|Q9UPQ3
	LY75|O60449
	DSTYK|Q6XUX3
[Predicted cross-talk components between OSM and RANKL]
	SBF1|O95248
	SBF2|Q86WG5
	BATF|Q16520
	BUB1B|O60566
	TRPV1|Q8NER1
	CLK3|P49761
	CREB3L3|Q68CJ9
	ANKRD42|Q8N9B4
	BARD1|Q99728
	STK40|Q8N2I9
	SNCAIP|Q9Y6H5
	CLIP3|Q96DZ5
	OSBP|P22059
	ANKRD1|Q15327
	GABPB1|Q06547
	PLEKHB1|Q9UF11
	NEK1|Q96PY6
	DOCK11|Q5JSL3
	INVS|Q9Y283
	DBP|Q10586
	CYTH2|Q99418
	JDP2|Q8WYK2
	PLK1|P53350
	CAND2|O75155
	SNX16|P57768
	JAZF1|Q86VZ6
	KANK2|Q63ZY3
	CYTH1|Q15438
	TBC1D2|Q9BYX2
	CYTH4|Q9UIA0
	GABPB2|Q8TAK5
	PLEKHB2|Q96CS7
	TRRAP|Q9Y4A5
	CLK1|P49759
	OSBPL1A|Q9BXW6
	MIB1|Q86YT6
	STK33|Q9BYT3
	TRPV2|Q9Y5S1
	CYTH3|O43739
	NFIL3|Q16649
	AKT3|Q9Y243
	SCYL2|Q6P3W7
	SGK071|Q8NE28
	MIB2|Q96AX9
	PLEKHA3|Q9HB20
	PPP1R27|Q86WC6
	ANKRD27|Q96NW4
[Predicted cross-talk components between OSM and TSH]
	SYTL2|Q9HCH5
	BUB1B|O60566
	C2CD5|Q86YS7
	PTK7|Q13308
	TRPV1|Q8NER1
	CLK3|P49761
	BARD1|Q99728
	STK40|Q8N2I9
	OSBP|P22059
	ANKRD1|Q15327
	MAPK8IP1|Q9UQF2
	GABPB1|Q06547
	PLEKHB1|Q9UF11
	NEK1|Q96PY6
	DOCK11|Q5JSL3
	MAPKAPK3|Q16644
	AGAP3|Q96P47
	CYTH2|Q99418
	PLK1|P53350
	CAND2|O75155
	JAZF1|Q86VZ6
	CYTH1|Q15438
	SCYL1|Q96KG9
	SYMPK|Q92797
	CYTH4|Q9UIA0
	GABPB2|Q8TAK5
	PLEKHB2|Q96CS7
	TRRAP|Q9Y4A5
	PBK|Q96KB5
	CLK1|P49759
	MAPKAPK5|Q8IW41
	MIB1|Q86YT6
	STK33|Q9BYT3
	CYTH3|O43739
	NFIL3|Q16649
	AKT3|Q9Y243
	SCYL2|Q6P3W7
	SGK071|Q8NE28
	CDK18|Q07002
	PLEKHA3|Q9HB20
	NEK9|Q8TD19
	NSMCE1|Q8WV22
	CDK13|Q14004
	STK17B|O94768
	GULP1|Q9UBP9
	SYTL3|Q4VX76
	ANKRD27|Q96NW4
	RIT2|Q99578
	AGAP1|Q9UPQ3
	DSTYK|Q6XUX3
[Predicted cross-talk components between OSM and TSLP]
	SBF1|O95248
	SBF2|Q86WG5
	LIMA1|Q9UHB6
	SYTL2|Q9HCH5
	BUB1B|O60566
	C2CD5|Q86YS7
	PTK7|Q13308
	TRPV1|Q8NER1
	LHX8|Q68G74
	CLK3|P49761
	ANKRD42|Q8N9B4
	BARD1|Q99728
	STK40|Q8N2I9
	DIDO1|Q9BTC0
	PDLIM7|Q9NR12
	SNCAIP|Q9Y6H5
	CLIP3|Q96DZ5
	OSBP|P22059
	ANKRD1|Q15327
	MAPK8IP1|Q9UQF2
	GABPB1|Q06547
	PLEKHB1|Q9UF11
	NEK1|Q96PY6
	DOCK11|Q5JSL3
	INVS|Q9Y283
	ABLIM1|O14639
	CYTH2|Q99418
	LDB3|O75112
	PLK1|P53350
	CAND2|O75155
	SNX16|P57768
	JAZF1|Q86VZ6
	KANK2|Q63ZY3
	CYTH1|Q15438
	TBC1D2|Q9BYX2
	CYTH4|Q9UIA0
	GABPB2|Q8TAK5
	ATF6|P18850
	PLEKHB2|Q96CS7
	LHX9|Q9NQ69
	TRRAP|Q9Y4A5
	PBK|Q96KB5
	CLK1|P49759
	OSBPL1A|Q9BXW6
	LMO1|P25800
	MIB1|Q86YT6
	STK33|Q9BYT3
	PRICKLE4|Q2TBC4
	TRPV2|Q9Y5S1
	CYTH3|O43739
	AKT3|Q9Y243
	SCYL2|Q6P3W7
	SGK071|Q8NE28
	H2AFX|P16104
	MIB2|Q96AX9
	PLEKHA3|Q9HB20
	PPP1R27|Q86WC6
	STK17B|O94768
	GULP1|Q9UBP9
	SYTL3|Q4VX76
	ANKRD27|Q96NW4
	LHX2|P50458
	HSCB|Q8IWL3
	AGAP1|Q9UPQ3
	DSTYK|Q6XUX3
	LMX1B|O60663
	LIMS2|Q7Z4I7
[Predicted cross-talk components between OSM and TWEAK]
	BUB1B|O60566
	TRPV1|Q8NER1
	CLK3|P49761
	CREB3L3|Q68CJ9
	ANKRD42|Q8N9B4
	BARD1|Q99728
	STK40|Q8N2I9
	SNCAIP|Q9Y6H5
	UHMK1|Q8TAS1
	CLIP3|Q96DZ5
	OSBP|P22059
	ANKRD1|Q15327
	GABPB1|Q06547
	PLEKHB1|Q9UF11
	NEK1|Q96PY6
	DOCK11|Q5JSL3
	INVS|Q9Y283
	CYTH2|Q99418
	JDP2|Q8WYK2
	PLK1|P53350
	SNX16|P57768
	KANK2|Q63ZY3
	PARP4|Q9UKK3
	CYTH1|Q15438
	CYTH4|Q9UIA0
	GABPB2|Q8TAK5
	PLEKHB2|Q96CS7
	CLK1|P49759
	OSBPL1A|Q9BXW6
	MIB1|Q86YT6
	STK33|Q9BYT3
	TRPV2|Q9Y5S1
	CYTH3|O43739
	PARP3|Q9Y6F1
	PXK|Q7Z7A4
	AKT3|Q9Y243
	SCYL2|Q6P3W7
	SGK071|Q8NE28
	MIB2|Q96AX9
	PLEKHA3|Q9HB20
	PPP1R27|Q86WC6
	ANKRD27|Q96NW4
[Predicted cross-talk components between Prolactin and RAGE]
	PEAK1|Q9H792
	FOXF2|Q12947
	SYTL2|Q9HCH5
	BUB1B|O60566
	FOXC2|Q99958
	PEA15|Q15121
	TNS4|Q8IZW8
	MAP3K9|P80192
	FOXO6|A8MYZ6
	C2CD5|Q86YS7
	PTK7|Q13308
	TRPV1|Q8NER1
	CLK3|P49761
	CREB3L3|Q68CJ9
	ANKRD42|Q8N9B4
	BARD1|Q99728
	STK40|Q8N2I9
	FOXS1|O43638
	DIDO1|Q9BTC0
	ZWILCH|Q9H900
	SNCAIP|Q9Y6H5
	FOXE1|O00358
	CLIP3|Q96DZ5
	OSBP|P22059
	ANKRD1|Q15327
	MAPK8IP1|Q9UQF2
	FOXN3|O00409
	FOXK1|P85037
	GABPB1|Q06547
	PINK1|Q9BXM7
	PLEKHB1|Q9UF11
	NEK1|Q96PY6
	DOCK11|Q5JSL3
	RHOV|Q96L33
	INVS|Q9Y283
	FOXP3|Q9BZS1
	AGAP3|Q96P47
	CYTH2|Q99418
	JDP2|Q8WYK2
	PLK1|P53350
	SNX16|P57768
	FOXF1|Q12946
	FOXP4|Q8IVH2
	KANK2|Q63ZY3
	FOXP2|O15409
	FOXA2|Q9Y261
	DEDD|O75618
	CYTH1|Q15438
	SYMPK|Q92797
	CYTH4|Q9UIA0
	GABPB2|Q8TAK5
	PLEKHB2|Q96CS7
	PBK|Q96KB5
	CLK1|P49759
	FOXM1|Q08050
	OSBPL1A|Q9BXW6
	FOXD1|Q16676
	MIB1|Q86YT6
	STK33|Q9BYT3
	TRPV2|Q9Y5S1
	CYTH3|O43739
	AKT3|Q9Y243
	DOCK9|Q9BZ29
	SCYL2|Q6P3W7
	SGK071|Q8NE28
	GRK7|Q8WTQ7
	MIB2|Q96AX9
	FOXC1|Q12948
	PLEKHA3|Q9HB20
	NSMCE1|Q8WV22
	PPP1R27|Q86WC6
	FOXP1|Q9H334
	STK17B|O94768
	GULP1|Q9UBP9
	SYTL3|Q4VX76
	ANKRD27|Q96NW4
	RIT2|Q99578
	FOXL2|P58012
	DSTYK|Q6XUX3
	RHOF|Q9HBH0
[Predicted cross-talk components between Prolactin and RANKL]
	PEX10|O60683
	SBF1|O95248
	SBF2|Q86WG5
	BATF|Q16520
	BUB1B|O60566
	MAP3K9|P80192
	TRPV1|Q8NER1
	CLK3|P49761
	CREB3L3|Q68CJ9
	ANKRD42|Q8N9B4
	BARD1|Q99728
	STK40|Q8N2I9
	ZWILCH|Q9H900
	SNCAIP|Q9Y6H5
	SYVN1|Q86TM6
	LRTOMT|Q8WZ04
	MAP3K12|Q12852
	CLIP3|Q96DZ5
	OSBP|P22059
	ANKRD1|Q15327
	GABPB1|Q06547
	AMFR|Q9UKV5
	PLEKHB1|Q9UF11
	NEK1|Q96PY6
	DOCK11|Q5JSL3
	RHOV|Q96L33
	INVS|Q9Y283
	CYTH2|Q99418
	JDP2|Q8WYK2
	PLK1|P53350
	CAND2|O75155
	SNX16|P57768
	KANK2|Q63ZY3
	CYTH1|Q15438
	TBC1D2|Q9BYX2
	CYTH4|Q9UIA0
	GABPB2|Q8TAK5
	PLEKHB2|Q96CS7
	TRRAP|Q9Y4A5
	CLK1|P49759
	OSBPL1A|Q9BXW6
	MIB1|Q86YT6
	STK33|Q9BYT3
	TRPV2|Q9Y5S1
	CYTH3|O43739
	AKT3|Q9Y243
	SCYL2|Q6P3W7
	SGK071|Q8NE28
	MIB2|Q96AX9
	PLEKHA3|Q9HB20
	MEX3B|Q6ZN04
	PPP1R27|Q86WC6
	AAK1|Q2M2I8
	ANKRD27|Q96NW4
	DOCK5|Q9H7D0
	RHOF|Q9HBH0
	GUCY2F|P51841
[Predicted cross-talk components between Prolactin and TSH]
	SYTL2|Q9HCH5
	BUB1B|O60566
	C2CD5|Q86YS7
	PTK7|Q13308
	TRPV1|Q8NER1
	CLK3|P49761
	BARD1|Q99728
	STK40|Q8N2I9
	OSBP|P22059
	HMGN4|O00479
	ANKRD1|Q15327
	MAPK8IP1|Q9UQF2
	GABPB1|Q06547
	PLEKHB1|Q9UF11
	NEK1|Q96PY6
	DOCK11|Q5JSL3
	RHOV|Q96L33
	AGAP3|Q96P47
	CYTH2|Q99418
	PLK1|P53350
	CAND2|O75155
	CYTH1|Q15438
	SYMPK|Q92797
	CYTH4|Q9UIA0
	GABPB2|Q8TAK5
	HMGN3|Q15651
	PLEKHB2|Q96CS7
	TRRAP|Q9Y4A5
	PBK|Q96KB5
	CLK1|P49759
	MIB1|Q86YT6
	STK33|Q9BYT3
	CYTH3|O43739
	AKT3|Q9Y243
	SCYL2|Q6P3W7
	SGK071|Q8NE28
	PLEKHA3|Q9HB20
	NSMCE1|Q8WV22
	STK17B|O94768
	AAK1|Q2M2I8
	GULP1|Q9UBP9
	SYTL3|Q4VX76
	ANKRD27|Q96NW4
	RIT2|Q99578
	DSTYK|Q6XUX3
	RHOF|Q9HBH0
[Predicted cross-talk components between Prolactin and TSLP]
	SBF1|O95248
	SBF2|Q86WG5
	TERF2|Q15554
	FOXF2|Q12947
	LIMA1|Q9UHB6
	SYTL2|Q9HCH5
	BUB1B|O60566
	FOXC2|Q99958
	FOXO6|A8MYZ6
	C2CD5|Q86YS7
	PTK7|Q13308
	TRPV1|Q8NER1
	LHX8|Q68G74
	CLK3|P49761
	ANKRD42|Q8N9B4
	BARD1|Q99728
	STK40|Q8N2I9
	FOXS1|O43638
	DIDO1|Q9BTC0
	PDLIM7|Q9NR12
	SNCAIP|Q9Y6H5
	LRTOMT|Q8WZ04
	FOXE1|O00358
	MAP3K12|Q12852
	CLIP3|Q96DZ5
	OSBP|P22059
	ANKRD1|Q15327
	MAPK8IP1|Q9UQF2
	FOXN3|O00409
	FOXK1|P85037
	GABPB1|Q06547
	PLEKHB1|Q9UF11
	NEK1|Q96PY6
	DOCK11|Q5JSL3
	INVS|Q9Y283
	FOXP3|Q9BZS1
	ABLIM1|O14639
	CYTH2|Q99418
	LDB3|O75112
	PLK1|P53350
	CAND2|O75155
	SNX16|P57768
	FOXF1|Q12946
	FOXP4|Q8IVH2
	KANK2|Q63ZY3
	FOXP2|O15409
	FOXA2|Q9Y261
	CYTH1|Q15438
	TBC1D2|Q9BYX2
	CYTH4|Q9UIA0
	GABPB2|Q8TAK5
	PLEKHB2|Q96CS7
	LHX9|Q9NQ69
	TRRAP|Q9Y4A5
	PBK|Q96KB5
	CLK1|P49759
	FOXM1|Q08050
	OSBPL1A|Q9BXW6
	FOXD1|Q16676
	LMO1|P25800
	MIB1|Q86YT6
	STK33|Q9BYT3
	PRICKLE4|Q2TBC4
	TRPV2|Q9Y5S1
	CYTH3|O43739
	AKT3|Q9Y243
	SCYL2|Q6P3W7
	SGK071|Q8NE28
	H2AFX|P16104
	MIB2|Q96AX9
	FOXC1|Q12948
	PLEKHA3|Q9HB20
	PPP1R27|Q86WC6
	FOXP1|Q9H334
	STK17B|O94768
	GULP1|Q9UBP9
	SYTL3|Q4VX76
	ANKRD27|Q96NW4
	LHX2|P50458
	HSCB|Q8IWL3
	DOCK5|Q9H7D0
	FOXL2|P58012
	DSTYK|Q6XUX3
	LMX1B|O60663
	LIMS2|Q7Z4I7
	GUCY2F|P51841
[Predicted cross-talk components between Prolactin and TWEAK]
	BUB1B|O60566
	PEA15|Q15121
	TRPV1|Q8NER1
	CLK3|P49761
	CREB3L3|Q68CJ9
	ANKRD42|Q8N9B4
	BARD1|Q99728
	STK40|Q8N2I9
	SNCAIP|Q9Y6H5
	UHMK1|Q8TAS1
	CLIP3|Q96DZ5
	TRIM2|Q9C040
	OSBP|P22059
	ANKRD1|Q15327
	GABPB1|Q06547
	PLEKHB1|Q9UF11
	NEK1|Q96PY6
	DOCK11|Q5JSL3
	RHOV|Q96L33
	INVS|Q9Y283
	CYTH2|Q99418
	JDP2|Q8WYK2
	PLK1|P53350
	SNX16|P57768
	KANK2|Q63ZY3
	DEDD|O75618
	CYTH1|Q15438
	CYTH4|Q9UIA0
	GABPB2|Q8TAK5
	PLEKHB2|Q96CS7
	TRIM3|O75382
	CLK1|P49759
	OSBPL1A|Q9BXW6
	MIB1|Q86YT6
	STK33|Q9BYT3
	TRPV2|Q9Y5S1
	CYTH3|O43739
	PXK|Q7Z7A4
	AKT3|Q9Y243
	SCYL2|Q6P3W7
	SGK071|Q8NE28
	MIB2|Q96AX9
	PLEKHA3|Q9HB20
	PPP1R27|Q86WC6
	ANKRD27|Q96NW4
	RHOF|Q9HBH0
[Predicted cross-talk components between RAGE and RANKL]
	BUB1B|O60566
	MAP3K9|P80192
	TRPV1|Q8NER1
	CLK3|P49761
	CREB3L3|Q68CJ9
	ANKRD42|Q8N9B4
	BARD1|Q99728
	STK40|Q8N2I9
	ZWILCH|Q9H900
	SNCAIP|Q9Y6H5
	ULK2|Q8IYT8
	CLIP3|Q96DZ5
	OSBP|P22059
	ANKRD1|Q15327
	GABPB1|Q06547
	PLEKHB1|Q9UF11
	NEK1|Q96PY6
	DOCK11|Q5JSL3
	RHOV|Q96L33
	INVS|Q9Y283
	ULK1|O75385
	CYTH2|Q99418
	JDP2|Q8WYK2
	PLK1|P53350
	SNX16|P57768
	JAZF1|Q86VZ6
	KANK2|Q63ZY3
	CYTH1|Q15438
	CYTH4|Q9UIA0
	GABPB2|Q8TAK5
	PLEKHB2|Q96CS7
	NF2|P35240
	CLK1|P49759
	OSBPL1A|Q9BXW6
	MIB1|Q86YT6
	STK33|Q9BYT3
	TRPV2|Q9Y5S1
	CYTH3|O43739
	AKT3|Q9Y243
	SCYL2|Q6P3W7
	SGK071|Q8NE28
	TNIK|Q9UKE5
	MIB2|Q96AX9
	PLEKHA3|Q9HB20
	RASD1|Q9Y272
	PPP1R27|Q86WC6
	ANKRD27|Q96NW4
	RHOF|Q9HBH0
[Predicted cross-talk components between RAGE and TSH]
	SYTL2|Q9HCH5
	BUB1B|O60566
	C2CD5|Q86YS7
	PTK7|Q13308
	TRPV1|Q8NER1
	CLK3|P49761
	BARD1|Q99728
	STK40|Q8N2I9
	ULK2|Q8IYT8
	OSBP|P22059
	ANKRD1|Q15327
	MAPK8IP1|Q9UQF2
	GABPB1|Q06547
	PLEKHB1|Q9UF11
	NEK1|Q96PY6
	DOCK11|Q5JSL3
	RHOV|Q96L33
	ULK1|O75385
	AGAP3|Q96P47
	CYTH2|Q99418
	PLK1|P53350
	JAZF1|Q86VZ6
	RPS6KA4|O75676
	CYTH1|Q15438
	SCYL1|Q96KG9
	SYMPK|Q92797
	CYTH4|Q9UIA0
	GABPB2|Q8TAK5
	CCNO|P22674
	PLEKHB2|Q96CS7
	PBK|Q96KB5
	CLK1|P49759
	MIB1|Q86YT6
	STK33|Q9BYT3
	CYTH3|O43739
	AKT3|Q9Y243
	SCYL2|Q6P3W7
	SGK071|Q8NE28
	CDK18|Q07002
	TNIK|Q9UKE5
	CCNE2|O96020
	CCNA1|P78396
	PLEKHA3|Q9HB20
	NEK9|Q8TD19
	NSMCE1|Q8WV22
	CCNB3|Q8WWL7
	CDK13|Q14004
	STK17B|O94768
	GULP1|Q9UBP9
	SYTL3|Q4VX76
	ANKRD27|Q96NW4
	RIT2|Q99578
	AGAP1|Q9UPQ3
	DSTYK|Q6XUX3
	RHOF|Q9HBH0
[Predicted cross-talk components between RAGE and TSLP]
	FOXF2|Q12947
	SYTL2|Q9HCH5
	BUB1B|O60566
	FOXC2|Q99958
	FOXO6|A8MYZ6
	C2CD5|Q86YS7
	PTK7|Q13308
	TRPV1|Q8NER1
	CLK3|P49761
	ANKRD42|Q8N9B4
	BARD1|Q99728
	STK40|Q8N2I9
	FOXS1|O43638
	DIDO1|Q9BTC0
	SNCAIP|Q9Y6H5
	FOXE1|O00358
	AOX1|Q06278
	CLIP3|Q96DZ5
	OSBP|P22059
	ANKRD1|Q15327
	MAPK8IP1|Q9UQF2
	FOXN3|O00409
	FOXK1|P85037
	GABPB1|Q06547
	PLEKHB1|Q9UF11
	NEK1|Q96PY6
	DOCK11|Q5JSL3
	INVS|Q9Y283
	FOXP3|Q9BZS1
	CYTH2|Q99418
	PLK1|P53350
	SNX16|P57768
	FOXF1|Q12946
	FOXP4|Q8IVH2
	JAZF1|Q86VZ6
	KANK2|Q63ZY3
	FOXP2|O15409
	FOXA2|Q9Y261
	CYTH1|Q15438
	CYTH4|Q9UIA0
	GABPB2|Q8TAK5
	PLEKHB2|Q96CS7
	PBK|Q96KB5
	NF2|P35240
	CLK1|P49759
	FOXM1|Q08050
	OSBPL1A|Q9BXW6
	FOXD1|Q16676
	MIB1|Q86YT6
	STK33|Q9BYT3
	TRPV2|Q9Y5S1
	CYTH3|O43739
	AKT3|Q9Y243
	SCYL2|Q6P3W7
	SGK071|Q8NE28
	MIB2|Q96AX9
	FOXC1|Q12948
	PLEKHA3|Q9HB20
	PPP1R27|Q86WC6
	FOXP1|Q9H334
	STK17B|O94768
	GULP1|Q9UBP9
	SYTL3|Q4VX76
	ANKRD27|Q96NW4
	AGAP1|Q9UPQ3
	FOXL2|P58012
	DSTYK|Q6XUX3
[Predicted cross-talk components between RAGE and TWEAK]
	BUB1B|O60566
	PEA15|Q15121
	TRPV1|Q8NER1
	CLK3|P49761
	CREB3L3|Q68CJ9
	ANKRD42|Q8N9B4
	BARD1|Q99728
	STK40|Q8N2I9
	SNCAIP|Q9Y6H5
	ULK2|Q8IYT8
	CLIP3|Q96DZ5
	OSBP|P22059
	ANKRD1|Q15327
	GABPB1|Q06547
	PLEKHB1|Q9UF11
	NEK1|Q96PY6
	DOCK11|Q5JSL3
	RHOV|Q96L33
	INVS|Q9Y283
	ULK1|O75385
	CYTH2|Q99418
	JDP2|Q8WYK2
	PLK1|P53350
	SNX16|P57768
	KANK2|Q63ZY3
	DEDD|O75618
	CYTH1|Q15438
	CYTH4|Q9UIA0
	GABPB2|Q8TAK5
	PLEKHB2|Q96CS7
	NF2|P35240
	CLK1|P49759
	OSBPL1A|Q9BXW6
	MIB1|Q86YT6
	STK33|Q9BYT3
	TRPV2|Q9Y5S1
	CYTH3|O43739
	AKT3|Q9Y243
	SCYL2|Q6P3W7
	SGK071|Q8NE28
	MIB2|Q96AX9
	PLEKHA3|Q9HB20
	PPP1R27|Q86WC6
	ANKRD27|Q96NW4
	RHOF|Q9HBH0
[Predicted cross-talk components between RANKL and TSH]
	BUB1B|O60566
	TRPV1|Q8NER1
	CLK3|P49761
	BARD1|Q99728
	STK40|Q8N2I9
	ULK2|Q8IYT8
	OSBP|P22059
	ANKRD1|Q15327
	GABPB1|Q06547
	PLEKHB1|Q9UF11
	NEK1|Q96PY6
	DOCK11|Q5JSL3
	RHOV|Q96L33
	ULK1|O75385
	CYTH2|Q99418
	PLK1|P53350
	CAND2|O75155
	JAZF1|Q86VZ6
	CYTH1|Q15438
	CYTH4|Q9UIA0
	GABPB2|Q8TAK5
	PLEKHB2|Q96CS7
	TRRAP|Q9Y4A5
	CLK1|P49759
	MIB1|Q86YT6
	STK33|Q9BYT3
	CYTH3|O43739
	NFIL3|Q16649
	AKT3|Q9Y243
	SCYL2|Q6P3W7
	SGK071|Q8NE28
	TNIK|Q9UKE5
	PLEKHA3|Q9HB20
	AAK1|Q2M2I8
	ANKRD27|Q96NW4
	RHOF|Q9HBH0
[Predicted cross-talk components between RANKL and TSLP]
	SBF1|O95248
	SBF2|Q86WG5
	BUB1B|O60566
	TRPV1|Q8NER1
	CLK3|P49761
	ANKRD42|Q8N9B4
	BARD1|Q99728
	STK40|Q8N2I9
	SNCAIP|Q9Y6H5
	LRTOMT|Q8WZ04
	MAP3K12|Q12852
	CLIP3|Q96DZ5
	OSBP|P22059
	ANKRD1|Q15327
	GABPB1|Q06547
	PLEKHB1|Q9UF11
	NEK1|Q96PY6
	DOCK11|Q5JSL3
	INVS|Q9Y283
	CYTH2|Q99418
	PLK1|P53350
	CAND2|O75155
	SNX16|P57768
	JAZF1|Q86VZ6
	KANK2|Q63ZY3
	CYTH1|Q15438
	TBC1D2|Q9BYX2
	ELF2|Q15723
	CYTH4|Q9UIA0
	GABPB2|Q8TAK5
	PLEKHB2|Q96CS7
	TRRAP|Q9Y4A5
	CLK1|P49759
	OSBPL1A|Q9BXW6
	MIB1|Q86YT6
	STK33|Q9BYT3
	TRPV2|Q9Y5S1
	CYTH3|O43739
	AKT3|Q9Y243
	SCYL2|Q6P3W7
	SGK071|Q8NE28
	MIB2|Q96AX9
	PLEKHA3|Q9HB20
	PPP1R27|Q86WC6
	ANKRD27|Q96NW4
	DOCK5|Q9H7D0
	ERF|P50548
	GUCY2F|P51841
[Predicted cross-talk components between RANKL and TWEAK]
	BUB1B|O60566
	TRPV1|Q8NER1
	CLK3|P49761
	CREB3L3|Q68CJ9
	ANKRD42|Q8N9B4
	BARD1|Q99728
	STK40|Q8N2I9
	SNCAIP|Q9Y6H5
	ULK2|Q8IYT8
	CLIP3|Q96DZ5
	OSBP|P22059
	ANKRD1|Q15327
	XAF1|Q6GPH4
	GABPB1|Q06547
	PLEKHB1|Q9UF11
	NEK1|Q96PY6
	DOCK11|Q5JSL3
	RHOV|Q96L33
	INVS|Q9Y283
	RNF151|Q2KHN1
	ULK1|O75385
	GRK5|P34947
	MEAF6|Q9HAF1
	CYTH2|Q99418
	JDP2|Q8WYK2
	PLK1|P53350
	SNX16|P57768
	KANK2|Q63ZY3
	CYTH1|Q15438
	CYTH4|Q9UIA0
	GABPB2|Q8TAK5
	PLEKHB2|Q96CS7
	CLK1|P49759
	OSBPL1A|Q9BXW6
	MIB1|Q86YT6
	STK33|Q9BYT3
	TRPV2|Q9Y5S1
	CYTH3|O43739
	AKT3|Q9Y243
	SCYL2|Q6P3W7
	SGK071|Q8NE28
	MIB2|Q96AX9
	PLEKHA3|Q9HB20
	PPP1R27|Q86WC6
	CYHR1|Q6ZMK1
	ANKRD27|Q96NW4
	RHOF|Q9HBH0
[Predicted cross-talk components between TSH and TSLP]
	NISCH|Q9Y2I1
	SYTL2|Q9HCH5
	BUB1B|O60566
	PRX|Q9BXM0
	C2CD5|Q86YS7
	PTK7|Q13308
	TRPV1|Q8NER1
	CLK3|P49761
	BARD1|Q99728
	STK40|Q8N2I9
	OSBP|P22059
	ANKRD1|Q15327
	MAPK8IP1|Q9UQF2
	TBCE|Q15813
	GABPB1|Q06547
	PLEKHB1|Q9UF11
	NEK1|Q96PY6
	DOCK11|Q5JSL3
	CYTH2|Q99418
	PLK1|P53350
	CAND2|O75155
	JAZF1|Q86VZ6
	HTRA2|O43464
	XRRA1|Q6P2D8
	CYTH1|Q15438
	CYTH4|Q9UIA0
	GABPB2|Q8TAK5
	SI|P14410
	PLEKHB2|Q96CS7
	TRRAP|Q9Y4A5
	PBK|Q96KB5
	CLK1|P49759
	NOD2|Q9HC29
	ARL2|P36404
	MIB1|Q86YT6
	STK33|Q9BYT3
	CYTH3|O43739
	AKT3|Q9Y243
	SCYL2|Q6P3W7
	SGK071|Q8NE28
	CEP97|Q8IW35
	PLEKHA3|Q9HB20
	STK17B|O94768
	GULP1|Q9UBP9
	SYTL3|Q4VX76
	ANKRD27|Q96NW4
	HOMER1|Q86YM7
	AGAP1|Q9UPQ3
	DSTYK|Q6XUX3
[Predicted cross-talk components between TSH and TWEAK]
	BUB1B|O60566
	TRPV1|Q8NER1
	CLK3|P49761
	BARD1|Q99728
	STK40|Q8N2I9
	ULK2|Q8IYT8
	OSBP|P22059
	ANKRD1|Q15327
	GABPB1|Q06547
	PLEKHB1|Q9UF11
	NEK1|Q96PY6
	DOCK11|Q5JSL3
	RHOV|Q96L33
	ULK1|O75385
	CYTH2|Q99418
	PLK1|P53350
	CYTH1|Q15438
	CYTH4|Q9UIA0
	GABPB2|Q8TAK5
	PLEKHB2|Q96CS7
	CLK1|P49759
	MIB1|Q86YT6
	STK33|Q9BYT3
	CYTH3|O43739
	AKT3|Q9Y243
	SCYL2|Q6P3W7
	SGK071|Q8NE28
	PLEKHA3|Q9HB20
	ANKRD27|Q96NW4
	RHOF|Q9HBH0
[Predicted cross-talk components between TSLP and TWEAK]
	BUB1B|O60566
	TRPV1|Q8NER1
	CLK3|P49761
	ANKRD42|Q8N9B4
	BARD1|Q99728
	STK40|Q8N2I9
	SNCAIP|Q9Y6H5
	CLIP3|Q96DZ5
	OSBP|P22059
	ANKRD1|Q15327
	GABPB1|Q06547
	PLEKHB1|Q9UF11
	NEK1|Q96PY6
	DOCK11|Q5JSL3
	INVS|Q9Y283
	CYTH2|Q99418
	PLK1|P53350
	SNX16|P57768
	KANK2|Q63ZY3
	CYTH1|Q15438
	CYTH4|Q9UIA0
	GABPB2|Q8TAK5
	PLEKHB2|Q96CS7
	CLK1|P49759
	OSBPL1A|Q9BXW6
	MIB1|Q86YT6
	STK33|Q9BYT3
	TRPV2|Q9Y5S1
	CYTH3|O43739
	AKT3|Q9Y243
	SCYL2|Q6P3W7
	SGK071|Q8NE28
	CREB3|O43889
	MIB2|Q96AX9
	PLEKHA3|Q9HB20
	PPP1R27|Q86WC6
	ANKRD27|Q96NW4
