# Supplementary material for: Multi-label multi-instance transfer learning for simultaneous reconstruction and cross-talk modeling of multiple human signaling pathways
Source: BMC Bioinformatics. 2015 Dec 30;16:417. doi: 10.1186/s12859-015-0841-4 (PMC4697333; doi:10.1186/s12859-015-0841-4)
Supplement: Additional file 13: — Text file contains the derived cross-talk signaling PPIs between human signaling pathways (homolog instance). (ZIP 23 KB) [file 12859_2015_841_MOESM13_ESM.zip › 12859_2015_841_MOESM13_ESM.xml]

[Notch signaling pathway]
	[1]Novel signaling PPIs between the pathway components and the predicted components:
	APP	FBLN1
	APP	BLMH
	DTX1	DTX3L
	DTX1	DTX2
	EP300	KAT2A
	EP300	RBM14
	EP300	ZFPM2
	EP300	JDP2
	EP300	TRERF1
	EP300	HAND2
	EP300	TWIST1
	FBXW7	HEY1
	GSK3B	SNCAIP
	HDAC1	HR
	HDAC1	SIN3B
	HDAC1	HDAC3
	HDAC1	HDAC9
	HDAC1	MIER1
	HDAC1	MECOM
	HDAC1	HIF1AN
	HDAC2	HDAC10
	HDAC2	HIF1AN
	HEY2	HAND2
	IL6ST	IL31RA
	ITCH	ATN1
	JAG2	ATN1
	JAK2	IL12RB2
	JUN	HDAC3
	JUN	JDP2
	JUN	ATF4
	KAT2B	JDP2
	KAT2B	MECOM
	KAT2B	TWIST1
	MAPK1	HDAC4
	MAPK3	HDAC4
	MEF2C	HDAC4
	MEF2C	TWIST2
	MMP1	CCL2
	NCOR1	TBL1XR1
	NCOR1	HDAC3
	NCOR1	HDAC9
	NCOR2	HDAC4
	NCOR2	HDAC3
	NCOR2	HDAC10
	NOTCH1	KAT2A
	NOTCH1	DTX2
	NOV	FBLN1
	PSEN1	ICAM5
	PSEN2	ICAM5
	RBX1	CUL4A
	RBX1	CUL7
	RBX1	CUL5
	RBX1	VHL
	RELA	HDAC3
	RELA	TWIST1
	RING1	CBX7
	RING1	RNF2
	RING1	CBX8
	RING1	BMI1
	SIN3A	HDAC9
	SKP1	FBXL2
	SKP1	CUL7
	SKP2	CUL4A
	SMAD1	FBXL12
	SMAD1	PLEKHB1
	SMAD3	HEY1
	SMAD3	HEYL
	SMAD3	MECOM
	SMAD3	EBI3
	SNW1	JDP2
	STAT3	BHLHE40
	STAT3	HDAC3
	TCF3	MDFI
	TCF3	HAND2
	TCF3	TWIST1
	TP53	HDAC3
	TP53	PLK1
	TP53	FBXO11
	TP53	PBK
	YY1	HDAC3
	[2]Novel signaling PPIs between the predicted components:
	RNF2	BMI1
	RNF2	PCGF2
	TBL1XR1	HDAC3
	FBLN1	VCAN
	FBLN1	HBEGF
	FBLN1	ATN1
	SCUBE3	SCUBE1
	HR	HDAC3
	BHLHE40	BRD7
	BHLHE40	BHLHE41
	MMP3	CCL8
	MMP3	CCL2
	HDAC4	HDAC3
	HDAC4	HDAC9
	HDAC4	MECOM
	HDAC4	CBX5
	CBX2	MDFI
	SIN3B	HDAC9
	GOLM1	B3GNT4
	GOLM1	CLK1
	MAGED1	PLK1
	NELL2	ATN1
	CCL8	VCAN
	HDAC3	HDAC9
	HDAC3	HDAC10
	HDAC3	HIF1AN
	CBX8	BMI1
	CXCL10	VCAN
	HDAC9	CBX5
	VCAN	FBN1
	VCAN	CCL2
	INVS	HIF1AN
	EFEMP1	ATN1
	MDFI	EBI3
	MDFI	ATN1
	CBX1	CBX5
	LTBP4	ATN1
	HEYL	HAND2
	CXCL13	CCL19
	VHL	TCEB1
	VHL	HIF1AN
	NOC2L	ATN1
	FBN1	LTBP1
	IL27RA	EBI3
	ATN1	LTBP1
	ATN1	FBLN5
[TCR signaling pathway]
	[1]Novel signaling PPIs between the pathway components and the predicted components:
	ABI1	NCKAP1
	ABI1	CYFIP2
	ABI1	PAK2
	ABL1	BIN1
	ABL1	SORBS2
	ABL1	PAK2
	ABL1	GPX1
	ABL1	ADAM15
	ACTA1	ADSS
	ACTA1	LASP1
	ACTA1	CCT5
	ACTA1	FGD4
	ACTA1	CYTH1
	ACTA1	HIP1R
	ACTA1	CCT4
	ACTA1	SPTBN2
	ACTA1	COTL1
	ADAM9	SH3GLB1
	AKT1	SORBS2
	AKT1	MAPK8IP1
	AKT1	PDK2
	AKT1	RHEBL1
	ANXA11	ALG2
	ARHGEF6	PAK2
	ARHGEF6	SH2D1A
	ARHGEF6	ADAM15
	ARHGEF7	CD244
	ARHGEF7	SHANK2
	ARHGEF7	PAK2
	ARHGEF7	TUBB3
	ARHGEF7	NCKIPSD
	ARHGEF7	SH2D1A
	ARHGEF7	ADAM15
	ATF2	JDP2
	BCL10	CARD14
	CALM1	TRPV1
	CALM1	RIT2
	CBL	SORBS2
	CD2	CD58
	CD2	CD48
	CD247	CD244
	CD247	CD48
	CD4	IL16
	CD84	SH2D1A
	CDC42	ARHGDIA
	CDC42	PAK4
	CDC42	CDC42EP2
	CDC42	OCRL
	CDC42	FGD1
	CDC42	TRIP10
	CDC42	DOCK8
	CDC42	PAK2
	CDC42	PAK7
	CDC42	ITSN1
	CDC42	PDE6D
	CDC42	GDI1
	CDK1	ECT2
	CDK1	IL16
	CDK1	CUX1
	CDK1	WEE1
	CGN	F11R
	CHUK	STAP2
	CLTC	OCRL
	CLTC	HIP1R
	CLTC	SCYL2
	CREBBP	JDP2
	CREBBP	CUX1
	CREBBP	WT1
	CREBBP	TRIP10
	CRK	WEE1
	CSK	LAIR1
	CTNNB1	PTPN14
	CTNNB1	PLK1
	CTNNB1	RAPGEF2
	CTNNB1	PTPN13
	CTNNB1	TRIP10
	CTNNB1	MAGI2
	CTNNB1	PICK1
	DAPK1	MIB1
	DDX3X	NUP62
	DDX49	HAP1
	DLG1	CNKSR2
	DLG1	DLG2
	DNAJB1	PTGES3
	DNAJB1	NQO1
	DNM2	SHANK2
	DNM2	BIN1
	DNM2	SH3GLB1
	DNM2	EIF3L
	DNM2	ITSN1
	DNM2	MPP6
	DOK1	MAP4K4
	DOK1	SH2D1A
	DPYSL2	CRMP1
	DTX1	DTX2
	ELMO1	FGD1
	ENO2	SNUPN
	ENO2	TUBA4A
	EPHA3	RUFY1
	ERBB2IP	DLG4
	FLNB	NPHP1
	FOS	BATF
	FYB	SH2D1A
	FYN	TUBA1B
	FYN	CNN3
	FYN	TUBA3C
	FYN	CD48
	FYN	DLG4
	FYN	PAK2
	FYN	SH2D1A
	FYN	TUBA4A
	FYN	NMT1
	FYN	ADAM15
	FYN	MCAM
	GOLGA5	OCRL
	GOLGA5	CUX1
	GRB2	PAK4
	GRB2	OCRL
	GRB2	PAK2
	GRB2	SIGLEC7
	GRB2	NCKIPSD
	GRB2	SH2D1A
	GRB2	KHDRBS2
	GRB2	ADAM12
	GRB2	ADAM15
	GSK3B	SNCAIP
	GSK3B	AURKA
	GSK3B	RCAN1
	HGS	HAP1
	HGS	DLG4
	HNRNPH3	CRMP1
	HOMER3	HOMER1
	HRAS	MLLT4
	HRAS	RASGRP4
	HRAS	ITSN1
	HRAS	PDE6D
	HRAS	RASIP1
	HRAS	RIT2
	HSP90AB1	DDX24
	HSP90AB1	SLC34A1
	IKBKB	STAP2
	ITCH	TRPV1
	ITPR1	HOMER2
	ITPR1	HOMER1
	JUN	BATF
	JUN	JDP2
	KHDRBS1	KHDRBS3
	KHDRBS1	TUBB3
	LAT	CD244
	LCK	CD48
	LCK	PAK2
	LCK	SH2D1A
	LCK	ADAM15
	LCP2	CLNK
	LY9	SH2D1A
	LYN	DLG4
	LYN	TRIP10
	LYN	PAK2
	LYN	NMT1
	LYN	ADAM15
	MAP2K1	PLK3
	MAP2K7	MAP3K12
	MAP2K7	MAPK8IP1
	MAP2K7	DUSP22
	MAP2K7	DUSP19
	MAP2K7	VRK2
	MAP3K7	MAP4K4
	MAP3K7	MAPK8IP1
	MAP3K7	VRK2
	MAPK1	SCNN1G
	MAPK1	DUSP9
	MAPK1	PLK3
	MAPK1	PAK2
	MAPK1	DUSP4
	MAPK1	DUSP6
	MAPK1	IER3
	MAPK1	DUSP7
	MAPK11	DUSP10
	MAPK14	JDP2
	MAPK14	DUSP9
	MAPK14	DUSP4
	MAPK14	DUSP22
	MAPK14	DUSP7
	MAPK14	DUSP10
	MAPK3	DUSP9
	MAPK3	PAK2
	MAPK3	DUSP4
	MAPK3	NCKIPSD
	MAPK3	DUSP6
	MAPK3	IER3
	MAPK3	RCAN1
	MAPK3	DUSP10
	MAPK8	MAPK8IP1
	MAPK8	JDP2
	MAPK8	DUSP4
	MAPK8	DUSP22
	MAPK8	DUSP7
	MAPK8	DUSP10
	MAPK9	MAPK8IP1
	MAPK9	JDP2
	MAPK9	DUSP4
	MAPK9	DUSP19
	MARCKS	NMT1
	NCK1	MAP4K4
	NCK1	NCKAP1
	NCK1	CYFIP2
	NCK1	PAK2
	NCK1	NCKIPSD
	NCK1	ADAM15
	NCL	ADAP1
	NFKB1	PDCD11
	NFKBIA	TUBA1B
	NFKBIA	PTPN13
	PAK1	SORBS2
	PARD3	PVRL3
	PARD3	INSC
	PARD3	F11R
	PARD3	PNMA1
	PARD3	INADL
	PDCD1	CD274
	PDPK1	SLC9A3R2
	PDPK1	AKT3
	PIK3R1	TUBA1B
	PIK3R1	TUBG1
	PIK3R1	ADAM12
	PRKCD	CYTH1
	PRKCD	AKT3
	PRKCD	RIPK4
	PRKD1	ADAP1
	PRKD2	TGOLN2
	PTK2	BIN1
	PTK2	TRIO
	PTK2B	SORBS2
	PTK2B	DLG4
	PTK2B	ASAP2
	PTK2B	NPHP1
	PTK2B	MCAM
	PTPN11	LAIR1
	PTPN11	SIGLEC7
	PTPN6	LAIR1
	PTPN6	SIGLEC10
	PXN	TUBA1B
	PXN	TUBA3C
	PXN	TUBG2
	PXN	TUBG1
	PXN	ASAP2
	RAC2	ARHGDIA
	RAC2	NOXA1
	RAC2	GDI1
	RAF1	PAK2
	RAN	ASAP2
	RAP1A	MLLT4
	RAP1A	BIN1
	RAP1A	RGS14
	RAP1A	RAPGEF2
	RAP1A	RASGRP4
	RAP1A	RAPGEF6
	RAP1A	PDE6D
	RAP1A	RASIP1
	RASA1	AURKB
	RASA1	MAP4K4
	RASA1	PDE6D
	RELA	FUS
	RELA	APBA2
	RELA	PDCD11
	RPS6KB1	NEK6
	RPS6KB1	EIF4B
	SDCBP	ULK1
	SDCBP	SDCBP2
	SH2D3C	SNCAIP
	SLAMF6	SH2D1A
	SNRNP70	DDX17
	SOS1	BIN1
	SOS1	ITSN1
	SOS1	PACSIN3
	SOS1	RIT2
	SOS2	PACSIN3
	SRC	DLG4
	SRC	TRIP10
	SRC	PAK2
	SRC	STAP2
	SRC	PTPN21
	SRC	NMT1
	SRC	ADAM12
	SRC	ADAM15
	STAT5A	STAP2
	STAT5B	STAP2
	STK39	WNK4
	SYK	POU2AF1
	SYK	TUBA4A
	TEC	PTPN21
	TUBB	PLK1
	TUBB	NPHP1
	UNC119	PAFAH1B3
	UNC119	ITSN1
	VASP	TRIM9
	VAV1	ARHGDIA
	VAV1	TUBA4A
	WAS	TRIP10
	WAS	NCKIPSD
	WAS	WIPF2
	WASF2	NCKAP1
	WASF2	CYFIP2
	YWHAQ	TUBA3C
	YWHAZ	PAK4
	YWHAZ	STK25
	YWHAZ	BSPRY
	YWHAZ	WEE1
	YWHAZ	GP5
	YWHAZ	PTPN13
	YWHAZ	ATP5A1
	YWHAZ	ADAM22
	YWHAZ	TRIM21
	ZAP70	TUBA4A
	ZDHHC17	DLG4
	[2]Novel signaling PPIs between the predicted components:
	ECT2	PLK1
	PFDN1	HAP1
	CCT7	CRMP1
	CCT7	TCP1
	RIN2	BIN1
	SBF1	MTMR2
	MLLT4	PVRL3
	MLLT4	PVRL4
	MLLT4	F11R
	MLLT4	SORBS2
	MLLT4	PICK1
	MLLT4	PVRL2
	MLLT4	RIT2
	TUBA1B	PTP4A1
	TUBA1B	TUBG1
	DNM3	HOMER1
	SEMA4G	DLG4
	COG2	COG3
	PVRL3	PVRL2
	RNF138	QKI
	RNF138	PCBP4
	TUBA3C	TUBG1
	DDX24	PRF1
	DDX24	PAFAH1B3
	MTMR7	MTMR9
	CD244	CD48
	PAK4	GATAD2A
	PVRL4	PICK1
	UGP2	PCBP1
	TRPV1	TRPV2
	CHFR	AURKA
	QKI	FUBP3
	QKI	PCBP1
	QKI	PCBP4
	F11R	MPDZ
	F11R	PTPRB
	F11R	PICK1
	SHANK2	DLG4
	CNKSR2	DLG4
	CNKSR2	INADL
	CNKSR2	DLG2
	BIN1	CUX1
	BIN1	SH3GLB1
	BIN1	ASAP2
	PIWIL4	DICER1
	BARD1	HAP1
	PDLIM7	PAK7
	PDLIM7	PCBP1
	SORBS2	PAK2
	SORBS2	ADAM15
	CHEK2	PLK1
	CHEK2	PLK3
	MAP3K12	MAPK8IP1
	MAP3K12	MBIP
	DHX36	TLR1
	DDX17	LNX1
	MPP5	INADL
	MTM1	MTMR12
	FLNC	NPHP1
	MAGI3	PTPRB
	MAPK8IP1	VRK2
	ISOC2	PDK2
	SLC9A3R2	SLC34A1
	SLC9A3R2	PODXL
	WRN	H2AFX
	SLC34A1	BSPRY
	CCT5	TCP1
	INVS	NPHP1
	NXF2	NUP62
	NIPSNAP3A	HAP1
	CYTH2	CUX1
	PLK1	WEE1
	PLK1	TUBG1
	PLK1	DNAJB9
	PLK1	TUBA4A
	KHDRBS3	LNX1
	KHDRBS3	KHDRBS2
	CEP72	LNX1
	MTMR6	MTMR9
	NCKAP1	CYFIP2
	KHSRP	PARN
	RAPGEF2	MAGI2
	CENPF	NUP133
	NCBP2	HNRNPF
	UNC13B	SPTBN2
	LNX1	APIP
	LNX1	PAFAH1B3
	LNX1	CXADR
	SDCBP2	PAFAH1B3
	SDCBP2	ZCCHC17
	PHLDA1	EIF3D
	DLG4	SIPA1L1
	DLG4	GRASP
	DLG4	NCKIPSD
	DLG4	DLG2
	MBIP	PLEKHF2
	PTPN13	RAPGEF6
	EIF4B	PAK2
	EIF4B	EIF3A
	PAFAH1B3	CRMP1
	PLK3	VRK1
	MTMR8	MTMR9
	EIF3L	EIF3D
	ASAP2	PACSIN3
	NPHP1	PAK2
	NPHP1	ADAM15
	CEACAM6	CEACAM8
	PAK2	PACSIN3
	CYTH3	GRASP
	PDE6D	GRK7
	PICK1	PVRL2
	PACSIN3	ADAM12
	PACSIN3	ADAM15
	WARS	MDH2
	TUBA4A	TCP1
	PCBP1	PCBP4
[TGFBeta signaling pathway]
	[1]Novel signaling PPIs between the pathway components and the predicted components:
	ABL1	CABLES1
	ABL1	RAD9A
	ACVRL1	ACVR2A
	ACVRL1	TGFBRAP1
	AKT1	AKTIP
	AKT1	MAPK8IP1
	ANAPC2	UBE2C
	ANAPC7	BUB1B
	AP2B1	ACVR1
	AP2B1	BUB1B
	AR	NR0B1
	AR	KIF1A
	AR	RAD9A
	AR	TRIM24
	ARRB2	CYTH2
	ATF2	EDF1
	ATF2	JDP2
	AXIN1	PPP2CB
	BCAR1	E2F2
	BRCA1	BARD1
	BRCA1	BAP1
	BRCA1	TRRAP
	BRCA1	E2F1
	BRCA1	BRCC3
	BRCA1	H2AFX
	BRCA1	AURKA
	BRCA1	CCNA1
	BRCA1	UBE2L3
	CAMK2A	MPDZ
	CAMK2A	PPM1F
	CCNE1	CABLES1
	CDC16	BUB1B
	CDC23	RBPMS
	CDC25A	CCNA1
	CDC25C	PLK1
	CDC25C	PLK3
	CDC27	BUB1B
	CDK1	IL16
	CDK1	PTTG1
	CDK1	E2F1
	CDK1	CCNA1
	CDK1	NPM1
	CDK2	CDX2
	CDK2	CCNE2
	CDK2	CCNA1
	CDK2	CCNB3
	CDK2	NPM1
	CDK4	CDKN1C
	CDK4	CDKN2D
	CDK4	BMPR1B
	CDK6	CDKN2D
	CDKN1A	CIZ1
	CDKN1A	CCNE2
	CDKN1A	CCNA1
	CDKN1A	CDK14
	COPS5	CUL5
	COPS5	UCHL1
	CREBBP	ACVR1
	CREBBP	CNOT3
	CREBBP	KLF13
	CREBBP	ONECUT1
	CREBBP	KAT2A
	CREBBP	HOXB7
	CREBBP	CDX2
	CREBBP	DACH1
	CREBBP	JDP2
	CREBBP	CITED2
	CREBBP	ALX1
	CREBBP	E2F1
	CREBBP	HOXA11
	CREBBP	PROX1
	CREBBP	KLF4
	CRK	DAB1
	CTNNA1	MLLT4
	CTNNB1	PYGO1
	CTNNB1	PITX2
	CTNNB1	PLK1
	CTNNB1	SALL1
	CTNNB1	PICK1
	CUL1	E2F1
	CUL1	CAND1
	DAB2	MIB1
	DAXX	ESRRG
	DAXX	TP63
	DVL1	HECW1
	DVL1	BRD7
	DYNC1I1	STAU1
	E2F4	TRRAP
	ENG	ACVR1
	ENG	BMP7
	ENG	ACVR2A
	ENG	INHBA
	EP300	RAD23A
	EP300	CHD4
	EP300	KAT2A
	EP300	HOXB7
	EP300	CDX2
	EP300	JDP2
	EP300	CITED2
	EP300	ZRANB2
	EP300	CITED4
	EP300	ALX1
	EP300	ING5
	EP300	SATB1
	EP300	NR2F2
	EP300	EID1
	EP300	TP63
	EP300	PROX1
	EP300	HERC1
	ESR1	RGS3
	ESR1	NR0B1
	ESR1	PGR
	ESR1	KIF1A
	ESR1	TBP
	ESR1	FLII
	ESR1	TRRAP
	ESR1	TRIM24
	FNTA	ACVR1
	FOS	BATF
	FOS	TBP
	FOS	SUMO2
	FOS	SUMO3
	FOXH1	DRAP1
	GRB2	DCTN1
	GRB2	TP63
	GRB2	NPM1
	GSK3B	UPF3A
	GSK3B	SNCAIP
	GSK3B	DCTN1
	GSK3B	CDX2
	GSK3B	DCTN2
	GSK3B	E2F1
	GSK3B	AURKA
	HDAC1	BUB1B
	HDAC1	BUB3
	HDAC1	CHD4
	HDAC1	PITX2
	HDAC1	ZMYND11
	HDAC1	FKBP3
	HDAC1	RAD9A
	HDAC1	TGIF2
	HDAC1	SALL1
	HDAC1	MBD3
	HDAC1	SATB1
	HDAC1	NR2F2
	HGS	EHMT2
	HGS	UBQLN1
	HNF4A	TRIM24
	HNF4A	PROX1
	HOXA9	RBPMS
	HOXA9	MEIS2
	HOXA9	PBX1
	HSPA8	DPP3
	HSPA8	RGS2
	HSPA8	UCHL1
	HSPA8	BAG3
	IKBKB	ACVR1
	ITCH	TRPV1
	ITGB3	DAB1
	JUN	BATF
	JUN	TBP
	JUN	SUMO2
	JUN	JDP2
	JUN	SUMO3
	JUNB	BATF
	JUNB	JDP2
	JUND	BATF
	JUND	TBP
	JUND	JDP2
	KAT2B	KLF13
	KAT2B	ONECUT1
	KAT2B	JDP2
	KAT2B	SATB1
	KPNB1	CHD3
	KPNB1	SMNDC1
	KPNB1	CSE1L
	MAP2K1	PLK3
	MAP2K3	DCTN1
	MAP2K6	DCTN1
	MAP3K7	MAPK8IP1
	MAPK1	CDX2
	MAPK1	PLK3
	MAPK14	CDX2
	MAPK14	EEA1
	MAPK14	JDP2
	MAPK14	MAX
	MAPK14	ZFP36L1
	MAPK8	WWOX
	MAPK8	MAPK8IP1
	MAPK8	JDP2
	MTOR	UBQLN1
	MYC	KAT2A
	MYC	MXI1
	MYC	TBP
	MYC	MAX
	MYC	MYCBP2
	MYC	MXD1
	MYC	TRRAP
	NCOA1	PGR
	NCOA1	TBP
	NCOA1	ESRRG
	NEDD4L	UBE2L3
	NFKB1	UBE2K
	NFKB1	E2F1
	NFKB1	RSF1
	NFKBIA	MED19
	NFKBIA	HOXB7
	NFYB	TBP
	NFYB	DRAP1
	NFYC	ATF6
	NME1	AURKA
	NUP153	XPO7
	NUP153	IPO5
	NUP153	XPOT
	NUP153	TNPO1
	NUP153	XPO5
	NUP214	IPO5
	NUP214	XPOT
	NUP214	TNPO1
	NUP214	XPO5
	PARD3	INSC
	PARD3	PARD6B
	PARD3	PARD6G
	PARD3	INADL
	PARD6A	PARD6B
	PDPK1	AKTIP
	PDPK1	AKT3
	PIAS1	PGR
	PIAS1	TBP
	PIAS1	SATB2
	PIAS1	NR2F2
	PML	SUMO2
	PML	MXD1
	PML	TRIM24
	PML	SUMO3
	PML	AURKA
	PPP1CC	AURKA
	PPP1CC	PPP1R8
	PPP2CA	NME2
	PPP2CA	BMPR1B
	PPP2R1A	PPP2R3B
	PPP2R1A	IPO9
	RAF1	PEX5L
	RB1	TBP
	RB1	CBX4
	RB1	E2F3
	RB1	RNF40
	RB1	E2F2
	RB1	E2F1
	RB1	EID1
	RB1	CCNA1
	RB1	CDK14
	RBL1	CCNA1
	RBL2	CCNA1
	RBX1	CUL4A
	RBX1	CUL7
	RBX1	CUL5
	RBX1	CAND1
	RPS6KB1	NCBP1
	SDC2	CASK
	SHC1	NPM1
	SKI	MECP2
	SKIL	CBX4
	SKIL	TRAK1
	SKIL	SPARCL1
	SKP1	CUL7
	SMAD2	MLLT4
	SMAD2	RPS27A
	SMAD2	BAZ1A
	SMAD2	RNF123
	SMAD2	ACVR1B
	SMAD2	TGFBRAP1
	SMAD2	ZMYND11
	SMAD2	CUL5
	SMAD2	LHX9
	SMAD3	DACH1
	SMAD3	MAX
	SMAD3	TGIF2
	SMAD4	SMAD5
	SMAD4	RPS27A
	SMAD4	DACH1
	SMAD4	FSTL3
	SMAD4	HDLBP
	SMAD4	ACVR1B
	SMAD4	TGFBRAP1
	SMAD4	MAX
	SMAD4	XPO5
	SMAD4	PLK4
	SMAD4	DCP1B
	SMAD4	UBE2L3
	SMAD6	BMPR1B
	SMAD7	ACVR1B
	SMAD7	BMPR1B
	SMURF1	CXXC1
	SMURF1	RPS27A
	SMURF1	DUSP13
	SMURF1	CUL5
	SMURF1	LHX9
	SMURF1	LONRF3
	SMURF1	CDK14
	SMURF2	SMAD5
	SMURF2	RPS27A
	SNIP1	MAX
	SNW1	NR0B1
	SNW1	PGR
	SNW1	JDP2
	SNX1	ACVR1B
	SNX1	ACVR2B
	SNX2	ACVR1B
	SNX2	ACVR2B
	SNX6	ACVR2B
	SNX6	BMPR1B
	SP1	TBP
	SP1	E2F3
	SP1	E2F2
	SP1	POGZ
	SP1	E2F1
	SP1	KLF4
	SRC	PGR
	SRC	WWOX
	SRC	DAB1
	STRAP	SNRPD3
	SUMO1	CHD3
	SUMO1	TRIM24
	TFDP1	E2F6
	TFDP1	E2F3
	TFDP1	E2F2
	TFDP1	E2F1
	TFDP2	E2F6
	TFDP2	E2F3
	TFDP2	E2F2
	TFDP2	E2F1
	TGFBR1	ACVR1
	TGFBR1	AURKB
	TGFBR1	RPS27A
	TGFBR1	PLEKHB1
	TGFBR1	DUSP13
	TGFBR1	TGFBRAP1
	TGFBR1	CUL5
	TGFBR1	AMHR2
	TGFBR1	PLK4
	TGFBR1	SNTG1
	TGFBR1	BMPR1B
	TGFBR1	CDK14
	TGFBR2	TGFBRAP1
	TGFBR3	INHA
	TGFBR3	ACVR2A
	TGFBR3	INHBA
	TP53	PPP2R2B
	TP53	BARD1
	TP53	WWOX
	TP53	UBE2K
	TP53	TBP
	TP53	PLK1
	TP53	CHD3
	TP53	CABLES1
	TP53	PLK3
	TP53	PTTG1
	TP53	TAF9B
	TP53	E2F1
	TP53	ING5
	TP53	BLM
	TP53	AURKA
	TP53	TEP1
	TP53	TP63
	TP53	NPM1
	TP53	KLF4
	TP73	WWOX
	TP73	CHD3
	TP73	CABLES1
	TP73	HECW2
	TP73	TP63
	TRAF6	ZMYND11
	TRAF6	TRIM37
	TRAF6	MAST2
	TRAF6	TRAM1
	TRAF6	BMPR1B
	TRAP1	TLR1
	TRIM33	TRIM24
	UBE2D1	RNF126
	UBE2D3	RNF126
	UBE2I	FMR1
	UBE2I	PDLIM7
	UBE2I	DACH1
	UBE2I	SUMO2
	UBE2I	CHD3
	UBE2I	CBX4
	UBE2I	IPO13
	UBE2I	UCHL1
	UBE2I	SALL1
	UBE2I	SATB1
	UBE2I	SUMO3
	VDR	ACVR1
	VDR	TRIM24
	WWP1	SMAD5
	WWTR1	TEAD3
	WWTR1	TEAD4
	XPO1	NPM1
	YAP1	TEAD3
	YAP1	TEAD4
	ZEB1	DRAP1
	ZEB2	SMAD5
	ZFYVE16	EEA1
	ZFYVE9	SCYL2
	ZFYVE9	ZMYND8
	[2]Novel signaling PPIs between the predicted components:
	ACVR1	BMP7
	ACVR1	SMAD5
	ACVR1	RPS27A
	ACVR1	PLEKHB1
	ACVR1	INHBB
	ACVR1	DUSP13
	ACVR1	INHBA
	ACVR1	GDF5
	ACVR1	CDK14
	EDF1	TBP
	MLLT4	PICK1
	PGR	JDP2
	PGR	TRIM24
	AKTIP	VPS16
	BUB1B	BUB3
	RABGGTA	BMPR2
	CNOT3	CAND2
	CNOT3	CNOT8
	CNOT3	CAND1
	XPO7	XPOT
	GEMIN5	SNRPD3
	GEMIN5	SNRPD1
	BMP7	GDF7
	BMP7	ACVR2A
	BMP7	ACVR2B
	BMP7	BMPR2
	BMP7	BMPR1A
	BMP7	BMPR1B
	CUL4A	CAND1
	RADIL	MED19
	TAF7L	TBP
	FMR1	STAU1
	CXXC1	TBP
	MED22	MED9
	TRPV1	TRPV2
	VPS28	ASF1A
	NCBP1	STAU1
	NCBP1	RNF40
	RECQL5	MAPK8IP1
	RECQL5	PLK1
	CREB3L3	ATF6
	RCAN3	TNNI3
	UBE2J2	UBE2G2
	MNT	MAX
	BARD1	ING5
	BARD1	BRD7
	SMAD5	GDF6
	MED19	MED9
	UBE2D4	RNF126
	PDLIM7	WWP2
	CDKN1C	CCNE2
	RBPMS	STRBP
	GDF6	BMPR2
	GDF6	BMPR1A
	GDF6	BMPR1B
	BMP15	BMPR1B
	YAF2	GABPB1
	RPS27A	MAST2
	RPS27A	BMPR1B
	KAT2A	TRRAP
	E2F6	ZMYND11
	E2F6	RYBP
	E2F6	E2F1
	HOXB7	PKNOX1
	TAF1L	TBP
	MXI1	MAX
	BAZ1A	SATB1
	GABPB1	RYBP
	DACH1	SIX1
	TBP	CAND2
	TBP	DRAP1
	TBP	DR1
	INHA	INHBB
	INHA	INHBA
	PLEKHB1	BMPR1B
	MED18	MED9
	MED18	MED20
	INHBB	ACVR2A
	INHBB	ACVR1B
	INHBB	ACVR2B
	INHBB	INHBA
	SUMO2	CHD3
	SUMO2	BLM
	SUMO2	CCNE2
	DAB1	RELN
	ACVR2A	INHBA
	ACVR2A	GDF5
	MED9	CBX4
	EHMT2	LNX1
	EHMT2	KLF12
	PLK1	NPM1
	CASK	APBA1
	ESRRG	PROX1
	CHD3	SATB1
	XPOT	HDLBP
	FSTL3	INHBA
	FSTL3	MSTN
	PBX1	PKNOX1
	PBX1	HOXA5
	CITED2	LHX2
	ACVR1B	TGFBRAP1
	ACVR1B	ACVR2B
	ACVR1B	INHBA
	CABLES1	CCNA1
	TGFBRAP1	ACVR2B
	TGFBRAP1	BMPR1A
	E2F3	RYBP
	ZMYND11	BMPR1A
	MAX	MXD1
	MAX	TRRAP
	MAX	PLEKHF2
	XPO5	ZNF346
	XPO5	ILF3
	AMHR2	BMPR1B
	RNF40	UBE2L6
	IPO13	ALX1
	E2F2	RYBP
	TRRAP	E2F1
	TCEB1	CUL2
	TAF9B	DRAP1
	ACVR2B	INHBA
	ACVR2B	GDF5
	ACVR2B	MSTN
	E2F1	CCNA1
	BMPR2	GDF5
	BMPR2	BMPR1A
	BMPR2	BMPR1B
	ZNF346	ILF3
	TRIM24	NR2F2
	CAND1	CUL2
	POLR2J	SATB1
	GDF5	BMPR1A
	GDF5	BMPR1B
	BLM	SUMO3
	MBD3	AURKA
	DRAP1	DR1
	BMPR1A	BMPR1B
	BMPR1A	BMP5
	SUMO3	CCNE2
	BMPR1B	CDK14
[TNF signaling pathway]
	[1]Novel signaling PPIs between the pathway components and the predicted components:
	BCL2	NLRP1
	BCL2	BNIP3
	BCL2	TP53BP2
	BCL2	BAK1
	BCL2	BCL2L14
	BCL2	PMAIP1
	BCL2	TOMM20
	BCL2L1	NLRP1
	BCL2L1	BNIP3
	BCL2L1	MCL1
	BCL2L1	BAK1
	BCL2L1	BCL2L14
	BCL2L1	PMAIP1
	BCL2L1	AVEN
	BCL2L1	CRYAA
	BCL2L1	APAF1
	BCL3	BARD1
	BCL3	HDAC3
	BCL3	N4BP2
	BID	CSNK2A2
	BID	MCL1
	BID	BAK1
	BID	BCL2A1
	BID	BCL2L2
	BIRC2	LTBR
	BTRC	UBE2R2
	BTRC	WEE1
	BTRC	PDCD4
	BTRC	UBQLN2
	CASP10	CASP4
	CASP10	DEDD2
	CASP10	CASP6
	CASP10	POLR2A
	CASP10	CCAR1
	CASP2	GOLGA3
	CASP2	NLRP1
	CASP2	NOD1
	CASP3	GOLGA3
	CASP3	BIRC6
	CASP3	BIRC7
	CASP3	CASP4
	CASP3	EIF3J
	CASP3	EIF4G2
	CASP3	MCL1
	CASP3	MAPK8IP3
	CASP3	CASP6
	CASP3	WEE1
	CASP3	PAK2
	CASP3	DFFA
	CASP3	APAF1
	CASP3	BIRC5
	CASP3	PSME3
	CASP7	GOLGA3
	CASP7	BIRC7
	CASP7	RNF7
	CASP7	DFFA
	CASP7	BIRC5
	CASP7	PSME3
	CASP8	PEA15
	CASP8	TNFRSF10B
	CASP8	CASP8AP2
	CASP8	DEDD2
	CASP8	EDA2R
	CASP8	CASP6
	CASP8	PARK2
	CASP8	APAF1
	CASP8	NOD1
	CASP9	BIRC6
	CASP9	BIRC7
	CASP9	NAIP
	CASP9	NLRP1
	CASP9	BIRC8
	CASP9	CARD8
	CASP9	APAF1
	CASP9	BIRC5
	CASP9	NOD1
	CAV1	NOS2
	CAV1	CSNK2A2
	CAV1	STRN
	CAV1	STRN4
	CDC34	ZFAND6
	CDC37	CSNK2A2
	CDC42	PAK4
	CDC42	TBC1D3F
	CDC42	CDC42BPG
	CDC42	MCF2L
	CDC42	PAK2
	CDC42	PAK7
	CDC42	DOCK9
	CDC42	MARK4
	CDC42	MAP3K10
	CDK5	STX1A
	CDK5	SET
	CDK9	POLR2A
	CDK9	CTDSPL
	CFL1	HSPH1
	CFL1	LIMK2
	CFL1	CLCN5
	CFL1	MYCBP
	CFLAR	TNFRSF10B
	CFLAR	DEDD2
	CFLAR	CASP6
	CHUK	UBE2E3
	COPB2	COPA
	COPS3	COPS2
	COPS3	COPS7A
	COPS3	COPS4
	COPS3	CUL5
	COPS3	GPS1
	COPS3	COPS6
	COPS5	COPS2
	COPS5	COPS7A
	COPS5	COPS4
	COPS5	CUL5
	COPS5	GPS1
	COPS5	COPS6
	COPS5	RNF139
	CREBBP	NPAT
	CREBBP	ONECUT1
	CREBBP	MSH2
	CREBBP	MSH6
	CREBBP	HDAC3
	CREBBP	IRF3
	CREBBP	CSNK2A2
	CREBBP	JDP2
	CREBBP	FOXM1
	CREBBP	POLR2A
	CREBBP	N4BP2
	CREBBP	ZNF639
	CREBBP	CALCOCO1
	CREBBP	CDK5RAP3
	CREBBP	IRF7
	CREBBP	RBBP4
	CRYAB	PSMA3
	CRYAB	CRYAA
	CSNK2A1	HSPH1
	CSNK2A1	NOLC1
	CSNK2A1	RNF7
	CSNK2A1	STX1A
	CSNK2A1	PSMA4
	CSNK2A1	HDAC3
	CSNK2A1	UBE2R2
	CSNK2A1	RANGAP1
	CSNK2A1	WEE1
	CSNK2A1	XRCC4
	CSNK2A1	PSMA3
	CSNK2A1	BRF1
	CSNK2A1	HSPB8
	CSNK2A1	IRF2
	CSNK2A1	PAFAH1B1
	CUL1	RNF7
	CUL1	FBXO18
	CUL1	GPS1
	CUL1	COPS6
	CUL1	FBXW4
	DIABLO	BIRC6
	DIABLO	BIRC7
	DIABLO	LTBR
	DIABLO	BIRC5
	EED	HDAC3
	EGFR	SEC13
	EGFR	SLC3A2
	EGFR	CMTM8
	EIF2S1	EIF1AX
	EIF2S1	CASP6
	EIF4EBP1	CSNK2A2
	EIF4EBP1	MAPKAPK5
	EIF6	USP33
	EIF6	ACAP3
	EP300	MSH6
	EP300	RAD50
	EP300	IRF3
	EP300	SET
	EP300	JDP2
	EP300	COPS6
	EP300	IRF2
	EP300	N4BP2
	EP300	CALCOCO1
	EP300	IRF7
	ERBB3	RASA4
	ERBB3	RNF41
	EZR	TBC1D10A
	EZR	FASLG
	FADD	PEA15
	FADD	TNFRSF10B
	FADD	CASP8AP2
	FADD	EDA2R
	FADD	FASLG
	FADD	ANK3
	FAF1	FAF2
	FBL	PSMB6
	FBL	DDX17
	FBXW11	WEE1
	FBXW7	PARK2
	FLNA	SMAD5
	FLNA	PCBP2
	FOS	BATF
	FOS	SMARCD1
	FOS	SUMO2
	FOS	CSNK2A2
	FOS	SUMO3
	GNB2L1	HABP4
	GRB2	PAK4
	GRB2	RAPSN
	GRB2	FASLG
	GRB2	BCL2A1
	GRB2	PAK2
	GRB2	KHDRBS2
	GSK3B	SNCAIP
	GSK3B	MCL1
	GTF2I	HDAC3
	GTF2I	ATF6
	HDAC1	BUB1B
	HDAC1	DDX17
	HDAC1	HDAC3
	HDAC1	CBFA2T3
	HDAC1	HDAC9
	HDAC1	IKZF1
	HDAC1	CSNK2A2
	HDAC1	BCOR
	HDAC1	TGIF2
	HDAC1	HIC1
	HDAC1	RUNX1T1
	HDAC1	RBBP4
	HDAC2	SMYD1
	HDAC2	IKZF1
	HDAC2	CSNK2A2
	HDAC2	HDAC10
	HDAC2	RBBP4
	HDAC6	BCOR
	HDAC6	PLAA
	HMGB1	TLE2
	HMGB1	TLE1
	HMGB1	IRF2
	HMGB1	FOXC1
	HSP90AA1	ST13
	HSP90AA1	CSNK2A2
	HSP90AA1	AHSA1
	HSP90AA1	LSM1
	HSP90AA1	RPS3A
	HSP90AA1	NR3C2
	HSP90AA1	RUNX1T1
	HSP90AA1	BIRC5
	HSP90AB1	CHORDC1
	HSPA1A	ST13
	HSPA1A	APAF1
	HSPA1A	WDR16
	HSPA4	HDAC3
	HSPA4	NR3C2
	HSPA5	SIL1
	HSPA5	PSME3
	HSPA8	HSPH1
	HSPA8	HDAC3
	HSPB1	MAPKAPK3
	HSPB1	HSPB8
	HSPB1	MAPKAPK5
	HSPB1	CRYAA
	IKBKAP	BARD1
	IKBKAP	TXNDC9
	IKBKB	FANCA
	IKBKE	IRF3
	IKBKE	TICAM1
	IKBKG	ZFAND5
	IKBKG	CARD10
	IKBKG	CARD8
	ILK	PARVB
	ILK	PARVA
	IRS1	PHIP
	ITCH	TRPV1
	ITCH	POLR2A
	JUN	BATF
	JUN	SMARCD1
	JUN	HDAC3
	JUN	SUMO2
	JUN	RPL18A
	JUN	JDP2
	JUN	MYBBP1A
	JUN	SMARCD3
	JUN	MAPKAPK5
	JUN	SUMO3
	JUN	TPM2
	JUNB	BATF
	JUNB	JDP2
	KCNQ1	KCNE2
	KHDRBS1	RAPSN
	KHDRBS1	KHDRBS3
	KHDRBS1	SMARCA2
	KPNA2	CDA
	KPNA2	RECQL
	MADD	TNFRSF10B
	MAP2K1	BIRC6
	MAP2K1	PARVA
	MAP2K1	KSR2
	MAP2K1	TRIB1
	MAP2K1	MAPK8IP3
	MAP2K2	CNKSR1
	MAP2K4	TRIB1
	MAP2K4	MAPK8IP3
	MAP2K4	MAP3K10
	MAP2K7	GADD45B
	MAP2K7	TRIB1
	MAP2K7	MAPK8IP3
	MAP2K7	CNKSR1
	MAP2K7	VRK2
	MAP3K11	MAPK8IP3
	MAP3K3	HSPA2
	MAP3K5	GADD45B
	MAP3K5	MAPK8IP3
	MAP3K5	MAP3K6
	MAP3K7	NAIP
	MAP3K7	STRADB
	MAP3K7	VRK2
	MAPK1	SORBS3
	MAPK1	PEA15
	MAPK1	HDAC4
	MAPK1	KSR2
	MAPK1	MCL1
	MAPK1	MAPKAPK5
	MAPK1	PAK2
	MAPK1	TPR
	MAPK1	CALCOCO1
	MAPK1	GORASP2
	MAPK10	STMN2
	MAPK10	MAPK8IP3
	MAPK14	AIMP1
	MAPK14	MAPKAPK3
	MAPK14	CSNK2A2
	MAPK14	JDP2
	MAPK14	MAPKAPK5
	MAPK3	SORBS3
	MAPK3	PEA15
	MAPK3	HDAC4
	MAPK3	STMN2
	MAPK3	KSR2
	MAPK3	HSPB8
	MAPK3	PAK2
	MAPK8	COPS2
	MAPK8	JDP2
	MAPK8	MAPK8IP3
	MAPK9	JDP2
	MAPK9	MAPK8IP3
	MAPK9	MAPKAPK5
	MAPK9	WDR62
	MAPKAPK2	PHC2
	MCM5	MCM2
	MCM5	MCM3
	MCM7	MCM6
	MCM7	MCM4
	MCM7	MCM2
	MCM7	MCM3
	MOAP1	UBQLN4
	MTOR	CLIP1
	MTOR	EIF3F
	MTOR	MLST8
	MYL2	PAK2
	MYL2	CDC42BPA
	MYL9	CDC42BPA
	MYLK	PAK2
	NCF1	FASLG
	NCF1	CSNK2A2
	NFKB1	NKRF
	NFKB1	MTPN
	NFKB1	IRF2
	NFKB2	HDAC4
	NFKB2	NKRF
	NFKB2	PSMD11
	NFKBIA	UBE2E3
	NFKBIA	HDAC3
	NLRP4	NLRC4
	NR3C1	SMARCD1
	NR3C1	ONECUT1
	NR3C1	PBX1
	NR3C1	NR3C2
	NR3C1	COPS6
	NR3C1	SMARCA2
	NUPR1	PAXIP1
	PAK1	CSNK2A2
	PAK1	FOXL2
	PARP1	WRN
	PARP1	ZNF423
	PARP1	APTX
	PARP1	RPS3A
	PARP1	PARP3
	PEG3	USP7
	PFDN2	VBP1
	PIAS1	NR3C2
	PIAS3	HABP4
	PIAS3	NR3C2
	PIK3R1	FASLG
	PIK3R1	ANK3
	PML	RPL11
	PML	HDAC3
	PML	SUMO2
	PML	SENP2
	PML	SUMO3
	PML	PAXIP1
	POLR1A	NOLC1
	POLR1C	WRN
	POLR2H	POLR2G
	POLR2H	POLR2K
	POLR2H	POLR2A
	POLR2H	POLR2C
	POLR2L	POLR2A
	POLR2L	POLR2C
	PPP1CA	SYTL2
	PPP1CA	KANK1
	PPP1CA	CSRNP2
	PPP1CA	TP53BP2
	PPP1CA	PPP1R13B
	PPP1CA	H2AFX
	PPP1CA	BCL2L2
	PPP1CA	APAF1
	PPP1R12A	DMPK
	PPP2CA	SET
	PPP2CA	STRN
	PPP2CA	ISYNA1
	PPP2CA	GOLGA2
	PPP2R1B	SET
	PPP2R1B	STRN
	PPP2R1B	MCM3
	PPP2R1B	STRN3
	PPP4C	DHX38
	PPP4C	HDAC3
	PPP4C	PPP4R1
	PRC1	TRIM37
	PRKAB1	PRKAG2
	PRKAB1	PRKAG1
	PRKCA	PEA15
	PRKCA	HABP4
	PRKCA	CORO1B
	PRKCA	DGKZ
	PRKCA	RPL10
	PRKCA	HSPB8
	PRKCA	DGKD
	PRKCA	SNAP23
	PRKCA	TEP1
	PRKCB	HABP4
	PRKCB	PPP2CB
	PRKCD	HABP4
	PRKCD	ESRRA
	PRKCE	TRPV1
	PRKCQ	HABP4
	PRKCQ	MARK3
	PRKCZ	HABP4
	PRKCZ	CASP6
	PSMB5	PSMA1
	PSMB5	PSMB3
	PSMB5	LSM1
	PSMB5	PSMA3
	PSMB5	PSMB7
	PSMB5	PSMA2
	PSMC1	PSMA7
	PSMD6	ZFAND5
	PTK2	RB1CC1
	PTK2	MAPK8IP3
	PTK2	PPP1CB
	RAC1	TBC1D3F
	RAC1	NOS2
	RAC1	CDC42BPG
	RAC1	SET
	RAC1	PARK2
	RAC1	MCF2L
	RAC1	PAK2
	RAC1	PAK7
	RAF1	INTS10
	RAF1	KSR2
	RAF1	MAPK8IP3
	RAF1	DMPK
	RAF1	PAK2
	RAF1	CNKSR1
	RASSF1	CNKSR1
	RB1	HDAC3
	RB1	USP4
	RB1	CASP6
	RB1	DGKZ
	RB1	THOC1
	RB1	BRF1
	RB1	PPP1CB
	RB1	RBBP9
	RB1	ENC1
	RB1	RBBP4
	REL	NKRF
	RELA	NKRF
	RELA	HDAC3
	RELA	IRF3
	RELA	TP53BP2
	RELA	MTPN
	RELA	IRF2
	RHOA	MCF2L
	RHOA	CNKSR1
	RIPK1	TNFRSF10B
	RIPK1	ZFAND5
	RIPK1	TICAM1
	RIPK1	RNF216
	RIPK3	TICAM1
	RNF11	UBE2D4
	RNF11	UBQLN4
	RNF11	UBQLN2
	ROCK1	LIMK2
	RPL6	RPL29
	RPL8	ARIH2
	RPS13	PDCD4
	RPS6KB1	NEK6
	RUVBL2	HDAC4
	RUVBL2	RUVBL1
	RXRA	COPS2
	RXRA	UBQLN4
	RXRA	GADD45G
	RXRA	SMARCD3
	SKP1	FBXO18
	SKP1	CUL7
	SKP1	GPS1
	SKP1	FBXL3
	SMAD2	ST13
	SMAD2	PSMD8
	SMAD2	ANK3
	SMAD2	RNF123
	SMAD2	CUL5
	SMAD2	PSMD11
	SMAD2	LITAF
	SMAD2	RPS14
	SMAD3	CXXC5
	SMAD3	SF3A1
	SMAD3	WEE1
	SMAD3	ANK3
	SMAD3	TGIF2
	SMAD3	PSMD11
	SMAD3	PEX6
	SMARCA4	BRWD1
	SMARCA4	FANCA
	SMARCA4	IKZF1
	SMARCA4	ARID1A
	SMARCB1	UBQLN4
	SMARCB1	YEATS4
	SMARCC1	FANCA
	SMARCC1	SMARCD3
	SMARCC2	POLR2C
	SND1	POLR2A
	SPAG9	KLC1
	SRC	NOS2
	SRC	SH3PXD2A
	SRC	FASLG
	SRC	DGKZ
	SRC	PAK2
	STAT1	IRF9
	STAT1	IRF2
	STAT1	MCM3
	STAT3	HDAC3
	STAT3	FOXM1
	STMN1	UHMK1
	STMN1	UBQLN4
	SUMO1	HDAC4
	SUMO1	HDAC9
	SUMO1	FASLG
	SUMO1	RANGAP1
	SUMO1	SENP2
	SUMO1	SENP6
	SUMO1	SP100
	TANK	USP7
	TBK1	IRF3
	TBK1	TICAM1
	TNFAIP3	ZFAND5
	TNFAIP3	TICAM1
	TNFRSF1A	LTA
	TNFRSF1B	HIVEP3
	TNFRSF1B	LTA
	TNFRSF8	TNFSF8
	TNIP2	SMARCD1
	TP53	CDKN2C
	TP53	COPS2
	TP53	USP7
	TP53	SMARCD1
	TP53	BARD1
	TP53	ARIH2
	TP53	HDAC3
	TP53	HABP4
	TP53	WRN
	TP53	COPS7A
	TP53	COPS4
	TP53	TP53BP2
	TP53	BAK1
	TP53	TP53INP1
	TP53	VRK1
	TP53	GPS1
	TP53	SHISA5
	TP53	BRF1
	TP53	MAPKAPK5
	TP53	COPS6
	TP53	PSMD11
	TP53	TEP1
	TP53	SMYD2
	TP53	CD40LG
	TP53	PSME3
	TRADD	TNFRSF10B
	TRADD	TNFRSF21
	TRAF1	USP7
	TRAF1	CASP6
	TRAF1	TNFRSF18
	TRAF1	TICAM1
	TRAF1	TRIM37
	TRAF1	TNFRSF9
	TRAF1	HIVEP3
	TRAF1	TNFRSF19
	TRAF1	TNFRSF14
	TRAF2	CCDC130
	TRAF2	TCEA2
	TRAF2	CASP8AP2
	TRAF2	USP7
	TRAF2	LTBR
	TRAF2	TNFRSF18
	TRAF2	UBQLN4
	TRAF2	USP53
	TRAF2	ZFAND6
	TRAF2	TRIM37
	TRAF2	TNFRSF9
	TRAF2	MAST2
	TRAF2	HIVEP3
	TRAF2	TNIK
	TRAF2	TNFRSF19
	TRAF2	HINFP
	TRAF2	GORASP2
	TRAF2	TNFRSF14
	TRAF2	THAP7
	TRAF3	USP7
	TRAF3	LTBR
	TRAF3	EDA2R
	TRAF3	TNFRSF18
	TRAF3	TICAM1
	TRAF3	TRIM37
	TRAF3	TNFRSF9
	TRAF3	TNFRSF19
	TRAF3	TNFRSF14
	TRAF4	USP7
	TRAF4	LTBR
	TRAF4	TICAM1
	TRAF4	TRIM37
	TRAF5	USP7
	TRAF5	LTBR
	TRAF5	TRIM37
	TRAF5	TNFRSF19
	TRAF5	TNFRSF14
	TRAF6	USP7
	TRAF6	ZFAND5
	TRAF6	EDA2R
	TRAF6	ZRANB1
	TRAF6	TICAM1
	TRAF6	STRADB
	TRAF6	TRIM37
	TRAF6	MAST2
	TRAF6	TNFRSF19
	TRAF6	IRF7
	TRIB3	COPS6
	TRIM28	ZNF74
	TRIM32	UBQLN4
	TXLNA	STX1A
	UBE2I	HABP4
	UBE2I	SUMO2
	UBE2I	IKZF1
	UBE2I	RANGAP1
	UBE2I	SUMO3
	UBE2I	UBA2
	UBE2I	SP100
	XIAP	XAF1
	XIAP	STRADB
	XIAP	BIRC5
	YWHAB	KIF23
	YWHAB	WDR77
	YWHAB	STK38L
	YWHAB	WEE1
	YWHAB	KCNK9
	YWHAB	FRMD6
	YWHAB	MARK4
	YWHAB	KLC1
	YWHAE	HDAC4
	YWHAE	KCNK9
	YWHAE	MAP3K10
	YWHAG	KIF23
	YWHAG	NOLC1
	YWHAG	PAK4
	YWHAG	CKAP2
	YWHAG	CLK3
	YWHAG	HDAC4
	YWHAG	DDX17
	YWHAG	WEE1
	YWHAG	KCNK9
	YWHAG	TP53BP2
	YWHAG	SH3BP4
	YWHAG	CLK1
	YWHAG	SRPK1
	YWHAG	HSPB6
	YWHAG	DFFA
	YWHAG	KLC2
	YWHAG	RRM1
	YWHAG	MARK3
	YWHAH	EPB41L2
	YWHAH	KCNK9
	YWHAH	PARK2
	YWHAH	MARK4
	YWHAQ	WDR77
	YWHAQ	UBQLN4
	YWHAQ	KCNK9
	YWHAQ	KLC2
	YWHAQ	TPR
	YWHAZ	PAK4
	YWHAZ	HDAC4
	YWHAZ	PDC
	YWHAZ	WEE1
	YWHAZ	KCNK9
	YWHAZ	DFFA
	YWHAZ	KLC2
	YWHAZ	MARK4
	YWHAZ	MARK3
	[2]Novel signaling PPIs between the predicted components:
	NLRP2	CARD8
	POLR3A	POLR3E
	NAE1	UBQLN4
	NAE1	TP53BP2
	HSPH1	UBA1
	HSPH1	CSNK2A2
	HSPH1	PAFAH1B1
	BIRC6	BIRC5
	MCM6	PSMA1
	MCM6	MCM4
	MCM6	MCM2
	MCM6	MCM3
	CASP4	APAF1
	CASP4	NOD1
	CARD6	NOD1
	SORBS3	DDX17
	SORBS3	PAK2
	COPS7B	EIF3E
	COPA	COPE
	SYNGAP1	ULK2
	SYNGAP1	ULK1
	PSMA1	PSMA4
	PSMA1	PSMA3
	PSMA1	PSMB2
	PSMA1	PSMA7
	PSMA1	PSMA2
	TBL1XR1	HDAC3
	POLR2F	POLR2G
	POLR2F	POLR2A
	POLR2F	POLR2C
	PYCARD	NLRC4
	PYCARD	NLRP1
	PYCARD	NLRP3
	PYCARD	NLRP12
	POLR2G	POLR2A
	POLR2G	POLR2C
	AKTIP	VPS18
	NEK6	NEK9
	CDKN2C	TLE1
	CDKN2C	COPS6
	TCEA2	DCAF10
	TCEA2	MARK3
	TNKS	MCL1
	TNKS	VPS33A
	TNKS	TNKS2
	PSMB6	PSMB7
	COPS2	COPS7A
	COPS2	COPS4
	COPS2	CUL5
	COPS2	GPS1
	COPS2	COPS6
	RNF138	QKI
	RNF138	PCBP4
	CDK5RAP2	SENP2
	AIMP1	AIMP2
	TNFRSF10B	TNFSF10
	POLR3D	POLR3E
	RPS15	UPF2
	CUL4A	DDB1
	MCM4	MCM2
	MCM4	MCM3
	NOLC1	USP4
	CLIP1	PAFAH1B1
	TRPV1	TRPV2
	CASP8AP2	SP100
	RNF7	CUL5
	QKI	PCBP2
	QKI	FUBP3
	QKI	PCBP1
	QKI	PCBP4
	NLRP1	CASP5
	NLRP1	APAF1
	NLRP1	NOD1
	HDAC4	HDAC3
	HDAC4	HDAC9
	HDAC4	SUMO2
	HDAC4	BCOR
	HDAC4	TNFRSF14
	HDAC4	RBBP4
	WDR77	SNRPE
	USP7	CREB3L3
	USP7	BCOR
	USP7	ZNF423
	GADD45B	GADD45G
	CREB3L3	ATF6
	EYA4	SIX1
	LTBR	TNFSF14
	LTBR	LTA
	UPF2	EXOSC1
	UPF2	EXOSC6
	UPF2	LSM1
	UBE2J2	UBE2G2
	PSMB9	PSMB10
	BARD1	MSH2
	BARD1	POLR2A
	SMAD5	CXXC5
	SMAD5	PSMD11
	ONECUT1	FOXA2
	LSM5	LSM1
	LSM5	SNRPE
	HDAC8	RUNX1T1
	ASCC1	ASCC3
	VPS18	STX1A
	VPS18	VPS33A
	EIF1AX	EIF5B
	STX1A	TXLNB
	STX1A	CSNK2A2
	STX1A	SEPT5
	STX1A	SNAP23
	MSH2	MSH6
	MSH2	MSH3
	TNNI1	TNNC1
	DCAF11	DDB1
	MSH4	MLH3
	MSH4	MSH5
	MSH4	VBP1
	ARIH2	UBE2L3
	ZFAND5	RAD23B
	SH3PXD2A	PAK2
	FANCA	SMARCD3
	PSMA4	PSMA5
	PSMA4	PSMA6
	PSMA4	PSMA3
	PSMA4	PSMA7
	PSMA4	PSMA2
	POLR3F	BRF1
	BOK	MCL1
	BOK	BCL2A1
	ZNF74	POLR2A
	SEC13	SEC16B
	SIX4	EYA2
	HDAC3	CBFA2T3
	HDAC3	HDAC9
	HDAC3	SMYD1
	HDAC3	BCOR
	HDAC3	HDAC10
	HDAC3	RUNX1T1
	HDAC3	PPP4R1
	HDAC3	TNFRSF14
	HDAC3	RBBP4
	HABP4	HMGXB4
	IRF3	TICAM1
	IRF3	IRF7
	CBFA2T3	RUNX1T1
	SPTBN4	ANK3
	GABPB1	TDRD7
	UBE2R2	CSNK2A2
	PCBP2	PCBP1
	WRN	H2AFX
	STMN2	RGS6
	PSMA5	PSMA7
	HDAC9	SUMO2
	SEPT8	SEPT5
	SUMO2	RANGAP1
	SUMO2	TP53BP2
	SUMO2	UBA2
	SUMO2	SP100
	RAD23B	XPC
	RAD23B	UBA2
	RPL15	COPS6
	FASLG	TNFRSF6B
	USP4	TP53BP2
	TLE2	TLE1
	RANGAP1	SUMO3
	RANGAP1	IPO8
	HEXDC	PARK2
	EXOSC6	ESRRA
	EXOSC6	LSM1
	EXOSC6	MIF4GD
	SET	THAP7
	MCL1	BAK1
	MCL1	PMAIP1
	KHDRBS3	KHDRBS2
	POLR2K	POLR2C
	ASNS	STRN4
	PSMB3	PSMB7
	PSMB3	PSMB2
	FOXP4	FOXP2
	FOXP4	FOXP1
	MAPK8IP3	KLC2
	MAPK8IP3	RIC8A
	MAPK8IP3	KLC1
	EXOSC3	KHSRP
	DDB1	DTL
	DDB1	WDTC1
	CASP6	PSME3
	PSMA6	PSMA3
	PSMA6	PSMA7
	PSMA6	PSMA2
	NLRP3	CARD8
	UBQLN4	TNRC6B
	UBQLN4	DMPK
	UBQLN4	MIF4GD
	UBQLN4	RUNX1T1
	UBQLN4	RIC8A
	UBQLN4	HSPA13
	UBQLN4	UBQLN2
	COPS7A	COPS4
	COPS7A	CUL5
	COPS7A	GPS1
	COPS7A	EIF3E
	FOXP2	FOXP1
	PBX1	SMARCD3
	PBX1	PKNOX1
	FOXA2	TLE1
	SHANK1	SHARPIN
	LSM1	PSMB8
	COPS4	CUL5
	COPS4	COPS6
	HSPB7	HSPB8
	XRCC4	APTX
	XRCC4	LIG4
	TP53BP2	SUMO3
	CARD18	CARD8
	PARK2	SEPT5
	PARK2	UBE2G1
	PARK2	PSMA7
	PARK2	AIMP2
	PARK2	UBE2L3
	PSMA3	PSMA7
	PSMA3	PSMA2
	BAK1	BCL2A1
	UBE2E1	UBE2G1
	APTX	TRIM37
	APTX	ZNF639
	APTX	CALCOCO1
	CUL5	GPS1
	CUL5	COPS6
	NEK7	NEK9
	TICAM1	IRF7
	BCL2A1	PMAIP1
	SIX1	TLE1
	SIX1	EYA2
	PNPLA2	MARK3
	AFG3L2	PHC2
	FEM1B	APAF1
	USP33	TCEB1
	RNF10	TLE1
	GPS1	COPS6
	NBEA	STRN4
	STRN4	DFFA
	RNF216	UBE2L3
	DDX27	PPP1R16A
	PHC2	MCM2
	TNFRSF6B	TNFSF14
	TNFRSF6B	TNFSF15
	EIF3E	COPS6
	HSPB8	HSPB6
	TLE1	PSMD11
	SENP2	SUMO3
	POLR2A	TAF10
	POLR2A	CPSF1
	POLR2A	MCM3
	POLR2A	POLR2C
	TNFSF14	TNFRSF14
	COPS6	PSMD11
	COPS6	MYCBP
	PSMA7	PSMA2
	LIMK2	CDC42BPA
	AVEN	APAF1
	UBA7	ISG15
	CPSF1	MCM2
	SUMO3	UBA2
	CNKSR1	MAP3K10
	PRKAG2	PRKAG1
	MCM2	MCM3
	KLC2	KLC1
	LTA	TNFRSF14
	HSPA13	UBQLN2
	GOLGA2	GORASP2
	CTNNBL1	CALCOCO1
	UBE2C	ANAPC11
	PCBP1	PCBP4
[Wnt signaling pathway]
	[1]Novel signaling PPIs between the pathway components and the predicted components:
	AKT1	EZH2
	ARRB1	CYTH2
	ARRB2	CYTH2
	ARRB2	CSNK2A2
	AXIN1	PPP2CB
	BCL9	PYGO2
	BTRC	WEE1
	CDC42	MARK4
	CRYBB2	CRYBA4
	CRYBB2	CRYGC
	CRYBB2	CRYBA1
	CSNK2A1	RNF7
	CSNK2A1	GABRR1
	CSNK2A1	WEE1
	CTBP2	SOX6
	CTNNB1	CTNNBIP1
	CTNNB1	APC2
	CTNNB1	DSC3
	CTNNB1	PLK1
	CTNNB1	TCF7L1
	CTNNB1	BCL9L
	CTNNB1	TAX1BP3
	DVL1	CXXC4
	ILK	PARVG
	JUN	JDP2
	JUP	DSC2
	JUP	CTNNBIP1
	JUP	DSC3
	JUP	DSC1
	LRP1	DAB1
	LRP6	DKK2
	MAP3K4	BUB1B
	MAP3K7	VRK2
	MAPK1	PPARA
	MAPK1	GABRR1
	MAPK3	PPARA
	MAPK8	JDP2
	NFATC2	IRF4
	PIN1	NEK6
	PIN1	CSNK2A2
	PIN1	PLK1
	PPP1CA	SYTL2
	PPP1R1B	CSNK2A2
	PRKACA	GABRR1
	PRKCA	PPARA
	PRKCA	GABRR1
	PRKCA	CYTH2
	PRKCA	RGS2
	PRKCA	TEP1
	PRKCB	CYTH2
	PRKCB	RGS2
	PRKCB	PPP2CB
	PRKCD	PPARA
	PRKCD	CYTH1
	PRKCD	CDCP1
	PRKCD	AKT3
	PRKCG	CYTH2
	PRKCG	RGS2
	PRKCG	MARK4
	PRKCQ	MARK3
	RAC1	FHOD1
	RAF1	CCT3
	SETDB1	CLSTN1
	SETDB1	PCDHA4
	SMAD1	PLEKHB1
	SMAD1	SOX5
	SMAD1	SUV39H1
	SRC	PPARD
	SRC	DAB1
	SRC	CDCP1
	SRC	NR1I2
	TCF7L2	CTNNBIP1
	TCF7L2	CSNK2A2
	WNT1	PORCN
	WNT3A	PORCN
	WNT4	PORCN
	WNT5B	PORCN
	WNT6	PORCN
	WNT7B	PORCN
	YWHAB	WEE1
	YWHAB	CDK14
	YWHAB	MARK4
	[2]Novel signaling PPIs between the predicted components:
	DDR1	RGS2
	PKP1	DSC1
	PLK1	WEE1
	SOX5	SOX6
	GPC4	COL18A1
	COL18A1	GPC1
	CDK14	CCNY
[IL signaling pathway]
	[1]Novel signaling PPIs between the pathway components and the predicted components:
	AKT1	MAPK8IP1
	AKT1	PRKDC
	AKT1	PPARGC1B
	AKT1	RHEBL1
	ATF2	CEBPG
	ATF2	JDP2
	ATF2	MAPKAPK5
	CHUK	STAP2
	CHUK	PRKDC
	GSK3B	SNCAIP
	GSK3B	EIF2B5
	GSK3B	MCL1
	GSK3B	AURKA
	GSK3B	DNM1L
	IKBKAP	BARD1
	IKBKB	STAP2
	IL1R1	IL1F10
	IL1RAP	IL18R1
	IRAK1	TLR4
	IRAK1	PELI3
	IRAK1	TLR2
	IRAK2	TLR4
	IRAK2	PELI3
	IRAK4	PELI3
	IRS1	PHIP
	JUN	BATF
	JUN	TOP2A
	JUN	JDP2
	JUN	SPIB
	JUN	MAPKAPK5
	JUN	SOX10
	JUN	PRKDC
	MAP2K1	RPS6KA4
	MAP2K1	PLK3
	MAP2K2	CNKSR1
	MAP2K4	MAP3K12
	MAP2K7	MAP3K12
	MAP2K7	MAPK8IP1
	MAP2K7	CNKSR1
	MAP3K14	PELI3
	MAP3K7	MAPK8IP1
	MAP3K7	PELI3
	MAPK1	MCL1
	MAPK1	RPS6KA4
	MAPK1	PLK3
	MAPK1	MAPKAPK5
	MAPK1	PAK2
	MAPK14	MAPKAPK3
	MAPK14	JDP2
	MAPK14	RPS6KA4
	MAPK14	MAPKAPK5
	MAPK3	GATA4
	MAPK3	TOP2B
	MAPK3	SPIB
	MAPK3	RPS6KA4
	MAPK3	HSPB8
	MAPK3	PAK2
	MAPK8	MAPK8IP1
	MAPK8	JDP2
	MAPK8	SPIB
	MAPK8	IL27RA
	MAPK8	PRKDC
	MAPK9	MAPK8IP1
	MAPK9	H3F3A
	MAPK9	JDP2
	MAPK9	MAPKAPK5
	MAPK9	WDR62
	MYD88	TLR8
	MYD88	TLR10
	MYD88	TLR4
	MYD88	STAP2
	MYD88	TLR2
	MYD88	IL1RL1
	PIK3R1	TLR2
	PLA2G4A	MAPKAPK5
	PRKCZ	PDLIM7
	PRKCZ	AKT3
	PTPN11	CD33
	RB1	TOP2A
	RB1	SPIB
	RB1	CCNA1
	RELA	PGR
	RELA	SRF
	SQSTM1	NBR1
	STAT3	FOXM1
	STAT3	STAP2
	TOLLIP	TLR4
	TOLLIP	TLR2
	TRAF6	PELI3
	UBE2N	UBE2V2
	UBE2N	AURKA
	BAD	MCL1
	BAD	BCL2A1
	BAD	PAK7
	BAD	BCL2L2
	BCL2	BAK1
	BCL2	BCL2L14
	BCL2	RRAS
	CDK2	FOXM1
	CDK2	CCNE2
	CDK2	CCNA1
	CDK2	CCNB3
	CREB1	SRF
	CREB1	RPS6KA4
	CREB1	ATM
	EIF4E	MAPKAPK5
	EIF4EBP1	EIF4E2
	EIF4EBP1	MAPKAPK5
	EIF4EBP1	RHEBL1
	EIF4EBP1	ATM
	ELK1	SRF
	ELK1	STK16
	ETS1	GATA3
	ETS2	GATA3
	FYN	MAP2
	FYN	SPN
	FYN	PAK2
	FYN	FAS
	GRB2	MAP2
	GRB2	PAK4
	GRB2	OCRL
	GRB2	BCL2A1
	GRB2	SYNJ2
	GRB2	PAK2
	GRB2	SYNJ1
	HSP90AA1	NR3C2
	HSP90AA1	PRKDC
	IL2RA	ICAM1
	IL2RG	ICAM1
	JAK2	IL12RB2
	JAK2	STAP2
	LCK	PAK2
	LCK	FAS
	LYN	PAK2
	LYN	PRKDC
	MAPKAPK2	SRF
	MAPKAPK2	HNRNPA0
	MKNK1	PAK2
	MTOR	MLST8
	MTOR	RHEBL1
	NMI	SOX10
	NMI	IFI35
	NR3C1	IDE
	NR3C1	NR3C2
	NR3C1	PRKDC
	PTPN6	CD33
	PTPN6	TLR10
	PTPN6	FAS
	RAF1	PBK
	RAF1	PAK2
	RAF1	CNKSR1
	RPS6	PAK2
	SGK1	SLC9A3R2
	SOCS1	CSF1
	SOS1	RRAS
	SOS1	RIT2
	STAT1	IL27RA
	STAT4	IL12RB2
	STAT5A	STAP2
	STAT5B	STAP2
	SYK	TLR4
	ATF1	GABPB1
	ATF1	RPS6KA4
	ATF1	HNF1B
	BAX	MCL1
	BAX	BAK1
	BAX	BCL2A1
	BCL2L1	MCL1
	BCL2L1	BAK1
	BCL2L1	BCL2L14
	BCL2L1	APAF1
	BCL2L11	MCL1
	BCL2L11	BCL2A1
	BCL2L11	BCL2L2
	CDC42	PAK4
	CDC42	OCRL
	CDC42	PAK2
	CDC42	PAK7
	CDC42	DOCK9
	CDC42	PDE6D
	CSF2RB	CSF2
	GNB2L1	CCNA1
	GSK3A	EIF2B5
	GSK3A	MCL1
	HCK	CCR3
	HCK	PAK2
	HRAS	GPSM2
	HRAS	PDE6D
	HRAS	TLR2
	HRAS	RIT2
	HSPB1	MAPKAPK3
	HSPB1	HSPB8
	HSPB1	MAPKAPK5
	IL3RA	CSF2
	MRAS	RAPGEF6
	PAK1	FOXL2
	PPP2CA	STRN
	PPP2CA	RRAS
	PPP3CA	PPP3R1
	PPP3CA	SYNJ1
	PRKACA	MAP2
	PRKACA	SLC9A3R2
	PRKACA	AURKA
	PRKCA	PDLIM7
	PRKCA	TOP2A
	PRKCA	CYTH2
	PRKCA	HSPB8
	PRKCA	FAS
	PTPRC	ANP32A
	RAC1	OCRL
	RAC1	SYNJ2
	RAC1	PAK2
	RAC1	PAK7
	RAC1	TLR2
	RAP1A	RAPGEF2
	RAP1A	RAPGEF6
	RAP1A	PDE6D
	RAP1A	FAS
	RXRA	SRF
	RXRA	RARB
	SPI1	SPIB
	SRC	PGR
	SRC	SRF
	SRC	CD33
	SRC	PAK2
	SRC	STAP2
	YWHAB	WDR77
	YWHAB	PI4KB
	YWHAQ	WDR77
	YWHAQ	PI4KB
	YWHAZ	PAK4
	ADRBK2	CCR4
	BTK	TLR8
	BTK	TLR4
	BTK	TLR6
	BTK	FAS
	CEBPA	DBP
	CEBPA	SOX10
	CEBPB	SRF
	CEBPB	CEBPG
	CEBPB	SPIB
	CREBBP	SRF
	CREBBP	H3F3A
	CREBBP	JDP2
	CREBBP	SPIB
	CREBBP	FOXM1
	CREBBP	HNF1B
	EP300	GATA4
	EP300	DBP
	EP300	JDP2
	EP300	GATA6
	IL13	IL13RA2
	IL4	IL13RA2
	MAPK11	MAPKAPK5
	NCOA3	PGR
	NCOA3	ESRRA
	NCOA3	RARB
	PRKCD	ESRRA
	PRKCD	CYTH1
	PRKCD	AKT3
	PRKCD	PRKDC
	RASA1	AURKB
	RASA1	PDE6D
	ALOX5	ALOX5AP
	CTNNB1	CTNNA3
	CTNNB1	PLK1
	CTNNB1	SPN
	CTNNB1	RAPGEF2
	RAP1GAP	MEX3B
	RPS6KA1	SRF
	SDCBP	ULK1
	SDCBP	SDCBP2
	SH2B2	PDLIM7
	UNC119	S100A8
	UNC119	S100A4
	AR	IDE
	AR	NR3C2
	CASP3	SRF
	CASP3	MCL1
	CASP3	PAK2
	CASP3	PRKDC
	CASP3	APAF1
	CASP9	SRF
	CASP9	APAF1
	CDK5	SYNJ1
	CDK9	SUPT5H
	DAXX	SPN
	DAXX	FAS
	ERBB2	PIK3C2A
	ERBB3	RNF41
	FGR	CCR3
	FOS	BATF
	FOS	GATA4
	FOS	CEBPG
	FOS	RPS6KA4
	HDAC1	BUB1B
	HDAC1	TOP2B
	HDAC1	TOP2A
	HNF1A	TLE1
	HNF1A	HNF1B
	IL6ST	IL31RA
	IL6ST	TLE1
	IL6ST	CTF1
	IL6ST	LIF
	MAP3K4	BUB1B
	MAPT	PPP2CB
	NCOA1	PGR
	NCOA1	SRF
	NCOA1	ESRRA
	NCOA1	FOXA2
	NCOA1	RARB
	PIAS3	PGR
	PIAS3	NR3C2
	CLTC	OCRL
	CLTC	SCYL2
	KAT5	BARD1
	KAT5	ATM
	VCP	AMFR
	VCP	UFD1L
	PDPK1	SGK2
	PDPK1	SLC9A3R2
	PDPK1	AKT3
	PIAS1	PGR
	PIAS1	GATA4
	PIAS1	NR3C2
	PRKCB	PDLIM7
	PRKCB	TOP2A
	PRKCB	CYTH2
	PRKCB	PPP2CB
	YES1	PAK2
	[2]Novel signaling PPIs between the predicted components:
	IL12RB2	IL12B
	MAP2	PAFAH1B1
	RAE1	NXF1
	PGR	JDP2
	BATF	IFI35
	IL12A	IL12B
	IL12A	EBI3
	GATA4	SRF
	INSC	GPSM2
	TRPV1	TRPV2
	CHFR	AURKA
	CREB3L3	CEBPG
	SRF	PRKDC
	PDLIM7	PAK7
	AURKB	CENPA
	AURKB	HIST1H3A
	MAP3K12	MAPK8IP1
	ICAM1	SPN
	ICAM1	SLC3A2
	PI4KB	NCS1
	BOK	MCL1
	BOK	BCL2A1
	RAP2B	RAPGEF2
	RAP2B	PDE6D
	H3F3A	TLE2
	GABPB1	TDRD7
	SLC9A3R2	PODXL
	SLC9A3R2	SLC22A5
	TOP2B	TOP2A
	AMFR	GPI
	TNFRSF4	TNFSF4
	TLE2	TLE1
	CYTH2	IPCEF1
	MCL1	BAK1
	NXF5	NXF1
	FOXP4	FOXP2
	FOXP4	FOXP1
	IL10	IL10RB
	FOXP2	FOXP1
	FOXA2	TLE1
	CRLF1	CLCF1
	SUPT5H	SUPT4H1
	SUPT5H	H2AFX
	CD70	CD27
	IL27	IL27RA
	BAK1	BCL2A1
	TLR10	TLR2
	TLR4	LY96
	TLR4	CD14
	RNF10	TLE1
	LY96	TLR2
	GUCA1B	GUCY2F
	KATNA1	KATNB1
	HSPB8	HSPB6
	GATA3	LMO1
	IL27RA	EBI3
	TLR6	TLR2
	CYTH3	GRASP
	CYTH3	CNKSR1
	PDE6D	GRK7
	H2AFX	ATM
	TLR2	CD14
	PRKDC	ATM
	APAF1	FAS
[Alpha6 signaling pathway]
	[1]Novel signaling PPIs between the pathway components and the predicted components:
	ABL1	PAK2
	ABL1	PRKDC
	ABL1	ATM
	AKT1	MAPK8IP1
	AKT1	PRKDC
	AKT1	PLXNA1
	BAD	PAK7
	CASP3	PAK2
	CASP3	PRKDC
	EGFR	ITGA5
	EGFR	TGFA
	EGFR	PIK3C2A
	EIF4EBP1	EIF4E2
	EIF4EBP1	ATM
	ERBB2	ITGA5
	ERBB2	TGFA
	ERBB2	PIK3C2A
	FOS	BATF
	FYN	PAK2
	FYN	EPHA8
	FYN	CNTNAP1
	GRB2	PAK4
	GRB2	PAK2
	GRB2	TP63
	GRB2	ITGA2B
	HRAS	RIT2
	HRAS	LGALS1
	ITGA6	CD63
	ITGA6	TSPAN4
	JUN	BATF
	JUN	JDP2
	JUN	PRKDC
	MAPK1	PAK2
	MAPK14	JDP2
	MAPK14	MAX
	MAPK3	PAK2
	MAPK8	MAPK8IP1
	MAPK8	JDP2
	MAPK8	PRKDC
	MET	PLXNB1
	MYC	MXI1
	MYC	MAX
	MYC	MXD1
	MYC	TRRAP
	PIK3CG	EPHA8
	PRKCA	CYTH2
	PRKCD	CYTH1
	PRKCD	AKT3
	PRKCD	PRKDC
	PTK2	CD47
	PTK2	CSPG4
	RAC1	PLXNB1
	RAC1	FMNL1
	RAC1	PAK2
	RAC1	PAK7
	RHOA	CNKSR1
	RHOA	CNTNAP1
	SMAD3	MAX
	SRC	PGR
	SRC	PAK2
	SRC	CNTNAP1
	TP73	TP63
	VIM	PAK2
	YES1	PAK2
	YWHAB	PI4KB
	YWHAE	NDEL1
	YWHAH	NEK1
	YWHAQ	PI4KB
	YWHAZ	PAK4
	YWHAZ	GP5
	YWHAZ	GP1BB
	[2]Novel signaling PPIs between the predicted components:
	PLXNB1	SEMA4D
	PLXNB1	PLXNA1
	PGR	JDP2
	MNT	MAX
	MXI1	MAX
	SEMA6D	PLXNA1
	CYTH2	IPCEF1
	MAX	MXD1
	MAX	TRRAP
	CYTH3	CNKSR1
	PRKDC	ATM
	RIT2	PLXNB3
[AR signaling pathway]
	[1]Novel signaling PPIs between the pathway components and the predicted components:
	AES	GTF2E1
	AKT1	AKTIP
	AKT1	PEA15
	AKT1	ATXN1
	AKT1	MDM4
	AKT1	PHB2
	AR	PNRC2
	AR	POU5F1
	AR	NR3C2
	ARNT	AHRR
	ARNT	SENP6
	ATF2	CEBPG
	ATF2	JDP2
	BRCA1	ZNF350
	BRCA1	BRIP1
	BRCA1	CCNA1
	CASP3	UBE4B
	CASP3	GZMB
	CASP3	HNRNPU
	CASP3	DEDD
	CASP3	BLM
	CASP3	MDM4
	CASP3	USO1
	CASP3	APAF1
	CASP7	UBE4B
	CASP7	GZMB
	CASP8	PEA15
	CASP8	TOPORS
	CASP8	DEDD
	CASP8	USO1
	CASP8	APAF1
	CAV1	GRK5
	CAV1	STRN
	CCND1	HERC5
	CCNE1	HERC5
	CDC25A	CCNA1
	CDC25B	FHL3
	CDK1	HMGA2
	CDK1	SPAG5
	CDK1	CNOT7
	CDK1	HSPA2
	CDK1	TLE1
	CDK1	MDM4
	CDK1	CCNA1
	CDK11B	URM1
	CDK11B	CCNL2
	CDK7	PCGF6
	CDK9	HEXIM1
	CDK9	CCNT2
	CEBPA	SOX8
	CREB1	RECQL5
	CREB1	FHL5
	CREBBP	SERTAD3
	CREBBP	SERTAD2
	CREBBP	KLF13
	CREBBP	EID3
	CREBBP	KAT2A
	CREBBP	MBD2
	CREBBP	JDP2
	CREBBP	TRERF1
	CREBBP	SS18L1
	CREBBP	GABPA
	CREBBP	POU2F3
	CREBBP	POU1F1
	CREBBP	CARM1
	CTDP1	WDR77
	CTDP1	PRMT5
	CTNNB1	PLK1
	DAXX	DMAP1
	DAXX	ESRRG
	EP300	KAT2A
	EP300	HNRNPU
	EP300	JDP2
	EP300	POU3F2
	EP300	TRERF1
	EP300	SS18L1
	EP300	GABPA
	EP300	MDM4
	EP300	CARM1
	ERCC3	GTF2E1
	ESR1	PGR
	ESR1	HEXIM1
	ESR1	MMS19
	ESR1	NCOA7
	ESR1	LDB1
	ESR1	ESRRA
	ESR1	PNRC2
	ESR1	STRN
	ESR1	PHB2
	ESR1	NR2F6
	ESR2	MMS19
	ESR2	NCOA7
	ESR2	PNRC2
	FHL2	FHL3
	FHL2	ATXN1
	FHL2	FHL5
	FKBP4	NR3C2
	GAPDH	ATXN1
	GNB2L1	TSC22D4
	GNB2L1	CCNA1
	GTF2F1	GTF2A1
	GTF2F2	CEBPG
	GTF2F2	GTF2E1
	GTF2H1	MMS19
	GTF2H1	HNRNPU
	GTF2H1	GTF2E1
	GTF2H4	GTF2E1
	HDAC1	BRMS1
	HDAC1	SIN3B
	HDAC1	MIER1
	HDAC1	MBD2
	HDAC1	PHB
	HDAC1	PHB2
	HIPK3	MBD1
	HIPK3	LIMS2
	HMGB1	SOX18
	HMGB1	TLE2
	HMGB1	POU5F1
	HMGB1	TLE1
	HMGB2	GZMA
	HMGB2	PGR
	HMGB2	POU5F1
	HMGB2	POU2F2
	HRAS	RIT2
	HSP90AA1	BRMS1
	HSP90AA1	NR3C2
	HSPA1A	ATXN1
	HSPA1A	APAF1
	HSPA1A	WDR16
	HSPA4	BRMS1
	HSPA4	NR3C2
	HSPA8	HSPH1
	HSPA8	FBP1
	HSPB1	HSPB8
	IL6ST	IL31RA
	IL6ST	TLE1
	JUN	JDP2
	JUN	SOX8
	JUN	POU1F1
	KAT2B	KLF13
	KAT2B	JDP2
	KAT2B	SIRT2
	KAT5	ATXN1
	KAT5	ETV6
	MAGEA11	TCF25
	MAGEA11	MYOZ1
	MAPK1	PEA15
	MAPK1	TOB1
	MAPK1	C1QBP
	MAPK1	FHL3
	MAPK1	DUSP2
	MDM2	MDM4
	MNAT1	POU5F1
	MNAT1	POU2F2
	NCOA1	PGR
	NCOA1	ESRRG
	NCOA1	ESRRA
	NCOA1	CARM1
	NCOA1	NR2F6
	NCOA2	CARM1
	NCOA3	PGR
	NCOA3	MMS19
	NCOA3	NR1H2
	NCOA3	ESRRA
	NCOA6	NR1H2
	NCOR1	NR1H2
	NCOR1	ZBTB33
	NCOR1	PHB
	NCOR1	ATXN1
	NCOR2	NR1H2
	NR0B2	NR1H2
	NR0B2	ESRRG
	NR0B2	ESRRA
	NR0B2	NR5A2
	NR2C2	JAZF1
	NR3C1	HNRNPU
	NR3C1	NR3C2
	NR3C1	POU1F1
	NR3C1	POU2F2
	NR3C1	NR2F6
	NR5A1	PNRC2
	NR5A1	TRERF1
	NR5A1	SOX8
	NRIP1	NR1H2
	NRIP1	ESRRG
	NRIP1	NR5A2
	NSD1	ZNF496
	PARP1	GZMB
	PARP1	PARP3
	PIAS1	PGR
	PIAS1	MBD1
	PIAS1	NR3C2
	PIAS2	MBD1
	PIAS3	HMGA2
	PIAS3	PGR
	PIAS3	NR3C2
	PIAS4	CLK1
	PIAS4	MAGEH1
	PNRC1	ESRRG
	PNRC1	NR5A2
	POU2F1	PGR
	POU2F1	TLE4
	PPP1CA	AKAP9
	PPP1CA	APAF1
	PRMT1	PRMT8
	PRMT1	HNRNPU
	PRMT2	PGR
	PRMT2	HNRNPUL1
	PTK2	GZMB
	PTK2	PPP1CB
	PXN	PARVA
	RAD54L2	ATXN1
	RAF1	PHB
	RAN	SSRP1
	RANBP9	CALB1
	RB1	SUV420H2
	RB1	PHB
	RB1	PPP1CB
	RB1	MDM4
	RB1	CCNA1
	RB1	ELF1
	RB1	CCNT2
	RCHY1	GORAB
	RUNX1	TLE2
	RUNX1	ELF2
	RUNX1	ELF4
	RUNX1	TLE1
	SIN3A	BRMS1
	SIN3A	ARID4B
	SIN3A	MBD2
	SIN3A	PHB
	SIN3A	ETV6
	SIRT1	NR1H2
	SMAD3	HMGA2
	SMAD3	TOB1
	SMAD3	MEN1
	SMAD3	MBD1
	SMAD3	MDM4
	SMAD3	EBI3
	SMAD4	TOB1
	SMAD4	HMG20A
	SMARCE1	BRMS1
	SP1	MIER1
	SP1	GABPA
	SP1	SOX8
	SP1	ELF1
	SRC	PGR
	SRC	YTHDC1
	SVIL	LIMA1
	SVIL	MKL2
	TOP1	TOPORS
	TP53	TOPORS
	TP53	CUL9
	TP53	PHB
	TP53	PLK1
	TP53	COPS8
	TP53	BLM
	TP53	HNRNPUL1
	TP53	MDM4
	UBE2I	PDLIM7
	UBE2I	TOPORS
	UBE2I	NR1H2
	UBE2I	MKL1
	UBE2I	ATXN1
	UBE2I	ETV6
	UBE2I	SP100
	UBE3A	PGR
	VIP	PRICKLE1
	XRCC6	PGR
	XRCC6	KAT2A
	XRCC6	POU2F2
	XRCC6	CCNA1
	YWHAH	NEK1
	YWHAH	MDM4
	[2]Novel signaling PPIs between the predicted components:
	HSPH1	PAFAH1B1
	TOP3B	RECQL5
	TOP3B	C1QBP
	PGR	JDP2
	LMO2	LDB1
	LMO2	ELF2
	LDB2	LHX9
	HEXIM1	CCNT2
	UBE4B	GZMB
	PDCD6	PEF1
	TOP3A	RECQL5
	TOP3A	BLM
	TOB1	CNOT7
	RECQL5	PLK1
	WDR77	PRMT5
	CREB3L3	CEBPG
	LDB1	ATXN1
	LDB1	LMO1
	LDB1	LMX1B
	ZNF488	ATXN1
	MEN1	ASH2L
	KAT2A	TADA2A
	KAT2A	SIRT2
	TADA2A	EXOC8
	POU3F3	SOX8
	ZNF350	NEK1
	GTF2E1	GTF2A1
	TLE2	TLE1
	BATF2	ATXN1
	ABLIM1	TSC22D4
	MKL1	MKL2
	CCDC53	PBXIP1
	LDB3	MYOZ2
	LDB3	MYOZ1
	ESRRG	ESRRA
	ESRRG	PNRC2
	PEX2	TLE1
	TUBGCP3	AKAP9
	ESRRA	PNRC2
	CNOT7	TOB2
	PNRC2	NR5A2
	SETD2	ATXN1
	ATXN1	PEPD
	POU5F1	SOX8
	HSPB8	HSPB6
	HNRNPUL1	BRD7
	IL27RA	EBI3
[BCR signaling pathway]
	[1]Novel signaling PPIs between the pathway components and the predicted components:
	AKT1	MS4A2
	AKT1	MAPK8IP1
	AKT1	RHEBL1
	ATF2	JDP2
	ATF2	MAPKAPK5
	BAX	MCL1
	BAX	BAK1
	BAX	BCL2A1
	BCL2	BAK1
	BCL2	BCL2L14
	BCL2L11	MCL1
	BCL2L11	BCL2A1
	BCL2L11	BCL2L2
	BCL6	BCL6B
	BCL6	ZBTB7A
	BCL6	PRKD3
	BTK	PIP4K2B
	CASP3	MCL1
	CCND3	CDK14
	CDK2	CCNK
	CDK2	FOXM1
	CDK2	CCNE2
	CDK2	CCNA1
	CDK2	CCNB3
	CHUK	STAP2
	CR2	CR1
	CREB1	RPS6KA4
	CTNNB1	PLK1
	CTNNB1	RAPGEF2
	CTNNB1	PTPRZ1
	EIF4EBP1	MAPKAPK5
	EIF4EBP1	RHEBL1
	ELK1	STK16
	FOS	BATF
	FOS	RPS6KA4
	FYN	CNN3
	FYN	CD226
	FYN	PTPRZ1
	FYN	MS4A1
	GRB2	MS4A2
	GRB2	OCRL
	GRB2	BCL2A1
	GRB2	SIGLEC7
	GRB2	CCL5
	GSK3A	MCL1
	GSK3A	PRKD3
	GSK3B	SNCAIP
	GSK3B	MCL1
	GSK3B	AURKA
	GTF2I	ATF6
	HRAS	IKZF3
	HRAS	RIT2
	IGHM	VPREB1
	IKBKB	STAP2
	INPP5D	LILRB4
	ITPR1	ITPR3
	ITPR1	ARHGAP1
	ITPR1	HOMER1
	JUN	BATF
	JUN	JDP2
	JUN	MAPKAPK5
	JUNB	BATF
	JUNB	JDP2
	LCK	MS4A1
	LCP2	CLNK
	LYN	MS4A2
	LYN	MS4A1
	MAP2K1	RPS6KA4
	MAP2K1	PLK3
	MAP2K2	CNKSR1
	MAP3K7	MAPK8IP1
	MAPK1	MCL1
	MAPK1	DUSP2
	MAPK1	RPS6KA4
	MAPK1	PLK3
	MAPK1	MAPKAPK5
	MAPK1	IER3
	MAPK14	MAPKAPK3
	MAPK14	JDP2
	MAPK14	DUSP2
	MAPK14	RPS6KA4
	MAPK14	MAPKAPK5
	MAPK3	RPS6KA4
	MAPK3	IER3
	MAPK4	MAPKAPK5
	MAPK8	MAPK8IP1
	MAPK8	JDP2
	MAPK9	MAPK8IP1
	MAPK9	JDP2
	MAPK9	MAPKAPK5
	NCK1	TNIK
	NFATC2	FOXP3
	PDPK1	AKT3
	PIK3R1	ARHGAP1
	PIP5K1A	PIP5KL1
	PIP5K1B	PIP5KL1
	PLCG1	SELE
	PRKCB	MAPK6
	PRKCB	CYTH2
	PRKCD	MS4A2
	PRKCD	CYTH1
	PRKCD	AKT3
	PRKCE	TRPV1
	PTK2	TRIO
	PTK2	SELE
	PTPN11	MS4A2
	PTPN11	KLRC1
	PTPN11	LILRB4
	PTPN11	SIGLEC7
	PTPN11	SELE
	PTPN11	ARHGAP1
	PTPN6	MS4A2
	PTPN6	KLRC1
	PTPN6	LILRB4
	PTPN6	SIGLEC10
	RAC1	OCRL
	RAC1	CHN2
	RAC1	TRIO
	RAF1	CCT3
	RAF1	CNKSR1
	RAP1A	RGS14
	RAP1A	RAPGEF2
	RAP1A	RAPGEF6
	RAP2A	RGS14
	RAP2A	RAPGEF6
	RAP2A	TNIK
	RASA1	AURKB
	RASA1	ARHGAP1
	RB1	CCNA1
	RB1	CDK14
	RHOA	TRIO
	RHOA	CNKSR1
	RHOA	ARHGAP1
	SOS1	RIT2
	SOS2	SH3D19
	STAT3	ZNF148
	STAT3	FOXM1
	STAT3	STAP2
	SYK	MS4A2
	TCF3	MAPKAPK3
	TCL1A	AKT3
	WAS	ARHGAP1
	[2]Novel signaling PPIs between the predicted components:
	DNM3	HOMER1
	TRPV1	TRPV2
	CHFR	AURKA
	CREB3L3	ATF6
	CHEK2	PLK1
	CHEK2	PLK3
	MAP3K12	MAPK8IP1
	MAPK6	MAPKAPK5
	BOK	MCL1
	BOK	BCL2A1
	CYTH2	IPCEF1
	MCL1	BAK1
	FOXP4	FOXP2
	FOXP4	FOXP1
	FOXP2	FOXP1
	CCNK	CDK18
	BAK1	BCL2A1
	CYTH3	CNKSR1
[BDNF signaling pathway]
	[1]Novel signaling PPIs between the pathway components and the predicted components:
	AKT1	RAB3D
	AKT1	MAPK8IP1
	AKT1	RHEBL1
	APC	PTPN13
	APC	DLGAP1
	BAD	PIM2
	BAD	PIM1
	BAD	PIM3
	CASP3	HNRNPU
	CASP3	APAF1
	CDC42	MCF2L
	CDC42	DOCK9
	CDH2	GRIK2
	CDH2	GRIN2D
	CREB1	RPS6KA4
	CSNK2A1	EIF2B5
	CSNK2A1	EIF5
	CSNK2A1	PAFAH1B1
	CTNNB1	APC2
	CTNNB1	DSC3
	CTNNB1	PLK1
	CTNNB1	PTPN13
	CTNNB1	GRIK2
	CTNNB1	GRIN2D
	CTNNB1	MAGI2
	CTNNB1	PKD1
	DLG1	KCNA5
	DLG1	KCNA2
	DLG1	GRIK2
	DLG1	PBK
	DLG1	DLGAP1
	DLG1	KCNA4
	DLG1	DLG2
	DLG1	KCNJ2
	DPYSL2	CRMP1
	EIF2S1	EIF2B1
	EIF2S1	EIF2B3
	EIF2S1	EIF2B2
	EIF2S1	MELK
	EIF2S1	EIF2B4
	EIF2S2	EIF2B1
	EIF2S2	EIF2B3
	EIF2S2	EIF2B5
	EIF2S2	EIF5
	EIF2S2	TLE1
	EIF2S2	EIF2B4
	EIF2S2	CRMP1
	EIF4EBP1	CSNK2A2
	EIF4EBP1	EIF4E2
	EIF4EBP1	RHEBL1
	ELK1	STK16
	FYN	MAP2
	FYN	CNN3
	FYN	DLG4
	FYN	NPHS1
	GNB2L1	IFNAR1
	GNB2L1	SLC6A3
	GRB2	MAP2
	GRB2	TEK
	GRB2	MERTK
	GRIA1	GRIA4
	GRIA1	GRIK2
	GRIA1	GRID2
	GRIA2	GRIP2
	GRIA3	GRIP2
	GRIN1	MAP2
	GRIN1	HNRNPU
	GRIN1	DLG4
	GRIN1	GRIN2D
	GRIN1	DLG2
	GRIN2B	MAGI3
	GRIN2B	DLG4
	GRIN2B	DLG2
	GSK3A	EIF2B5
	GSK3B	SNCAIP
	GSK3B	EIF2B5
	GSK3B	AURKA
	HRAS	TLR9
	HRAS	GRIN2D
	HRAS	RIT2
	IRS1	ALK
	JAK2	PKD1
	JUN	JDP2
	KCNA3	DLG4
	KCNA3	KCNA2
	LINGO1	RTN4R
	MAPK1	SORBS3
	MAPK1	RPS6KA4
	MAPK1	PLK3
	MAPK1	IFNAR1
	MAPK1	NEK2
	MAPK14	CSNK2A2
	MAPK14	JDP2
	MAPK14	RPS6KA4
	MAPK3	SORBS3
	MAPK3	RPS6KA4
	MAPK8	MAPK8IP1
	MAPK8	JDP2
	MAPK9	MAPK8IP1
	MAPK9	JDP2
	MAPK9	WDR62
	MAPT	PPP2CB
	MTOR	MLST8
	MTOR	RHEBL1
	NCF1	CSNK2A2
	NCK1	EIF2B2
	NCK1	NPHS1
	NCK2	NPHS1
	NFKBIA	PTPN13
	NGFR	RTN4R
	NGFR	PTPN13
	NSF	GABBR1
	PDPK1	AKT3
	PIK3R1	TEK
	PIK3R1	IFNAR1
	PLCG1	ALK
	PPP2CA	STRN
	PRKAA1	GRIK2
	PRKCD	CYTH1
	PRKCD	CDCP1
	PRKCD	AKT3
	PRKCD	GRM5
	PTK2B	DLG4
	PTK2B	KCNA2
	PTPN11	TEK
	PTPN11	HNRNPU
	PTPN11	IFNAR1
	PTPRF	PTPRD
	RAC1	MCF2L
	RAF1	PBK
	RHOG	MCF2L
	RPS6KA3	GRIN2D
	SH2B2	SORBS1
	SHC1	LTK
	SHC1	TEK
	SHC1	DDR2
	SHC1	ALK
	SHC3	ALK
	SQSTM1	NBR1
	STAT3	IFNAR1
	STAT3	FOXM1
	STAT5A	TEK
	STAT5B	TEK
	SYN1	SYN3
	SYN1	SYN2
	TIAM1	MAPK8IP1
	TRAF6	TLR3
	TSC2	NEK1
	TSC2	AKT3
	YBX1	SLC6A4
	[2]Novel signaling PPIs between the predicted components:
	KCND2	DLG4
	MAP2	GRIN2D
	MAP2	PAFAH1B1
	KCNA5	DLG4
	KCNA5	KCNA2
	GRIK1	DLG4
	PTPRS	PTPRD
	CHRNA1	CHRNG
	CHRNA1	CHRNE
	TRPV1	TRPV2
	GRIK5	DLG4
	GRIK5	GRIK2
	GRIK5	GRID2
	GRIK5	GRIK3
	CHRNB4	CHRNA2
	CHRNB4	CHRNA4
	P2RX2	P2RX1
	P2RX2	P2RX3
	KCNC1	KCNG3
	EIF2B1	EIF2B2
	SNTB2	DTNA
	HNRNPU	GRIN2D
	EIF2B5	EIF2B2
	EIF2B5	CSNK2A2
	EIF2B2	EIF2B4
	TLE2	TLE1
	GRIN2C	DLG4
	GRIN2C	DLGAP1
	GRIN3B	DLG4
	FOXP4	FOXP2
	FOXP4	FOXP1
	CHRNA2	CHRNB2
	FOXP2	FOXP1
	FOXA2	TLE1
	GRIK4	GRIK2
	DLG4	KCNA2
	DLG4	GRIK2
	DLG4	GRIN2D
	DLG4	DLGAP1
	DLG4	KCNA4
	DLG4	DLG2
	DLG4	KCNJ2
	SYN3	SYN2
	KCNA2	KCNA4
	USH1C	CDH23
	GRIK2	GRID2
	GRIN2D	DLG2
	CHRNB2	CHRNA4
	RNF10	TLE1
	KCNJ11	KCNJ2
	MAGI2	GRID2
	GRID2	GOPC
	GRID2	DLG2
	TLE1	PCDHA4
	TLE1	FUBP1
	GOPC	RHOQ
	HNRNPUL1	CRMP1
	DLGAP1	KCNA4
	DLGAP1	DLG2
	KCNA4	DLG2
	FUBP1	CRMP1
	DLG2	KCNJ2
[CRH signaling pathway]
	[1]Novel signaling PPIs between the pathway components and the predicted components:
	ARRB1	CYTH2
	ARRB1	PTH1R
	ARRB2	CYTH2
	CASP3	USO1
	CLTC	SCYL2
	CRHR1	GNAS
	CTNNB1	PLK1
	FOS	BATF
	GNAI1	RGS14
	GNAI1	GPR143
	GNAI2	RGS14
	GNAO1	RGS14
	GNAQ	PLCB2
	GNB1	CACNA1C
	GNB1	PTH1R
	GNB1	CACNA1A
	GNB1	GNG4
	GNB2	GNG4
	GNB3	GNG4
	GNB5	GNG4
	GSK3B	SNCAIP
	JUN	BATF
	JUN	JDP2
	JUNB	BATF
	JUNB	JDP2
	JUND	BATF
	JUND	JDP2
	MAP3K5	MAP3K6
	MAPK1	NEK2
	MAPK14	JDP2
	MAPK8	JDP2
	MAPK9	JDP2
	PARP1	PARP3
	PLCG1	USO1
	PRKCA	CYTH2
	PRKCB	CYTH2
	PRKCD	CYTH1
	PRKCD	AKT3
	SP1	NR2F1
	[2]Novel signaling PPIs between the predicted components:
	BUB1B	CDC20
	TRPV1	TRPV2
	CREB3L3	ATF6
	GABPB1	USO1
[EGFR signaling pathway]
	[1]Novel signaling PPIs between the pathway components and the predicted components:
	ABI1	NEB
	ABI1	SPTA1
	ABI1	NIN
	ABI1	PAK2
	ABL1	CTNND2
	ABL1	BIN1
	ABL1	SORBS2
	ABL1	ARHGAP17
	ABL1	PAK2
	ABL1	PRKDC
	ABL1	ATM
	ABL1	ADAM15
	ABL2	SORBS2
	ACTA2	MYL1
	ACTB	NEBL
	ACTB	SSH1
	ACTB	CDK5R2
	ACTB	NOS2
	ACTB	LASP1
	ACTB	FLII
	ACTB	PCYT1A
	ACTB	MAP1B
	ACTB	PFN2
	ACTB	MX1
	ACTB	HNRNPAB
	ACTB	SSH2
	ACTB	PFDN4
	ACTB	ACTC1
	ACTB	P2RX7
	ACTN1	NEBL
	ACTN1	CDK5R2
	ACTN1	CSRP3
	ACTN1	ZYX
	ACTN1	CDK5R1
	ACTN1	PKN1
	ACTN4	NEB
	ACTN4	ATP6V1B1
	ACTN4	NOS2
	ACTN4	SLC9A3R2
	ACTN4	ACTN3
	ACTN4	ACTC1
	ACTR2	ACTC1
	AHNAK	CDKN2A
	AKT1	SORBS2
	AKT1	MAPK8IP1
	AKT1	KRT10
	AKT1	VEGFA
	AKT1	PDK2
	AKT1	PPL
	AKT1	PRKDC
	AKT1	DLC1
	AKT1	PPARGC1B
	AKT1	RHEBL1
	AKT1	PLXNA1
	ALB	SRGN
	ALB	LRP2
	ALB	RBP4
	AP2A1	BIN1
	AP2B1	BUB1B
	AP2B1	AP2A2
	AP2B1	TUBGCP4
	AP2B1	ATM
	APLP2	DAB1
	APP	MAPK8IP1
	APP	DAB1
	APP	HTRA2
	APP	APBA2
	APP	HADHB
	APP	APBA1
	APP	SERPINA3
	APP	NECAB3
	APP	SNCB
	APP	KNG1
	APPL1	ADIPOR1
	ARAF	RABGGTB
	ARAF	PBK
	ARAF	RGS12
	ARHGEF7	SHANK1
	ARHGEF7	PAK2
	ARHGEF7	ADAM15
	ATF1	RPS6KA4
	ATP5C1	ATP5B
	ATXN2	BIN1
	ATXN2	ACTN2
	BAD	PIM2
	BAD	PIM1
	BAD	MCL1
	BAD	BCL2A1
	BAD	PIM3
	BAD	PAK7
	BAD	BCL2L2
	BAIAP2	KANK1
	BAIAP2	SHANK1
	BAIAP2	LIN7C
	BCAR1	PPAP2B
	BCAR1	SH2D3A
	BCAR1	SRCIN1
	BCL2	BNIPL
	BCL2	FKBP8
	BCL2	BAK1
	BCL2	BCL2L14
	BCL2	ATP2A2
	BCL2	TMBIM6
	BCL2	BAG4
	BCL2	BNIP2
	BCL2	SMN1
	CALCOCO2	PTBP1
	CALCOCO2	ABLIM1
	CALCOCO2	LNX1
	CALM1	MYO10
	CALM1	RRAD
	CALM1	CLTB
	CALM1	AKAP5
	CALM1	PIK3C3
	CALM1	GJB1
	CALM1	RGS4
	CALM1	RIT2
	CALM1	MYO7A
	CAMK2A	GFAP
	CAMK2A	MPDZ
	CAMK2A	CDK5R2
	CAMK2A	ACTN2
	CAMK2A	ATP2A2
	CAMK2A	CDK5R1
	CAV1	MALL
	CAV1	NOS2
	CAV1	PDGFRA
	CAV1	AKAP1
	CAV2	MALL
	CBL	SORBS2
	CBL	EPHB6
	CBL	FNBP1
	CBL	PDGFRA
	CBL	RET
	CBLB	FLT3
	CBLB	RET
	CDC42	PAK4
	CDC42	DOCK7
	CDC42	CDC42EP5
	CDC42	FGD1
	CDC42	FNBP1
	CDC42	PAK2
	CDC42	CDC42SE1
	CDC42	PAK7
	CDC42	ITSN1
	CDC42	CDC42EP3
	CDC42	OPHN1
	CDC42	BNIP2
	CDC42	CDC42EP1
	CDC42	MYO9A
	CDH1	CTNND2
	CDH1	CA9
	CDH1	ITGAE
	CDH2	CTNND2
	CDK1	IL16
	CDK1	GFAP
	CDK1	NDE1
	CDK1	EEF1D
	CDK1	AMPH
	CDK1	WEE1
	CDK1	PBK
	CDK1	GADD45A
	CDK1	NES
	CDK2	WEE1
	CDK5	DCX
	CDK5	CDK5R2
	CDK5	DAB1
	CDK5	AMPH
	CDK5	CDK5R1
	CDK5	NES
	CDK5	SYNJ1
	CEBPA	DBP
	CEBPB	CEBPG
	CFL1	HSPH1
	CFL1	SSH1
	CFL1	LIMK2
	CFL1	SSH2
	CFL1	ACTC1
	CLTC	DNAJC6
	CLTC	CLTB
	CLTC	GGA2
	CLTC	AMPH
	CLTC	GGA1
	CLTC	SCYL2
	CLTC	GGA3
	CLTC	AP1G1
	COL17A1	CLSTN1
	COL17A1	PPL
	CREB1	RPS6KA4
	CREB1	ATM
	CREB1	HPS6
	CRK	EPHB6
	CRK	DAB1
	CRK	WEE1
	CRK	ARHGAP17
	CRK	PDGFRA
	CRK	RET
	CRKL	EPHB6
	CRKL	DAB1
	CRKL	PDGFRA
	CRKL	IFNAR1
	CSK	CDH5
	CTBP1	EEF1D
	CTBP1	ACTL6B
	CTNNAL1	NEK1
	CTNND1	ZBTB33
	CTNND1	CDH24
	CTNND1	CDH5
	CTTN	CTNND2
	CTTN	ARHGAP8
	CTTN	FGD1
	CTTN	ARHGAP17
	DAB2	LRP2
	DDX3X	NUP62
	DLG3	LRP2
	DLG3	DLGAP4
	DNM1	SH3GL1
	DNM1	BIN1
	DNM1	AP2A2
	DNM1	AMPH
	DNM1	FNBP1
	DNM1	PFN2
	DNM1	ITSN1
	DOK1	RET
	DOK2	RET
	DSG2	DSC2
	DSG2	DSC1
	DSP	DES
	DSP	PKP1
	DSP	EVPL
	DSP	DSC1
	DSP	CDH5
	DYNLL1	MYO10
	DYNLL1	MYO5A
	DYNLL1	MAP1B
	DYNLL1	ACTC1
	EEF1A1	SERPINB9
	EEF1A1	RPLP1
	EEF1A1	LSM3
	EEF1A1	RAB27A
	EEF1A1	PFN2
	EEF1A1	RGS12
	EEF1A1	PCDHA4
	EEF1A1	ITSN1
	EFNB2	EPHB6
	EFNB2	PICK1
	EFNB2	HOMER1
	EGF	ADAM12
	EGFR	S100A7
	EGFR	PTPRS
	EGFR	SH2D3A
	EGFR	CAV3
	EGFR	CLTCL1
	EGFR	PIK3C2A
	EIF4EBP1	RHEBL1
	EIF4EBP1	ATM
	EIF4G1	EIF4A2
	EIF4G1	PAK2
	EIF4G1	ANXA5
	EIF4G1	EIF4A1
	ELK1	STK16
	EPHA1	EFNA1
	EPHA2	EFNA1
	EPHA2	EFNA5
	EPHA2	CDH5
	EPHA4	EFNA1
	EPHA4	EFNA5
	EPHB1	EPHB6
	EPHB1	EFNA1
	EPHB1	EFNA5
	EPHB1	EFNB1
	EPHB2	KALRN
	EPHB2	MLLT4
	EPHB2	EFNA5
	EPHB2	VEGFA
	EPHB2	ITSN1
	EPHB2	PICK1
	EPHB2	SYNJ1
	EPHB2	EFNB1
	EPHB3	MLLT4
	EPN1	AP2A2
	EPS15	AP2A2
	EPS15	ITSN1
	EPS15	SYNJ1
	EPS8	MYO15A
	ERBB2	PICK1
	ERBB2	MUC4
	ERBB2	SERPINA3
	ERBB2	PIK3C2A
	ERBB2IP	CTNND2
	ERBB2IP	NOD2
	ERBB3	RGS4
	FLOT1	SORBS2
	FOS	BATF
	FOS	EEF1D
	FOS	CEBPG
	FOS	RPS6KA4
	FOS	SCHIP1
	FRS2	RET
	FYN	CTNND2
	FYN	CNN3
	FYN	SLAMF1
	FYN	TYRO3
	FYN	PAK2
	FYN	EPHA8
	FYN	PTPRZ1
	FYN	ADAM15
	FYN	MCAM
	GAB1	RET
	GIT1	MAN2A2
	GIT1	PTPRZ1
	GIT1	PPFIA2
	GIT1	SRRT
	GJA1	GJA5
	GRB10	RET
	GRB14	PDGFRA
	GRB14	TNKS2
	GRB2	PAK4
	GRB2	EPHB6
	GRB2	BCL2A1
	GRB2	RALGPS1
	GRB2	ARHGAP17
	GRB2	FLT3
	GRB2	SYNJ2
	GRB2	PAK2
	GRB2	RET
	GRB2	SYNJ1
	GRB2	KHDRBS2
	GRB2	ADAM12
	GRB2	FLT4
	GRB2	ADAM15
	GRB7	RET
	GSK3A	BICD1
	GSK3A	MCL1
	GSK3A	PRKD3
	GSK3B	BICD2
	GSK3B	NIN
	GSK3B	SNCAIP
	GSK3B	BICD1
	GSK3B	MCL1
	GSK3B	MAP1B
	GSK3B	AURKA
	GSK3B	DNM1L
	GSN	VDAC1
	GSN	LIMK2
	HDAC1	BUB1B
	HDAC1	HUS1
	HDAC1	DDX17
	HDAC1	BCOR
	HDAC1	RBP1
	HDAC1	TGIF2
	HGS	EXOC7
	HGS	KRT19
	HGS	BEGAIN
	HIP1	CLTB
	HIPK2	CHMP4B
	HIPK3	FLNC
	HIPK3	ZYX
	HIPK3	MTMR4
	HIPK3	LIMK2
	HIPK3	LIMS2
	HIST3H3	PIM1
	HIST3H3	DYRK2
	HIST3H3	GADD45A
	HNRNPR	SMN1
	HRAS	MLLT4
	HRAS	FNTB
	HRAS	RGL2
	HRAS	RAP1GDS1
	HRAS	DGKZ
	HRAS	PDGFB
	HRAS	RGS12
	HRAS	RGL1
	HRAS	ITSN1
	HRAS	RASSF2
	HRAS	RIT2
	HSPE1	SAT1
	HSPE1	APLP1
	HTT	AP2A2
	HTT	FEZ1
	HTT	PRPF40A
	HTT	SYMPK
	HTT	PFN2
	HTT	TAF4
	HTT	PDK2
	HTT	TCERG1
	HUWE1	MCL1
	HUWE1	CDKN2A
	INPPL1	FLNC
	INSR	SYNCRIP
	INSR	CAV3
	INSR	ARHGAP26
	IQGAP1	AKAP5
	IRS2	ATP2A2
	ITCH	CPSF6
	ITCH	NDFIP2
	ITGA3	BIN1
	ITGB1	VCAM1
	ITGB1	ITGA2
	ITGB1	ITGA1
	ITGB1	FLT4
	ITSN2	SYNJ2
	ITSN2	NAA38
	JAK1	PDGFRA
	JAK2	DNAJA3
	JAK2	STAP2
	JUN	BATF
	JUN	JDP2
	JUN	PRKDC
	JUN	TRIP4
	JUND	BATF
	JUND	JDP2
	JUP	DSC2
	JUP	DSC3
	JUP	DSG1
	JUP	DSC1
	JUP	DSG3
	JUP	CDH5
	KHDRBS1	WBP4
	KHDRBS1	KHDRBS3
	KIAA1217	KRT15
	KIRREL	NPHS2
	KIT	MPDZ
	KRAS	FNTB
	KRAS	RAP1GDS1
	KRAS	RASSF2
	KRT18	TUBGCP4
	KRT18	KRT15
	KRT5	EVPL
	KRT5	KRT14
	KRT6A	KRT15
	KRT8	PKP1
	LCK	CTNND2
	LCK	ARHGAP17
	LCK	IFNAR1
	LCK	PAK2
	LCK	ADAM15
	LDLR	APOB
	LDLR	DAB1
	LDLR	SNX17
	LYN	PAK2
	LYN	PRKDC
	LYN	PRAM1
	LYN	ADAM15
	MAGI1	AMOT
	MAGI1	LRP2
	MAP2K1	KSR2
	MAP2K1	MAPK8IP3
	MAP2K1	RPS6KA4
	MAP2K1	PLK3
	MAP2K2	RGS12
	MAP2K2	CNKSR1
	MAP2K7	MAP3K12
	MAP2K7	MAPK8IP1
	MAP2K7	MAPK8IP3
	MAP2K7	CNKSR1
	MAP2K7	VRK2
	MAP3K14	RPL5
	MAP3K4	BUB1B
	MAP3K4	GADD45A
	MAPK1	NDE1
	MAPK1	PPP1R9B
	MAPK1	RGS19
	MAPK1	KSR2
	MAPK1	MCL1
	MAPK1	DUSP16
	MAPK1	RPS6KA4
	MAPK1	SCNN1G
	MAPK1	PLK3
	MAPK1	IFNAR1
	MAPK1	PAK2
	MAPK1	NEK2
	MAPK1	UBR5
	MAPK1	RET
	MAPK1	DUSP5
	MAPK14	FKBP8
	MAPK14	EEF2K
	MAPK14	JDP2
	MAPK14	DUSP16
	MAPK14	HTRA2
	MAPK14	RPS6KA4
	MAPK14	MAX
	MAPK14	GADD45A
	MAPK14	RET
	MAPK3	KSR2
	MAPK3	RPS6KA4
	MAPK3	PAK2
	MAPK3	RET
	MAPK3	DUSP5
	MAPK8	MAPK8IP1
	MAPK8	EEF2K
	MAPK8	JDP2
	MAPK8	DUSP16
	MAPK8	MAPK8IP3
	MAPK8	MAP1B
	MAPK8	RET
	MAPK8	PRKDC
	MAPK8	GSTP1
	MAPK9	MAPK8IP1
	MAPK9	EEF2K
	MAPK9	JDP2
	MAPK9	DUSP16
	MAPK9	MAPK8IP3
	MET	DNAJA3
	MET	PLXNB1
	MET	MUC20
	MINK1	MAP1B
	MINK1	SPTBN2
	MINK1	NEFM
	MTOR	RHEBL1
	MYC	BIN1
	MYC	MXI1
	MYC	MAX
	MYC	MXD1
	MYC	TRRAP
	MYC	CDKN2A
	MYC	ACTL6A
	MYH9	MYH10
	NCK1	FLT3
	NCK1	SYNJ2
	NCK1	PAK2
	NCK1	ADAM15
	NCK2	LIMS1
	NCK2	CPSF6
	NCK2	EFNB1
	NCOA3	DDX17
	NEDD4	NDFIP1
	NEDD4	ANXA13
	NEDD4	SCNN1G
	NEDD4	NDFIP2
	NEDD9	ZYX
	NFKB1	MTPN
	NFKB1	RPS3
	NFKB1	TRIP4
	PAK1	SORBS2
	PAK1	CDK5R1
	PARD3	INADL
	PARD3	LIMK2
	PDCD6IP	CHMP4B
	PDCD6IP	SH3GL1
	PDCD6IP	RAMP3
	PDGFRB	PDGFB
	PDGFRB	PDGFRA
	PDLIM1	GFAP
	PDLIM1	ACTN2
	PDPK1	SLC9A3R2
	PDPK1	AKT3
	PDPK1	PKN1
	PFN1	MLLT4
	PFN1	APBB1IP
	PFN1	DLG5
	PGAM1	ARL4D
	PHLDB2	FLNC
	PHPT1	PPP1R16A
	PIAS3	PRPF40A
	PIK3CG	EPHA8
	PIK3R1	TYRO3
	PIK3R1	ANK3
	PIK3R1	ARHGAP17
	PIK3R1	PDGFRA
	PIK3R1	IFNAR1
	PIK3R1	RET
	PIK3R1	ADAM12
	PITPNA	PIK3C3
	PKP2	DSC2
	PKP2	DSG1
	PKP2	DSC1
	PKP3	DSC2
	PKP3	DSC3
	PKP3	DSG1
	PKP3	DSC1
	PKP3	DSG3
	PKP4	DSC3
	PKP4	CDH5
	PLCG1	DAB1
	PLCG1	DGKZ
	PLCG1	PDGFRA
	PLCG1	TNK1
	PLCG1	RET
	PLD1	PKN1
	PLD2	BIN1
	PLD2	AMPH
	PLSCR1	LASP1
	PLSCR1	RASD1
	PLSCR1	CPSF6
	PLSCR1	CDC42EP1
	PPP1R12A	IL16
	PRKAA1	EEF2K
	PRKAA1	CAB39
	PRKAA2	EEF2K
	PRKAR1A	AKAP4
	PRKAR1A	PRPF40A
	PRKAR1A	AKAP1
	PRKAR1A	PLEKHF2
	PRKAR1A	MYO7A
	PRKCA	GFAP
	PRKCA	RRAD
	PRKCA	EEF1D
	PRKCA	PDLIM7
	PRKCA	FLNC
	PRKCA	RGS19
	PRKCA	AKAP5
	PRKCA	CYTH2
	PRKCA	DGKZ
	PRKCA	GJB1
	PRKCA	ADAP1
	PRKCA	ANXA7
	PRKCA	PICK1
	PRKCA	AFAP1
	PRKCB	RRAD
	PRKCB	PDLIM7
	PRKCB	CYTH2
	PRKCB	ANXA7
	PRKCB	AFAP1
	PRKCD	NCF4
	PRKCD	CYTH1
	PRKCD	CDCP1
	PRKCD	AKT3
	PRKCD	PRKDC
	PRKCD	AFAP1
	PRKCG	CYTH2
	PRKCG	ANXA7
	PRKCG	PICK1
	PRKCG	AFAP1
	PRKCI	ADAP1
	PRKCI	SMG1
	PRKCZ	PDLIM7
	PRKCZ	FEZ1
	PRKCZ	KRT10
	PRKCZ	FEZ2
	PRKCZ	ADAP1
	PRKCZ	AKT3
	PRKCZ	AFAP1
	PRKD1	ADAP1
	PRPF4B	KLF13
	PTEN	SLC9A3R2
	PTK2	BIN1
	PTK2	MAPK8IP3
	PTK2	TRIO
	PTK2	RET
	PTK2	ARHGAP26
	PTK2	FLT4
	PTK2B	SORBS2
	PTK2B	PITPNM3
	PTK2B	ASAP2
	PTK2B	MYH2
	PTK2B	MCAM
	PTK6	STAP2
	PTPN1	CLK1
	PTPN11	SLAMF1
	PTPN11	DAB1
	PTPN11	PDGFRA
	PTPN11	IFNAR1
	PTPN11	RET
	PTPN11	FLT4
	PTPN11	CDH5
	PTPN12	SMAD5
	PTPN12	FLT3
	PTPN6	IFNAR1
	PTPN6	FLT3
	PTPRA	PTPRS
	PTPRA	PTPRD
	PTPRE	PTPRS
	PTPRE	PTPRD
	PTPRF	PRPF40A
	PTPRF	TRIO
	PTPRF	PTPRD
	PTPRF	PPFIA2
	PVRL1	MLLT4
	PXN	ASAP2
	RAB5A	RABGGTB
	RAB5A	TBC1D3C
	RAC1	PLXNB1
	RAC1	NOS2
	RAC1	RAP1GDS1
	RAC1	PARK2
	RAC1	TRIO
	RAC1	SYNJ2
	RAC1	PAK2
	RAC1	CDC42SE1
	RAC1	PAK7
	RAC1	OPHN1
	RACGAP1	SH3RF1
	RACGAP1	AURKB
	RAF1	VDAC1
	RAF1	KSR2
	RAF1	MAPK8IP3
	RAF1	PBK
	RAF1	PAK2
	RAF1	CNKSR1
	RALA	EXOC7
	RALA	RALGPS1
	RALGDS	MLLT4
	RALGDS	CNKSR1
	RALGDS	RIT2
	RAP1A	MLLT4
	RAP1A	BIN1
	RAP1A	APBB1IP
	RAP1A	RAP1GDS1
	RAP1A	RGS14
	RAP1A	RAPGEF5
	RASA1	DNAJA3
	RASA1	AURKB
	RASA1	ANXA6
	RBBP7	RBP1
	RELA	ING4
	RELA	MTPN
	RELA	APBA2
	RELA	RPS3
	RELA	TRIP4
	RELA	ACTL6A
	REPS2	ASAP2
	RHOA	DOCK7
	RHOA	ARHGAP8
	RHOA	ARHGEF18
	RHOA	RAP1GDS1
	RHOA	TRIO
	RHOA	OPHN1
	RHOA	CNKSR1
	RHOA	PKN1
	RPS10	PFN2
	RPS6KA1	EEF1D
	RPS6KA1	EEF2K
	RPS6KA2	SHANK1
	RPS6KA3	SHANK1
	RPS6KB1	NEK6
	RPS6KB1	PPP1R9B
	RPS6KB1	EEF2K
	S100A10	ANXA7
	SDCBP	SDCBP2
	SDCBP	EFNB1
	SDPR	PLEKHF2
	SFPQ	SMAD5
	SFPQ	PTBP1
	SH2D3C	SNCAIP
	SH3GL2	BIN1
	SH3GL2	AMPH
	SH3GL2	PAK2
	SH3GL2	SYNJ1
	SH3GL2	ADAM15
	SH3GL3	SH3GL1
	SH3GL3	SYNJ1
	SH3KBP1	ASAP2
	SH3KBP1	PAK2
	SH3KBP1	ARHGAP27
	SH3KBP1	SYNJ1
	SHB	PDGFRA
	SHC1	PPAP2B
	SHC1	AP2A2
	SHC1	RET
	SHC1	FLT4
	SHC1	CDH5
	SIAH1	SH3RF1
	SIAH1	SNCAIP
	SIAH1	SLC9A3R2
	SIAH1	DAB1
	SIAH1	KHDRBS3
	SMAD2	MLLT4
	SMAD2	ARL4D
	SMAD2	ANK3
	SMAD2	LHX9
	SMAD2	UBR5
	SMAD2	RHEBL1
	SMAD2	ABTB1
	SMAD3	GGA1
	SMAD3	WEE1
	SMAD3	ANK3
	SMAD3	MAX
	SMAD3	KRT10
	SMAD3	TGIF2
	SNCA	SNCAIP
	SNCA	MAPK8IP1
	SNCA	PARK2
	SNCA	MAP1B
	SNCA	SNCB
	SNRPD2	DDX20
	SNRPD2	LSM6
	SNRPD2	LSM2
	SNRPD2	SMN1
	SNX33	PAK2
	SNX33	ADAM15
	SNX5	CLTCL1
	SNX5	ITSN1
	SOCS1	PIM2
	SOCS1	FLT3
	SOS1	BIN1
	SOS1	ITSN1
	SOS1	RIT2
	SOS1	SNX18
	SOS2	SNX18
	SP1	BCOR
	SP1	TAF4
	SP1	PRKDC
	SRC	GFAP
	SRC	NOS2
	SRC	DAB1
	SRC	TYRO3
	SRC	DGKZ
	SRC	GJB1
	SRC	CDCP1
	SRC	ARHGAP17
	SRC	PAK2
	SRC	STAP2
	SRC	RET
	SRC	AFAP1
	SRC	EFNB1
	SRC	ADAM12
	SRC	ADAM15
	SRC	CDH5
	SRI	ANXA7
	STAMBP	CHMP4B
	STAT1	PDGFRA
	STAT2	IFNAR1
	STAT3	PDGFRA
	STAT3	IFNAR1
	STAT3	STAP2
	STAT3	RET
	STAT5A	PDGFRA
	STAT5A	STAP2
	STAT5B	PDGFRA
	STAT5B	STAP2
	STK11	CAB39
	STK11	ATM
	STX4	STXBP4
	STXBP1	STX3
	STXBP1	APBA2
	STXBP1	CDK5R1
	STXBP1	APBA1
	STXBP1	NEFM
	TFG	GPRASP1
	TLN1	LRP2
	TLN1	ITGA1
	TNIP1	RPL5
	TOM1L1	HNRNPH1
	TP53	SERPINB9
	TP53	CDKN2C
	TP53	ING4
	TP53	SYVN1
	TP53	CHEK2
	TP53	CDC14B
	TP53	WRN
	TP53	PLK1
	TP53	SAT1
	TP53	ANXA3
	TP53	BAK1
	TP53	PLK3
	TP53	VRK1
	TP53	PBK
	TP53	PCDHA4
	TP53	PRKDC
	TP53	AURKA
	TP53	ATM
	TP53	SMN1
	TRIP6	PPP1R16A
	TYK2	IFNAR1
	VASP	SPTA1
	VASP	APBB1IP
	VASP	ZYX
	VASP	PFN2
	VAV1	ZYX
	VAV3	ZYX
	VCL	SORBS2
	VCL	PRPF40A
	VIM	GFAP
	VIM	KRT20
	VIM	PKP1
	VIM	ABLIM1
	VIM	TUBGCP4
	VIM	MAN2A2
	VIM	NEFL
	VIM	PAK2
	VIM	PPL
	VIM	DNM1L
	VIM	PKN1
	VIM	SRRT
	VIM	CDH5
	WASL	PRPF40A
	WASL	FNBP1
	WASL	ITSN1
	YWHAB	MLLT4
	YWHAB	RADIL
	YWHAB	PI4KB
	YWHAB	GEM
	YWHAB	WEE1
	YWHAB	PIK3R4
	YWHAB	RALGPS2
	YWHAB	OSBPL3
	YWHAB	ADAM22
	YWHAZ	PAK4
	YWHAZ	RRAD
	YWHAZ	WEE1
	YWHAZ	GP5
	YWHAZ	RALGPS2
	YWHAZ	ADAM22
	[2]Novel signaling PPIs between the predicted components:
	NEB	DES
	SERPINB9	PRPF40A
	SPTA1	SPTBN2
	MLLT4	SORBS2
	MLLT4	EPHB6
	MLLT4	EPHA7
	MLLT4	PICK1
	MLLT4	RIT2
	IL16	KCNJ10
	GFAP	PDLIM7
	GFAP	TUBGCP4
	PLXNB1	PLXNA1
	DNAJC6	AP2A2
	WBP4	PRPF40A
	BICD2	NEK9
	APOB	LRP2
	NIN	BICD1
	NIN	AURKA
	SYTL2	RAB27A
	BATF	IFI35
	STIM2	PRPF40A
	NEK6	NECAB2
	NEK6	NEK9
	CDKN2C	CDKN2A
	CDKN2C	APLP1
	CDKN2C	NHP2L1
	BNIPL	BNIP2
	RPLP1	NUDT21
	RPLP1	SAT1
	TNKS	MCL1
	TNKS	FNBP1
	TNKS	TNKS2
	TNKS	POT1
	LSM3	LSM6
	LSM3	LSM2
	LSM3	LSM7
	LSM3	SNRPD3
	LSM3	NAA38
	LSM3	SMN1
	PTPRS	PTPRN
	PTPRS	FEZ1
	PTPRS	PFN2
	PTPRS	PTPRD
	PTPRS	PPFIA2
	FERMT3	NAA38
	MAP3K9	SH3RF1
	SYNCRIP	SMN1
	SNRPG	DDX20
	SNRPG	SNRPD3
	KCNJ10	INADL
	PTPRN	PTPRT
	MATN4	MATN2
	MATN4	MATN3
	MAP1A	MAP1B
	MAP1A	AP1G1
	ARL4D	MAPK8IP3
	PLXNC1	SEMA7A
	SNX27	DGKZ
	DOK7	MUSK
	FNTB	PTP4A3
	CHFR	ITGAE
	CHFR	AURKA
	QKI	PTBP1
	QKI	FUBP3
	QKI	PCBP1
	QKI	PCBP4
	RABGGTB	RAB27A
	NEBL	ZYX
	CREB3L3	CEBPG
	ARHGAP8	SH3GL1
	ARHGAP8	BNIP2
	SH3GL1	SH2D4A
	SH3GL1	SYNJ1
	SH3RF1	MAP3K12
	SH3RF1	PAK2
	SH3RF1	ADAM15
	BIN1	AP2A2
	BIN1	AMPH
	BIN1	ASAP2
	BIN1	ITGA1
	BIN1	DLGAP4
	BIN1	SYNJ1
	SYNRG	GGA2
	SYNRG	GGA1
	SYNRG	GGA3
	SYNRG	AP1G2
	SYNRG	AP1G1
	MNT	MAX
	DCX	PPP1R9B
	THBD	SERPINA5
	SMAD5	RBM4
	DSC2	DSG1
	PDLIM7	GEM
	PDLIM7	PAK7
	PDLIM7	RET
	PDLIM7	PCBP1
	TOMM22	TOMM7
	MAGOH	EIF4A3
	MAGOH	MAP1B
	VDAC1	MCL1
	VDAC1	BAK1
	AKAP4	AKAP3
	DES	AURKB
	AURKB	CENPA
	AURKB	HIST1H3A
	SORBS2	PAK2
	SORBS2	DLGAP4
	SORBS2	SYNJ1
	SORBS2	ADAM15
	CHEK2	PLK1
	CHEK2	PLK3
	CHEK2	ATM
	KRT20	KRT15
	DIS3	EXOSC8
	MAP3K12	MAPK8IP1
	EPHB6	SAT1
	CDC42EP5	SEPT7
	LASP1	ZYX
	LASP1	PRKG2
	LASP1	ACTC1
	CENPT	SNCB
	DDX17	LNX1
	MACF1	PLXND1
	BOK	MCL1
	BOK	BCL2A1
	OSBP	VAPA
	EPHA7	EFNA1
	EPHA7	EFNA5
	TBC1D25	FEZ1
	FLNC	CAPN3
	MAPK8IP1	MAP3K13
	MAPK8IP1	DUSP16
	MAPK8IP1	MAPK8IP3
	MAPK8IP1	LRP2
	MAPK8IP1	VRK2
	MXI1	MAX
	FAT1	HOMER1
	B4GALT3	SAT1
	PPP1R9B	CDKN2A
	SERPINB12	SERPINF2
	PKP1	KRT14
	PKP1	DSG1
	PKP1	DSC1
	WRN	CDKN2A
	WRN	H2AFX
	WRN	PRKDC
	WRN	ATM
	SLC1A5	TBC1D17
	NEK1	FEZ1
	NEK1	FEZ2
	AP2A2	AMPH
	AP2A2	AP1S1
	DAB1	VLDLR
	DAB1	LRP2
	DAB1	LRP8
	DAB1	APLP1
	FLII	ACTL6A
	HNRNPL	PTBP1
	HNRNPL	HNRNPA2B1
	AKAP5	RET
	EPHA5	EFNA1
	EPHA5	EFNA5
	NPHS2	KIRREL3
	NUDT21	MYL6
	NUDT21	CPSF6
	PTBP1	PCBP1
	AMPH	CDK5R1
	AMPH	SYNJ1
	ABLIM1	KRT15
	ABLIM1	BEGAIN
	PIK3C3	PIK3R4
	CYTH2	ATP6V0A2
	CYTH2	IPCEF1
	MCL1	BAK1
	CLSTN1	APBA2
	LDB3	ACTN2
	PLK1	WEE1
	PLK1	NINL
	KHDRBS3	RBMX
	KHDRBS3	LNX1
	KHDRBS3	KHDRBS2
	CEP72	LNX1
	CAND2	UBE3C
	SAT1	DGKZ
	SAT1	LNX1
	SAT1	APLP1
	RBMX	LNX1
	RBMX	KHDRBS2
	FEZ1	FEZ2
	ACTN2	ACTN3
	ACTN2	ADAM12
	EFNA1	EPHA8
	RAB27A	MYO5A
	RAB27A	RPH3AL
	RAB27A	MYRIP
	RAB27A	SYTL3
	WEE1	BRSK2
	WEE1	BRSK1
	PTPN9	STX6
	APOBEC1	BAG4
	HCN1	HCN2
	MYO5A	NEFL
	PBX1	PKNOX1
	PBX1	MYH10
	VLDLR	SNX17
	MYH13	LSM7
	EVPL	CSTA
	EVPL	KRT10
	EVPL	PPL
	EVPL	IVL
	SHANK1	SHARPIN
	SHANK1	HOMER1
	RBP1	LRP2
	DDX20	SNRPD3
	DDX20	SMN1
	DGKZ	SNTG1
	DGKZ	SNTB1
	LNX1	KRT15
	LNX1	NECAB2
	PRPF40A	CDK13
	AP1S2	GGA3
	AP1S2	AP1G2
	AP1S2	AP1G1
	OFD1	GPRASP1
	MAX	MXD1
	MAX	TRRAP
	MAX	PLEKHF2
	PDGFB	PDGFRA
	BAK1	BCL2A1
	NEK7	NEK9
	LSM6	LSM2
	LSM6	LSM7
	LSM6	NAA38
	LSM6	SMN1
	LRP2	GPRASP1
	LRP2	APBA2
	LRP8	SNX17
	PLK3	VRK1
	EFNA5	EPHA8
	FNBP1	ARHGAP17
	HCN4	HCN2
	ZYX	RPH3AL
	TJP3	INADL
	MXD1	PRAM1
	CDH24	PPP1R16A
	HNRNPH1	TCERG1
	TUBGCP4	KRT15
	TUBGCP4	PAK7
	TRRAP	ACTL6A
	PBK	GPRASP1
	LSM2	LSM7
	LSM2	NAA38
	LSM2	SMN1
	CAPN3	NECAB2
	EXOSC8	LSM7
	KRT15	KRT19
	KRT15	KRT81
	DDX27	PPP1R16A
	ARHGAP10	PAK2
	ARHGAP10	PKN1
	NEFL	PKN1
	PCDHA4	APLP1
	RGL1	RIT2
	SYNE1	MUSK
	SYNE1	ACTC1
	APBA2	NECAB3
	EEF1E1	ATM
	CYTH3	GRASP
	CYTH3	CNKSR1
	ITSN1	SYNJ1
	PTPRD	PPFIA2
	CDK5R1	NES
	TCERG1	PCBP1
	ARHGAP26	PKN1
	LSM7	SNRPD3
	LSM7	NAA38
	LSM7	SMN1
	PICK1	EFNB1
	CDH23	MYO7A
	H2AFX	ATM
	SYNE2	ACTC1
	SNRPD3	SMN1
	STX12	HOMER1
	PRKDC	ATM
	MYRIP	MYO7A
	MIB2	ACTC1
	ACTC1	AFAP1
	ACTC1	SCIN
	SMG1	CDH5
	AP1S1	AP1G2
	AP1S1	AP1G1
	RIT2	PLXNB3
	PCBP1	PCBP4
[FGF1 signaling pathway]
	[1]Novel signaling PPIs between the pathway components and the predicted components:
	AKT1	MAPK8IP1
	AP1B1	BUB1B
	AP2B1	SNAP91
	AP2B1	BUB1B
	APP	MAPK8IP1
	CBL	KDR
	CBL	CSF1R
	CCNB1	PLK1
	CDC25C	PLK1
	CDH1	CSE1L
	CDK1	RAB4A
	CDK1	CCNA1
	CDK2	CCNE2
	CDK2	CCNA1
	CDK2	CCNB3
	CDKN1A	CCNE2
	CDKN1A	CCNA1
	CSNK2B	CSNK2A2
	CTNNB1	PLK1
	CTNNB1	KDR
	CTNNB1	PTPRZ1
	CTNNB1	FLT1
	CTTN	FGD1
	FGF1	CSNK2A2
	FGFR1	FGF3
	FGFR2	FGF3
	FGFR3	FGF3
	FGFR4	FGF3
	FRS2	KDR
	GRB2	SYNJ2
	GRB2	KDR
	GRB2	CSF1R
	GRB2	FLT1
	GRB2	SYNJ1
	GSK3B	SNCAIP
	HRAS	RIT2
	HSP90AA1	CSNK2A2
	HSP90AA1	KDR
	INPPL1	CSF1R
	ITGAV	THY1
	ITGAV	PLP1
	ITGB3	THY1
	ITGB3	KDR
	JUN	JDP2
	JUN	MAPKAPK5
	KPNB1	SNUPN
	KPNB1	NUP62
	KPNB1	CSE1L
	MAP2K1	RPS6KA4
	MAP2K2	CNKSR1
	MAPK1	RPS6KA4
	MAPK1	MAPKAPK5
	MAPK14	MAPKAPK3
	MAPK14	CSNK2A2
	MAPK14	JDP2
	MAPK14	RPS6KA4
	MAPK14	MAPKAPK5
	MAPK3	RAB4A
	MAPK3	RPS6KA4
	MAPK8	MAPK8IP1
	MAPK8	JDP2
	MAPK9	MAPK8IP1
	MAPK9	JDP2
	MAPK9	MAPKAPK5
	PIN4	CSNK2A2
	PKMYT1	PLK1
	PLCG1	SNAP91
	PLCG1	KDR
	PLCG1	FLT1
	PPP2R1A	IPO9
	PRKCD	CYTH1
	PRKCD	AKT3
	PTK2	FLT1
	PTPN11	KDR
	PTPN11	FLT1
	PTPN11	TIE1
	RAC1	SYNJ2
	RAF1	CNKSR1
	RAN	IPO5
	RAN	XPOT
	RAN	TNPO1
	RAN	XPO5
	RAN	CSE1L
	RAN	RANBP1
	RB1	CCNA1
	RBL1	CCNA1
	RBL2	CCNA1
	SCAMP1	SCAMP2
	SHC1	KDR
	SHC1	CSF1R
	SHC1	FLT1
	SOS1	CSF1R
	SOS1	RIT2
	SRC	KDR
	STAT1	CSE1L
	STAT1	KDR
	STAT1	FLT1
	STAT3	FLT1
	XPO1	SNUPN
	XPO1	NUP62
	YES1	KDR
	YES1	CSF1R
	YES1	FLT1
	[2]Novel signaling PPIs between the predicted components:
	PEX10	PEX19
	SEC23B	SEC24C
	SEC23A	SEC24C
	SEC23A	CDK18
	CDKN1C	CCNE2
	IPO5	NUP62
	RAB4A	RUFY1
	CYTH2	IPCEF1
	NUP62	XPO6
	COPB1	ARCN1
	COPB1	COPG2
	COPZ2	ARCN1
	COPZ2	COPG2
	CYTH3	CNKSR1
	KDR	FLT1
	ARCN1	COPG2
	COPG2	COPZ1
[FSH signaling pathway]
	[1]Novel signaling PPIs between the pathway components and the predicted components:
	AKT1	MDM4
	ARRB1	CYTH2
	ARRB2	CYTH2
	CGA	LHCGR
	CGA	LHB
	CGA	CGB
	FSHB	CGB
	GJA1	GJA5
	HIF1A	PER1
	HRAS	RIT2
	HSPB1	TGM1
	HSPB1	HSPB8
	MAPK1	NEK2
	MAPK3	HSPB8
	MDM2	MDM4
	PRKACA	GJB1
	PRKACA	GJA5
	PRKACA	PDE4B
	PRKCA	CYTH2
	PRKCA	GJB1
	PRKCA	HSPB8
	SRC	GJB1
	TSC2	NEK1
	TSC2	AKT3
	YWHAQ	MDM4
	[2]Novel signaling PPIs between the predicted components:
	LHCGR	LHB
	LHCGR	CGB
	FOXP4	FOXP2
	FOXP4	FOXP1
	HCN1	HCN2
	FOXP2	FOXP1
	HCN4	HCN2
	PER3	PER1
	PER3	PER2
	HSPB8	HSPB6
	PER1	PER2
[Gastrin signaling pathway]
	[1]Novel signaling PPIs between the pathway components and the predicted components:
	AKT1	MAPK8IP1
	ARRB1	CYTH2
	ARRB2	CYTH2
	ATF2	JDP2
	BAD	PAK7
	CASP3	GOLGA3
	CASP3	SRF
	CASP3	PAK2
	CCKBR	CCK
	CDC42	PAK4
	CDC42	CDC42BPG
	CDC42	PAK2
	CDC42	PAK7
	CDC42	DOCK9
	CDC42	MAP3K10
	CREB1	SRF
	CRK	PDGFRA
	CTNNB1	CTNNA3
	CTNNB1	PLK1
	ELK1	SRF
	FYN	PAK2
	GRB2	PAK4
	GRB2	FLT3
	GRB2	PAK2
	GRB2	RHOU
	GSK3B	SNCAIP
	GSK3B	PPARGC1A
	HRAS	RIT2
	JUN	JDP2
	MAP3K11	MAPK8IP1
	MAPK1	PPARA
	MAPK1	PAK2
	MAPK14	JDP2
	MAPK14	PPARGC1A
	MAPK3	PPARA
	MAPK3	PAK2
	MAPK8	MAPK8IP1
	MAPK8	JDP2
	MAPK9	MAPK8IP1
	MAPK9	JDP2
	PAK1	RHOU
	PAK1	FOXL2
	PIK3R1	PDGFRA
	PLCG1	PDGFRA
	PLCG1	RHOU
	PPARG	PPARGC1A
	PRKACA	WT1
	PRKCA	PPARA
	PRKCA	PDLIM7
	PRKCA	CYTH2
	PRKCB	PDLIM7
	PRKCB	CYTH2
	PRKCD	PPARA
	PRKCD	CYTH1
	PRKCD	AKT3
	PRKCE	TRPV1
	PTK2	TRIO
	PTPN11	PDGFRA
	RAC1	NOS2
	RAC1	CDC42BPG
	RAC1	TRIO
	RAC1	PAK2
	RAC1	PAK7
	RAF1	PBK
	RAF1	PAK2
	RELA	PPARA
	RELA	SRF
	RHOA	TRIO
	RPS6	PAK2
	SLC9A3	MAST2
	SOS1	RIT2
	SRC	SRF
	SRC	NOS2
	SRC	PPARD
	SRC	PAK2
	SRC	NR1I2
	STAT3	PDGFRA
	STAT3	FOXM1
	TJP1	CLDN7
	YES1	PAK2
	[2]Novel signaling PPIs between the predicted components:
	KIF23	PLK1
	TRPV1	TRPV2
	PPARA	PPARGC1A
	PDLIM7	PAK7
	CHEK2	PLK1
	ENOX1	ENOX2
	MAPK8IP1	MAP3K10
	FOXP4	FOXP2
	FOXP4	FOXP1
	FOXP2	FOXP1
	PPARGC1A	NR1I2
[Ghrelin signaling pathway]
	[1]Novel signaling PPIs between the pathway components and the predicted components:
	AKT1	MAPK8IP1
	AKT1	PRKDC
	ARRB1	OPRD1
	ARRB1	CYTH2
	ARRB1	ADRB2
	ARRB1	ADRB1
	ARRB2	OPRD1
	ARRB2	CYTH2
	ARRB2	ADRB2
	BAD	PIM2
	BAD	PIM1
	BAD	PIM3
	CASP3	PRKDC
	CHUK	PRKDC
	CREB1	ATM
	CTNNB1	PLK1
	CTNNB1	GRIK2
	EIF2S1	MELK
	ELK1	STK16
	GNAI2	CHRM1
	GNAI2	EDNRA
	GNAI2	OPRD1
	GNAI2	MTNR1B
	GNAQ	FFAR1
	GNAQ	HTR2B
	GNAS	ADRB3
	GRB2	DRD3
	GRB2	ADRB2
	GRB2	ADRB1
	GRIN2B	AP1M1
	GSK3B	SNCAIP
	GSK3B	AURKA
	KCNB1	KCNG2
	KCNB1	KCNG1
	KCNB1	KCNG4
	KCNB1	KCNV2
	KCNB1	KCNS3
	KCNQ2	KCNQ3
	MAP3K5	MAP3K6
	MAPK1	PPARA
	MAPK1	PLK3
	MAPK1	NEK2
	MAPK3	PPARA
	NOS1	ADRB2
	NOS1	ADRB1
	PDPK1	AKT3
	PRKAA1	GRIK2
	PRKCA	TRPC3
	PRKCA	PPARA
	PRKCA	OPRD1
	PRKCA	CYTH2
	PRKCA	GRM1
	PRKCA	GRM5
	PRKCB	CYTH2
	PRKCB	GRM5
	PRKCD	PPARA
	PRKCD	OPRD1
	PRKCD	CYTH1
	PRKCD	KCNJ1
	PRKCD	AKT3
	PRKCD	GRM5
	PRKCD	PRKDC
	PRKCD	ADRB2
	PRKCE	TRPV1
	PRKCE	OPRD1
	PRKCE	GRM5
	PRKCQ	GRM5
	PRKCZ	AKT3
	PRKCZ	GRM5
	RELA	PPARA
	SRC	NOS2
	SRC	PPARD
	SRC	ADRB3
	SRC	KCNQ5
	SRC	ADRB2
	SRC	NR1I2
	STAT3	FOXM1
	STK11	ATM
	TP53	BARD1
	TP53	PLK1
	TP53	PLK3
	TP53	PRKDC
	TP53	AURKA
	TP53	ATM
	[2]Novel signaling PPIs between the predicted components:
	TRPV1	TRPV2
	AP1M2	AP1M1
	EDNRA	EDN3
	ADORA2A	CYTH2
	OPRD1	OPRK1
	OPRD1	ADRB2
	PIK3C3	PIK3R4
	PLK1	BUB1
	FOXP4	FOXP2
	FOXP4	FOXP1
	FOXP2	FOXP1
	KCNG4	KCNF1
	ADRB3	ADRB2
	KCNJ6	ADRB2
	KCNQ5	KCNQ3
	ALPP	ALPPL2
	KCNQ4	KCNQ3
	KCNV2	KCNF1
	PRKDC	ATM
[Hedgehog signaling pathway]
	[1]Novel signaling PPIs between the pathway components and the predicted components:
	ARRB2	CYTH2
	CCNB1	PLK1
	CDK8	MED21
	CDK8	MED25
	CREBBP	MED25
	CREBBP	GTF2B
	CTNNB1	GLIS2
	CTNNB1	PLK1
	GLI1	ZIC2
	GLI2	ZIC2
	GLI3	ZIC3
	GLI3	ZIC2
	MED1	MED14
	MED1	MED25
	MED6	MED25
	SMAD1	PLEKHB1
	YWHAE	GTF2B
	[2]Novel signaling PPIs between the predicted components:
	MCRS1	MED4
	ROBO1	ROBO2
[ID signaling pathway]
	[1]Novel signaling PPIs between the pathway components and the predicted components:
	ELSPBP1	TAL1
	FHL2	FHL3
	FHL2	HAND1
	FHL2	FHL5
	MAPK1	FHL3
	MAPK1	SREBF2
	MAPK3	SREBF2
	MAPK3	TAL1
	MYOD1	HAND1
	PRKCA	HAND1
	PRKCA	CYTH2
	SMAD3	SREBF2
	TCF12	ASCL4
	TCF12	HAND1
	TCF3	HAND1
	TCF3	TAL1
	TCF4	NEUROD1
	USF2	USF1
	[2]Novel signaling PPIs between the predicted components:
	MXD4	MLX
[Kit signaling pathway]
	[1]Novel signaling PPIs between the pathway components and the predicted components:
	ABL1	PAK2
	AKT1	MAPK8IP1
	ATF2	JDP2
	BAD	PAK7
	CBL	PDGFRA
	CBLB	FLT3
	CDC42	PAK4
	CDC42	OCRL
	CDC42	TRIP10
	CDC42	PAK2
	CDC42	PAK7
	CDK2	FOXM1
	CLTC	OCRL
	CLTC	SCYL2
	CRK	PDGFRA
	CRKL	PDGFRA
	DOK1	SH2D1A
	ELK1	STK16
	EP300	JDP2
	EZR	NF2
	FYB	SH2D1A
	FYN	PAK2
	FYN	SH2D1A
	GRB2	PAK4
	GRB2	OCRL
	GRB2	FLT3
	GRB2	PAK2
	GRB2	SH2D1A
	GSK3B	AURKA
	HCK	PAK2
	HRAS	RIT2
	INPP5D	FLT3
	JAK2	STAP2
	JUN	JDP2
	LYN	TRIP10
	LYN	PAK2
	MAD2L1	MAD2L2
	MAP2K1	RPS6KA4
	MAP2K1	PLK3
	MAPK1	RPS6KA4
	MAPK1	PLK3
	MAPK1	PAK2
	MAPK14	JDP2
	MAPK14	RPS6KA4
	MAPK3	RPS6KA4
	MAPK3	PAK2
	MAPK8	MAPK8IP1
	MAPK8	JDP2
	MITF	TFEC
	NFATC2	FOXP3
	PAK1	NF2
	PAK1	FOXL2
	PDPK1	AKT3
	PIK3R1	PDGFRA
	PLCG1	PDGFRA
	PRKCA	CYTH2
	PRKCB	CYTH2
	PTPN11	PDGFRA
	PTPN6	FLT3
	RAC1	OCRL
	RAC1	PAK2
	RAC1	PAK7
	RAF1	PBK
	RAF1	PAK2
	RASA1	AURKB
	RPS6	PAK2
	SH3KBP1	PAK2
	SOCS1	FLT3
	SOS1	RIT2
	SRC	TRIP10
	SRC	PAK2
	SRC	STAP2
	STAT1	PDGFRA
	STAT3	PDGFRA
	STAT3	FOXM1
	STAT3	STAP2
	STAT5A	PDGFRA
	STAT5A	STAP2
	STAT5B	PDGFRA
	STAT5B	STAP2
	TNFRSF10A	TNFRSF10D
	WAS	TRIP10
	WAS	WIPF2
	YES1	PAK2
	[2]Novel signaling PPIs between the predicted components:
	CHFR	AURKA
	MAP3K12	MAPK8IP1
	FOXP4	FOXP2
	FOXP4	FOXP1
	FOXP2	FOXP1
[Leptin signaling pathway]
	[1]Novel signaling PPIs between the pathway components and the predicted components:
	ACACA	CSNK2A2
	AKT1	MAPK8IP1
	ATF1	GABPB1
	ATF1	CSNK2A2
	ATF1	RPS6KA4
	ATF2	CSNK2A2
	ATF2	JDP2
	ATF2	MAPKAPK5
	BAD	PIM2
	BAD	PIM1
	BAD	PIM3
	CDC42	CDC42BPG
	CDC42	DOCK9
	CHUK	STAP2
	CREB1	RPS6KA4
	CSNK2A1	EIF2B5
	CSNK2A1	HSPB8
	EGFR	SLC3A2
	EIF4E	MAPKAPK5
	EIF4EBP1	CSNK2A2
	EIF4EBP1	EIF4E2
	EIF4EBP1	MAPKAPK5
	EP300	JDP2
	ESR1	TRRAP
	FOS	BATF
	FOS	CSNK2A2
	FOS	RPS6KA4
	FYN	MAP2
	GRB2	MAP2
	GRB2	KHDRBS2
	GSK3A	EIF2B5
	GSK3B	SNCAIP
	GSK3B	EIF2B5
	HSPB1	MAPKAPK3
	HSPB1	HSPB8
	HSPB1	MAPKAPK5
	HSPB2	DMPK
	IKBKB	STAP2
	IKBKG	CARD10
	IRS1	PHIP
	IRS2	MPL
	JAK2	MPL
	JAK2	STAP2
	JUN	BATF
	JUN	JDP2
	JUN	MAPKAPK5
	KHDRBS1	KHDRBS3
	LIMK1	LATS1
	LIMK1	CDC42BPA
	MAP2K1	RPS6KA4
	MAPK1	DUSP2
	MAPK1	RPS6KA4
	MAPK1	MAPKAPK5
	MAPK1	NEK2
	MAPK14	MAPKAPK3
	MAPK14	CSNK2A2
	MAPK14	JDP2
	MAPK14	DUSP2
	MAPK14	RPS6KA4
	MAPK14	MAPKAPK5
	MAPK3	RPS6KA4
	MAPK3	HSPB8
	MAPK8	MAPK8IP1
	MAPK8	JDP2
	NCOA1	ESRRG
	PRKAA1	PRKAG3
	PRKAA1	PRKAG1
	PRKAA2	PRKAG1
	PRKAB1	PRKAG2
	PRKAB1	PRKAG1
	PRKAB2	PRKAG2
	PRKAB2	PRKAG1
	PRKCD	ITGB7
	PRKCD	CYTH1
	PRKCD	AKT3
	PRKCE	TRPV1
	PRKCZ	AKT3
	PTEN	CSNK2A2
	PTEN	MAST1
	PTEN	MAST2
	PTPN1	CSNK2A2
	PTPN1	CLK1
	PTPN11	MPL
	RAC1	NOS2
	RAC1	CDC42BPG
	RAF1	PBK
	RAF1	DMPK
	SHC1	MPL
	SLC2A4	PDIA6
	SRC	NOS2
	SRC	STAP2
	STAT3	STAP2
	STAT5A	STAP2
	STAT5B	STAP2
	[2]Novel signaling PPIs between the predicted components:
	TRPV1	TRPV2
	QKI	FUBP3
	QKI	PCBP1
	QKI	PCBP4
	EIF2B5	CSNK2A2
	KHDRBS3	KHDRBS2
	HSPB8	HSPB6
	PRKAG2	PRKAG1
	PCBP1	PCBP4
[OSM signaling pathway]
	[1]Novel signaling PPIs between the pathway components and the predicted components:
	AKT1	MAPK8IP1
	ATF2	JDP2
	ATF2	MAPKAPK5
	CASP3	ACIN1
	EP300	DBP
	EP300	JDP2
	FOS	BATF
	GSK3B	MYOCD
	GSK3B	SNCAIP
	HRAS	RIT2
	IL6ST	IL31RA
	IRS1	PHIP
	JAK2	IL12RB2
	JUN	BATF
	JUN	JDP2
	JUN	MAPKAPK5
	JUNB	BATF
	JUNB	JDP2
	JUND	BATF
	JUND	JDP2
	LIFR	IL31RA
	MAPK1	MAPKAPK5
	MAPK14	MAPKAPK3
	MAPK14	JDP2
	MAPK14	MAPKAPK5
	MAPK8	MAPK8IP1
	MAPK8	JDP2
	MAPK8	IL27RA
	MAPK9	MAPK8IP1
	MAPK9	JDP2
	MAPK9	MAPKAPK5
	PARP1	PARP3
	PRKCA	PDLIM7
	PRKCA	CYTH2
	PRKCB	PDLIM7
	PRKCB	CYTH2
	PRKCD	CYTH1
	PRKCD	AKT3
	PRKCE	TRPV1
	PRKCZ	PDLIM7
	PRKCZ	AKT3
	RAF1	PBK
	SAFB	SAFB2
	SMAD3	EBI3
	SOS1	RIT2
	STAT1	IL27RA
	TP53	BARD1
	TP53	PLK1
	TP53	WT1
	TP53	PBK
	TP53	MAPKAPK5
	[2]Novel signaling PPIs between the predicted components:
	TRPV1	TRPV2
	CREB3L3	ATF6
	IL27RA	EBI3
[Prolactin signaling pathway]
	[1]Novel signaling PPIs between the pathway components and the predicted components:
	AKT1	PEA15
	AKT1	MAPK8IP1
	AKT1	PRKDC
	CASP3	BCAP31
	CASP3	DEDD
	CASP3	PAK2
	CASP3	PRKDC
	CASP8	PEA15
	CASP8	BCAP31
	CASP8	DEDD
	CREBBP	JDP2
	CREBBP	FOXM1
	EGFR	PIK3C2A
	EIF4EBP1	ATM
	EP300	JDP2
	ERBB2	ACPP
	ERBB2	MUC4
	ERBB2	PIK3C2A
	ESR1	TRRAP
	FOS	BATF
	FYN	PAK2
	GRB2	PAK4
	GRB2	PAK2
	GRB2	KHDRBS2
	GSK3B	SNCAIP
	HRAS	RIT2
	IRS1	PHIP
	JUN	BATF
	JUN	JDP2
	JUN	PRKDC
	KHDRBS1	KHDRBS3
	LYN	PAK2
	LYN	PRKDC
	MAP2K1	PARVA
	MAPK1	PEA15
	MAPK1	PAK2
	MAPK14	JDP2
	MAPK14	MAX
	MAPK3	PEA15
	MAPK3	PAK2
	MAPK8	MAPK8IP1
	MAPK8	JDP2
	MAPK8	PRKDC
	MAPK9	MAPK8IP1
	MAPK9	JDP2
	MYC	MXI1
	MYC	MAX
	MYC	MXD1
	MYC	TRRAP
	NCK1	PAK2
	NFATC2	FOXP3
	PAK1	FOXL2
	PLAU	HGF
	PRKCA	PEA15
	PRKCA	PDLIM7
	PRKCA	CYTH2
	PRKCA	TEP1
	PRKCB	PDLIM7
	PRKCB	MAPK6
	PRKCB	CYTH2
	PRKCB	PPP2CB
	PRKCD	CYTH1
	PRKCD	AKT3
	PRKCD	PRKDC
	PRKCE	TRPV1
	PRLR	GH1
	PTPN1	CLK1
	PXN	PARVA
	RAC1	PAK2
	RAC1	PAK7
	RAF1	PBK
	RAF1	PAK2
	RPS6	PAK2
	SIRPA	TRIM2
	SOS1	RIT2
	SRC	PAK2
	STAT3	FOXM1
	THRB	HMGN3
	YWHAG	LIMA1
	YWHAG	PAK4
	YWHAG	CLK3
	YWHAG	PI4KB
	YWHAG	ABLIM1
	YWHAG	PIK3C3
	YWHAG	CLK1
	YWHAG	PPIG
	YWHAG	PRKDC
	YWHAG	DYNC1H1
	YWHAG	CDC5L
	YWHAZ	PAK4
	YWHAZ	CLIC4
	[2]Novel signaling PPIs between the predicted components:
	TERF1	ATM
	TRPV1	TRPV2
	QKI	FUBP3
	QKI	PCBP1
	QKI	PCBP4
	MNT	MAX
	PDLIM7	PAK7
	PDLIM7	PCBP1
	MAP3K12	MAPK8IP1
	MXI1	MAX
	KHDRBS3	KHDRBS2
	FOXP4	FOXP2
	FOXP4	FOXP1
	FOXP2	FOXP1
	HPN	HGF
	MAX	MXD1
	MAX	TRRAP
	CLK1	PPIG
	PAK7	LZTS2
	H2AFX	ATM
	PRKDC	ATM
	PCBP1	PCBP4
[RAGE signaling pathway]
	[1]Novel signaling PPIs between the pathway components and the predicted components:
	AKT1	PEA15
	AKT1	MAPK8IP1
	ATF2	JDP2
	CASP3	GOLGA3
	CASP3	DEDD
	CASP3	HSPD1
	CASP7	GOLGA3
	CASP8	PEA15
	CASP8	DEDD
	CASP9	HSPD1
	CDC42	CDC42BPG
	CDC42	MCF2L
	CDC42	DOCK9
	CDK2	FOXM1
	CDK2	CCNE2
	CDK2	CCNA1
	CDK2	CCNB3
	CDKN1B	CCNE2
	CDKN1B	CCNA1
	CYCS	NDOR1
	EZR	NF2
	HIF1A	PER1
	HMGB1	TLR4
	HMGB1	TLR2
	HMGB1	FOXC1
	HRAS	TLR2
	HRAS	RIT2
	IRAK4	TICAM2
	JUN	JDP2
	JUN	MAFB
	MAP2K1	TRIB1
	MAP2K1	RPS6KA4
	MAPK1	SORBS3
	MAPK1	PEA15
	MAPK1	RPS6KA4
	MAPK14	JDP2
	MAPK14	RPS6KA4
	MAPK3	SORBS3
	MAPK3	PEA15
	MAPK3	RPS6KA4
	MAPK8	MAPK8IP1
	MAPK8	JDP2
	MAPK9	MAPK8IP1
	MAPK9	JDP2
	MMP2	MMP25
	MYD88	TLR4
	MYD88	IRF4
	MYD88	TLR2
	NFE2L2	NFE2
	PRKCA	PEA15
	PRKCA	CYTH2
	PRKCB	CYTH2
	PRKCD	CYTH1
	PRKCD	AKT3
	PRKCZ	AKT3
	RAC1	NOS2
	RAC1	CDC42BPG
	RAC1	MCF2L
	RAC1	TLR2
	RAF1	PBK
	RHOA	MCF2L
	SHC1	AP2A2
	SMAD1	SMAD5
	SMAD1	PLEKHB1
	SMAD1	AP2A2
	SMAD1	ANKRD27
	SMAD3	EPAS1
	SP1	PER3
	SRC	NOS2
	SRC	SH3PXD2A
	STAT3	FOXM1
	TIRAP	TLR4
	TIRAP	TICAM2
	[2]Novel signaling PPIs between the predicted components:
	NOX4	TLR4
	TRPV1	TRPV2
	FOXP4	FOXP2
	FOXP4	FOXP1
	FOXP2	FOXP1
	TLR4	TICAM2
	PER3	PER1
	PER3	PER2
	TLR6	TLR2
	ALPP	ALPPL2
	PER1	PER2
[RANKL signaling pathway]
	[1]Novel signaling PPIs between the pathway components and the predicted components:
	ATF2	JDP2
	ATP6V1E1	ATP6V0E1
	BAD	PIM2
	BAD	PIM1
	BAD	PIM3
	CEBPB	SPIB
	CHUK	STAP2
	CREB1	FHL5
	FCGR3A	GP6
	FHL2	PFKM
	FHL2	FHL3
	FHL2	FHL5
	FOS	BATF
	FYN	CNN3
	FYN	GP6
	FYN	PLAUR
	GAB2	ETV6
	HSP90AA1	PIM1
	IKBKB	STAP2
	JAK1	IL10RA
	JAK1	PLAUR
	JUN	BATF
	JUN	JDP2
	JUN	SPIB
	LYN	GP6
	MAP2K7	MAP3K12
	MAPK1	FHL3
	MAPK1	NEK2
	MAPK1	ERF
	MAPK14	JDP2
	MAPK3	SPIB
	MAPK8	JDP2
	MAPK8	SPIB
	MAPK9	JDP2
	MITF	TFEC
	NFATC1	PIM1
	NFKB1	ELF1
	PTPN6	TREML1
	PTPN6	LILRB2
	RUNX1	ELF2
	RUNX1	CBFA2T2
	RUNX1	ELF4
	SPI1	SPIB
	SQSTM1	NBR1
	SRC	STAP2
	TRAF1	TNFRSF18
	TRAF1	TNFRSF9
	TRAF2	DTNB
	TRAF2	TNFRSF18
	TRAF2	TNFRSF9
	TRAF2	TNIK
	TRAF3	TNFRSF18
	TRAF3	TNFRSF9
	[2]Novel signaling PPIs between the predicted components:
	TRPV1	TRPV2
	GABPB1	GABPA
	LTF	LYZ
[TSH signaling pathway]
	[1]Novel signaling PPIs between the pathway components and the predicted components:
	ADCY2	GNAS
	ADCY2	ADCY5
	AKT1	MAPK8IP1
	AKT1	RHEBL1
	ARF1	CYTH2
	ARF1	CYTH1
	ARF6	CYTH2
	ATF2	MAPKAPK5
	BSG	SLC16A3
	CASP3	MYL3
	CDK2	CCNE2
	CDK2	CCNA1
	CDK2	CCNB3
	CDK4	CDKN2A
	CDKN1B	CCNE2
	CDKN1B	CCNA1
	CREB1	RPS6KA4
	EIF4EBP1	MAPKAPK5
	EIF4EBP1	RHEBL1
	GIT1	BARD1
	GNA11	TBXA2R
	GNA12	TBXA2R
	GNA13	TBXA2R
	GNAI1	ADCY5
	GNAI1	GPSM2
	GNAI2	NUCB1
	GNAI2	GPSM2
	GNAI3	NUCB1
	GNAI3	GPSM2
	GNAO1	NUCB1
	GNAO1	GPSM2
	GNAQ	TBXA2R
	GNAS	ADCY5
	GNAS	ADCY6
	GNAS	GNGT1
	GNAS	NUCB1
	GNB1	GNG10
	GNB1	GNG3
	GNB1	GNG13
	GNB1	GNGT1
	GNB1	GNG5
	GNB1	GNG4
	GNB1	GNG11
	GNB1	GNG7
	HMGN1	RPS6KA4
	HRAS	RGL2
	HRAS	GPSM2
	HRAS	RGL1
	HRAS	RIT2
	IRS2	ATP2A2
	MAP2K1	RPS6KA4
	MAP2K1	PLK3
	MAPK1	RPS6KA4
	MAPK1	PLK3
	MAPK1	MAPKAPK5
	MAPK14	MAPKAPK3
	MAPK14	HTRA2
	MAPK14	RPS6KA4
	MAPK14	MAPKAPK5
	MAPK3	RPS6KA4
	MAPK8	MAPK8IP1
	MTOR	RHEBL1
	PDPK1	AKT3
	PRKACA	ADCY5
	PRKACA	CETN1
	PRKACA	SI
	PRKACA	AURKA
	PRKCA	GNA15
	PRKCA	CYTH2
	PRKCA	ENTPD5
	PRKCA	ADCY5
	PRKCA	ANXA7
	PRKCZ	ADCY5
	PRKCZ	AKT3
	RAF1	TBXA2R
	RAF1	ADCY6
	RAF1	PBK
	RAF1	GNG4
	RALGDS	RIT2
	RAP1A	RAPGEF5
	RAP1B	RGL2
	RB1	CCNA1
	TSHR	GNAS
	[2]Novel signaling PPIs between the predicted components:
	GUCY1B3	AGAP1
	PLEKHB1	GNGT1
	NUP37	NUP43
	DLX2	MSX2
	GUCY1A3	AGAP1
	MSX2	DLX5
	PPP3R1	CABP2
	RGL1	RIT2
[TSLP signaling pathway]
	[1]Novel signaling PPIs between the pathway components and the predicted components:
	ADD2	PTPRZ1
	AKT1	MAPK8IP1
	ATF2	CREB5
	ATRX	NEK1
	CASC5	MIS12
	CHCHD3	CCDC85B
	CIC	GABPB1
	DLG1	KIF13B
	DLG1	PBK
	DLG1	DLG2
	DLG1	DLGAP3
	EIF2S2	EIF2B1
	EIF2S2	EIF2B3
	EIF2S2	EIF2B5
	EIF2S2	EIF5
	EIF2S2	EIF2B4
	EIF4EBP1	EIF4E2
	FYN	CTNND2
	FYN	DLG4
	FYN	PTPRZ1
	HCFC1	GABPB1
	HCFC1	TAF9
	HCFC1	CREB3
	HSP90AA1	SMYD3
	ITSN2	SYNJ2
	LCK	CTNND2
	LPP	SHPRH
	LSM11	SNRPB
	LYN	DLG4
	MADD	PTPRN
	MAP2K1	MAPK8IP3
	MAPK10	STMN2
	MAPK10	MAPK8IP3
	MAPK12	DLG4
	MAPK12	DLG2
	MAPK14	HTRA2
	MAPK3	STMN2
	MAPK8	MAPK8IP1
	MAPK8	MAPK8IP3
	MAPK9	MAPK8IP1
	MAPK9	MAPK8IP3
	MDC1	BARD1
	MDC1	TP53BP1
	MDC1	H2AFX
	MKI67	KIF15
	NFKB1	MTPN
	NFKB1	TP53BP1
	NFKBIA	PTPN13
	NUMA1	TNKS
	PABPC1	PAIP1
	PAG1	HTRA2
	PPFIA1	PPFIA3
	PRKCA	ARHGEF1
	PRKCA	PDLIM7
	PRKCA	CYTH2
	PRKCA	DGKZ
	PRKCA	DLG4
	PTPN11	LAIR1
	PTPN6	LAIR1
	PUF60	PPP1R16A
	RBM7	CCDC85B
	RELA	TAF11
	RELA	MTPN
	RELA	TP53BP1
	RLIM	LHX2
	RPL7	SGOL1
	RPS20	MPP6
	SEMA4B	DLG4
	SEPT2	DAZAP2
	SIN3A	MAD1L1
	SIN3A	HBP1
	SNAPIN	KIF5C
	SOS1	ITSN1
	SPTAN1	SHANK1
	SRC	DGKZ
	SRC	DLG4
	SRRM2	PNN
	STAT3	FOXM1
	STAT5A	BRCA2
	VASP	ZYX
	YES1	DLG4
	[2]Novel signaling PPIs between the predicted components:
	CTNND2	MAGI2
	NIP7	NOL8
	BUB1B	BRCA2
	BUB1B	CENPE
	TNKS	TNKS1BP1
	TNKS	TNKS2
	KIF13B	DLG4
	MTMR7	MTMR9
	TRPV1	TRPV2
	SIN3B	MAD1L1
	BARD1	RBBP8
	TAF11	TAF9
	YAF2	GABPB1
	BAZ1B	SMARCA5
	BAZ1B	SMARCA1
	KIF5C	KIF5A
	MAP3K12	MAPK8IP1
	MAP3K12	RPL18A
	MAD1L1	NDC80
	EIF2B1	EIF2B2
	CKAP5	PTPRN2
	EIF2B5	EIF2B2
	MAPK8IP1	MAPK8IP3
	GABPB1	RYBP
	SPC25	NDC80
	EIF2B2	EIF2B4
	NEK1	TP53BP1
	NEK1	KIF3A
	BAZ2A	SMARCA5
	MYOZ3	LDB3
	TNKS1BP1	TNKS2
	PLK1	BRCA2
	MTMR6	MTMR9
	FOXP4	FOXP2
	FOXP4	FOXP1
	NDC80	MIS12
	DNMT3B	SMARCA5
	DNMT3B	DNMT3A
	FOXP2	FOXP1
	SHANK1	DLG4
	SHANK1	HOMER1
	SART3	RNPS1
	PTPRG	DLG4
	DLG4	DLG2
	RNPS1	PNN
	CD2BP2	SNRPB
	PMF1	MIS12
	ITSN1	KIF5A
	ITSN1	SYNJ1
	SKA1	SKA2
	TP53BP1	H2AFX
[TWEAK signaling pathway]
	[1]Novel signaling PPIs between the pathway components and the predicted components:
	AKT1	PEA15
	CASP3	DEDD
	CASP3	BIRC5
	CASP7	BIRC5
	CASP8	PEA15
	CASP8	DEDD
	CASP8	NOD1
	CASP9	NAIP
	CASP9	BIRC5
	CASP9	NOD1
	CTNNB1	PLK1
	FADD	PEA15
	FADD	FASLG
	FADD	DEDD
	GSK3B	SNCAIP
	HDAC1	BUB1B
	HDAC1	TRIM27
	JUN	JDP2
	MAP3K14	EDAR
	MAP3K7	NAIP
	MAPK1	PEA15
	MAPK1	KSR2
	MAPK14	JDP2
	MAPK3	PEA15
	MAPK3	KSR2
	MAPK8	JDP2
	MAPK9	JDP2
	PARP1	PARP3
	STAT1	IFNAR2
	TNFRSF25	TNFSF15
	TRAF1	EDAR
	TRAF2	EDAR
	TRAF3	EDAR
	TRIM63	TRIM55
	[2]Novel signaling PPIs between the predicted components:
	TRIM17	TRIM39
	TRPV1	TRPV2
	LTB	TNFSF14
	LTB	LTA
