# Supplementary material for: Multi-label multi-instance transfer learning for simultaneous reconstruction and cross-talk modeling of multiple human signaling pathways
Source: BMC Bioinformatics. 2015 Dec 30;16:417. doi: 10.1186/s12859-015-0841-4 (PMC4697333; doi:10.1186/s12859-015-0841-4)
Supplement: Additional file 15: — Text file contains the GO enrichment analysis of the predicted signaling components (biological processes). (ZIP 702 KB) [file 12859_2015_841_MOESM15_ESM.zip › 12859_2015_841_MOESM15_ESM.xml]

Part III
Section 10: The complete GO enrichment analysis of the predicted signaling components (biological processes)

[Notch]
	GO:0006351[0.4627](31/67):biological_process	[name] transcription, DNA-dependent	[def] "The cellular synthesis of RNA on a template of DNA." [GOC
	GO:0006355[0.4627](31/67):biological_process	[name] regulation of transcription, DNA-dependent	[def] "Any process that modulates the frequency, rate or extent of cellular DNA-dependent transcription." [GOC
	GO:0000122[0.3284](22/67):biological_process	[name] negative regulation of transcription from RNA polymerase II promoter	[def] "Any process that stops, prevents, or reduces the frequency, rate or extent of transcription from an RNA polymerase II promoter." [GOC
	GO:0007219[0.3134](21/67):biological_process	[name] Notch signaling pathway	[def] "The series of molecular signals initiated by binding of the receptor Notch to an extracellular ligand." [GOC
	GO:0045892[0.2985](20/67):biological_process	[name] negative regulation of transcription, DNA-dependent	[def] "Any process that stops, prevents, or reduces the frequency, rate or extent of cellular DNA-dependent transcription." [GOC
	GO:0007275[0.2836](19/67):biological_process	[name] multicellular organismal development	[def] "The biological process whose specific outcome is the progression of a multicellular organism over time from an initial condition (e.g. a zygote or a young adult) to a later condition (e.g. a multicellular animal or an aged adult)." [GOC
	GO:0045944[0.1642](11/67):biological_process	[name] positive regulation of transcription from RNA polymerase II promoter	[def] "Any process that activates or increases the frequency, rate or extent of transcription from an RNA polymerase II promoter." [GOC
	GO:0030154[0.1493](10/67):biological_process	[name] cell differentiation	[def] "The process in which relatively unspecialized cells, e.g. embryonic or regenerative cells, acquire specialized structural and/or functional features that characterize the cells, tissues, or organs of the mature organism or some other relatively stable phase of the organism's life history. Differentiation includes the processes involved in commitment of a cell to a specific fate and its subsequent development to the mature state." [ISBN
	GO:0006508[0.1493](10/67):biological_process	[name] proteolysis	[def] "The hydrolysis of proteins into smaller polypeptides and/or amino acids by cleavage of their peptide bonds." [GOC
	GO:0008152[0.1343](9/67):biological_process	[name] metabolic process	[def] "The chemical reactions and pathways, including anabolism and catabolism, by which living organisms transform chemical substances. Metabolic processes typically transform small molecules, but also include macromolecular processes such as DNA repair and replication, and protein synthesis and degradation." [GOC
	GO:0030574[0.1045](7/67):biological_process	[name] collagen catabolic process	[def] "The proteolytic chemical reactions and pathways resulting in the breakdown of collagen in the extracellular matrix, usually carried out by proteases secreted by nearby cells." [GOC
	GO:0009887[0.0896](6/67):biological_process	[name] organ morphogenesis	[def] "Morphogenesis of an organ. An organ is defined as a tissue or set of tissues that work together to perform a specific function or functions. Morphogenesis is the process in which anatomical structures are generated and organized. Organs are commonly observed as visibly distinct structures, but may also exist as loosely associated clusters of cells that work together to perform a specific function or functions." [GOC
	GO:0045893[0.0896](6/67):biological_process	[name] positive regulation of transcription, DNA-dependent	[def] "Any process that activates or increases the frequency, rate or extent of cellular DNA-dependent transcription." [GOC
	GO:0030198[0.0896](6/67):biological_process	[name] extracellular matrix organization	[def] "A process that is carried out at the cellular level which results in the assembly, arrangement of constituent parts, or disassembly of an extracellular matrix." [GOC
	GO:0016568[0.0746](5/67):biological_process	[name] chromatin modification	[def] "The alteration of DNA, protein, or sometimes RNA, in chromatin, which may result in changing the chromatin structure." [GOC
	GO:0022617[0.0746](5/67):biological_process	[name] extracellular matrix disassembly	[def] "A process that results in the breakdown of the extracellular matrix." [GOC
	GO:0008285[0.0746](5/67):biological_process	[name] negative regulation of cell proliferation	[def] "Any process that stops, prevents or reduces the rate or extent of cell proliferation." [GOC
	GO:0016055[0.0746](5/67):biological_process	[name] Wnt receptor signaling pathway	[def] "The series of molecular signals initiated by binding of a Wnt protein to a frizzled family receptor on the surface of the target cell and ending with a change in cell state." [GOC
	GO:0045746[0.0597](4/67):biological_process	[name] negative regulation of Notch signaling pathway	[def] "Any process that stops, prevents, or reduces the frequency, rate or extent of the Notch signaling pathway." [GOC
	GO:0007389[0.0597](4/67):biological_process	[name] pattern specification process	[def] "Any developmental process that results in the creation of defined areas or spaces within an organism to which cells respond and eventually are instructed to differentiate." [GOC
	GO:0043066[0.0597](4/67):biological_process	[name] negative regulation of apoptotic process	[def] "Any process that stops, prevents, or reduces the frequency, rate or extent of cell death by apoptotic process." [GOC
	GO:0007411[0.0448](3/67):biological_process	[name] axon guidance	[def] "The chemotaxis process that directs the migration of an axon growth cone to a specific target site in response to a combination of attractive and repulsive cues." [ISBN
	GO:0007417[0.0448](3/67):biological_process	[name] central nervous system development	[def] "The process whose specific outcome is the progression of the central nervous system over time, from its formation to the mature structure. The central nervous system is the core nervous system that serves an integrating and coordinating function. In vertebrates it consists of the brain, spinal cord and spinal nerves. In those invertebrates with a central nervous system it typically consists of a brain, cerebral ganglia and a nerve cord." [GOC
	GO:0016575[0.0448](3/67):biological_process	[name] histone deacetylation	[def] "The modification of histones by removal of acetyl groups." [GOC
	GO:0007507[0.0448](3/67):biological_process	[name] heart development	[def] "The process whose specific outcome is the progression of the heart over time, from its formation to the mature structure. The heart is a hollow, muscular organ, which, by contracting rhythmically, keeps up the circulation of the blood." [GOC
	GO:0070932[0.0448](3/67):biological_process	[name] histone H3 deacetylation	[def] "The modification of histone H3 by the removal of one or more acetyl groups." [GOC
	GO:0007155[0.0448](3/67):biological_process	[name] cell adhesion	[def] "The attachment of a cell, either to another cell or to an underlying substrate such as the extracellular matrix, via cell adhesion molecules." [GOC
	GO:0044281[0.0448](3/67):biological_process	[name] small molecule metabolic process	[def] "The chemical reactions and pathways involving small molecules, any monomeric molecule of small relative molecular mass." [GOC
	GO:0001503[0.0448](3/67):biological_process	[name] ossification	[def] "The formation of bone or of a bony substance, or the conversion of fibrous tissue or of cartilage into bone or a bony substance." [GOC
	GO:0070933[0.0448](3/67):biological_process	[name] histone H4 deacetylation	[def] "The modification of histone H4 by the removal of one or more acetyl groups." [GOC
	GO:0035518[0.0448](3/67):biological_process	[name] histone H2A monoubiquitination	[def] "The modification of histone H2A by addition of a single ubiquitin group. Steady-state modification of histone H2A occurs at lysine 119 (H2A-K119) in metazoans, and at the equivalent residue in other organisms." [PMID
	GO:0001501[0.0448](3/67):biological_process	[name] skeletal system development	[def] "The process whose specific outcome is the progression of the skeleton over time, from its formation to the mature structure. The skeleton is the bony framework of the body in vertebrates (endoskeleton) or the hard outer envelope of insects (exoskeleton or dermoskeleton)." [GOC
	GO:0045666[0.0448](3/67):biological_process	[name] positive regulation of neuron differentiation	[def] "Any process that activates or increases the frequency, rate or extent of neuron differentiation." [GOC
	GO:0045747[0.0448](3/67):biological_process	[name] positive regulation of Notch signaling pathway	[def] "Any process that activates or increases the frequency, rate or extent of the Notch signaling pathway." [GOC
	GO:0007165[0.0448](3/67):biological_process	[name] signal transduction	[def] "The cellular process in which a signal is conveyed to trigger a change in the activity or state of a cell. Signal transduction begins with reception of a signal (e.g. a ligand binding to a receptor or receptor activation by a stimulus such as light), or for signal transduction in the absence of ligand, signal-withdrawal or the activity of a constitutively active receptor. Signal transduction ends with regulation of a downstream cellular process, e.g. regulation of transcription or regulation of a metabolic process. Signal transduction covers signaling from receptors located on the surface of the cell and signaling via molecules located within the cell. For signaling between cells, signal transduction is restricted to events at and within the receiving cell." [GOC
	GO:0048646[0.0299](2/67):biological_process	[name] anatomical structure formation involved in morphogenesis	[def] "The developmental process pertaining to the initial formation of an anatomical structure from unspecified parts. This process begins with the specific processes that contribute to the appearance of the discrete structure and ends when the structural rudiment is recognizable. An anatomical structure is any biological entity that occupies space and is distinguished from its surroundings. Anatomical structures can be macroscopic such as a carpel, or microscopic such as an acrosome." [GOC
	GO:0048754[0.0299](2/67):biological_process	[name] branching morphogenesis of a tube	[def] "The process in which the anatomical structures of branches in a tube are generated and organized. A tube is a long hollow cylinder." [GOC
	GO:0045665[0.0299](2/67):biological_process	[name] negative regulation of neuron differentiation	[def] "Any process that stops, prevents, or reduces the frequency, rate or extent of neuron differentiation." [GOC
	GO:0030308[0.0299](2/67):biological_process	[name] negative regulation of cell growth	[def] "Any process that stops, prevents, or reduces the frequency, rate, extent or direction of cell growth." [GOC
	GO:0051571[0.0299](2/67):biological_process	[name] positive regulation of histone H3-K4 methylation	[def] "Any process that activates or increases the frequency, rate or extent of the covalent addition of a methyl group to the lysine at position 4 of histone H3." [GOC
	GO:0001657[0.0299](2/67):biological_process	[name] ureteric bud development	[def] "The process whose specific outcome is the progression of the ureteric bud over time, from its formation to the mature structure." [GOC
	GO:0045669[0.0299](2/67):biological_process	[name] positive regulation of osteoblast differentiation	[def] "Any process that activates or increases the frequency, rate or extent of osteoblast differentiation." [GOC
	GO:0001570[0.0299](2/67):biological_process	[name] vasculogenesis	[def] "The differentiation of endothelial cells from progenitor cells during blood vessel development, and the de novo formation of blood vessels and tubes." [PMID
	GO:0030509[0.0299](2/67):biological_process	[name] BMP signaling pathway	[def] "A series of molecular signals generated as a consequence of any member of the BMP (bone morphogenetic protein) family binding to a cell surface receptor." [ISBN
	GO:0001756[0.0299](2/67):biological_process	[name] somitogenesis	[def] "The formation of mesodermal clusters that are arranged segmentally along the anterior posterior axis of an embryo." [ISBN
	GO:0016567[0.0299](2/67):biological_process	[name] protein ubiquitination	[def] "The process in which one or more ubiquitin groups are added to a protein." [GOC
	GO:0003203[0.0299](2/67):biological_process	[name] endocardial cushion morphogenesis	[def] "The process in which the anatomical structure of the endocardial cushion is generated and organized. The endocardial cushion is a specialized region of mesenchymal cells that will give rise to the heart septa and valves." [GOC
	GO:0043010[0.0299](2/67):biological_process	[name] camera-type eye development	[def] "The process whose specific outcome is the progression of the camera-type eye over time, from its formation to the mature structure. The camera-type eye is an organ of sight that receives light through an aperture and focuses it through a lens, projecting it on a photoreceptor field." [GOC
	GO:0050768[0.0299](2/67):biological_process	[name] negative regulation of neurogenesis	[def] "Any process that stops, prevents, or reduces the frequency, rate or extent of neurogenesis, the origin and formation of neurons." [GOC
	GO:0009948[0.0299](2/67):biological_process	[name] anterior/posterior axis specification	[def] "The establishment, maintenance and elaboration of the anterior/posterior axis. The anterior-posterior axis is defined by a line that runs from the head or mouth of an organism to the tail or opposite end of the organism." [GOC
	GO:0006357[0.0299](2/67):biological_process	[name] regulation of transcription from RNA polymerase II promoter	[def] "Any process that modulates the frequency, rate or extent of transcription from an RNA polymerase II promoter." [GOC
	GO:0007049[0.0299](2/67):biological_process	[name] cell cycle	[def] "The progression of biochemical and morphological phases and events that occur in a cell during successive cell replication or nuclear replication events. Canonically, the cell cycle comprises the replication and segregation of genetic material followed by the division of the cell, but in endocycles or syncytial cells nuclear replication or nuclear division may not be followed by cell division." [GOC
	GO:0030334[0.0299](2/67):biological_process	[name] regulation of cell migration	[def] "Any process that modulates the frequency, rate or extent of cell migration." [GOC
	GO:0055010[0.0299](2/67):biological_process	[name] ventricular cardiac muscle tissue morphogenesis	[def] "The process in which the anatomical structures of cardiac ventricle muscle is generated and organized." [GOC
	GO:0007569[0.0299](2/67):biological_process	[name] cell aging	[def] "Progression of the cell from its inception to the end of its lifespan." [GOC
	GO:0030326[0.0299](2/67):biological_process	[name] embryonic limb morphogenesis	[def] "The process, occurring in the embryo, by which the anatomical structures of the limb are generated and organized. A limb is an appendage of an animal used for locomotion or grasping." [GOC
	GO:0060038[0.0299](2/67):biological_process	[name] cardiac muscle cell proliferation	[def] "The expansion of a cardiac muscle cell population by cell division." [GOC
	GO:0060317[0.0299](2/67):biological_process	[name] cardiac epithelial to mesenchymal transition	[def] "A transition where a cardiac epithelial cell loses apical/basolateral polarity, severs intercellular adhesive junctions, degrades basement membrane components and becomes a migratory mesenchymal cell." [GOC
	GO:0001525[0.0299](2/67):biological_process	[name] angiogenesis	[def] "Blood vessel formation when new vessels emerge from the proliferation of pre-existing blood vessels." [ISBN
	GO:0060347[0.0299](2/67):biological_process	[name] heart trabecula formation	[def] "The process of creating a trabecula in the heart. A trabecula is a tissue element in the form of a small beam, strut or rod." [GOC
	GO:0003208[0.0299](2/67):biological_process	[name] cardiac ventricle morphogenesis	[def] "The process in which the cardiac ventricle is generated and organized. A cardiac ventricle receives blood from a cardiac atrium and pumps it out of the heart." [GOC
	GO:0051726[0.0299](2/67):biological_process	[name] regulation of cell cycle	[def] "Any process that modulates the rate or extent of progression through the cell cycle." [GOC
	GO:0010628[0.0299](2/67):biological_process	[name] positive regulation of gene expression	[def] "Any process that increases the frequency, rate or extent of gene expression. Gene expression is the process in which a gene's coding sequence is converted into a mature gene product or products (proteins or RNA). This includes the production of an RNA transcript as well as any processing to produce a mature RNA product or an mRNA (for protein-coding genes) and the translation of that mRNA into protein. Some protein processing events may be included when they are required to form an active form of a product from an inactive precursor form." [GOC
	GO:0060389[0.0299](2/67):biological_process	[name] pathway-restricted SMAD protein phosphorylation	[def] "The process of introducing a phosphate group on to a pathway restricted SMAD protein. A pathway restricted SMAD protein is an effector protein that acts directly downstream of the transforming growth factor family receptor." [GOC
	GO:0042060[0.0299](2/67):biological_process	[name] wound healing	[def] "The series of events that restore integrity to a damaged tissue, following an injury." [GOC
	GO:0009790[0.0299](2/67):biological_process	[name] embryo development	[def] "The process whose specific outcome is the progression of an embryo from its formation until the end of its embryonic life stage. The end of the embryonic stage is organism-specific. For example, for mammals, the process would begin with zygote formation and end with birth. For insects, the process would begin at zygote formation and end with larval hatching. For plant zygotic embryos, this would be from zygote formation to the end of seed dormancy. For plant vegetative embryos, this would be from the initial determination of the cell or group of cells to form an embryo until the point when the embryo becomes independent of the parent plant." [GOC
	GO:0001568[0.0299](2/67):biological_process	[name] blood vessel development	[def] "The process whose specific outcome is the progression of a blood vessel over time, from its formation to the mature structure. The blood vessel is the vasculature carrying blood." [GOC
	GO:0071230[0.0299](2/67):biological_process	[name] cellular response to amino acid stimulus	[def] "Any process that results in a change in state or activity of a cell (in terms of movement, secretion, enzyme production, gene expression, etc.) as a result of an amino acid stimulus. An amino acid is a carboxylic acids containing one or more amino groups." [CHEBI
	GO:0043085[0.0299](2/67):biological_process	[name] positive regulation of catalytic activity	[def] "Any process that activates or increases the activity of an enzyme." [GOC
	GO:0045597[0.0299](2/67):biological_process	[name] positive regulation of cell differentiation	[def] "Any process that activates or increases the frequency, rate or extent of cell differentiation." [GOC
	GO:0040007[0.0299](2/67):biological_process	[name] growth	[def] "The increase in size or mass of an entire organism, a part of an organism or a cell." [GOC
	GO:0009888[0.0299](2/67):biological_process	[name] tissue development	[def] "The process whose specific outcome is the progression of a tissue over time, from its formation to the mature structure." [ISBN
	GO:0048706[0.0299](2/67):biological_process	[name] embryonic skeletal system development	[def] "The process, occurring during the embryonic phase, whose specific outcome is the progression of the skeleton over time, from its formation to the mature structure." [GOC
	GO:0060412[0.0299](2/67):biological_process	[name] ventricular septum morphogenesis	[def] "The developmental process in which a ventricular septum is generated and organized. A ventricular septum is an anatomical structure that separates the lower chambers (ventricles) of the heart from one another." [GOC
	GO:0030855[0.0299](2/67):biological_process	[name] epithelial cell differentiation	[def] "The process in which a relatively unspecialized cell acquires specialized features of an epithelial cell, any of the cells making up an epithelium." [GOC
	GO:0007399[0.0299](2/67):biological_process	[name] nervous system development	[def] "The process whose specific outcome is the progression of nervous tissue over time, from its formation to its mature state." [GOC
	GO:0042475[0.0299](2/67):biological_process	[name] odontogenesis of dentin-containing tooth	[def] "The process whose specific outcome is the progression of a dentin-containing tooth over time, from its formation to the mature structure. A dentin-containing tooth is a hard, bony organ borne on the jaw or other bone of a vertebrate, and is composed mainly of dentin, a dense calcified substance, covered by a layer of enamel." [GOC
	GO:0006476[0.0299](2/67):biological_process	[name] protein deacetylation	[def] "The removal of an acetyl group from a protein amino acid. An acetyl group is CH3CO-, derived from acetic [ethanoic] acid." [GOC
	GO:0044255[0.0299](2/67):biological_process	[name] cellular lipid metabolic process	[def] "The chemical reactions and pathways involving lipids, as carried out by individual cells." [GOC
	GO:0003198[0.0299](2/67):biological_process	[name] epithelial to mesenchymal transition involved in endocardial cushion formation	[def] "A transition where a cardiac epithelial cell loses apical/basolateral polarity, severs intercellular adhesive junctions, degrades basement membrane components and becomes a migratory mesenchymal cell that will contribute to the formation of the endocardial cushion." [GOC
	GO:0006915[0.0299](2/67):biological_process	[name] apoptotic process	[def] "A programmed cell death process which begins when a cell receives an internal (e.g. DNA damage) or external signal (e.g. an extracellular death ligand), and proceeds through a series of biochemical events (signaling pathways) which typically lead to rounding-up of the cell, retraction of pseudopodes, reduction of cellular volume (pyknosis), chromatin condensation, nuclear fragmentation (karyorrhexis), plasma membrane blebbing and fragmentation of the cell into apoptotic bodies. The process ends when the cell has died. The process is divided into a signaling pathway phase and into an execution phase, which is triggered by the former." [GOC
	GO:0043065[0.0299](2/67):biological_process	[name] positive regulation of apoptotic process	[def] "Any process that activates or increases the frequency, rate or extent of cell death by apoptotic process." [GOC
	GO:0010862[0.0299](2/67):biological_process	[name] positive regulation of pathway-restricted SMAD protein phosphorylation	[def] "Any process that increases the rate, frequency or extent of pathway-restricted SMAD protein phosphorylation. Pathway-restricted SMAD proteins and common-partner SMAD proteins are involved in the transforming growth factor beta receptor signaling pathways." [GOC
	GO:0001701[0.0299](2/67):biological_process	[name] in utero embryonic development	[def] "The process whose specific outcome is the progression of the embryo in the uterus over time, from formation of the zygote in the oviduct, to birth. An example of this process is found in Mus musculus." [GOC
	GO:0001764[0.0299](2/67):biological_process	[name] neuron migration	[def] "The characteristic movement of an immature neuron from germinal zones to specific positions where they will reside as they mature." [GOC
	GO:0003184[0.0299](2/67):biological_process	[name] pulmonary valve morphogenesis	[def] "The process in which the structure of the pulmonary valve is generated and organized." [GOC
	GO:0001656[0.0299](2/67):biological_process	[name] metanephros development	[def] "The process whose specific outcome is the progression of the metanephros over time, from its formation to the mature structure. In mammals, the metanephros is the excretory organ of the fetus, which develops into the mature kidney and is formed from the rear portion of the nephrogenic cord. The metanephros is an endocrine and metabolic organ that filters the blood and excretes the end products of body metabolism in the form of urine." [GOC
	GO:0042493[0.0299](2/67):biological_process	[name] response to drug	[def] "Any process that results in a change in state or activity of a cell or an organism (in terms of movement, secretion, enzyme production, gene expression, etc.) as a result of a drug stimulus. A drug is a substance used in the diagnosis, treatment or prevention of a disease." [GOC
	GO:0006954[0.0299](2/67):biological_process	[name] inflammatory response	[def] "The immediate defensive reaction (by vertebrate tissue) to infection or injury caused by chemical or physical agents. The process is characterized by local vasodilation, extravasation of plasma into intercellular spaces and accumulation of white blood cells and macrophages." [GO_REF
	GO:0045786[0.0299](2/67):biological_process	[name] negative regulation of cell cycle	[def] "Any process that stops, prevents or reduces the rate or extent of progression through the cell cycle." [GOC
	GO:0002064[0.0299](2/67):biological_process	[name] epithelial cell development	[def] "The process whose specific outcome is the progression of an epithelial cell over time, from its formation to the mature structure. An epithelial cell is a cell usually found in a two-dimensional sheet with a free surface." [GOC
	GO:0043589[0.0149](1/67):biological_process	[name] skin morphogenesis	[def] "The process in which the anatomical structures of the skin are generated and organized. The skin is the external membranous integument of an animal. In vertebrates the skin generally consists of two layers, an outer nonsensitive and nonvascular epidermis (cuticle or skarfskin) composed of cells which are constantly growing and multiplying in the deeper, and being thrown off in the superficial layers, as well as an inner, sensitive and vascular dermis (cutis, corium or true skin) composed mostly of connective tissue." [GOC
	GO:0090090[0.0149](1/67):biological_process	[name] negative regulation of canonical Wnt receptor signaling pathway	[def] "Any process that decreases the rate, frequency, or extent of the Wnt receptor signaling pathway through beta-catenin, the series of molecular signals initiated by binding of a Wnt protein to a frizzled family receptor on the surface of the target cell, followed by propagation of the signal via beta-catenin, and ending with a change in transcription of target genes." [GOC
	GO:0007259[0.0149](1/67):biological_process	[name] JAK-STAT cascade	[def] "Any process in which STAT proteins (Signal Transducers and Activators of Transcription) and JAK (Janus Activated Kinase) proteins convey a signal to trigger a change in the activity or state of a cell. The JAK-STAT cascade begins with activation of STAT proteins by members of the JAK family of tyrosine kinases, proceeds through dimerization and subsequent nuclear translocation of STAT proteins, and ends with regulation of target gene expression by STAT proteins." [GOC
	GO:0032922[0.0149](1/67):biological_process	[name] circadian regulation of gene expression	[def] "Any process that modulates the frequency, rate or extent of gene expression such that an expression pattern recurs with a regularity of approximately 24 hours." [GOC
	GO:0010613[0.0149](1/67):biological_process	[name] positive regulation of cardiac muscle hypertrophy	[def] "Any process that increases the rate, frequency or extent of the enlargement or overgrowth of all or part of the heart due to an increase in size (not length) of individual cardiac muscle fibers, without cell division." [GOC
	GO:0003181[0.0149](1/67):biological_process	[name] atrioventricular valve morphogenesis	[def] "The process in which the structure of the atrioventricular valve is generated and organized." [GOC
	GO:0050900[0.0149](1/67):biological_process	[name] leukocyte migration	[def] "The movement of a leukocyte within or between different tissues and organs of the body." [GOC
	GO:0009952[0.0149](1/67):biological_process	[name] anterior/posterior pattern specification	[def] "The regionalization process in which specific areas of cell differentiation are determined along the anterior-posterior axis. The anterior-posterior axis is defined by a line that runs from the head or mouth of an organism to the tail or opposite end of the organism." [GOC
	GO:0008078[0.0149](1/67):biological_process	[name] mesodermal cell migration	[def] "The orderly movement of mesodermal cells from one site to another." [GOC
	GO:0031175[0.0149](1/67):biological_process	[name] neuron projection development	[def] "The process whose specific outcome is the progression of a neuron projection over time, from its formation to the mature structure. A neuron projection is any process extending from a neural cell, such as axons or dendrites (collectively called neurites)." [GOC
	GO:0006349[0.0149](1/67):biological_process	[name] regulation of gene expression by genetic imprinting	[def] "Heritable alterations in the activity of a gene that depend on whether it passed through the paternal or the maternal germline, but that are not encoded by DNA itself." [GOC
	GO:0006366[0.0149](1/67):biological_process	[name] transcription from RNA polymerase II promoter	[def] "The synthesis of RNA from a DNA template by RNA polymerase II, originating at an RNA polymerase II promoter. Includes transcription of messenger RNA (mRNA) and certain small nuclear RNAs (snRNAs)." [GOC
	GO:0045814[0.0149](1/67):biological_process	[name] negative regulation of gene expression, epigenetic	[def] "Any epigenetic process that stops, prevents or reduces the rate of gene expression." [GOC
	GO:0007517[0.0149](1/67):biological_process	[name] muscle organ development	[def] "The process whose specific outcome is the progression of the muscle over time, from its formation to the mature structure. The muscle is an organ consisting of a tissue made up of various elongated cells that are specialized to contract and thus to produce movement and mechanical work." [GOC
	GO:2000678[0.0149](1/67):biological_process	[name] negative regulation of transcription regulatory region DNA binding	[def] "Any process that stops, prevents or reduces the frequency, rate or extent of transcription regulatory region DNA binding." [GOC
	GO:0034983[0.0149](1/67):biological_process	[name] peptidyl-lysine deacetylation	[def] "The removal of an acetyl group from an acetylated lysine residue in a peptide or protein." [GOC
	GO:0042981[0.0149](1/67):biological_process	[name] regulation of apoptotic process	[def] "Any process that modulates the occurrence or rate of cell death by apoptotic process." [GOC
	GO:0045617[0.0149](1/67):biological_process	[name] negative regulation of keratinocyte differentiation	[def] "Any process that stops, prevents, or reduces the frequency, rate or extent of keratinocyte differentiation." [GOC
	GO:0060686[0.0149](1/67):biological_process	[name] negative regulation of prostatic bud formation	[def] "Any process that decreases the rate, frequency, or extent of prostatic bud formation, the morphogenetic process in which a region of the fetal urogenital sinus epithelium is specified to become the prostate, resulting in prostate bud outgrowth." [GOC
	GO:0034644[0.0149](1/67):biological_process	[name] cellular response to UV	[def] "Any process that results in a change in state or activity of a cell (in terms of movement, secretion, enzyme production, gene expression, etc.) as a result of an ultraviolet radiation (UV light) stimulus. Ultraviolet radiation is electromagnetic radiation with a wavelength in the range of 10 to 380 nanometers." [GOC
	GO:0043045[0.0149](1/67):biological_process	[name] DNA methylation involved in embryo development	[def] "The covalent transfer of a methyl group to C-5 of cytosine that contributes to the epigenetic regulation of embryonic gene expression." [GOC
	GO:0032968[0.0149](1/67):biological_process	[name] positive regulation of transcription elongation from RNA polymerase II promoter	[def] "Any process that activates or increases the frequency, rate or extent of transcription elongation, the extension of an RNA molecule after transcription initiation and promoter clearance by the addition of ribonucleotides, catalyzed by RNA polymerase II." [GOC
	GO:0030901[0.0149](1/67):biological_process	[name] midbrain development	[def] "The process whose specific outcome is the progression of the midbrain over time, from its formation to the mature structure. The midbrain is the middle division of the three primary divisions of the developing chordate brain or the corresponding part of the adult brain (in vertebrates, includes a ventral part containing the cerebral peduncles and a dorsal tectum containing the corpora quadrigemina and that surrounds the aqueduct of Sylvius connecting the third and fourth ventricles)." [http
	GO:0035912[0.0149](1/67):biological_process	[name] dorsal aorta morphogenesis	[def] "The process in which the anatomical structures of the dorsal aorta are generated and organized. The dorsal aorta is a blood vessel in a single-pass circulatory system that carries oxygenated blood from the gills to the rest of the body. In a single-pass circulatory system blood passes once through the heart to supply the body once." [GOC
	GO:0051402[0.0149](1/67):biological_process	[name] neuron apoptosis	[def] "The process of apoptosis in neurons, the basic cellular unit of nervous tissue. Each neuron consists of a body, an axon, and dendrites. Their purpose is to receive, conduct, and transmit impulses in the nervous system." [MeSH
	GO:0010165[0.0149](1/67):biological_process	[name] response to X-ray	[def] "Any process that results in a change in state or activity of a cell or an organism (in terms of movement, secretion, enzyme production, gene expression, etc.) as a result of X-ray radiation. An X-ray is a form of electromagnetic radiation with a wavelength in the range of 10 nanometers to 100 picometers (corresponding to frequencies in the range 30 PHz to 3 EHz)." [GOC
	GO:0060164[0.0149](1/67):biological_process	[name] regulation of timing of neuron differentiation	[def] "The process controlling the activation and/or rate at which a relatively unspecialized cell acquires features of a neuron." [GOC
	GO:0090082[0.0149](1/67):biological_process	[name] positive regulation of heart induction by negative regulation of canonical Wnt receptor signaling pathway	[def] "Any process that decreases the rate, frequency or extent of canonical Wnt receptor signaling pathway that positively regulates heart induction. Canonical Wnt receptor signaling pathway involved in heart induction is the series of molecular signals initiated by binding of a Wnt protein to a frizzled family receptor on the surface of the target cell, followed by propagation of the signal via beta-catenin, and ending with a change in transcription of target genes." [GOC
	GO:0045163[0.0149](1/67):biological_process	[name] clustering of voltage-gated potassium channels	[def] "The process in which voltage-gated potassium channels become localized together in high densities. In animals, voltage-gated potassium (Kv) channels are clustered beneath the myelin sheath in regions immediately adjacent to paranodes, called juxtaparanodes, and along the inner mesaxon within the internode." [PMID
	GO:0010424[0.0149](1/67):biological_process	[name] DNA methylation on cytosine within a CG sequence	[def] "The covalent transfer of a methyl group to C-5 or N-4 of a cytosine located within a CG sequence in a DNA molecule." [GOC
	GO:0042662[0.0149](1/67):biological_process	[name] negative regulation of mesodermal cell fate specification	[def] "Any process that stops, prevents, or reduces the frequency, rate or extent of mesoderm cell fate specification." [GOC
	GO:0097186[0.0149](1/67):biological_process	[name] amelogenesis	[def] "The process whose specific outcome is the formation of tooth enamel, occurring in two stages
	GO:0048343[0.0149](1/67):biological_process	[name] paraxial mesodermal cell fate commitment	[def] "The process in which a cell becomes committed to become a paraxial mesoderm cell." [GOC
	GO:0002053[0.0149](1/67):biological_process	[name] positive regulation of mesenchymal cell proliferation	[def] "The process of activating or increasing the rate or extent of mesenchymal cell proliferation. Mesenchymal cells are loosely organized embryonic cells." [GOC
	GO:0034613[0.0149](1/67):biological_process	[name] cellular protein localization	[def] "Any process in which a protein is transported to, and/or maintained in, a specific location at the level of a cell. Localization at the cellular level encompasses movement within the cell, from within the cell to the cell surface, or from one location to another at the surface of a cell." [GOC
	GO:0003260[0.0149](1/67):biological_process	[name] cardioblast migration	[def] "The orderly movement of a cardiac progenitor cell to form the heart field. Cardiac progenitor cells are non-terminally differentiated, mesoderm-derived cells that are committed to differentiate into cells of the heart. A cardioblast is a cardiac precursor cell. It is a cell that has been committed to a cardiac fate, but will undergo more cell division rather than terminally differentiating." [GOC
	GO:0048710[0.0149](1/67):biological_process	[name] regulation of astrocyte differentiation	[def] "Any process that modulates the frequency, rate or extent of astrocyte differentiation." [GOC
	GO:0046329[0.0149](1/67):biological_process	[name] negative regulation of JNK cascade	[def] "Any process that stops, prevents, or reduces the frequency, rate or extent of signal transduction mediated by the JNK cascade." [GOC
	GO:0060168[0.0149](1/67):biological_process	[name] positive regulation of adenosine receptor signaling pathway	[def] "Any process that activates or increases the frequency, rate or extent of the adenosine receptor signaling pathway. The adenosine receptor pathway is the series of molecular signals generated as a consequence of an adenosine receptor binding to one of its physiological ligands." [GOC
	GO:2001162[0.0149](1/67):biological_process	[name] positive regulation of histone H3-K79 methylation	[def] "Any process that activates or increases the frequency, rate or extent of histone H3-K79 methylation." [PMID
	GO:0070102[0.0149](1/67):biological_process	[name] interleukin-6-mediated signaling pathway	[def] "A series of molecular events generated as a consequence of interleukin-6 binding to a cell surface receptor." [GOC
	GO:0072040[0.0149](1/67):biological_process	[name] negative regulation of mesenchymal stem cell apoptosis involved in nephron morphogenesis	[def] "Any process that reduces the occurrence or rate of mesenchymal stem cell death by apoptosis that contributes to the shaping of the nephron." [GOC
	GO:0060840[0.0149](1/67):biological_process	[name] artery development	[def] "The progression of the artery over time, from its initial formation to the mature structure. An artery is a blood vessel that carries blood away from the heart to a capillary bed." [GOC
	GO:0007435[0.0149](1/67):biological_process	[name] salivary gland morphogenesis	[def] "The process in which the anatomical structures of the salivary gland are generated and organized." [GOC
	GO:0051155[0.0149](1/67):biological_process	[name] positive regulation of striated muscle cell differentiation	[def] "Any process that activates or increases the frequency, rate or extent of striated muscle cell differentiation." [CL
	GO:0042698[0.0149](1/67):biological_process	[name] ovulation cycle	[def] "The type of sexual cycle seen in females, often with physiologic changes in the endometrium that recur at regular intervals during the reproductive years." [ISBN
	GO:0060716[0.0149](1/67):biological_process	[name] labyrinthine layer blood vessel development	[def] "The process whose specific outcome is the progression of a blood vessel of the labyrinthine layer of the placenta over time, from its formation to the mature structure. The embryonic vessels grow through the layer to come in close contact with the maternal blood supply." [GOC
	GO:0060485[0.0149](1/67):biological_process	[name] mesenchyme development	[def] "The process whose specific outcome is the progression of a mesenchymal tissue over time, from its formation to the mature structure. A mesenchymal tissue is made up of loosely packed stellate cells." [GOC
	GO:0007499[0.0149](1/67):biological_process	[name] ectoderm and mesoderm interaction	[def] "A cell-cell signaling process occurring between the two gastrulation-generated layers of the ectoderm and the mesoderm." [GOC
	GO:0048666[0.0149](1/67):biological_process	[name] neuron development	[def] "The process whose specific outcome is the progression of a neuron over time, from initial commitment of the cell to a specific fate, to the fully functional differentiated cell." [GOC
	GO:1900106[0.0149](1/67):
	GO:0051289[0.0149](1/67):biological_process	[name] protein homotetramerization	[def] "The formation of a protein homotetramer, a macromolecular structure consisting of four noncovalently associated identical subunits." [GOC
	GO:0021915[0.0149](1/67):biological_process	[name] neural tube development	[def] "The process whose specific outcome is the progression of the neural tube over time, from its formation to the mature structure. The mature structure of the neural tube exists when the tube has been segmented into the forebrain, midbrain, hindbrain and spinal cord regions. In addition neural crest has budded away from the epithelium." [GO_REF
	GO:0003211[0.0149](1/67):biological_process	[name] cardiac ventricle formation	[def] "The developmental process pertaining to the initial formation of a cardiac ventricle from unspecified parts. A cardiac ventricle receives blood from a cardiac atrium and pumps it out of the heart." [GOC
	GO:0007512[0.0149](1/67):biological_process	[name] adult heart development	[def] "The process whose specific outcome is the progression of the adult heart over time, from its formation to the mature structure." [GOC
	GO:0060548[0.0149](1/67):biological_process	[name] negative regulation of cell death	[def] "Any process that decreases the rate or frequency of cell death. Cell death is the specific activation or halting of processes within a cell so that its vital functions markedly cease, rather than simply deteriorating gradually over time, which culminates in cell death." [GOC
	GO:0035481[0.0149](1/67):biological_process	[name] positive regulation of Notch signaling pathway involved in heart induction	[def] "Any process that activates or increases the frequency, rate or extent of the series of molecular signals initiated by binding of an extracellular ligand to a Notch receptor on the surface of the target cell that contributes to heart induction." [GOC
	GO:0051262[0.0149](1/67):biological_process	[name] protein tetramerization	[def] "The formation of a protein tetramer, a macromolecular structure consisting of four noncovalently associated identical or nonidentical subunits." [GOC
	GO:0014034[0.0149](1/67):biological_process	[name] neural crest cell fate commitment	[def] "The process in which a cell becomes committed to become a neural crest cell." [GOC
	GO:0060022[0.0149](1/67):biological_process	[name] hard palate development	[def] "The biological process whose specific outcome is the progression of the hard palate from an initial condition to its mature state. This process begins with the formation of the structure and ends with the mature structure, whatever form that may be including its natural destruction. The hard palate is the anterior portion of the palate consisting of bone and mucous membranes." [GOC
	GO:0060921[0.0149](1/67):biological_process	[name] sinoatrial node cell differentiation	[def] "The process in which a relatively unspecialized cell acquires specialized features of a sinoatrial (SA) node cell. SA node cells are pacemaker cells that are found in the sinoatrial node." [GOC
	GO:0030512[0.0149](1/67):biological_process	[name] negative regulation of transforming growth factor beta receptor signaling pathway	[def] "Any process that stops, prevents, or reduces the frequency, rate or extent of any TGF-beta receptor signaling pathway." [GOC
	GO:0014031[0.0149](1/67):biological_process	[name] mesenchymal cell development	[def] "The process aimed at the progression of a mesenchymal cell over time, from initial commitment of the cell to its specific fate, to the fully functional differentiated cell." [GOC
	GO:0043523[0.0149](1/67):biological_process	[name] regulation of neuron apoptosis	[def] "Any process that modulates the occurrence or rate of cell death by apoptosis in neurons." [GOC
	GO:0001738[0.0149](1/67):biological_process	[name] morphogenesis of a polarized epithelium	[def] "The morphogenetic process in which the anatomical structures of a polarized epithelium are generated and organized. A polarized epithelium is an epithelium where the epithelial sheet is oriented with respect to the planar axis." [GOC
	GO:0022008[0.0149](1/67):biological_process	[name] neurogenesis	[def] "Generation of cells within the nervous system." [GO_REF
	GO:0006012[0.0149](1/67):biological_process	[name] galactose metabolic process	[def] "The chemical reactions and pathways involving galactose, the aldohexose galacto-hexose. D-galactose is widely distributed in combined form in plants, animals and microorganisms as a constituent of oligo- and polysaccharides_ it also occurs in galactolipids and as its glucoside in lactose and melibiose." [ISBN
	GO:0001942[0.0149](1/67):biological_process	[name] hair follicle development	[def] "The process whose specific outcome is the progression of the hair follicle over time, from its formation to the mature structure. A hair follicle is a tube-like opening in the epidermis where the hair shaft develops and into which the sebaceous glands open." [GOC
	GO:0071773[0.0149](1/67):biological_process	[name] cellular response to BMP stimulus	[def] "Any process that results in a change in state or activity of a cell (in terms of movement, secretion, enzyme production, gene expression, etc.) as a result of a bone morphogenetic protein (BMP) stimulus." [GOC
	GO:0070171[0.0149](1/67):biological_process	[name] negative regulation of tooth mineralization	[def] "Any process that stops, prevents, or reduces the frequency, rate or extent of tooth mineralization, the deposition of calcium salts in tooth structures." [GOC
	GO:0060842[0.0149](1/67):biological_process	[name] arterial endothelial cell differentiation	[def] "The process in which a relatively unspecialized endothelial cell acquires specialized features of an arterial endothelial cell, a thin flattened cell that lines the inside surfaces of arteries." [GOC
	GO:0007628[0.0149](1/67):biological_process	[name] adult walking behavior	[def] "The actions or reactions of an adult relating to the progression of that organism along the ground by the process of lifting and setting down each leg." [GOC
	GO:0021575[0.0149](1/67):biological_process	[name] hindbrain morphogenesis	[def] "The process in which the anatomical structure of the hindbrain is generated and organized. The hindbrain is the region consisting of the medulla, pons and cerebellum. Areas of the hindbrain control motor and autonomic functions." [GO_REF
	GO:0003139[0.0149](1/67):biological_process	[name] secondary heart field specification	[def] "The process that results in the delineation of a specific region of the lateral mesoderm into the area which will form the majority of the mesodermal component of the right ventricle, arterial and venous poles." [GOC
	GO:0040018[0.0149](1/67):biological_process	[name] positive regulation of multicellular organism growth	[def] "Any process that activates or increases the frequency, rate or extent of growth of an organism to reach its usual body size." [GOC
	GO:0030514[0.0149](1/67):biological_process	[name] negative regulation of BMP signaling pathway	[def] "Any process that stops, prevents, or reduces the frequency, rate or extent of BMP signaling pathway activity." [GOC
	GO:0048704[0.0149](1/67):biological_process	[name] embryonic skeletal system morphogenesis	[def] "The process in which the anatomical structures of the skeleton are generated and organized during the embryonic phase." [GOC
	GO:0010467[0.0149](1/67):biological_process	[name] gene expression	[def] "The process in which a gene's sequence is converted into a mature gene product or products (proteins or RNA). This includes the production of an RNA transcript as well as any processing to produce a mature RNA product or an mRNA (for protein-coding genes) and the translation of that mRNA into protein. Some protein processing events may be included when they are required to form an active form of a product from an inactive precursor form." [GOC
	GO:0001837[0.0149](1/67):biological_process	[name] epithelial to mesenchymal transition	[def] "A transition where an epithelial cell loses apical/basolateral polarity, severs intercellular adhesive junctions, degrades basement membrane components and becomes a migratory mesenchymal cell." [GOC
	GO:0009312[0.0149](1/67):biological_process	[name] oligosaccharide biosynthetic process	[def] "The chemical reactions and pathways resulting in the formation of oligosaccharides, molecules with between two and (about) 20 monosaccharide residues connected by glycosidic linkages." [ISBN
	GO:0006978[0.0149](1/67):biological_process	[name] DNA damage response, signal transduction by p53 class mediator resulting in transcription of p21 class mediator	[def] "A cascade of processes induced by the cell cycle regulator phosphoprotein p53, or an equivalent protein, resulting in the induction of the transcription of p21 (also known as WAF1, CIP1 and SDI1) or any equivalent protein, in response to the detection of DNA damage." [PMID
	GO:0021558[0.0149](1/67):biological_process	[name] trochlear nerve development	[def] "The process whose specific outcome is the progression of the trochlear nerve over time, from its formation to the mature structure. The trochlear nerve is a motor nerve and is the only cranial nerve to exit the brain dorsally. The trochlear nerve innervates the superior oblique muscle." [GO_REF
	GO:0019827[0.0149](1/67):biological_process	[name] stem cell maintenance	[def] "The process in which an organism retains a population of stem cells, preventing the commitment of all stem cell progeny to a differentiated cell fate." [GOC
	GO:0000083[0.0149](1/67):biological_process	[name] regulation of transcription involved in G1/S phase of mitotic cell cycle	[def] "Any process that regulates transcription such that the target genes are transcribed as part of the G1/S phase of the mitotic cell cycle." [GOC
	GO:0010596[0.0149](1/67):biological_process	[name] negative regulation of endothelial cell migration	[def] "Any process that decreases the rate, frequency, or extent of the orderly movement of an endothelial cell into the extracellular matrix to form an endothelium." [GOC
	GO:0048468[0.0149](1/67):biological_process	[name] cell development	[def] "The process whose specific outcome is the progression of the cell over time, from its formation to the mature structure. Cell development does not include the steps involved in committing a cell to a specific fate." [GOC
	GO:0031069[0.0149](1/67):biological_process	[name] hair follicle morphogenesis	[def] "The process in which the anatomical structures of the hair follicle are generated and organized." [GOC
	GO:0042339[0.0149](1/67):biological_process	[name] keratan sulfate metabolic process	[def] "The chemical reactions and pathways involving keratan sulfate, a glycosaminoglycan with repeat units consisting of beta-1,4-linked D-galactopyranosyl-beta-(1,4)-N-acetyl-D-glucosamine 6-sulfate and with variable amounts of fucose, sialic acid and mannose units_ keratan sulfate chains are covalently linked by a glycosidic attachment through the trisaccharide galactosyl-galactosyl-xylose to peptidyl-threonine or serine residues." [GOC
	GO:0001569[0.0149](1/67):biological_process	[name] patterning of blood vessels	[def] "The process that regulates the coordinated growth and sprouting of blood vessels giving rise to the organized vascular system." [GOC
	GO:0060947[0.0149](1/67):biological_process	[name] cardiac vascular smooth muscle cell differentiation	[def] "The process in which a relatively unspecialized cell acquires specialized features of a cardiac vascular smooth muscle cell. A cardiac vascular smooth muscle cell covers the heart vasculature and lacks transverse striations in its constituent fibers." [GOC
	GO:0006367[0.0149](1/67):biological_process	[name] transcription initiation from RNA polymerase II promoter	[def] "Any process involved in the assembly of the RNA polymerase II preinitiation complex (PIC) at an RNA polymerase II promoter region of a DNA template, resulting in the subsequent synthesis of RNA from that promoter. The initiation phase includes PIC assembly and the formation of the first few bonds in the RNA chain, including abortive initiation, which occurs when the first few nucleotides are repeatedly synthesized and then released. Promoter clearance, or release, is the transition between the initiation and elongation phases of transcription." [GOC
	GO:0014898[0.0149](1/67):biological_process	[name] cardiac muscle hypertrophy in response to stress	[def] "The enlargement or overgrowth of all or part of the heart muscle due to an increase in size (not length) of individual cardiac muscle fibers, without cell division." [GOC
	GO:0016574[0.0149](1/67):biological_process	[name] histone ubiquitination	[def] "The modification of histones by addition of ubiquitin groups." [GOC
	GO:0043401[0.0149](1/67):biological_process	[name] steroid hormone mediated signaling pathway	[def] "A series of molecular signals mediated by a steroid hormone binding to a receptor." [PMID
	GO:0048712[0.0149](1/67):biological_process	[name] negative regulation of astrocyte differentiation	[def] "Any process that stops, prevents, or reduces the frequency, rate or extent of astrocyte differentiation." [GOC
	GO:0031503[0.0149](1/67):biological_process	[name] protein complex localization	[def] "A localization process that acts on a protein complex_ the complex is transported to, or maintained in, a specific location." [GOC
	GO:0070173[0.0149](1/67):biological_process	[name] regulation of enamel mineralization	[def] "Any process that modulates the frequency, rate or extent of enamel mineralization, the deposition of calcium salts in tooth enamel." [GOC
	GO:0003259[0.0149](1/67):biological_process	[name] cardioblast anterior-lateral migration	[def] "The orderly movement of a cardioblast toward the head and laterally to form the heart field. A cardioblast is a cardiac precursor cell. It is a cell that has been committed to a cardiac fate, but will undergo more cell division rather than terminally differentiating." [GOC
	GO:0007405[0.0149](1/67):biological_process	[name] neuroblast proliferation	[def] "The expansion of a neuroblast population by cell division. A neuroblast is any cell that will divide and give rise to a neuron." [GOC
	GO:0060513[0.0149](1/67):biological_process	[name] prostatic bud formation	[def] "The morphogenetic process in which a region of the fetal urogenital sinus epithelium is specified to become the prostate, resulting in prostate bud outgrowth." [GOC
	GO:0090116[0.0149](1/67):biological_process	[name] C-5 methylation of cytosine	[def] "The covalent transfer of a methyl group to C-5 of cytosine in a DNA molecule." [GOC
	GO:0043616[0.0149](1/67):biological_process	[name] keratinocyte proliferation	[def] "The multiplication or reproduction of keratinocytes, resulting in the expansion of a cell population. Keratinocytes are epidermal cells which synthesize keratin and undergo a characteristic change as they move upward from the basal layers of the epidermis to the cornified (horny) layer of the skin." [CL
	GO:0002076[0.0149](1/67):biological_process	[name] osteoblast development	[def] "The process whose specific outcome is the progression of an osteoblast over time, from its formation to the mature structure. Osteoblast development does not include the steps involved in committing a cranial neural crest cell or an osteoprogenitor cell to an osteoblast fate. An osteoblast is a cell that gives rise to bone." [GOC
	GO:0000278[0.0149](1/67):biological_process	[name] mitotic cell cycle	[def] "Progression through the phases of the mitotic cell cycle, the most common eukaryotic cell cycle, which canonically comprises four successive phases called G1, S, G2, and M and includes replication of the genome and the subsequent segregation of chromosomes into daughter cells. In some variant cell cycles nuclear replication or nuclear division may not be followed by cell division, or G1 and G2 phases may be absent." [GOC
	GO:0031623[0.0149](1/67):biological_process	[name] receptor internalization	[def] "A receptor-mediated endocytosis process that results in the movement of receptors from the plasma membrane to the inside of the cell. The process begins when cell surface receptors are monoubiquitinated following ligand-induced activation. Receptors are subsequently taken up into endocytic vesicles from where they are either targeted to the lysosome or vacuole for degradation or recycled back to the plasma membrane." [GOC
	GO:0035881[0.0149](1/67):biological_process	[name] amacrine cell differentiation	[def] "The process in which a relatively unspecialized cell acquires specialized features of an amacrine cell, an interneuron generated in the inner nuclear layer (INL) of the vertebrate retina. Amacrine cells integrate, modulate, and interpose a temporal domain in the visual message presented to the retinal ganglion cells, with which they synapse in the inner plexiform layer. Amacrine cells lack large axons." [CL
	GO:0030879[0.0149](1/67):biological_process	[name] mammary gland development	[def] "The process whose specific outcome is the progression of the mammary gland over time, from its formation to the mature structure. The mammary gland is a large compound sebaceous gland that in female mammals is modified to secrete milk. Its development starts with the formation of the mammary line and ends as the mature gland cycles between nursing and weaning stages." [PMID
	GO:0010259[0.0149](1/67):biological_process	[name] multicellular organismal aging	[def] "The inherent decline of a multicellular organism over time, from the optimal fertility and viability of early maturity, that may precede death and may be preceded by other indications, such as sterility." [GOC
	GO:0072136[0.0149](1/67):biological_process	[name] metanephric mesenchymal cell proliferation involved in metanephros development	[def] "The multiplication or reproduction of cells, resulting in the expansion of a metanephric mesenchymal cell population." [GOC
	GO:0048762[0.0149](1/67):biological_process	[name] mesenchymal cell differentiation	[def] "The process in which a relatively unspecialized cell acquires specialized features of a mesenchymal cell. A mesenchymal cell is a loosely associated cell that is part of the connective tissue in an organism. Mesenchymal cells give rise to more mature connective tissue cell types." [GOC
	GO:0060445[0.0149](1/67):biological_process	[name] branching involved in salivary gland morphogenesis	[def] "The process in which the branching structure of the salivary gland is generated and organized." [GOC
	GO:0042476[0.0149](1/67):biological_process	[name] odontogenesis	[def] "The process whose specific outcome is the progression of a tooth or teeth over time, from formation to the mature structure(s). A tooth is any hard bony, calcareous, or chitinous organ found in the mouth or pharynx of an animal and used in procuring or masticating food." [GOC
	GO:0060046[0.0149](1/67):biological_process	[name] regulation of acrosome reaction	[def] "Any process that modulates the frequency, rate or extent of the acrosome reaction." [GOC
	GO:0045839[0.0149](1/67):biological_process	[name] negative regulation of mitosis	[def] "Any process that stops, prevents or reduces the rate or extent of mitosis. Mitosis is the division of the eukaryotic cell nucleus to produce two daughter nuclei that, usually, contain the identical chromosome complement to their mother." [GOC
	GO:0060041[0.0149](1/67):biological_process	[name] retina development in camera-type eye	[def] "The process whose specific outcome is the progression of the retina over time, from its formation to the mature structure. The retina is the innermost layer or coating at the back of the eyeball, which is sensitive to light and in which the optic nerve terminates." [GOC
	GO:0009791[0.0149](1/67):biological_process	[name] post-embryonic development	[def] "The process whose specific outcome is the progression of the organism over time, from the completion of embryonic development to the mature structure. See embryonic development." [GOC
	GO:0001707[0.0149](1/67):biological_process	[name] mesoderm formation	[def] "The process that gives rise to the mesoderm. This process pertains to the initial formation of the structure from unspecified parts." [GOC
	GO:0060913[0.0149](1/67):biological_process	[name] cardiac cell fate determination	[def] "The process involved in cardiac cell fate commitment. Once determination has taken place, a cell becomes committed to differentiate down a particular pathway regardless of its environment." [GOC
	GO:0001666[0.0149](1/67):biological_process	[name] response to hypoxia	[def] "Any process that results in a change in state or activity of a cell or an organism (in terms of movement, secretion, enzyme production, gene expression, etc.) as a result of a stimulus indicating lowered oxygen tension. Hypoxia, defined as a decline in O2 levels below normoxic levels of 20.8 - 20.95%, results in metabolic adaptation at both the cellular and organismal level." [GOC
	GO:0055015[0.0149](1/67):biological_process	[name] ventricular cardiac muscle cell development	[def] "The process whose specific outcome is the progression of a ventricular cardiac muscle cell over time, from its formation to the mature state. Cardiac muscle cells are striated muscle cells that are responsible for heart contraction. The ventricle is the part of the heart that pumps blood out of the organ." [GOC
	GO:0001822[0.0149](1/67):biological_process	[name] kidney development	[def] "The process whose specific outcome is the progression of the kidney over time, from its formation to the mature structure. The kidney is an organ that filters the blood and/or excretes the end products of body metabolism in the form of urine." [GOC
	GO:0001654[0.0149](1/67):biological_process	[name] eye development	[def] "The process whose specific outcome is the progression of the eye over time, from its formation to the mature structure. The eye is the organ of sight." [GOC
	GO:2001212[0.0149](1/67):biological_process	[name] regulation of vasculogenesis	[def] "Any process that modulates the frequency, rate or extent of vasculogenesis." [GOC
	GO:0043407[0.0149](1/67):biological_process	[name] negative regulation of MAP kinase activity	[def] "Any process that stops, prevents, or reduces the frequency, rate or extent of MAP kinase activity." [GOC
	GO:0051153[0.0149](1/67):biological_process	[name] regulation of striated muscle cell differentiation	[def] "Any process that modulates the frequency, rate or extent of striated muscle cell differentiation." [CL
	GO:0051225[0.0149](1/67):biological_process	[name] spindle assembly	[def] "The aggregation, arrangement and bonding together of a set of components to form the spindle, the array of microtubules and associated molecules that serves to move duplicated chromosomes apart." [GOC
	GO:0060687[0.0149](1/67):biological_process	[name] regulation of branching involved in prostate gland morphogenesis	[def] "Any process that modulates the rate, frequency, or extent of prostate gland branching, the process in which the branching structure of the prostate gland is generated and organized. A branch is a division or offshoot from a main stem." [GOC
	GO:0070487[0.0149](1/67):biological_process	[name] monocyte aggregation	[def] "The adhesion of one monocyte to one or more other monocytes via adhesion molecules." [GOC
	GO:0034116[0.0149](1/67):biological_process	[name] positive regulation of heterotypic cell-cell adhesion	[def] "Any process that activates or increases the frequency, rate, or extent of heterotypic cell-cell adhesion." [GOC
	GO:0022010[0.0149](1/67):biological_process	[name] central nervous system myelination	[def] "The process in which neuronal axons and dendrites become coated with a segmented lipid-rich sheath (myelin) to enable faster and more energetically efficient conduction of electrical impulses. The sheath is formed by the cell membranes of oligodendrocytes in the central nervous system. Adjacent myelin segments are separated by a non-myelinated stretch of axon called a node of Ranvier." [GO_REF
	GO:0010212[0.0149](1/67):biological_process	[name] response to ionizing radiation	[def] "Any process that results in a change in state or activity of a cell or an organism (in terms of movement, secretion, enzyme production, gene expression, etc.) as a result of a ionizing radiation stimulus. Ionizing radiation is radiation with sufficient energy to remove electrons from atoms and may arise from spontaneous decay of unstable isotopes, resulting in alpha and beta particles and gamma rays. Ionizing radiation also includes X-rays." [PMID
	GO:0034504[0.0149](1/67):biological_process	[name] protein localization to nucleus	[def] "A process in which a protein is transported to, or maintained in, a location within the nucleus." [GOC
	GO:0046499[0.0149](1/67):biological_process	[name] S-adenosylmethioninamine metabolic process	[def] "The chemical reactions and pathways involving S-adenosylmethioninamine, (5-deoxy-5-adenosyl)(3-aminopropyl) methylsulfonium salt." [GOC
	GO:0010769[0.0149](1/67):biological_process	[name] regulation of cell morphogenesis involved in differentiation	[def] "Any process that modulates the frequency, rate or extent of cell morphogenesis contributing to cell differentiation. Cell morphogenesis involved in differentiation is the change in form (cell shape and size) that occurs when relatively unspecialized cells acquire specialized structural and/or functional features that characterize the cells, tissues, or organs of the mature organism or some other relatively stable phase of the organism's life history." [GOC
	GO:0044267[0.0149](1/67):biological_process	[name] cellular protein metabolic process	[def] "The chemical reactions and pathways involving a specific protein, rather than of proteins in general, occurring at the level of an individual cell. Includes protein modification." [GOC
	GO:0030336[0.0149](1/67):biological_process	[name] negative regulation of cell migration	[def] "Any process that stops, prevents, or reduces the frequency, rate or extent of cell migration." [GOC
	GO:0006338[0.0149](1/67):biological_process	[name] chromatin remodeling	[def] "Dynamic structural changes to eukaryotic chromatin occurring throughout the cell division cycle. These changes range from the local changes necessary for transcriptional regulation to global changes necessary for chromosome segregation." [GOC
	GO:0035050[0.0149](1/67):biological_process	[name] embryonic heart tube development	[def] "The process whose specific outcome is the progression of the embryonic heart tube over time, from its formation to the mature structure. The heart tube forms as the heart rudiment from the heart field." [GOC
	GO:0055007[0.0149](1/67):biological_process	[name] cardiac muscle cell differentiation	[def] "The process in which a cardiac muscle precursor cell acquires specialized features of a cardiac muscle cell. Cardiac muscle cells are striated muscle cells that are responsible for heart contraction." [GOC
	GO:0048812[0.0149](1/67):biological_process	[name] neuron projection morphogenesis	[def] "The process in which the anatomical structures of a neuron projection are generated and organized. A neuron projection is any process extending from a neural cell, such as axons or dendrites." [GOC
	GO:0031133[0.0149](1/67):biological_process	[name] regulation of axon diameter	[def] "Any process that modulates the rate, direction or extent of axon growth such that the correct diameter is attained and maintained." [GOC
	GO:0000079[0.0149](1/67):biological_process	[name] regulation of cyclin-dependent protein kinase activity	[def] "Any process that modulates the frequency, rate or extent of CDK activity." [GOC
	GO:0031571[0.0149](1/67):biological_process	[name] mitotic cell cycle G1/S transition DNA damage checkpoint	[def] "A mitotic G1/S transition checkpoint that blocks entry into S phase in response to DNA damage." [GOC
	GO:0002526[0.0149](1/67):biological_process	[name] acute inflammatory response	[def] "Inflammation which comprises a rapid, short-lived, relatively uniform response to acute injury or antigenic challenge and is characterized by accumulations of fluid, plasma proteins, and granulocytic leukocytes. An acute inflammatory response occurs within a matter of minutes or hours, and either resolves within a few days or becomes a chronic inflammatory response." [GO_REF
	GO:2000138[0.0149](1/67):biological_process	[name] positive regulation of cell proliferation involved in heart morphogenesis	[def] "Any process that activates or increases the frequency, rate or extent of cell proliferation involved in heart morphogenesis." [GOC
	GO:0060272[0.0149](1/67):biological_process	[name] embryonic skeletal joint morphogenesis	[def] "The process in which the anatomical structures of skeletal joints are generated and organized during the embryonic phase. A skeletal joint is the connecting structure between the bones of the skeleton." [GOC
	GO:0048844[0.0149](1/67):biological_process	[name] artery morphogenesis	[def] "The process in which the anatomical structures of arterial blood vessels are generated and organized. Arteries are blood vessels that transport blood from the heart to the body and its organs." [GOC
	GO:0048339[0.0149](1/67):biological_process	[name] paraxial mesoderm development	[def] "The process whose specific outcome is the progression of the paraxial mesoderm over time, from its formation to the mature structure. The paraxial mesoderm is the mesoderm located bilaterally adjacent to the notochord and neural tube." [GOC
	GO:0072125[0.0149](1/67):biological_process	[name] negative regulation of glomerular mesangial cell proliferation	[def] "Any process that decreases the frequency, rate or extent of glomerular mesangial cell proliferation." [GOC
	GO:0072014[0.0149](1/67):biological_process	[name] proximal tubule development	[def] "The process whose specific outcome is the progression of the proximal tubule over time, from its formation to the mature structure. In mammals, the proximal tubule is a nephron tubule that connects Bowman's capsule to the descending thin limb of the loop of Henle. It has a brush border epithelial morphology." [GOC
	GO:2000824[0.0149](1/67):biological_process	[name] negative regulation of androgen receptor activity	[def] "Any process that stops, prevents or reduces the frequency, rate or extent of androgen receptor activity." [GOC
	GO:0060975[0.0149](1/67):biological_process	[name] cardioblast migration to the midline involved in heart field formation	[def] "The orderly movement of a cardioblast toward the midline to form the heart field. A cardioblast is a cardiac precursor cell. It is a cell that has been committed to a cardiac fate, but will undergo more cell division rather than terminally differentiating." [GOC
	GO:0008150[0.0149](1/67):biological_process	[name] biological_process	[def] "Any process specifically pertinent to the functioning of integrated living units
	GO:0001946[0.0149](1/67):biological_process	[name] lymphangiogenesis	[def] "Lymph vessel formation when new vessels emerge from the proliferation of pre-existing vessels." [GOC
	GO:0034612[0.0149](1/67):biological_process	[name] response to tumor necrosis factor	[def] "Any process that results in a change in state or activity of a cell or an organism (in terms of movement, secretion, enzyme production, gene expression, etc.) as a result of a tumor necrosis factor stimulus." [GOC
	GO:0014003[0.0149](1/67):biological_process	[name] oligodendrocyte development	[def] "The process aimed at the progression of an oligodendrocyte over time, from initial commitment of the cell to a specific fate, to the fully functional differentiated cell. An oligodendrocyte is a type of glial cell involved in myelinating the axons in the central nervous system." [GOC
	GO:0010611[0.0149](1/67):biological_process	[name] regulation of cardiac muscle hypertrophy	[def] "Any process that modulates the rate, frequency or extent of the enlargement or overgrowth of all or part of the heart due to an increase in size (not length) of individual cardiac muscle fibers, without cell division." [GOC
	GO:0006917[0.0149](1/67):biological_process	[name] induction of apoptosis	[def] "A process that directly activates any of the steps required for cell death by apoptosis." [GOC
	GO:0048368[0.0149](1/67):biological_process	[name] lateral mesoderm development	[def] "The process whose specific outcome is the progression of the lateral mesoderm over time, from its formation to the mature structure." [GOC
	GO:0060054[0.0149](1/67):biological_process	[name] positive regulation of epithelial cell proliferation involved in wound healing	[def] "Any process that activates or increases the rate or extent of epithelial cell proliferation, contributing to the restoration of integrity to a damaged tissue following an injury." [GOC
	GO:0050880[0.0149](1/67):biological_process	[name] regulation of blood vessel size	[def] "Any process that modulates the size of blood vessels." [GOC
	GO:0007409[0.0149](1/67):biological_process	[name] axonogenesis	[def] "Generation of a long process of a neuron, that carries efferent (outgoing) action potentials from the cell body towards target cells." [GOC
	GO:0071206[0.0149](1/67):biological_process	[name] establishment of protein localization to juxtaparanode region of axon	[def] "The directed movement of a protein to the juxtaparanode region of an axon." [GOC
	GO:0048485[0.0149](1/67):biological_process	[name] sympathetic nervous system development	[def] "The process whose specific outcome is the progression of the sympathetic nervous system over time, from its formation to the mature structure. The sympathetic nervous system is one of the two divisions of the vertebrate autonomic nervous system (the other being the parasympathetic nervous system). The sympathetic preganglionic neurons have their cell bodies in the thoracic and lumbar regions of the spinal cord and connect to the paravertebral chain of sympathetic ganglia. Innervate heart and blood vessels, sweat glands, viscera and the adrenal medulla. Most sympathetic neurons, but not all, use noradrenaline as a post-ganglionic neurotransmitter." [FMA
	GO:0032259[0.0149](1/67):biological_process	[name] methylation	[def] "The process in which a methyl group is covalently attached to a molecule." [GOC
	GO:0046620[0.0149](1/67):biological_process	[name] regulation of organ growth	[def] "Any process that modulates the frequency, rate or extent of growth of an organ of an organism." [GOC
	GO:0007612[0.0149](1/67):biological_process	[name] learning	[def] "Any process in an organism in which a relatively long-lasting adaptive behavioral change occurs as the result of experience." [ISBN
	GO:0003151[0.0149](1/67):biological_process	[name] outflow tract morphogenesis	[def] "The process in which the anatomical structures of the outflow tract are generated and organized. The outflow tract is the portion of the heart through which blood flows into the arteries." [GOC
	GO:0007160[0.0149](1/67):biological_process	[name] cell-matrix adhesion	[def] "The binding of a cell to the extracellular matrix via adhesion molecules." [GOC
	GO:0032355[0.0149](1/67):biological_process	[name] response to estradiol stimulus	[def] "Any process that results in a change in state or activity of a cell or an organism (in terms of movement, secretion, enzyme production, gene expression, etc.) as a result of stimulus by estradiol, a C18 steroid hormone hydroxylated at C3 and C17 that acts as a potent estrogen." [GOC
	GO:0045214[0.0149](1/67):biological_process	[name] sarcomere organization	[def] "The myofibril assembly process that results in the organization of muscle actomyosin into sarcomeres. The sarcomere is the repeating unit of a myofibril in a muscle cell, composed of an array of overlapping thick and thin filaments between two adjacent Z discs." [GOC
	GO:0051573[0.0149](1/67):biological_process	[name] negative regulation of histone H3-K9 methylation	[def] "Any process that stops, prevents, or reduces the frequency, rate or extent of the covalent addition of a methyl group to the lysine at position 9 of histone H3." [GOC
	GO:0051572[0.0149](1/67):biological_process	[name] negative regulation of histone H3-K4 methylation	[def] "Any process that stops, prevents, or reduces the frequency, rate or extent of the covalent addition of a methyl group to the lysine at position 4 of histone H3." [GOC
	GO:0032088[0.0149](1/67):biological_process	[name] negative regulation of NF-kappaB transcription factor activity	[def] "Any process that stops, prevents, or reduces the frequency, rate or extent of the activity of the transcription factor NF-kappaB." [GOC
	GO:2000121[0.0149](1/67):biological_process	[name] regulation of removal of superoxide radicals	[def] "Any process that modulates the frequency, rate or extent of removal of superoxide radicals." [GOC
	GO:0007565[0.0149](1/67):biological_process	[name] female pregnancy	[def] "The set of physiological processes that allow an embryo or foetus to develop within the body of a female animal. It covers the time from fertilization of a female ovum by a male spermatozoon until birth." [ISBN
	GO:0006306[0.0149](1/67):biological_process	[name] DNA methylation	[def] "The covalent transfer of a methyl group to either N-6 of adenine or C-5 or N-4 of cytosine." [GOC
	GO:0042127[0.0149](1/67):biological_process	[name] regulation of cell proliferation	[def] "Any process that modulates the frequency, rate or extent of cell proliferation." [GOC
	GO:0009880[0.0149](1/67):biological_process	[name] embryonic pattern specification	[def] "The process that results in the patterns of cell differentiation that will arise in an embryo." [GOC
	GO:0048745[0.0149](1/67):biological_process	[name] smooth muscle tissue development	[def] "The process whose specific outcome is the progression of smooth muscle over time, from its formation to the mature structure." [GOC
	GO:0001947[0.0149](1/67):biological_process	[name] heart looping	[def] "The characteristic morphogenetic movements where the primitive heart tube loops asymmetrically. This looping brings the primitive heart chambers into alignment preceding their future integration." [GOC
	GO:0009725[0.0149](1/67):biological_process	[name] response to hormone stimulus	[def] "Any process that results in a change in state or activity of a cell or an organism (in terms of movement, secretion, enzyme production, gene expression, etc.) as a result of a hormone stimulus." [GOC
	GO:0009101[0.0149](1/67):biological_process	[name] glycoprotein biosynthetic process	[def] "The chemical reactions and pathways resulting in the formation of glycoproteins, any protein that contains covalently bound glycose (i.e. monosaccharide) residues_ the glycose occurs most commonly as oligosaccharide or fairly small polysaccharide but occasionally as monosaccharide." [GOC
	GO:0016573[0.0149](1/67):biological_process	[name] histone acetylation	[def] "The modification of a histone by the addition of an acetyl group." [GOC
	GO:0045638[0.0149](1/67):biological_process	[name] negative regulation of myeloid cell differentiation	[def] "Any process that stops, prevents, or reduces the frequency, rate or extent of myeloid cell differentiation." [GOC
	GO:0060058[0.0149](1/67):biological_process	[name] positive regulation of apoptosis involved in mammary gland involution	[def] "Any process that activates or increases the frequency, rate or extent of cell death by apoptosis of mammary epithelial cells during mammary gland involution." [GOC
	GO:0072133[0.0149](1/67):biological_process	[name] metanephric mesenchyme morphogenesis	[def] "The process in which the anatomical structures of a metanephric mesenchymal tissue are generated and organized. Metanephric mesenchyme is the tissue made up of loosely connected mesenchymal cells in the metanephros." [GOC
	GO:0043200[0.0149](1/67):biological_process	[name] response to amino acid stimulus	[def] "Any process that results in a change in state or activity of a cell or an organism (in terms of movement, secretion, enzyme production, gene expression, etc.) as a result of an amino acid stimulus. An amino acid is a carboxylic acids containing one or more amino groups." [CHEBI
	GO:0032869[0.0149](1/67):biological_process	[name] cellular response to insulin stimulus	[def] "Any process that results in a change in state or activity of a cell (in terms of movement, secretion, enzyme production, gene expression, etc.) as a result of an insulin stimulus. Insulin is a polypeptide hormone produced by the islets of Langerhans of the pancreas in mammals, and by the homologous organs of other organisms." [GOC
	GO:0030178[0.0149](1/67):biological_process	[name] negative regulation of Wnt receptor signaling pathway	[def] "Any process that stops, prevents, or reduces the frequency, rate or extent of Wnt receptor signaling pathway activity." [GOC
	GO:0001541[0.0149](1/67):biological_process	[name] ovarian follicle development	[def] "The process whose specific outcome is the progression of the ovarian follicle over time, from its formation to the mature structure." [GOC
	GO:0001554[0.0149](1/67):biological_process	[name] luteolysis	[def] "The lysis or structural demise of the corpus luteum. During normal luteolysis, two closely related events occur. First, there is loss of the capacity to synthesize and secrete progesterone (functional luteolysis) followed by loss of the cells that comprise the corpus luteum (structural luteolysis). Preventing luteolysis is crucial to maintain pregnancy." [http
	GO:0060766[0.0149](1/67):biological_process	[name] negative regulation of androgen receptor signaling pathway	[def] "Any process that decreases the rate, frequency, or extent of the androgen receptor signaling pathway." [GOC
	GO:0071460[0.0149](1/67):biological_process	[name] cellular response to cell-matrix adhesion	[def] "Any process that results in a change in state or activity of a cell (in terms of movement, secretion, enzyme production, gene expression, etc.) as a result of cell-matrix adhesion." [GOC
	GO:0048703[0.0149](1/67):biological_process	[name] embryonic viscerocranium morphogenesis	[def] "The process in which the anatomical structures of the viscerocranium are generated and organized during the embryonic phase. The viscerocranium is the part of the skull comprising the facial bones." [GOC
	GO:0016358[0.0149](1/67):biological_process	[name] dendrite development	[def] "The process whose specific outcome is the progression of the dendrite over time, from its formation to the mature structure. A dendrite is a freely branching protoplasmic process of a nerve cell." [GOC
	GO:0008286[0.0149](1/67):biological_process	[name] insulin receptor signaling pathway	[def] "The series of molecular signals generated as a consequence of the insulin receptor binding to insulin." [GOC
	GO:0010332[0.0149](1/67):biological_process	[name] response to gamma radiation	[def] "Any process that results in a change in state or activity of a cell or an organism (in terms of movement, secretion, enzyme production, gene expression, etc.) as a result of a gamma radiation stimulus. Gamma radiation is a form of electromagnetic radiation (EMR) or light emission of a specific frequency produced from sub-atomic particle interaction, such as electron-positron annihilation and radioactive decay. Gamma rays are generally characterized as EMR having the highest frequency and energy, and also the shortest wavelength, within the electromagnetic radiation spectrum." [GOC
	GO:0071222[0.0149](1/67):biological_process	[name] cellular response to lipopolysaccharide	[def] "Any process that results in a change in state or activity of a cell (in terms of movement, secretion, enzyme production, gene expression, etc.) as a result of a lipopolysaccharide stimulus_ lipopolysaccharide is a major component of the cell wall of gram-negative bacteria." [GOC
	GO:0007617[0.0149](1/67):biological_process	[name] mating behavior	[def] "The behavioral interactions between organisms for the purpose of mating, or sexual reproduction resulting in the formation of zygotes." [GOC
	GO:0018146[0.0149](1/67):biological_process	[name] keratan sulfate biosynthetic process	[def] "The chemical reactions and pathways resulting in the formation of keratan sulfate, a glycosaminoglycan with repeat units consisting of beta-1,4-linked D-galactopyranosyl-beta-(1,4)-N-acetyl-D-glucosamine 6-sulfate and with variable amounts of fucose, sialic acid and mannose units_ keratan sulfate chains are covalently linked by a glycosidic attachment through the trisaccharide galactosyl-galactosyl-xylose to peptidyl-threonine or serine residues." [ISBN
	GO:0051216[0.0149](1/67):biological_process	[name] cartilage development	[def] "The process whose specific outcome is the progression of the cartilage over time, from its formation to the mature structure. Cartilage is a connective tissue dominated by extracellular matrix containing collagen type II and large amounts of proteoglycan, particularly chondroitin sulfate." [http
	GO:0046498[0.0149](1/67):biological_process	[name] S-adenosylhomocysteine metabolic process	[def] "The chemical reactions and pathways involving S-adenosylhomocysteine_ the L-enantiomer is formed from S-adenosylmethionine and is a strong inhibitor of S-adenosylmethionine-mediated methylation reactions. It can be cleaved to form adenosine and homocysteine." [ISBN
	GO:0003222[0.0149](1/67):biological_process	[name] ventricular trabecular myocardium morphogenesis	[def] "The process in which the anatomical structures of the trabecular cardiac ventricle muscle are generated and organized." [GOC
	GO:0001702[0.0149](1/67):biological_process	[name] gastrulation with mouth forming second	[def] "A gastrulation process in which the initial invagination becomes the anus and the mouth forms second." [GOC
	GO:0061314[0.0149](1/67):biological_process	[name] Notch signaling involved in heart development	[def] "The series of molecular signals initiated by binding of an extracellular ligand to a Notch receptor on the surface of the target cell and contributing to the progression of the heart over time." [GOC
	GO:0007369[0.0149](1/67):biological_process	[name] gastrulation	[def] "A complex and coordinated series of cellular movements that occurs at the end of cleavage during embryonic development of most animals. The details of gastrulation vary from species to species, but usually result in the formation of the three primary germ layers, ectoderm, mesoderm and endoderm." [GOC
	GO:0010614[0.0149](1/67):biological_process	[name] negative regulation of cardiac muscle hypertrophy	[def] "Any process that decreases the rate, frequency or extent of the enlargement or overgrowth of all or part of the heart due to an increase in size (not length) of individual cardiac muscle fibers, without cell division." [GOC
	GO:0060070[0.0149](1/67):biological_process	[name] canonical Wnt receptor signaling pathway	[def] "The series of molecular signals initiated by binding of a Wnt protein to a frizzled family receptor on the surface of the target cell, followed by propagation of the signal via beta-catenin, and ending with a change in transcription of target genes. In this pathway, the activated receptor signals via downstream effectors that result in the inhibition of beta-catenin phosphorylation, thereby preventing degradation of beta-catenin. Stabilized beta-catenin can then accumulate and travel to the nucleus to trigger changes in transcription of target genes." [GOC
	GO:0010664[0.0149](1/67):biological_process	[name] negative regulation of striated muscle cell apoptosis	[def] "Any process that increases the rate or extent of striated muscle cell apoptosis. Striated muscle cell apoptosis is a form of programmed cell death induced by external or internal signals that trigger the activity of proteolytic caspases, whose actions dismantle a striated muscle cell and result in its death." [GOC
	GO:0040014[0.0149](1/67):biological_process	[name] regulation of multicellular organism growth	[def] "Any process that modulates the frequency, rate or extent of growth of the body of an organism so that it reaches its usual body size." [GOC
	GO:0060157[0.0149](1/67):biological_process	[name] urinary bladder development	[def] "The process whose specific outcome is the progression of the urinary bladder over time, from its formation to the mature structure. The urinary bladder is an elastic, muscular sac situated in the anterior part of the pelvic cavity in which urine collects before excretion." [GOC
	GO:0030501[0.0149](1/67):biological_process	[name] positive regulation of bone mineralization	[def] "Any process that activates or increases the frequency, rate or extent of bone mineralization." [GOC
	GO:0048742[0.0149](1/67):biological_process	[name] regulation of skeletal muscle fiber development	[def] "Any process that modulates the frequency, rate or extent of skeletal muscle fiber development. Muscle fibers are formed by the maturation of myotubes. They can be classed as slow, intermediate/fast or fast." [GOC
	GO:0010954[0.0149](1/67):biological_process	[name] positive regulation of protein processing	[def] "Any process that increases the rate, frequency or extent of protein maturation by peptide bond cleavage." [GOC
	GO:0003007[0.0149](1/67):biological_process	[name] heart morphogenesis	[def] "The developmental process in which the heart is generated and organized. The heart is a hollow, muscular organ, which, by contracting rhythmically, keeps up the circulation of the blood." [GOC
	GO:0010001[0.0149](1/67):biological_process	[name] glial cell differentiation	[def] "The process in which a relatively unspecialized cell acquires the specialized features of a glial cell." [GOC
	GO:0030183[0.0149](1/67):biological_process	[name] B cell differentiation	[def] "The process in which a precursor cell type acquires the specialized features of a B cell. A B cell is a lymphocyte of B lineage with the phenotype CD19-positive and capable of B cell mediated immunity." [GO_REF
	GO:0048593[0.0149](1/67):biological_process	[name] camera-type eye morphogenesis	[def] "The process in which the anatomical structures of the eye are generated and organized. The camera-type eye is an organ of sight that receives light through an aperture and focuses it through a lens, projecting it on a photoreceptor field." [GOC
	GO:0000415[0.0149](1/67):biological_process	[name] negative regulation of histone H3-K36 methylation	[def] "Any process that stops, prevents, or reduces the frequency, rate or extent of the covalent addition of a methyl group to the lysine at position 36 of histone H3." [GOC
	GO:0045136[0.0149](1/67):biological_process	[name] development of secondary sexual characteristics	[def] "The process whose specific outcome is the progression of the secondary sexual characteristics over time, from their formation to the mature structures. In humans, these include growth of axillary, chest, and pubic hair, voice changes, testicular/penile enlargement, breast development and menstrual periods. Development occurs in response to sex hormone secretion." [GOC
	GO:0060529[0.0149](1/67):biological_process	[name] squamous basal epithelial stem cell differentiation involved in prostate gland acinus development	[def] "The process in which a relatively unspecialized epithelial cell acquires specialized features of a squamous basal epithelial stem cell of the prostate." [GOC
	GO:0001823[0.0149](1/67):biological_process	[name] mesonephros development	[def] "The process whose specific outcome is the progression of the mesonephros over time, from its formation to the mature structure. In mammals, the mesonephros is the second of the three embryonic kidneys to be established and exists only transiently. In lower vertebrates such as fish and amphibia, the mesonephros will form the mature kidney." [GOC
	GO:0090050[0.0149](1/67):biological_process	[name] positive regulation of cell migration involved in sprouting angiogenesis	[def] "Any process that increases the frequency, rate or extent of cell migration involved in sprouting angiogenesis. Cell migration involved in sprouting angiogenesis is the orderly movement of endothelial cells into the extracellular matrix in order to form new blood vessels contributing to the process of sprouting angiogenesis." [GOC
	GO:0051591[0.0149](1/67):biological_process	[name] response to cAMP	[def] "Any process that results in a change in state or activity of a cell or an organism (in terms of movement, secretion, enzyme production, gene expression, etc.) as a result of a cAMP (cyclic AMP, adenosine 3',5'-cyclophosphate) stimulus." [GOC
	GO:0010390[0.0149](1/67):biological_process	[name] histone monoubiquitination	[def] "The modification of histones by addition of a single ubiquitin group." [PMID
	GO:0060411[0.0149](1/67):biological_process	[name] cardiac septum morphogenesis	[def] "The process in which the anatomical structure of a cardiac septum is generated and organized. A cardiac septum is a partition that separates parts of the heart." [GOC
	GO:0006346[0.0149](1/67):biological_process	[name] methylation-dependent chromatin silencing	[def] "Repression of transcription by methylation of DNA, leading to the formation of heterochromatin." [GOC
	GO:0035239[0.0149](1/67):biological_process	[name] tube morphogenesis	[def] "The process in which the anatomical structures of a tube are generated and organized. Epithelial and endothelial tubes transport gases, liquids and cells from one site to another and form the basic structure of many organs and tissues, with tube shape and organization varying from the single-celled excretory organ in Caenorhabditis elegans to the branching trees of the mammalian kidney and insect tracheal system." [GOC
	GO:0030203[0.0149](1/67):biological_process	[name] glycosaminoglycan metabolic process	[def] "The chemical reactions and pathways involving glycosaminoglycans, any one of a group of polysaccharides that contain amino sugars. Formerly known as mucopolysaccharides, they include hyaluronic acid and chondroitin, which provide lubrication in joints and form part of the matrix of cartilage. The three-dimensional structure of these molecules enables them to trap water, which forms a gel and gives glycosaminoglycans their elastic properties." [ISBN
	GO:0071205[0.0149](1/67):biological_process	[name] protein localization to juxtaparanode region of axon	[def] "Any process in which a protein is transported to, or maintained at, the juxtaparanode region of an axon." [GOC
	GO:0030199[0.0149](1/67):biological_process	[name] collagen fibril organization	[def] "Any process that determines the size and arrangement of collagen fibrils within an extracellular matrix." [GOC
	GO:0051090[0.0149](1/67):biological_process	[name] regulation of sequence-specific DNA binding transcription factor activity	[def] "Any process that modulates the frequency, rate or extent of the activity of a transcription factor, any factor involved in the initiation or regulation of transcription." [GOC
	GO:0001974[0.0149](1/67):biological_process	[name] blood vessel remodeling	[def] "The reorganization or renovation of existing blood vessels." [GOC
	GO:0048807[0.0149](1/67):biological_process	[name] female genitalia morphogenesis	[def] "The process in which the anatomical structures of female genitalia are generated and organized." [GOC
	GO:0042771[0.0149](1/67):biological_process	[name] DNA damage response, signal transduction by p53 class mediator resulting in induction of apoptosis	[def] "A cascade of processes induced by the cell cycle regulator phosphoprotein p53, or an equivalent protein, in response to the detection of DNA damage and resulting in the initiation of apoptosis (programmed cell death)." [GOC
	GO:0043124[0.0149](1/67):biological_process	[name] negative regulation of I-kappaB kinase/NF-kappaB cascade	[def] "Any process that stops, prevents, or reduces the frequency, rate or extent of an I-kappaB kinase/NF-kappaB induced cascade." [GOC
	GO:0032924[0.0149](1/67):biological_process	[name] activin receptor signaling pathway	[def] "A series of molecular signals generated as a consequence of any member of the activin family binding to a cell surface receptor." [GOC
	GO:0060395[0.0149](1/67):biological_process	[name] SMAD protein signal transduction	[def] "The cascade of processes by which a signal interacts with a receptor, causing a change in the activity of a SMAD protein, and ultimately effecting a change in the functioning of the cell." [GOC
	GO:0042664[0.0149](1/67):biological_process	[name] negative regulation of endodermal cell fate specification	[def] "Any process that restricts, stops or prevents a cell from specifying into an endoderm cell." [GOC
	GO:0010800[0.0149](1/67):biological_process	[name] positive regulation of peptidyl-threonine phosphorylation	[def] "Any process that increases the frequency, rate or extent of peptidyl-threonine phosphorylation. Peptidyl-threonine phosphorylation is the phosphorylation of peptidyl-threonine to form peptidyl-O-phospho-L-threonine." [GOC
	GO:0007339[0.0149](1/67):biological_process	[name] binding of sperm to zona pellucida	[def] "The process in which the sperm binds to the zona pellucida glycoprotein layer of the egg. The process begins with the attachment of the sperm plasma membrane to the zona pellucida and includes attachment of the acrosome inner membrane to the zona pellucida after the acrosomal reaction takes place." [GOC
	GO:0055009[0.0149](1/67):biological_process	[name] atrial cardiac muscle tissue morphogenesis	[def] "The process in which the anatomical structure of cardiac atrium muscle is generated and organized." [GOC
	GO:0001736[0.0149](1/67):biological_process	[name] establishment of planar polarity	[def] "Coordinated organization of groups of cells in the plane of an epithelium, such that they all orient to similar coordinates." [GOC
	GO:0033523[0.0149](1/67):biological_process	[name] histone H2B ubiquitination	[def] "The modification of histone H2B by addition of ubiquitin groups." [GOC
	GO:0042113[0.0149](1/67):biological_process	[name] B cell activation	[def] "The change in morphology and behavior of a mature or immature B cell resulting from exposure to a mitogen, cytokine, chemokine, cellular ligand, or an antigen for which it is specific." [GOC
	GO:1900006[0.0149](1/67):
	GO:0030859[0.0149](1/67):biological_process	[name] polarized epithelial cell differentiation	[def] "The process in which a relatively unspecialized cell acquires specialized features of a polarized epithelial cell. The polarized epithelial cell can be any of the cells within an epithelium where the epithelial sheet is oriented with respect to the planar axis." [GOC
	GO:0003143[0.0149](1/67):biological_process	[name] embryonic heart tube morphogenesis	[def] "The process in which the anatomical structures of the embryonic heart tube are generated and organized. The embryonic heart tube is an epithelial tube that will give rise to the mature heart." [GOC
	GO:0042347[0.0149](1/67):biological_process	[name] negative regulation of NF-kappaB import into nucleus	[def] "Any process that stops, prevents, or reduces the frequency, rate or extent of the transfer of NF-kappaB, a transcription factor for eukaryotic RNA polymerase II promoters, from the cytoplasm into the nucleus, across the nuclear membrane." [GOC
	GO:0048011[0.0149](1/67):biological_process	[name] nerve growth factor receptor signaling pathway	[def] "The series of molecular signals generated as a consequence of the nerve growth factor receptor binding to one of its physiological ligands." [GOC
	GO:0070555[0.0149](1/67):biological_process	[name] response to interleukin-1	[def] "Any process that results in a change in state or activity of a cell or an organism (in terms of movement, secretion, enzyme production, gene expression, etc.) as a result of an interleukin-1 stimulus." [GOC
	GO:0021853[0.0149](1/67):biological_process	[name] cerebral cortex GABAergic interneuron migration	[def] "The migration of GABAergic interneuron precursors from the subpallium to the cerebral cortex." [GO_REF
	GO:0045165[0.0149](1/67):biological_process	[name] cell fate commitment	[def] "The commitment of cells to specific cell fates and their capacity to differentiate into particular kinds of cells. Positional information is established through protein signals that emanate from a localized source within a cell (the initial one-cell zygote) or within a developmental field." [ISBN
	GO:0042994[0.0149](1/67):biological_process	[name] cytoplasmic sequestering of transcription factor	[def] "The selective interaction of a transcription factor with specific molecules in the cytoplasm, thereby inhibiting its translocation into the nucleus." [GOC
	GO:0010832[0.0149](1/67):biological_process	[name] negative regulation of myotube differentiation	[def] "Any process that decreases the frequency, rate or extent of myotube differentiation. Myotube differentiation is the process in which a relatively unspecialized cell acquires specialized features of a myotube cell. Myotubes are multinucleated cells that are formed when proliferating myoblasts exit the cell cycle, differentiate and fuse." [GOC
	GO:0035065[0.0149](1/67):biological_process	[name] regulation of histone acetylation	[def] "Any process that modulates the frequency, rate or extent of the addition of an acetyl group to a histone protein." [GOC
	GO:0048010[0.0149](1/67):biological_process	[name] vascular endothelial growth factor receptor signaling pathway	[def] "The series of molecular signals generated as a consequence of vascular endothelial growth factor receptor binding to one of its physiological ligands." [GOC
	GO:0048168[0.0149](1/67):biological_process	[name] regulation of neuronal synaptic plasticity	[def] "A process that modulates neuronal synaptic plasticity, the ability of neuronal synapses to change as circumstances require. They may alter function, such as increasing or decreasing their sensitivity, or they may increase or decrease in actual numbers." [GOC
	GO:0043161[0.0149](1/67):biological_process	[name] proteasomal ubiquitin-dependent protein catabolic process	[def] "The chemical reactions and pathways resulting in the breakdown of a protein or peptide by hydrolysis of its peptide bonds, initiated by the covalent attachment of ubiquitin, and mediated by the proteasome." [GOC
	GO:0034605[0.0149](1/67):biological_process	[name] cellular response to heat	[def] "Any process that results in a change in state or activity of a cell (in terms of movement, secretion, enzyme production, gene expression, etc.) as a result of a heat stimulus, a temperature stimulus above the optimal temperature for that organism." [GOC
	GO:0036304[0.0149](1/67):
	GO:0060197[0.0149](1/67):biological_process	[name] cloacal septation	[def] "The separation of the single opening of the digestive, urinary, and reproductive tracts, the cloaca, into multiple isolated openings during development." [GOC
	GO:0071456[0.0149](1/67):biological_process	[name] cellular response to hypoxia	[def] "Any process that results in a change in state or activity of a cell (in terms of movement, secretion, enzyme production, gene expression, etc.) as a result of a stimulus indicating lowered oxygen tension. Hypoxia, defined as a decline in O2 levels below normoxic levels of 20.8 - 20.95%, results in metabolic adaptation at both the cellular and organismal level." [GOC
	GO:0060045[0.0149](1/67):biological_process	[name] positive regulation of cardiac muscle cell proliferation	[def] "Any process that activates or increases the frequency, rate or extent of cardiac muscle cell proliferation." [GOC
	GO:0034097[0.0149](1/67):biological_process	[name] response to cytokine stimulus	[def] "Any process that results in a change in state or activity of a cell or an organism (in terms of movement, secretion, enzyme production, gene expression, etc.) as a result of a cytokine stimulus." [GOC
	GO:0043433[0.0149](1/67):biological_process	[name] negative regulation of sequence-specific DNA binding transcription factor activity	[def] "Any process that stops, prevents, or reduces the frequency, rate or extent of the activity of a transcription factor, any factor involved in the initiation or regulation of transcription." [GOC
	GO:0043687[0.0149](1/67):biological_process	[name] post-translational protein modification	[def] "The process of covalently altering one or more amino acids in a protein after the protein has been completely translated and released from the ribosome." [GOC
	GO:0045446[0.0149](1/67):biological_process	[name] endothelial cell differentiation	[def] "The process in which a mesodermal angioblast acquires specialized features of an endothelial cell, a thin flattened cell. A layer of such cells lines the inside surfaces of body cavities, blood vessels, and lymph vessels, making up the endothelium." [CL
	GO:0060055[0.0149](1/67):biological_process	[name] angiogenesis involved in wound healing	[def] "Blood vessel formation when new vessels emerge from the proliferation of pre-existing blood vessels and contribute to the series of events that restore integrity to a damaged tissue, following an injury." [GOC
	GO:0021555[0.0149](1/67):biological_process	[name] midbrain-hindbrain boundary morphogenesis	[def] "The process in which the anatomical structure of the midbrain-hindbrain boundary is generated and organized. The midbrain-hindbrain domain of the embryonic brain is comprised of the mesencephalic vesicle and the first rhombencephalic vesicle at early somitogenesis stages. An organizing center at the boundary patterns the midbrain and hindbrain primordia of the neural plate." [GO_REF
	GO:0003236[0.0149](1/67):biological_process	[name] sinus venosus morphogenesis	[def] "The process in which the sinus venosus is generated and organized. The sinus venosus is a heart chamber attached to the atrium on the venous side of the embryonic heart." [GOC
	GO:0006486[0.0149](1/67):biological_process	[name] protein glycosylation	[def] "A protein modification process that results in the addition of a sugar unit to a protein amino acid, e.g. the addition of glycan chains to proteins." [GOC
	GO:0050769[0.0149](1/67):biological_process	[name] positive regulation of neurogenesis	[def] "Any process that activates or increases the frequency, rate or extent of neurogenesis, the origin and formation of neurons." [GOC
	GO:0003199[0.0149](1/67):biological_process	[name] endocardial cushion to mesenchymal transition involved in heart valve formation	[def] "A transition where an endocardial cushion cell loses apical/basolateral polarity, severs intercellular adhesive junctions, degrades basement membrane components and becomes a migratory mesenchymal cell that will contribute to the formation of a cardiac valve." [GOC
	GO:0003210[0.0149](1/67):biological_process	[name] cardiac atrium formation	[def] "The developmental process pertaining to the initial formation of a cardiac atrium from unspecified parts. A cardiac atrium receives blood from a vein and pumps it to a cardiac ventricle." [GOC
	GO:0030850[0.0149](1/67):biological_process	[name] prostate gland development	[def] "The process whose specific outcome is the progression of the prostate gland over time, from its formation to the mature structure. The prostate gland is a partly muscular, partly glandular body that is situated near the base of the mammalian male urethra and secretes an alkaline viscid fluid which is a major constituent of the ejaculatory fluid." [PMID
	GO:0001711[0.0149](1/67):biological_process	[name] endodermal cell fate commitment	[def] "The cell differentiation process that results in commitment of a cell to become part of the endoderm." [GOC
	GO:0072134[0.0149](1/67):biological_process	[name] nephrogenic mesenchyme morphogenesis	[def] "The process in which the anatomical structures of a nephrogenic mesenchymal tissue are generated and organized. Nephrogenic mesenchyme is the tissue made up of loosely connected mesenchymal cells in the nephron." [GOC
	GO:0007413[0.0149](1/67):biological_process	[name] axonal fasciculation	[def] "The collection of axons into a bundle of rods, known as a fascicle." [GOC
	GO:0080182[0.0149](1/67):biological_process	[name] histone H3-K4 trimethylation	[def] "The modification of histone H3 by addition of three methyl groups to lysine at position 4 of the histone." [GOC
	GO:0030502[0.0149](1/67):biological_process	[name] negative regulation of bone mineralization	[def] "Any process that stops, prevents, or reduces the frequency, rate or extent of bone mineralization." [GOC
	GO:0009954[0.0149](1/67):biological_process	[name] proximal/distal pattern formation	[def] "The regionalization process in which specific areas of cell differentiation are determined along a proximal/distal axis. The proximal/distal axis is defined by a line that runs from main body (proximal end) of an organism outward (distal end)." [GOC
	GO:0048596[0.0149](1/67):biological_process	[name] embryonic camera-type eye morphogenesis	[def] "The process in which the anatomical structures of the eye are generated and organized during embryonic development." [GOC
	GO:0023019[0.0149](1/67):biological_process	[name] signal transduction involved in regulation of gene expression	[def] "Any process that modulates the frequency, rate or extent of gene expression as a consequence of a process in which a signal is released and/or conveyed from one location to another." [GOC
	GO:0010942[0.0149](1/67):biological_process	[name] positive regulation of cell death	[def] "Any process that increases the rate or frequency of cell death. Cell death is the specific activation or halting of processes within a cell so that its vital functions markedly cease, rather than simply deteriorating gradually over time, which culminates in cell death." [GOC
	GO:0007346[0.0149](1/67):biological_process	[name] regulation of mitotic cell cycle	[def] "Any process that modulates the rate or extent of progress through the mitotic cell cycle." [GOC
	GO:0005975[0.0149](1/67):biological_process	[name] carbohydrate metabolic process	[def] "The chemical reactions and pathways involving carbohydrates, any of a group of organic compounds based of the general formula Cx(H2O)y. Includes the formation of carbohydrate derivatives by the addition of a carbohydrate residue to another molecule." [GOC
	GO:0070886[0.0149](1/67):biological_process	[name] positive regulation of calcineurin-NFAT signaling pathway	[def] "Any process that activates or increases the frequency, rate or extent of signaling via the calcineurin-NFAT signaling pathway." [GOC
	GO:0008544[0.0149](1/67):biological_process	[name] epidermis development	[def] "The process whose specific outcome is the progression of the epidermis over time, from its formation to the mature structure. The epidermis is the outer epithelial layer of a plant or animal, it may be a single layer that produces an extracellular material (e.g. the cuticle of arthropods) or a complex stratified squamous epithelium, as in the case of many vertebrate species." [GOC
	GO:0005989[0.0149](1/67):biological_process	[name] lactose biosynthetic process	[def] "The chemical reactions and pathways resulting in the formation of lactose, the disaccharide galactopyranosyl-glucose." [GOC
	GO:0051091[0.0149](1/67):biological_process	[name] positive regulation of sequence-specific DNA binding transcription factor activity	[def] "Any process that activates or increases the frequency, rate or extent of activity of a transcription factor, any factor involved in the initiation or regulation of transcription." [GOC
	GO:0007386[0.0149](1/67):biological_process	[name] compartment pattern specification	[def] "The regionalization process in which embryonic segments are divided into compartments that will result in differences in cell differentiation." [http
	GO:0001542[0.0149](1/67):biological_process	[name] ovulation from ovarian follicle	[def] "The process leading to the rupture of the follicle, releasing the centrally located oocyte into the oviduct. An example of this is found in Mus musculus." [GOC
	GO:0007179[0.0149](1/67):biological_process	[name] transforming growth factor beta receptor signaling pathway	[def] "The series of molecular signals generated as a consequence of a transforming growth factor beta receptor binding to one of its physiological ligands." [GOC
	GO:0032496[0.0149](1/67):biological_process	[name] response to lipopolysaccharide	[def] "Any process that results in a change in state or activity of an organism (in terms of movement, secretion, enzyme production, gene expression, etc.) as a result of a lipopolysaccharide stimulus_ lipopolysaccharide is a major component of the cell wall of gram-negative bacteria." [GOC
	GO:0042326[0.0149](1/67):biological_process	[name] negative regulation of phosphorylation	[def] "Any process that stops, prevents or decreases the rate of addition of phosphate groups to a molecule." [GOC
	GO:0051270[0.0149](1/67):biological_process	[name] regulation of cellular component movement	[def] "Any process that modulates the frequency, rate or extent of the movement of a cellular component." [GOC
	GO:0060021[0.0149](1/67):biological_process	[name] palate development	[def] "The biological process whose specific outcome is the progression of the palate from an initial condition to its mature state. This process begins with the formation of the structure and ends with the mature structure. The palate is the partition that separates the nasal and oral cavities." [GOC
	GO:0000226[0.0149](1/67):biological_process	[name] microtubule cytoskeleton organization	[def] "A process that is carried out at the cellular level which results in the assembly, arrangement of constituent parts, or disassembly of cytoskeletal structures comprising microtubules and their associated proteins." [GOC
	GO:0032092[0.0149](1/67):biological_process	[name] positive regulation of protein binding	[def] "Any process that activates or increases the frequency, rate or extent of protein binding." [GOC
	GO:2000811[0.0149](1/67):biological_process	[name] negative regulation of anoikis	[def] "Any process that stops, prevents or reduces the frequency, rate or extent of anoikis." [GOC
	GO:2000820[0.0149](1/67):biological_process	[name] negative regulation of transcription from RNA polymerase II promoter involved in smooth muscle cell differentiation	[def] "Any negative regulation of transcription from RNA polymerase II promoter that is involved in smooth muscle cell differentiation." [GOC
	GO:0065001[0.0149](1/67):biological_process	[name] specification of axis polarity	[def] "The pattern specification process in which the polarity of a body or organ axis is established and maintained." [GOC
	GO:0003190[0.0149](1/67):biological_process	[name] atrioventricular valve formation	[def] "The developmental process pertaining to the initial formation of the atrioventricular valve from unspecified parts. This process begins with the specific processes that contribute to the appearance of the discrete structure and ends when the structural rudiment is recognizable." [GOC
	GO:0032835[0.0149](1/67):biological_process	[name] glomerulus development	[def] "The progression of the glomerulus over time from its initial formation until its mature state. The glomerulus is a capillary tuft which forms a close network with the visceral epithelium (podocytes) and the mesangium to form the filtration barrier and is surrounded by Bowman's capsule in nephrons of the vertebrate kidney. The glomerulus is part of the nephron and is restricted to one body segment." [GOC
	GO:0050885[0.0149](1/67):biological_process	[name] neuromuscular process controlling balance	[def] "Any process that an organism uses to control its balance, the orientation of the organism (or the head of the organism) in relation to the source of gravity. In humans and animals, balance is perceived through visual cues, the labyrinth system of the inner ears and information from skin pressure receptors and muscle and joint receptors." [GOC
	GO:0030216[0.0149](1/67):biological_process	[name] keratinocyte differentiation	[def] "The process in which a relatively unspecialized cell acquires specialized features of a keratinocyte." [GOC
	GO:0007341[0.0149](1/67):biological_process	[name] penetration of zona pellucida	[def] "The infiltration by sperm of the zona pellucida to reach the oocyte. The process involves digestive enzymes from a modified lysosome called the acrosome, situated at the head of the sperm." [GOC
	GO:0018279[0.0149](1/67):biological_process	[name] protein N-linked glycosylation via asparagine	[def] "The glycosylation of protein via the N4 atom of peptidyl-asparagine forming N4-glycosyl-L-asparagine_ the most common form is N-acetylglucosaminyl asparagine_ N-acetylgalactosaminyl asparagine and N4 glucosyl asparagine also occur. This modification typically occurs in extracellular peptides with an N-X-(ST) motif. Partial modification has been observed to occur with cysteine, rather than serine or threonine, in the third position_ secondary structure features are important, and proline in the second or fourth positions inhibits modification." [GOC
	GO:0055117[0.0149](1/67):biological_process	[name] regulation of cardiac muscle contraction	[def] "Any process that modulates the frequency, rate or extent of cardiac muscle contraction." [GOC
	GO:0060298[0.0149](1/67):biological_process	[name] positive regulation of sarcomere organization	[def] "Any process that increases the rate, frequency or extent myofibril assembly by organization of muscle actomyosin into sarcomeres. The sarcomere is the repeating unit of a myofibril in a muscle cell, composed of an array of overlapping thick and thin filaments between two adjacent Z discs." [GOC
	GO:0050767[0.0149](1/67):biological_process	[name] regulation of neurogenesis	[def] "Any process that modulates the frequency, rate or extent of neurogenesis, the origin and formation of neurons." [GOC
	GO:0021557[0.0149](1/67):biological_process	[name] oculomotor nerve development	[def] "The process whose specific outcome is the progression of the oculomotor nerve over time, from its formation to the mature structure. This motor nerve innervates all extraocular muscles except the superior oblique and the lateral rectus muscles. The superior division supplies the levator palpebrae superioris and superior rectus muscles. The inferior division supplies the medial rectus, inferior rectus and inferior oblique muscles. This nerve also innervates the striated muscles of the eyelid. Pupillary constriction and lens movement are mediated by this nerve for near vision. In the orbit the inferior division sends branches that enter the ciliary ganglion where they form functional contacts (synapses) with the ganglion cells. The ganglion cells send nerve fibers into the back of the eye where they travel to ultimately innervate the ciliary muscle and the constrictor pupillae muscle." [GO_REF
	GO:0070368[0.0149](1/67):biological_process	[name] positive regulation of hepatocyte differentiation	[def] "Any process that activates or increases the rate or extent of hepatocyte differentiation." [GOC
	GO:0003241[0.0149](1/67):biological_process	[name] growth involved in heart morphogenesis	[def] "Developmental growth that contributes to the shaping of the heart." [GOC
[TCR]
	GO:0007165[0.1182](78/660):biological_process	[name] signal transduction	[def] "The cellular process in which a signal is conveyed to trigger a change in the activity or state of a cell. Signal transduction begins with reception of a signal (e.g. a ligand binding to a receptor or receptor activation by a stimulus such as light), or for signal transduction in the absence of ligand, signal-withdrawal or the activity of a constitutively active receptor. Signal transduction ends with regulation of a downstream cellular process, e.g. regulation of transcription or regulation of a metabolic process. Signal transduction covers signaling from receptors located on the surface of the cell and signaling via molecules located within the cell. For signaling between cells, signal transduction is restricted to events at and within the receiving cell." [GOC
	GO:0016310[0.0955](63/660):biological_process	[name] phosphorylation	[def] "The process of introducing a phosphate group into a molecule, usually with the formation of a phosphoric ester, a phosphoric anhydride or a phosphoric amide." [ISBN
	GO:0006468[0.0833](55/660):biological_process	[name] protein phosphorylation	[def] "The process of introducing a phosphate group on to a protein." [GOC
	GO:0016311[0.0773](51/660):biological_process	[name] dephosphorylation	[def] "The process of removing one or more phosphoric (ester or anhydride) residues from a molecule." [ISBN
	GO:0007155[0.0727](48/660):biological_process	[name] cell adhesion	[def] "The attachment of a cell, either to another cell or to an underlying substrate such as the extracellular matrix, via cell adhesion molecules." [GOC
	GO:0006470[0.0606](40/660):biological_process	[name] protein dephosphorylation	[def] "The process of removing one or more phosphoric residues from a protein." [GOC
	GO:0035335[0.0591](39/660):biological_process	[name] peptidyl-tyrosine dephosphorylation	[def] "The removal of phosphoric residues from peptidyl-O-phospho-tyrosine to form peptidyl-tyrosine." [GOC
	GO:0007596[0.0530](35/660):biological_process	[name] blood coagulation	[def] "The sequential process in which the multiple coagulation factors of the blood interact, ultimately resulting in the formation of an insoluble fibrin clot_ it may be divided into three stages
	GO:0007275[0.0455](30/660):biological_process	[name] multicellular organismal development	[def] "The biological process whose specific outcome is the progression of a multicellular organism over time from an initial condition (e.g. a zygote or a young adult) to a later condition (e.g. a multicellular animal or an aged adult)." [GOC
	GO:0044281[0.0439](29/660):biological_process	[name] small molecule metabolic process	[def] "The chemical reactions and pathways involving small molecules, any monomeric molecule of small relative molecular mass." [GOC
	GO:0035556[0.0424](28/660):biological_process	[name] intracellular signal transduction	[def] "The process in which a signal is passed on to downstream components within the cell, which become activated themselves to further propagate the signal and finally trigger a change in the function or state of the cell." [GOC
	GO:0007264[0.0424](28/660):biological_process	[name] small GTPase mediated signal transduction	[def] "Any series of molecular signals in which a small monomeric GTPase relays one or more of the signals." [GOC
	GO:0051056[0.0424](28/660):biological_process	[name] regulation of small GTPase mediated signal transduction	[def] "Any process that modulates the frequency, rate or extent of small GTPase mediated signal transduction." [GOC
	GO:0007399[0.0409](27/660):biological_process	[name] nervous system development	[def] "The process whose specific outcome is the progression of nervous tissue over time, from its formation to its mature state." [GOC
	GO:0006915[0.0394](26/660):biological_process	[name] apoptotic process	[def] "A programmed cell death process which begins when a cell receives an internal (e.g. DNA damage) or external signal (e.g. an extracellular death ligand), and proceeds through a series of biochemical events (signaling pathways) which typically lead to rounding-up of the cell, retraction of pseudopodes, reduction of cellular volume (pyknosis), chromatin condensation, nuclear fragmentation (karyorrhexis), plasma membrane blebbing and fragmentation of the cell into apoptotic bodies. The process ends when the cell has died. The process is divided into a signaling pathway phase and into an execution phase, which is triggered by the former." [GOC
	GO:0008380[0.0364](24/660):biological_process	[name] RNA splicing	[def] "The process of removing sections of the primary RNA transcript to remove sequences not present in the mature form of the RNA and joining the remaining sections to form the mature form of the RNA." [GOC
	GO:0045087[0.0364](24/660):biological_process	[name] innate immune response	[def] "Innate immune responses are defense responses mediated by germline encoded components that directly recognize components of potential pathogens." [GO_REF
	GO:0007411[0.0348](23/660):biological_process	[name] axon guidance	[def] "The chemotaxis process that directs the migration of an axon growth cone to a specific target site in response to a combination of attractive and repulsive cues." [ISBN
	GO:0006810[0.0333](22/660):biological_process	[name] transport	[def] "The directed movement of substances (such as macromolecules, small molecules, ions) into, out of or within a cell, or between cells, or within a multicellular organism by means of some agent such as a transporter or pore." [GOC
	GO:0006397[0.0333](22/660):biological_process	[name] mRNA processing	[def] "Any process involved in the conversion of a primary mRNA transcript into one or more mature mRNA(s) prior to translation into polypeptide." [GOC
	GO:0008152[0.0303](20/660):biological_process	[name] metabolic process	[def] "The chemical reactions and pathways, including anabolism and catabolism, by which living organisms transform chemical substances. Metabolic processes typically transform small molecules, but also include macromolecular processes such as DNA repair and replication, and protein synthesis and degradation." [GOC
	GO:0030168[0.0303](20/660):biological_process	[name] platelet activation	[def] "A series of progressive, overlapping events triggered by exposure of the platelets to subendothelial tissue. These events include shape change, adhesiveness, aggregation, and release reactions. When carried through to completion, these events lead to the formation of a stable hemostatic plug." [http
	GO:0007018[0.0288](19/660):biological_process	[name] microtubule-based movement	[def] "A microtubule-based process that is mediated by motor proteins and results in the movement of organelles, other microtubules, or other particles along microtubules." [GOC
	GO:0006954[0.0288](19/660):biological_process	[name] inflammatory response	[def] "The immediate defensive reaction (by vertebrate tissue) to infection or injury caused by chemical or physical agents. The process is characterized by local vasodilation, extravasation of plasma into intercellular spaces and accumulation of white blood cells and macrophages." [GO_REF
	GO:0006955[0.0288](19/660):biological_process	[name] immune response	[def] "Any immune system process that functions in the calibrated response of an organism to a potential internal or invasive threat." [GO_REF
	GO:0007156[0.0273](18/660):biological_process	[name] homophilic cell adhesion	[def] "The attachment of an adhesion molecule in one cell to an identical molecule in an adjacent cell." [ISBN
	GO:0006457[0.0273](18/660):biological_process	[name] protein folding	[def] "The process of assisting in the covalent and noncovalent assembly of single chain polypeptides or multisubunit complexes into the correct tertiary structure." [GOC
	GO:0046777[0.0258](17/660):biological_process	[name] protein autophosphorylation	[def] "The phosphorylation by a protein of one or more of its own amino acid residues, or residues on an identical protein." [ISBN
	GO:0007169[0.0258](17/660):biological_process	[name] transmembrane receptor protein tyrosine kinase signaling pathway	[def] "The series of molecular signals generated as a consequence of a transmembrane receptor tyrosine kinase binding to its physiological ligand." [GOC
	GO:0006812[0.0258](17/660):biological_process	[name] cation transport	[def] "The directed movement of cations, atoms or small molecules with a net positive charge, into, out of or within a cell, or between cells, by means of some agent such as a transporter or pore." [GOC
	GO:0030154[0.0258](17/660):biological_process	[name] cell differentiation	[def] "The process in which relatively unspecialized cells, e.g. embryonic or regenerative cells, acquire specialized structural and/or functional features that characterize the cells, tissues, or organs of the mature organism or some other relatively stable phase of the organism's life history. Differentiation includes the processes involved in commitment of a cell to a specific fate and its subsequent development to the mature state." [ISBN
	GO:0006644[0.0258](17/660):biological_process	[name] phospholipid metabolic process	[def] "The chemical reactions and pathways involving phospholipids, any lipid containing phosphoric acid as a mono- or diester." [ISBN
	GO:0008360[0.0242](16/660):biological_process	[name] regulation of cell shape	[def] "Any process that modulates the surface configuration of a cell." [GOC
	GO:0048011[0.0242](16/660):biological_process	[name] nerve growth factor receptor signaling pathway	[def] "The series of molecular signals generated as a consequence of the nerve growth factor receptor binding to one of its physiological ligands." [GOC
	GO:0006811[0.0227](15/660):biological_process	[name] ion transport	[def] "The directed movement of charged atoms or small charged molecules into, out of or within a cell, or between cells, by means of some agent such as a transporter or pore." [GOC
	GO:0000398[0.0227](15/660):biological_process	[name] nuclear mRNA splicing, via spliceosome	[def] "The joining together of exons from one or more primary transcripts of nuclear messenger RNA (mRNA) and the excision of intron sequences, via a spliceosomal mechanism, so that mRNA consisting only of the joined exons is produced." [GOC
	GO:0006661[0.0212](14/660):biological_process	[name] phosphatidylinositol biosynthetic process	[def] "The chemical reactions and pathways resulting in the formation of phosphatidylinositol, any glycophospholipid in which the sn-glycerol 3-phosphate residue is esterified to the 1-hydroxyl group of 1D-myo-inositol." [CHEBI
	GO:0030036[0.0212](14/660):biological_process	[name] actin cytoskeleton organization	[def] "A process that is carried out at the cellular level which results in the assembly, arrangement of constituent parts, or disassembly of cytoskeletal structures comprising actin filaments and their associated proteins." [GOC
	GO:0007010[0.0212](14/660):biological_process	[name] cytoskeleton organization	[def] "A process that is carried out at the cellular level which results in the assembly, arrangement of constituent parts, or disassembly of cytoskeletal structures." [GOC
	GO:0007166[0.0197](13/660):biological_process	[name] cell surface receptor linked signaling pathway	[def] "A series of molecular signals initiated by activation of a receptor on the surface of a cell. The pathway begins with binding of an extracellular ligand to a cell surface receptor, or for receptors that signal in the absence of a ligand, by ligand-withdrawal or the activity of a constitutively active receptor. The pathway ends with regulation of a downstream cellular process, e.g. transcription." [GOC
	GO:0010467[0.0197](13/660):biological_process	[name] gene expression	[def] "The process in which a gene's sequence is converted into a mature gene product or products (proteins or RNA). This includes the production of an RNA transcript as well as any processing to produce a mature RNA product or an mRNA (for protein-coding genes) and the translation of that mRNA into protein. Some protein processing events may be included when they are required to form an active form of a product from an inactive precursor form." [GOC
	GO:0006184[0.0197](13/660):biological_process	[name] GTP catabolic process	[def] "The chemical reactions and pathways resulting in the breakdown of GTP, guanosine triphosphate." [ISBN
	GO:0005975[0.0197](13/660):biological_process	[name] carbohydrate metabolic process	[def] "The chemical reactions and pathways involving carbohydrates, any of a group of organic compounds based of the general formula Cx(H2O)y. Includes the formation of carbohydrate derivatives by the addition of a carbohydrate residue to another molecule." [GOC
	GO:0044267[0.0197](13/660):biological_process	[name] cellular protein metabolic process	[def] "The chemical reactions and pathways involving a specific protein, rather than of proteins in general, occurring at the level of an individual cell. Includes protein modification." [GOC
	GO:0007268[0.0197](13/660):biological_process	[name] synaptic transmission	[def] "The process of communication from a neuron to a target (neuron, muscle, or secretory cell) across a synapse." [GOC
	GO:0051084[0.0182](12/660):biological_process	[name] 'de novo' posttranslational protein folding	[def] "The process of assisting in the correct noncovalent folding of newly formed polypeptides or folding intermediates of polypeptides that have exited the ribosome and/or have been stabilized and transferred by other chaperone proteins. This process could involve several cycles of ATP hydrolysis." [GOC
	GO:0055085[0.0182](12/660):biological_process	[name] transmembrane transport	[def] "The process in which a solute is transported from one side of a membrane to the other." [GOC
	GO:0007283[0.0182](12/660):biological_process	[name] spermatogenesis	[def] "The process of formation of spermatozoa, including spermatocytogenesis and spermiogenesis." [GOC
	GO:0043065[0.0167](11/660):biological_process	[name] positive regulation of apoptotic process	[def] "Any process that activates or increases the frequency, rate or extent of cell death by apoptotic process." [GOC
	GO:0035023[0.0167](11/660):biological_process	[name] regulation of Rho protein signal transduction	[def] "Any process that modulates the frequency, rate or extent of Rho protein signal transduction." [GOC
	GO:0050900[0.0167](11/660):biological_process	[name] leukocyte migration	[def] "The movement of a leukocyte within or between different tissues and organs of the body." [GOC
	GO:0042981[0.0167](11/660):biological_process	[name] regulation of apoptotic process	[def] "Any process that modulates the occurrence or rate of cell death by apoptotic process." [GOC
	GO:0019048[0.0167](11/660):biological_process	[name] virus-host interaction	[def] "Interactions, directly with the host cell macromolecular machinery, to allow virus replication." [ISBN
	GO:0007017[0.0167](11/660):biological_process	[name] microtubule-based process	[def] "Any cellular process that depends upon or alters the microtubule cytoskeleton, that part of the cytoskeleton comprising microtubules and their associated proteins." [GOC
	GO:0007205[0.0152](10/660):biological_process	[name] activation of protein kinase C activity by G-protein coupled receptor protein signaling pathway	[def] "The initiation of the activity of the inactive enzyme protein kinase C as the result of a series of molecular signals generated as a consequence of a G-protein coupled receptor binding to its physiological ligand." [GOC
	GO:0007267[0.0152](10/660):biological_process	[name] cell-cell signaling	[def] "Any process that mediates the transfer of information from one cell to another." [GOC
	GO:0051258[0.0152](10/660):biological_process	[name] protein polymerization	[def] "The process of creating protein polymers, compounds composed of a large number of component monomers_ polymeric proteins may be made up of different or identical monomers. Polymerization occurs by the addition of extra monomers to an existing poly- or oligomeric protein." [GOC
	GO:0007243[0.0152](10/660):biological_process	[name] intracellular protein kinase cascade	[def] "A series of reactions that occur within the cell, mediated by protein kinases, which occurs as a result of a single trigger reaction or compound." [GOC
	GO:0007049[0.0152](10/660):biological_process	[name] cell cycle	[def] "The progression of biochemical and morphological phases and events that occur in a cell during successive cell replication or nuclear replication events. Canonically, the cell cycle comprises the replication and segregation of genetic material followed by the division of the cell, but in endocycles or syncytial cells nuclear replication or nuclear division may not be followed by cell division." [GOC
	GO:0046847[0.0136](9/660):biological_process	[name] filopodium assembly	[def] "The assembly of a filopodium, a thin, stiff protrusion extended by the leading edge of a motile cell such as a crawling fibroblast or amoeba, or an axonal growth cone." [GOC
	GO:0043547[0.0136](9/660):biological_process	[name] positive regulation of GTPase activity	[def] "Any process that activates or increases the activity of a GTPase." [GOC
	GO:0002224[0.0136](9/660):biological_process	[name] toll-like receptor signaling pathway	[def] "Any series of molecular signals generated as a consequence of binding to a toll-like receptor. Toll-like receptors directly bind pattern motifs from a variety of microbial sources to initiate innate immune response." [GO_REF
	GO:0006508[0.0136](9/660):biological_process	[name] proteolysis	[def] "The hydrolysis of proteins into smaller polypeptides and/or amino acids by cleavage of their peptide bonds." [GOC
	GO:0007420[0.0136](9/660):biological_process	[name] brain development	[def] "The process whose specific outcome is the progression of the brain over time, from its formation to the mature structure. Brain development begins with patterning events in the neural tube and ends with the mature structure that is the center of thought and emotion. The brain is responsible for the coordination and control of bodily activities and the interpretation of information from the senses (sight, hearing, smell, etc.)." [GOC
	GO:0016337[0.0121](8/660):biological_process	[name] cell-cell adhesion	[def] "The attachment of one cell to another cell via adhesion molecules." [GOC
	GO:0000187[0.0121](8/660):biological_process	[name] activation of MAPK activity	[def] "The initiation of the activity of the inactive enzyme MAP kinase by phosphorylation by a MAPKK." [PMID
	GO:0007605[0.0121](8/660):biological_process	[name] sensory perception of sound	[def] "The series of events required for an organism to receive an auditory stimulus, convert it to a molecular signal, and recognize and characterize the signal. Sonic stimuli are detected in the form of vibrations and are processed to form a sound." [GOC
	GO:0008285[0.0121](8/660):biological_process	[name] negative regulation of cell proliferation	[def] "Any process that stops, prevents or reduces the rate or extent of cell proliferation." [GOC
	GO:0034142[0.0121](8/660):biological_process	[name] toll-like receptor 4 signaling pathway	[def] "Any series of molecular signals generated as a consequence of binding to toll-like receptor 4." [GOC
	GO:0001525[0.0121](8/660):biological_process	[name] angiogenesis	[def] "Blood vessel formation when new vessels emerge from the proliferation of pre-existing blood vessels." [ISBN
	GO:0046856[0.0121](8/660):biological_process	[name] phosphatidylinositol dephosphorylation	[def] "The process of removing one or more phosphate groups from a phosphatidylinositol." [ISBN
	GO:0046854[0.0121](8/660):biological_process	[name] phosphatidylinositol phosphorylation	[def] "The process of introducing one or more phosphate groups into a phosphatidylinositol, any glycerophosphoinositol having one phosphatidyl group esterified to one of the hydroxy groups of inositol." [ISBN
	GO:0015914[0.0121](8/660):biological_process	[name] phospholipid transport	[def] "The directed movement of phospholipids into, out of or within a cell, or between cells, by means of some agent such as a transporter or pore. Phospholipids are any lipids containing phosphoric acid as a mono- or diester." [GOC
	GO:0034220[0.0121](8/660):biological_process	[name] ion transmembrane transport	[def] "A process in which an ion is transported from one side of a membrane to the other by means of some agent such as a transporter or pore." [GOC
	GO:0002755[0.0121](8/660):biological_process	[name] MyD88-dependent toll-like receptor signaling pathway	[def] "Any series of molecular signals generated as a consequence of binding to a toll-like receptor where the MyD88 adaptor molecule mediates transduction of the signal. Toll-like receptors directly bind pattern motifs from a variety of microbial sources to initiate innate immune response." [GOC
	GO:0008219[0.0121](8/660):biological_process	[name] cell death	[def] "Any biological process that results in permanent cessation of all vital functions of a cell. A cell should be considered dead when any one of the following molecular or morphological criteria is met
	GO:0008063[0.0121](8/660):biological_process	[name] Toll signaling pathway	[def] "The series of molecular signals initiated by binding of an extracellular ligand to the Toll receptor on the surface of the target cell." [GOC
	GO:0008283[0.0121](8/660):biological_process	[name] cell proliferation	[def] "The multiplication or reproduction of cells, resulting in the expansion of a cell population." [GOC
	GO:0007160[0.0121](8/660):biological_process	[name] cell-matrix adhesion	[def] "The binding of a cell to the extracellular matrix via adhesion molecules." [GOC
	GO:0010033[0.0121](8/660):biological_process	[name] response to organic substance	[def] "Any process that results in a change in state or activity of a cell or an organism (in terms of movement, secretion, enzyme production, gene expression, etc.) as a result of an organic substance stimulus." [GOC
	GO:0051260[0.0106](7/660):biological_process	[name] protein homooligomerization	[def] "The process of creating protein oligomers, compounds composed of a small number, usually between three and ten, of identical component monomers. Oligomers may be formed by the polymerization of a number of monomers or the depolymerization of a large protein polymer." [GOC
	GO:0007154[0.0106](7/660):biological_process	[name] cell communication	[def] "Any process that mediates interactions between a cell and its surroundings. Encompasses interactions such as signaling or attachment between one cell and another cell, between a cell and an extracellular matrix, or between a cell and any other aspect of its environment." [GOC
	GO:0051092[0.0106](7/660):biological_process	[name] positive regulation of NF-kappaB transcription factor activity	[def] "Any process that activates or increases the frequency, rate or extent of activity of the transcription factor NF-kappaB." [GOC
	GO:0007179[0.0106](7/660):biological_process	[name] transforming growth factor beta receptor signaling pathway	[def] "The series of molecular signals generated as a consequence of a transforming growth factor beta receptor binding to one of its physiological ligands." [GOC
	GO:0050776[0.0106](7/660):biological_process	[name] regulation of immune response	[def] "Any process that modulates the frequency, rate or extent of the immune response, the immunological reaction of an organism to an immunogenic stimulus." [GOC
	GO:0045216[0.0106](7/660):biological_process	[name] cell-cell junction organization	[def] "A process that is carried out at the cellular level which results in the assembly, arrangement of constituent parts, or disassembly of a cell-cell junction. A cell-cell junction is a specialized region of connection between two cells." [GOC
	GO:0006897[0.0106](7/660):biological_process	[name] endocytosis	[def] "A vesicle-mediated transport process in which cells take up external materials or membrane constituents by the invagination of a small region of the plasma membrane to form a new membrane-bounded vesicle." [GOC
	GO:0006917[0.0106](7/660):biological_process	[name] induction of apoptosis	[def] "A process that directly activates any of the steps required for cell death by apoptosis." [GOC
	GO:0007409[0.0106](7/660):biological_process	[name] axonogenesis	[def] "Generation of a long process of a neuron, that carries efferent (outgoing) action potentials from the cell body towards target cells." [GOC
	GO:0045332[0.0106](7/660):biological_process	[name] phospholipid translocation	[def] "The movement of a phospholipid molecule from one leaflet of a membrane bilayer to the opposite leaflet." [ISBN
	GO:0045944[0.0106](7/660):biological_process	[name] positive regulation of transcription from RNA polymerase II promoter	[def] "Any process that activates or increases the frequency, rate or extent of transcription from an RNA polymerase II promoter." [GOC
	GO:0071526[0.0106](7/660):biological_process	[name] semaphorin-plexin signaling pathway	[def] "A series of molecular signals generated as a consequence of a semaphorin receptor (composed of a plexin and a neurophilin) binding to a semaphorin ligand." [GOC
	GO:0000902[0.0106](7/660):biological_process	[name] cell morphogenesis	[def] "The developmental process in which the size or shape of a cell is generated and organized." [GOC
	GO:0034130[0.0106](7/660):biological_process	[name] toll-like receptor 1 signaling pathway	[def] "Any series of molecular signals generated as a consequence of binding to toll-like receptor 1." [GOC
	GO:0007416[0.0106](7/660):biological_process	[name] synapse assembly	[def] "The aggregation, arrangement and bonding together of a set of components to form a synapse." [GOC
	GO:0030182[0.0106](7/660):biological_process	[name] neuron differentiation	[def] "The process in which a relatively unspecialized cell acquires specialized features of a neuron." [GOC
	GO:0006355[0.0106](7/660):biological_process	[name] regulation of transcription, DNA-dependent	[def] "Any process that modulates the frequency, rate or extent of cellular DNA-dependent transcription." [GOC
	GO:0034138[0.0106](7/660):biological_process	[name] toll-like receptor 3 signaling pathway	[def] "Any series of molecular signals generated as a consequence of binding to toll-like receptor 3." [GOC
	GO:0050896[0.0106](7/660):biological_process	[name] response to stimulus	[def] "Any process that results in a change in state or activity of a cell or an organism (in terms of movement, secretion, enzyme production, gene expression, etc.) as a result of a stimulus. The process begins with detection of the stimulus and ends with a change in state or activity or the cell or organism." [GOC
	GO:0043066[0.0106](7/660):biological_process	[name] negative regulation of apoptotic process	[def] "Any process that stops, prevents, or reduces the frequency, rate or extent of cell death by apoptotic process." [GOC
	GO:0007254[0.0106](7/660):biological_process	[name] JNK cascade	[def] "A cascade of protein kinase activities, culminating in the phosphorylation and activation of a member of the JUN kinase subfamily of stress-activated protein kinases, which in turn are a subfamily of mitogen-activated protein (MAP) kinases that is activated primarily by cytokines and exposure to environmental stress." [GOC
	GO:0055114[0.0106](7/660):biological_process	[name] oxidation-reduction process	[def] "A metabolic process that results in the removal or addition of one or more electrons to or from a substance, with or without the concomitant removal or addition of a proton or protons." [GOC
	GO:0034134[0.0106](7/660):biological_process	[name] toll-like receptor 2 signaling pathway	[def] "Any series of molecular signals generated as a consequence of binding to toll-like receptor 2." [GOC
	GO:0007601[0.0106](7/660):biological_process	[name] visual perception	[def] "The series of events required for an organism to receive a visual stimulus, convert it to a molecular signal, and recognize and characterize the signal. Visual stimuli are detected in the form of photons and are processed to form an image." [GOC
	GO:0035666[0.0106](7/660):biological_process	[name] TRIF-dependent toll-like receptor signaling pathway	[def] "Any series of molecular signals generated as a consequence of binding to a toll-like receptor where the TRIF adaptor mediates transduction of the signal. Toll-like receptors directly bind pattern motifs from a variety of microbial sources to initiate innate immune response." [GOC
	GO:0006006[0.0091](6/660):biological_process	[name] glucose metabolic process	[def] "The chemical reactions and pathways involving glucose, the aldohexose gluco-hexose. D-glucose is dextrorotatory and is sometimes known as dextrose_ it is an important source of energy for living organisms and is found free as well as combined in homo- and hetero-oligosaccharides and polysaccharides." [ISBN
	GO:0042742[0.0091](6/660):biological_process	[name] defense response to bacterium	[def] "Reactions triggered in response to the presence of a bacterium that act to protect the cell or organism." [GOC
	GO:0006412[0.0091](6/660):biological_process	[name] translation	[def] "The cellular metabolic process in which a protein is formed, using the sequence of a mature mRNA molecule to specify the sequence of amino acids in a polypeptide chain. Translation is mediated by the ribosome, and begins with the formation of a ternary complex between aminoacylated initiator methionine tRNA, GTP, and initiation factor 2, which subsequently associates with the small subunit of the ribosome and an mRNA. Translation ends with the release of a polypeptide chain from the ribosome." [GOC
	GO:0045669[0.0091](6/660):biological_process	[name] positive regulation of osteoblast differentiation	[def] "Any process that activates or increases the frequency, rate or extent of osteoblast differentiation." [GOC
	GO:0030509[0.0091](6/660):biological_process	[name] BMP signaling pathway	[def] "A series of molecular signals generated as a consequence of any member of the BMP (bone morphogenetic protein) family binding to a cell surface receptor." [ISBN
	GO:0007229[0.0091](6/660):biological_process	[name] integrin-mediated signaling pathway	[def] "Any series of molecular signals generated as a consequence of an integrin binding to one of its physiological ligands." [GOC
	GO:0006936[0.0091](6/660):biological_process	[name] muscle contraction	[def] "A process in which force is generated within muscle tissue, resulting in a change in muscle geometry. Force generation involves a chemo-mechanical energy conversion step that is carried out by the actin/myosin complex activity, which generates force through ATP hydrolysis." [GOC
	GO:0007067[0.0091](6/660):biological_process	[name] mitosis	[def] "A cell cycle process comprising the steps by which the nucleus of a eukaryotic cell divides_ the process involves condensation of chromosomal DNA into a highly compacted form. Canonically, mitosis produces two daughter nuclei whose chromosome complement is identical to that of the mother cell." [GOC
	GO:0006096[0.0091](6/660):biological_process	[name] glycolysis	[def] "The chemical reactions and pathways resulting in the breakdown of a monosaccharide (generally glucose) into pyruvate, with the concomitant production of a small amount of ATP. Glycolysis begins with phosphorylation of a monosaccharide (generally glucose) on the sixth carbon by a hexokinase, and ends with the production of pyruvate. Pyruvate may be converted to ethanol, lactate, or other small molecules, or fed into the TCA cycle." [GOC
	GO:0023014[0.0091](6/660):biological_process	[name] signal transduction via phosphorylation event	[def] "The process in which a signal is conveyed via the transfer of one or more phosphate groups." [GOC
	GO:0007178[0.0091](6/660):biological_process	[name] transmembrane receptor protein serine/threonine kinase signaling pathway	[def] "The series of molecular signals generated as a consequence of a transmembrane receptor serine/threonine kinase binding to its physiological ligand." [GOC
	GO:0006754[0.0091](6/660):biological_process	[name] ATP biosynthetic process	[def] "The chemical reactions and pathways resulting in the formation of ATP, adenosine 5'-triphosphate, a universally important coenzyme and enzyme regulator." [GOC
	GO:0001701[0.0091](6/660):biological_process	[name] in utero embryonic development	[def] "The process whose specific outcome is the progression of the embryo in the uterus over time, from formation of the zygote in the oviduct, to birth. An example of this process is found in Mus musculus." [GOC
	GO:0051301[0.0091](6/660):biological_process	[name] cell division	[def] "The process resulting in the physical partitioning and separation of a cell into daughter cells." [GOC
	GO:0006396[0.0091](6/660):biological_process	[name] RNA processing	[def] "Any process involved in the conversion of one or more primary RNA transcripts into one or more mature RNA molecules." [GOC
	GO:0032496[0.0091](6/660):biological_process	[name] response to lipopolysaccharide	[def] "Any process that results in a change in state or activity of an organism (in terms of movement, secretion, enzyme production, gene expression, etc.) as a result of a lipopolysaccharide stimulus_ lipopolysaccharide is a major component of the cell wall of gram-negative bacteria." [GOC
	GO:0016477[0.0091](6/660):biological_process	[name] cell migration	[def] "The orderly movement of a cell from one site to another, often during the development of a multicellular organism or multicellular structure." [GOC
	GO:0002756[0.0091](6/660):biological_process	[name] MyD88-independent toll-like receptor signaling pathway	[def] "Any series of molecular signals generated as a consequence of binding to a toll-like receptor not relying on the MyD88 adaptor molecule. Toll-like receptors directly bind pattern motifs from a variety of microbial sources to initiate innate immune response." [GOC
	GO:0006950[0.0091](6/660):biological_process	[name] response to stress	[def] "Any process that results in a change in state or activity of a cell or an organism (in terms of movement, secretion, enzyme production, gene expression, etc.) as a result of a disturbance in organismal or cellular homeostasis, usually, but not necessarily, exogenous (e.g. temperature, humidity, ionizing radiation)." [GOC
	GO:0030501[0.0091](6/660):biological_process	[name] positive regulation of bone mineralization	[def] "Any process that activates or increases the frequency, rate or extent of bone mineralization." [GOC
	GO:0042493[0.0091](6/660):biological_process	[name] response to drug	[def] "Any process that results in a change in state or activity of a cell or an organism (in terms of movement, secretion, enzyme production, gene expression, etc.) as a result of a drug stimulus. A drug is a substance used in the diagnosis, treatment or prevention of a disease." [GOC
	GO:0034329[0.0076](5/660):biological_process	[name] cell junction assembly	[def] "A cellular process that results in the aggregation, arrangement and bonding together of a set of components to form a cell junction." [GOC
	GO:0035590[0.0076](5/660):biological_process	[name] purinergic nucleotide receptor signaling pathway	[def] "The series of molecular signals generated as a consequence of a receptor binding to an extracellular purine nucleotide to initiate a change in cell activity." [GOC
	GO:0001666[0.0076](5/660):biological_process	[name] response to hypoxia	[def] "Any process that results in a change in state or activity of a cell or an organism (in terms of movement, secretion, enzyme production, gene expression, etc.) as a result of a stimulus indicating lowered oxygen tension. Hypoxia, defined as a decline in O2 levels below normoxic levels of 20.8 - 20.95%, results in metabolic adaptation at both the cellular and organismal level." [GOC
	GO:0046855[0.0076](5/660):biological_process	[name] inositol phosphate dephosphorylation	[def] "The process of removing a phosphate group from any mono- or polyphosphorylated inositol." [ISBN
	GO:0000086[0.0076](5/660):biological_process	[name] G2/M transition of mitotic cell cycle	[def] "Progression from G2 phase to M phase of the mitotic cell cycle." [GOC
	GO:0051403[0.0076](5/660):biological_process	[name] stress-activated MAPK cascade	[def] "A series of molecular signals in which a stress-activated MAP kinase cascade relays one or more of the signals_ MAP kinase cascades involve at least three protein kinase activities and culminate in the phosphorylation and activation of a MAP kinase." [GOC
	GO:0007186[0.0076](5/660):biological_process	[name] G-protein coupled receptor signaling pathway	[def] "Any series of molecular signals that proceeds with an activated receptor promoting the exchange of GDP for GTP on the alpha-subunit of an associated heterotrimeric G-protein complex. The GTP-bound activated alpha-G-protein then dissociates from the beta- and gamma-subunits to further transmit the signal within the cell. The pathway begins with receptor-ligand interaction, or for basal GPCR signaling the pathway begins with the receptor activating its G protein in the absence of an agonist, and ends with regulation of a downstream cellular process, e.g. transcription." [GOC
	GO:0010524[0.0076](5/660):biological_process	[name] positive regulation of calcium ion transport into cytosol	[def] "Any process that increases the rate of the directed movement of calcium ions into the cytosol of a cell. The cytosol is that part of the cytoplasm that does not contain membranous or particulate subcellular components." [GOC
	GO:0051607[0.0076](5/660):biological_process	[name] defense response to virus	[def] "Reactions triggered in response to the presence of a virus that act to protect the cell or organism." [GOC
	GO:0070830[0.0076](5/660):biological_process	[name] tight junction assembly	[def] "The aggregation, arrangement and bonding together of a set of components to form a tight junction, an occluding cell-cell junction that is composed of a branching network of sealing strands that completely encircles the apical end of each cell in an epithelial sheet." [GOC
	GO:0043088[0.0076](5/660):biological_process	[name] regulation of Cdc42 GTPase activity	[def] "Any process that modulates the activity of the GTPase Cdc42." [GOC
	GO:0006952[0.0076](5/660):biological_process	[name] defense response	[def] "Reactions, triggered in response to the presence of a foreign body or the occurrence of an injury, which result in restriction of damage to the organism attacked or prevention/recovery from the infection caused by the attack." [GOC
	GO:0033198[0.0076](5/660):biological_process	[name] response to ATP	[def] "Any process that results in a change in state or activity of a cell or an organism (in terms of movement, secretion, enzyme production, gene expression, etc.) as a result of an ATP (adenosine 5'-triphosphate) stimulus." [GOC
	GO:0016192[0.0076](5/660):biological_process	[name] vesicle-mediated transport	[def] "A cellular transport process in which transported substances are moved in membrane-bounded vesicles_ transported substances are enclosed in the vesicle lumen or located in the vesicle membrane. The process begins with a step that directs a substance to the forming vesicle, and includes vesicle budding and coating. Vesicles are then targeted to, and fuse with, an acceptor membrane." [GOC
	GO:0043123[0.0076](5/660):biological_process	[name] positive regulation of I-kappaB kinase/NF-kappaB cascade	[def] "Any process that activates or increases the frequency, rate or extent of an I-kappaB kinase/NF-kappaB induced cascade." [GOC
	GO:0006629[0.0076](5/660):biological_process	[name] lipid metabolic process	[def] "The chemical reactions and pathways involving lipids, compounds soluble in an organic solvent but not, or sparingly, in an aqueous solvent. Includes fatty acids_ neutral fats, other fatty-acid esters, and soaps_ long-chain (fatty) alcohols and waxes_ sphingoids and other long-chain bases_ glycolipids, phospholipids and sphingolipids_ and carotenes, polyprenols, sterols, terpenes and other isoprenoids." [GOC
	GO:0042472[0.0076](5/660):biological_process	[name] inner ear morphogenesis	[def] "The process in which the anatomical structures of the inner ear are generated and organized. The inner ear is the structure in vertebrates that contains the organs of balance and hearing. It consists of soft hollow sensory structures (the membranous labyrinth) containing fluid (endolymph) surrounded by fluid (perilymph) and encased in a bony cavity (the bony labyrinth). It consists of two chambers, the sacculus and utriculus, from which arise the cochlea and semicircular canals respectively." [GOC
	GO:0001934[0.0076](5/660):biological_process	[name] positive regulation of protein phosphorylation	[def] "Any process that activates or increases the frequency, rate or extent of addition of phosphate groups to amino acids within a protein." [GOC
	GO:0002576[0.0076](5/660):biological_process	[name] platelet degranulation	[def] "The regulated exocytosis of secretory granules containing preformed mediators such as histamine and serotonin by a platelet." [GOC
	GO:0042127[0.0076](5/660):biological_process	[name] regulation of cell proliferation	[def] "Any process that modulates the frequency, rate or extent of cell proliferation." [GOC
	GO:0045892[0.0076](5/660):biological_process	[name] negative regulation of transcription, DNA-dependent	[def] "Any process that stops, prevents, or reduces the frequency, rate or extent of cellular DNA-dependent transcription." [GOC
	GO:0016525[0.0076](5/660):biological_process	[name] negative regulation of angiogenesis	[def] "Any process that stops, prevents, or reduces the frequency, rate or extent of angiogenesis." [GOC
	GO:0006928[0.0076](5/660):biological_process	[name] cellular component movement	[def] "The directed, self-propelled movement of a cellular component without the involvement of an external agent such as a transporter or a pore." [GOC
	GO:0006898[0.0076](5/660):biological_process	[name] receptor-mediated endocytosis	[def] "An endocytosis process in which cell surface receptors ensure specificity of transport. A specific receptor on the cell surface binds tightly to the extracellular macromolecule (the ligand) that it recognizes_ the plasma-membrane region containing the receptor-ligand complex then undergoes endocytosis, forming a transport vesicle containing the receptor-ligand complex and excluding most other plasma-membrane proteins. Receptor-mediated endocytosis generally occurs via clathrin-coated pits and vesicles." [GOC
	GO:0006968[0.0076](5/660):biological_process	[name] cellular defense response	[def] "A defense response that is mediated by cells." [GOC
	GO:0032755[0.0076](5/660):biological_process	[name] positive regulation of interleukin-6 production	[def] "Any process that activates or increases the frequency, rate, or extent of interleukin-6 production." [GOC
	GO:0070374[0.0076](5/660):biological_process	[name] positive regulation of ERK1 and ERK2 cascade	[def] "Any process that activates or increases the frequency, rate or extent of signal transduction mediated by the ERK1 and ERK2 cascade." [GOC
	GO:0045471[0.0061](4/660):biological_process	[name] response to ethanol	[def] "Any process that results in a change in state or activity of a cell or an organism (in terms of movement, secretion, enzyme production, gene expression, etc.) as a result of an ethanol stimulus." [GOC
	GO:0006366[0.0061](4/660):biological_process	[name] transcription from RNA polymerase II promoter	[def] "The synthesis of RNA from a DNA template by RNA polymerase II, originating at an RNA polymerase II promoter. Includes transcription of messenger RNA (mRNA) and certain small nuclear RNAs (snRNAs)." [GOC
	GO:0043484[0.0061](4/660):biological_process	[name] regulation of RNA splicing	[def] "Any process that modulates the frequency, rate or extent of RNA splicing, the process of removing sections of the primary RNA transcript to remove sequences not present in the mature form of the RNA and joining the remaining sections to form the mature form of the RNA." [GOC
	GO:0016339[0.0061](4/660):biological_process	[name] calcium-dependent cell-cell adhesion	[def] "The attachment of one cell to another cell via adhesion molecules that require the presence of calcium for the interaction." [GOC
	GO:0051592[0.0061](4/660):biological_process	[name] response to calcium ion	[def] "Any process that results in a change in state or activity of a cell or an organism (in terms of movement, secretion, enzyme production, gene expression, etc.) as a result of a calcium ion stimulus." [GOC
	GO:0019228[0.0061](4/660):biological_process	[name] regulation of action potential in neuron	[def] "The process that modulates the membrane potential involved in the propagation of a signal in a neuron." [GOC
	GO:0042102[0.0061](4/660):biological_process	[name] positive regulation of T cell proliferation	[def] "Any process that activates or increases the rate or extent of T cell proliferation." [GOC
	GO:0009790[0.0061](4/660):biological_process	[name] embryo development	[def] "The process whose specific outcome is the progression of an embryo from its formation until the end of its embryonic life stage. The end of the embryonic stage is organism-specific. For example, for mammals, the process would begin with zygote formation and end with birth. For insects, the process would begin at zygote formation and end with larval hatching. For plant zygotic embryos, this would be from zygote formation to the end of seed dormancy. For plant vegetative embryos, this would be from the initial determination of the cell or group of cells to form an embryo until the point when the embryo becomes independent of the parent plant." [GOC
	GO:0008286[0.0061](4/660):biological_process	[name] insulin receptor signaling pathway	[def] "The series of molecular signals generated as a consequence of the insulin receptor binding to insulin." [GOC
	GO:0071222[0.0061](4/660):biological_process	[name] cellular response to lipopolysaccharide	[def] "Any process that results in a change in state or activity of a cell (in terms of movement, secretion, enzyme production, gene expression, etc.) as a result of a lipopolysaccharide stimulus_ lipopolysaccharide is a major component of the cell wall of gram-negative bacteria." [GOC
	GO:0030030[0.0061](4/660):biological_process	[name] cell projection organization	[def] "A process that is carried out at the cellular level which results in the assembly, arrangement of constituent parts, or disassembly of a prolongation or process extending from a cell, e.g. a flagellum or axon." [GOC
	GO:0008217[0.0061](4/660):biological_process	[name] regulation of blood pressure	[def] "Any process that modulates the force with which blood travels through the circulatory system. The process is controlled by a balance of processes that increase pressure and decrease pressure." [GOC
	GO:0043410[0.0061](4/660):biological_process	[name] positive regulation of MAPKKK cascade	[def] "Any process that activates or increases the frequency, rate or extent of signal transduction mediated by the MAPK cascade." [GOC
	GO:0001764[0.0061](4/660):biological_process	[name] neuron migration	[def] "The characteristic movement of an immature neuron from germinal zones to specific positions where they will reside as they mature." [GOC
	GO:0050770[0.0061](4/660):biological_process	[name] regulation of axonogenesis	[def] "Any process that modulates the frequency, rate or extent of axonogenesis, the generation of an axon, the long process of a neuron." [GOC
	GO:0007599[0.0061](4/660):biological_process	[name] hemostasis	[def] "The stopping of bleeding (loss of body fluid) or the arrest of the circulation to an organ or part." [ISBN
	GO:0030155[0.0061](4/660):biological_process	[name] regulation of cell adhesion	[def] "Any process that modulates the frequency, rate or extent of attachment of a cell to another cell or to the extracellular matrix." [GOC
	GO:0045954[0.0061](4/660):biological_process	[name] positive regulation of natural killer cell mediated cytotoxicity	[def] "Any process that activates or increases the frequency, rate or extent of natural killer cell mediated cytotoxicity." [GOC
	GO:0009190[0.0061](4/660):biological_process	[name] cyclic nucleotide biosynthetic process	[def] "The chemical reactions and pathways resulting in the formation of a cyclic nucleotide, a nucleotide in which the phosphate group is in diester linkage to two positions on the sugar residue." [GOC
	GO:0006469[0.0061](4/660):biological_process	[name] negative regulation of protein kinase activity	[def] "Any process that stops, prevents, or reduces the frequency, rate or extent of protein kinase activity." [GOC
	GO:0009887[0.0061](4/660):biological_process	[name] organ morphogenesis	[def] "Morphogenesis of an organ. An organ is defined as a tissue or set of tissues that work together to perform a specific function or functions. Morphogenesis is the process in which anatomical structures are generated and organized. Organs are commonly observed as visibly distinct structures, but may also exist as loosely associated clusters of cells that work together to perform a specific function or functions." [GOC
	GO:0007498[0.0061](4/660):biological_process	[name] mesoderm development	[def] "The process whose specific outcome is the progression of the mesoderm over time, from its formation to the mature structure. The mesoderm is the middle germ layer that develops into muscle, bone, cartilage, blood and connective tissue." [GOC
	GO:0030317[0.0061](4/660):biological_process	[name] sperm motility	[def] "Any process involved in the controlled movement of a sperm cell." [GOC
	GO:0007257[0.0061](4/660):biological_process	[name] activation of JUN kinase activity	[def] "The initiation of the activity of the inactive enzyme JUN kinase by phosphorylation by a JUN kinase kinase (JNKK)." [GOC
	GO:0051259[0.0061](4/660):biological_process	[name] protein oligomerization	[def] "The process of creating protein oligomers, compounds composed of a small number, usually between three and ten, of component monomers_ protein oligomers may be composed of different or identical monomers. Oligomers may be formed by the polymerization of a number of monomers or the depolymerization of a large protein polymer." [GOC
	GO:0006887[0.0061](4/660):biological_process	[name] exocytosis	[def] "A process of secretion by a cell that results in the release of intracellular molecules (e.g. hormones, matrix proteins) contained within a membrane-bounded vesicle by fusion of the vesicle with the plasma membrane of a cell. This is the process in which most molecules are secreted from eukaryotic cells." [GOC
	GO:0000165[0.0061](4/660):biological_process	[name] MAPKKK cascade	[def] "A series of protein phosphorylation events catalyzed by MAP kinases, by which a signal is passed on to downstream components within a cell. The MAPKKK cascade begins with phosphorylation of a MAPKK by a MAPKKK, and ends with phosphorylation of a downstream target by MAPK." [GOC
	GO:0050850[0.0061](4/660):biological_process	[name] positive regulation of calcium-mediated signaling	[def] "Any process that activates or increases the frequency, rate or extent of calcium-mediated signaling." [GOC
	GO:0032868[0.0061](4/660):biological_process	[name] response to insulin stimulus	[def] "Any process that results in a change in state or activity of a cell or an organism (in terms of movement, secretion, enzyme production, gene expression, etc.) as a result of an insulin stimulus. Insulin is a polypeptide hormone produced by the islets of Langerhans of the pancreas in mammals, and by the homologous organs of other organisms." [GOC
	GO:0006813[0.0061](4/660):biological_process	[name] potassium ion transport	[def] "The directed movement of potassium ions (K+) into, out of or within a cell, or between cells, by means of some agent such as a transporter or pore." [GOC
	GO:0032924[0.0061](4/660):biological_process	[name] activin receptor signaling pathway	[def] "A series of molecular signals generated as a consequence of any member of the activin family binding to a cell surface receptor." [GOC
	GO:0043552[0.0061](4/660):biological_process	[name] positive regulation of phosphatidylinositol 3-kinase activity	[def] "Any process that activates or increases the frequency, rate or extent of phosphatidylinositol 3-kinase activity." [GOC
	GO:0030866[0.0061](4/660):biological_process	[name] cortical actin cytoskeleton organization	[def] "A process that is carried out at the cellular level which results in the assembly, arrangement of constituent parts, or disassembly of actin-based cytoskeletal structures in the cell cortex, i.e. just beneath the plasma membrane." [GOC
	GO:0048015[0.0061](4/660):biological_process	[name] phosphatidylinositol-mediated signaling	[def] "A series of molecular signals in which a cell uses a phosphatidylinositol-mediated signaling to convert a signal into a response. Phosphatidylinositols include phosphatidylinositol (PtdIns) and its phosphorylated derivatives." [GOC
	GO:0000278[0.0061](4/660):biological_process	[name] mitotic cell cycle	[def] "Progression through the phases of the mitotic cell cycle, the most common eukaryotic cell cycle, which canonically comprises four successive phases called G1, S, G2, and M and includes replication of the genome and the subsequent segregation of chromosomes into daughter cells. In some variant cell cycles nuclear replication or nuclear division may not be followed by cell division, or G1 and G2 phases may be absent." [GOC
	GO:0048812[0.0061](4/660):biological_process	[name] neuron projection morphogenesis	[def] "The process in which the anatomical structures of a neuron projection are generated and organized. A neuron projection is any process extending from a neural cell, such as axons or dendrites." [GOC
	GO:0006417[0.0061](4/660):biological_process	[name] regulation of translation	[def] "Any process that modulates the frequency, rate or extent of the chemical reactions and pathways resulting in the formation of proteins by the translation of mRNA." [GOC
	GO:0015031[0.0061](4/660):biological_process	[name] protein transport	[def] "The directed movement of proteins into, out of or within a cell, or between cells, by means of some agent such as a transporter or pore." [GOC
	GO:0006979[0.0061](4/660):biological_process	[name] response to oxidative stress	[def] "Any process that results in a change in state or activity of a cell or an organism (in terms of movement, secretion, enzyme production, gene expression, etc.) as a result of oxidative stress, a state often resulting from exposure to high levels of reactive oxygen species, e.g. superoxide anions, hydrogen peroxide (H2O2), and hydroxyl radicals." [GOC
	GO:0032012[0.0061](4/660):biological_process	[name] regulation of ARF protein signal transduction	[def] "Any process that modulates the frequency, rate or extent of ARF protein signal transduction." [GOC
	GO:0050731[0.0061](4/660):biological_process	[name] positive regulation of peptidyl-tyrosine phosphorylation	[def] "Any process that activates or increases the frequency, rate or extent of the phosphorylation of peptidyl-tyrosine." [GOC
	GO:0010862[0.0061](4/660):biological_process	[name] positive regulation of pathway-restricted SMAD protein phosphorylation	[def] "Any process that increases the rate, frequency or extent of pathway-restricted SMAD protein phosphorylation. Pathway-restricted SMAD proteins and common-partner SMAD proteins are involved in the transforming growth factor beta receptor signaling pathways." [GOC
	GO:0015672[0.0061](4/660):biological_process	[name] monovalent inorganic cation transport	[def] "The directed movement of inorganic cations with a valency of one into, out of or within a cell, or between cells, by means of some agent such as a transporter or pore. Inorganic cations are atoms or small molecules with a positive charge which do not contain carbon in covalent linkage." [GOC
	GO:0001501[0.0061](4/660):biological_process	[name] skeletal system development	[def] "The process whose specific outcome is the progression of the skeleton over time, from its formation to the mature structure. The skeleton is the bony framework of the body in vertebrates (endoskeleton) or the hard outer envelope of insects (exoskeleton or dermoskeleton)." [GOC
	GO:0018108[0.0061](4/660):biological_process	[name] peptidyl-tyrosine phosphorylation	[def] "The phosphorylation of peptidyl-tyrosine to form peptidyl-O4'-phospho-L-tyrosine." [RESID
	GO:0045785[0.0061](4/660):biological_process	[name] positive regulation of cell adhesion	[def] "Any process that activates or increases the frequency, rate or extent of cell adhesion." [GOC
	GO:0046330[0.0061](4/660):biological_process	[name] positive regulation of JNK cascade	[def] "Any process that activates or increases the frequency, rate or extent of signal transduction mediated by the JNK cascade." [GOC
	GO:0000188[0.0061](4/660):biological_process	[name] inactivation of MAPK activity	[def] "Any process that terminates the activity of the active enzyme MAP kinase." [PMID
	GO:0007168[0.0061](4/660):biological_process	[name] receptor guanylyl cyclase signaling pathway	[def] "Any series of molecular signals initiated by the binding of an extracellular ligand to a receptor on the surface of the target cell, where the receptor possesses guanylyl cyclase activity." [GOC
	GO:0030308[0.0061](4/660):biological_process	[name] negative regulation of cell growth	[def] "Any process that stops, prevents, or reduces the frequency, rate, extent or direction of cell growth." [GOC
	GO:0006413[0.0061](4/660):biological_process	[name] translational initiation	[def] "The process preceding formation of the peptide bond between the first two amino acids of a protein. This includes the formation of a complex of the ribosome, mRNA, and an initiation complex that contains the first aminoacyl-tRNA." [ISBN
	GO:0030334[0.0061](4/660):biological_process	[name] regulation of cell migration	[def] "Any process that modulates the frequency, rate or extent of cell migration." [GOC
	GO:0030336[0.0061](4/660):biological_process	[name] negative regulation of cell migration	[def] "Any process that stops, prevents, or reduces the frequency, rate or extent of cell migration." [GOC
	GO:0048013[0.0061](4/660):biological_process	[name] ephrin receptor signaling pathway	[def] "The series of molecular signals generated as a consequence of an ephrin receptor binding to an ephrin." [GOC
	GO:0042475[0.0061](4/660):biological_process	[name] odontogenesis of dentin-containing tooth	[def] "The process whose specific outcome is the progression of a dentin-containing tooth over time, from its formation to the mature structure. A dentin-containing tooth is a hard, bony organ borne on the jaw or other bone of a vertebrate, and is composed mainly of dentin, a dense calcified substance, covered by a layer of enamel." [GOC
	GO:0097105[0.0061](4/660):biological_process	[name] presynaptic membrane assembly	[def] "The aggregation, arrangement and bonding together of a set of components to form a presynaptic membrane, a specialized area of membrane of the axon terminal that faces the plasma membrane of the neuron or muscle fiber with which the axon terminal establishes a synaptic junction." [GOC
	GO:0032760[0.0061](4/660):biological_process	[name] positive regulation of tumor necrosis factor production	[def] "Any process that activates or increases the frequency, rate, or extent of tumor necrosis factor production." [GOC
	GO:0043627[0.0045](3/660):biological_process	[name] response to estrogen stimulus	[def] "Any process that results in a change in state or activity of a cell or an organism (in terms of movement, secretion, enzyme production, gene expression, etc.) as a result of stimulus by an estrogen, C18 steroid hormones that can stimulate the development of female sexual characteristics." [GOC
	GO:0007158[0.0045](3/660):biological_process	[name] neuron cell-cell adhesion	[def] "The attachment of a neuron to another cell via adhesion molecules." [GOC
	GO:0045671[0.0045](3/660):biological_process	[name] negative regulation of osteoclast differentiation	[def] "Any process that stops, prevents, or reduces the frequency, rate or extent of osteoclast differentiation." [GOC
	GO:0030101[0.0045](3/660):biological_process	[name] natural killer cell activation	[def] "The change in morphology and behavior of a natural killer cell in response to a cytokine, chemokine, cellular ligand, or soluble factor." [GOC
	GO:0000381[0.0045](3/660):biological_process	[name] regulation of alternative nuclear mRNA splicing, via spliceosome	[def] "Any process that modulates the frequency, rate or extent of alternative splicing of nuclear mRNAs." [GOC
	GO:0008284[0.0045](3/660):biological_process	[name] positive regulation of cell proliferation	[def] "Any process that activates or increases the rate or extent of cell proliferation." [GOC
	GO:0060041[0.0045](3/660):biological_process	[name] retina development in camera-type eye	[def] "The process whose specific outcome is the progression of the retina over time, from its formation to the mature structure. The retina is the innermost layer or coating at the back of the eyeball, which is sensitive to light and in which the optic nerve terminates." [GOC
	GO:0070373[0.0045](3/660):biological_process	[name] negative regulation of ERK1 and ERK2 cascade	[def] "Any process that stops, prevents, or reduces the frequency, rate or extent of signal transduction mediated by the ERK1 and ERK2 cascade." [GOC
	GO:0008150[0.0045](3/660):biological_process	[name] biological_process	[def] "Any process specifically pertinent to the functioning of integrated living units
	GO:0007507[0.0045](3/660):biological_process	[name] heart development	[def] "The process whose specific outcome is the progression of the heart over time, from its formation to the mature structure. The heart is a hollow, muscular organ, which, by contracting rhythmically, keeps up the circulation of the blood." [GOC
	GO:0030324[0.0045](3/660):biological_process	[name] lung development	[def] "The process whose specific outcome is the progression of the lung over time, from its formation to the mature structure. In all air-breathing vertebrates the lungs are developed from the ventral wall of the oesophagus as a pouch which divides into two sacs. In amphibians and many reptiles the lungs retain very nearly this primitive sac-like character, but in the higher forms the connection with the esophagus becomes elongated into the windpipe and the inner walls of the sacs become more and more divided, until, in the mammals, the air spaces become minutely divided into tubes ending in small air cells, in the walls of which the blood circulates in a fine network of capillaries. In mammals the lungs are more or less divided into lobes, and each lung occupies a separate cavity in the thorax." [GOC
	GO:0052033[0.0045](3/660):biological_process	[name] pathogen-associated molecular pattern dependent induction by symbiont of host innate immune response	[def] "Any process that involves recognition of a pathogen-associated molecular pattern, and by which an organism activates, maintains or increases the frequency, rate or extent of the innate immune response of the host organism_ the innate immune response is the host's first line of defense against infection. The host is defined as the larger of the organisms involved in a symbiotic interaction." [GOC
	GO:0042346[0.0045](3/660):biological_process	[name] positive regulation of NF-kappaB import into nucleus	[def] "Any process that activates or increases the frequency, rate or extent of transfer of NF-kappaB, a transcription factor for eukaryotic RNA polymerase II promoters, from the cytoplasm into the nucleus, across the nuclear membrane." [GOC
	GO:0032355[0.0045](3/660):biological_process	[name] response to estradiol stimulus	[def] "Any process that results in a change in state or activity of a cell or an organism (in terms of movement, secretion, enzyme production, gene expression, etc.) as a result of stimulus by estradiol, a C18 steroid hormone hydroxylated at C3 and C17 that acts as a potent estrogen." [GOC
	GO:0006406[0.0045](3/660):biological_process	[name] mRNA export from nucleus	[def] "The directed movement of mRNA from the nucleus to the cytoplasm." [GOC
	GO:0007266[0.0045](3/660):biological_process	[name] Rho protein signal transduction	[def] "A series of molecular signals within the cell that are mediated by a member of the Rho family of proteins switching to a GTP-bound active state." [GOC
	GO:0007588[0.0045](3/660):biological_process	[name] excretion	[def] "The elimination by an organism of the waste products that arise as a result of metabolic activity. These products include water, carbon dioxide (CO2), and nitrogenous compounds." [ISBN
	GO:0034446[0.0045](3/660):biological_process	[name] substrate adhesion-dependent cell spreading	[def] "The morphogenetic process that results in flattening of a cell as a consequence of its adhesion to a substrate." [GOC
	GO:0006974[0.0045](3/660):biological_process	[name] response to DNA damage stimulus	[def] "Any process that results in a change in state or activity of a cell (in terms of movement, secretion, enzyme production, gene expression, etc.) as a result of a stimulus indicating damage to its DNA from environmental insults or errors during metabolism." [GOC
	GO:0032720[0.0045](3/660):biological_process	[name] negative regulation of tumor necrosis factor production	[def] "Any process that stops, prevents, or reduces the frequency, rate, or extent of tumor necrosis factor production." [GOC
	GO:0009615[0.0045](3/660):biological_process	[name] response to virus	[def] "Any process that results in a change in state or activity of a cell or an organism (in terms of movement, secretion, enzyme production, gene expression, etc.) as a result of a stimulus from a virus." [GOC
	GO:0006958[0.0045](3/660):biological_process	[name] complement activation, classical pathway	[def] "Any process involved in the activation of any of the steps of the classical pathway of the complement cascade which allows for the direct killing of microbes, the disposal of immune complexes, and the regulation of other immune processes." [GOC
	GO:0008104[0.0045](3/660):biological_process	[name] protein localization	[def] "Any process in which a protein is transported to, or maintained in, a specific location." [GOC
	GO:0009952[0.0045](3/660):biological_process	[name] anterior/posterior pattern specification	[def] "The regionalization process in which specific areas of cell differentiation are determined along the anterior-posterior axis. The anterior-posterior axis is defined by a line that runs from the head or mouth of an organism to the tail or opposite end of the organism." [GOC
	GO:0007249[0.0045](3/660):biological_process	[name] I-kappaB kinase/NF-kappaB cascade	[def] "A series of reactions initiated by the activation of the transcription factor NF-kappaB. NF-kappaB is sequestered by the inhibitor I-kappaB, and is released when I-kappaB is phosphorylated by activated I-kappaB kinase." [GOC
	GO:0045765[0.0045](3/660):biological_process	[name] regulation of angiogenesis	[def] "Any process that modulates the frequency, rate or extent of angiogenesis." [GOC
	GO:0032321[0.0045](3/660):biological_process	[name] positive regulation of Rho GTPase activity	[def] "Any process that activates or increases the activity of a GTPase of the Rho family." [GOC
	GO:0048705[0.0045](3/660):biological_process	[name] skeletal system morphogenesis	[def] "The process in which the anatomical structures of the skeleton are generated and organized." [GOC
	GO:0050808[0.0045](3/660):biological_process	[name] synapse organization	[def] "A process that is carried out at the cellular level which results in the assembly, arrangement of constituent parts, or disassembly of a synapse, the junction between a neuron and a target (neuron, muscle, or secretory cell)." [GOC
	GO:0002282[0.0045](3/660):biological_process	[name] microglial cell activation involved in immune response	[def] "The change in morphology and behavior of a microglial cell resulting from exposure to a cytokine, chemokine, cellular ligand, or soluble factor, leading to the initiation or perpetuation of an immune response." [GOC
	GO:0016044[0.0045](3/660):biological_process	[name] cellular membrane organization	[def] "A process that is carried out at the cellular level which results in the assembly, arrangement of constituent parts, or disassembly of a membrane. A membrane is a double layer of lipid molecules that encloses all cells, and, in eukaryotes, many organelles_ may be a single or double lipid bilayer_ also includes associated proteins." [GOC
	GO:0008037[0.0045](3/660):biological_process	[name] cell recognition	[def] "The process in which a cell in a multicellular organism interprets its surroundings." [GOC
	GO:0045217[0.0045](3/660):biological_process	[name] cell-cell junction maintenance	[def] "The maintenance of junctions between cells." [GOC
	GO:0050953[0.0045](3/660):biological_process	[name] sensory perception of light stimulus	[def] "The series of events required for an organism to receive a sensory light stimulus, convert it to a molecular signal, and recognize and characterize the signal. This is a neurological process." [GOC
	GO:0050766[0.0045](3/660):biological_process	[name] positive regulation of phagocytosis	[def] "Any process that activates or increases the frequency, rate or extent of phagocytosis." [GOC
	GO:0030335[0.0045](3/660):biological_process	[name] positive regulation of cell migration	[def] "Any process that activates or increases the frequency, rate or extent of cell migration." [GOC
	GO:0010976[0.0045](3/660):biological_process	[name] positive regulation of neuron projection development	[def] "Any process that increases the rate, frequency or extent of neuron projection development. Neuron projection development is the process whose specific outcome is the progression of a neuron projection over time, from its formation to the mature structure. A neuron projection is any process extending from a neural cell, such as axons or dendrites (collectively called neurites)." [GOC
	GO:0032927[0.0045](3/660):biological_process	[name] positive regulation of activin receptor signaling pathway	[def] "Any process that activates or increases the frequency, rate or extent of the activity of any activin receptor signaling pathway." [GOC
	GO:0032733[0.0045](3/660):biological_process	[name] positive regulation of interleukin-10 production	[def] "Any process that activates or increases the frequency, rate, or extent of interleukin-10 production." [GOC
	GO:0006814[0.0045](3/660):biological_process	[name] sodium ion transport	[def] "The directed movement of sodium ions (Na+) into, out of or within a cell, or between cells, by means of some agent such as a transporter or pore." [GOC
	GO:0045893[0.0045](3/660):biological_process	[name] positive regulation of transcription, DNA-dependent	[def] "Any process that activates or increases the frequency, rate or extent of cellular DNA-dependent transcription." [GOC
	GO:0010544[0.0045](3/660):biological_process	[name] negative regulation of platelet activation	[def] "Any process that decreases the rate or frequency of platelet activation. Platelet activation is a series of progressive, overlapping events triggered by exposure of the platelets to subendothelial tissue." [GOC
	GO:0035872[0.0045](3/660):biological_process	[name] nucleotide-binding domain, leucine rich repeat containing receptor signaling pathway	[def] "A series of molecular signals generated as a consequence of a nucleotide-binding domain, leucine rich repeat containing receptor (NLR) binding to one of its physiological ligands. NLRs are cytoplasmic receptors defined by their tripartite domain architecture that contains
	GO:0009653[0.0045](3/660):biological_process	[name] anatomical structure morphogenesis	[def] "The process in which anatomical structures are generated and organized. Morphogenesis pertains to the creation of form." [GOC
	GO:0050714[0.0045](3/660):biological_process	[name] positive regulation of protein secretion	[def] "Any process that activates or increases the frequency, rate or extent of the controlled release of a protein from a cell or group of cells." [GOC
	GO:0006796[0.0045](3/660):biological_process	[name] phosphate-containing compound metabolic process	[def] "The chemical reactions and pathways involving the phosphate group, the anion or salt of any phosphoric acid." [GOC
	GO:0031175[0.0045](3/660):biological_process	[name] neuron projection development	[def] "The process whose specific outcome is the progression of a neuron projection over time, from its formation to the mature structure. A neuron projection is any process extending from a neural cell, such as axons or dendrites (collectively called neurites)." [GOC
	GO:0008654[0.0045](3/660):biological_process	[name] phospholipid biosynthetic process	[def] "The chemical reactions and pathways resulting in the formation of phospholipids, any lipid containing phosphoric acid as a mono- or diester." [ISBN
	GO:0032735[0.0045](3/660):biological_process	[name] positive regulation of interleukin-12 production	[def] "Any process that activates or increases the frequency, rate, or extent of interleukin-12 production." [GOC
	GO:0007162[0.0045](3/660):biological_process	[name] negative regulation of cell adhesion	[def] "Any process that stops, prevents, or reduces the frequency, rate or extent of cell adhesion." [GOC
	GO:0061298[0.0045](3/660):biological_process	[name] retina vasculature development in camera-type eye	[def] "The process whose specific outcome is the progression of the vasculature of the retina over time, from its formation to the mature structure." [GOC
	GO:0019933[0.0045](3/660):biological_process	[name] cAMP-mediated signaling	[def] "A series of molecular signals in which a cell uses cyclic AMP to convert an extracellular signal into a response." [GOC
	GO:0006821[0.0045](3/660):biological_process	[name] chloride transport	[def] "The directed movement of chloride into, out of or within a cell, or between cells, by means of some agent such as a transporter or pore." [GOC
	GO:0019882[0.0045](3/660):biological_process	[name] antigen processing and presentation	[def] "The process in which an antigen-presenting cell expresses antigen (peptide or lipid) on its cell surface in association with an MHC protein complex." [GO_REF
	GO:0001707[0.0045](3/660):biological_process	[name] mesoderm formation	[def] "The process that gives rise to the mesoderm. This process pertains to the initial formation of the structure from unspecified parts." [GOC
	GO:0007043[0.0045](3/660):biological_process	[name] cell-cell junction assembly	[def] "The aggregation, arrangement and bonding together of a set of components to form a junction between cells." [GOC
	GO:0009725[0.0045](3/660):biological_process	[name] response to hormone stimulus	[def] "Any process that results in a change in state or activity of a cell or an organism (in terms of movement, secretion, enzyme production, gene expression, etc.) as a result of a hormone stimulus." [GOC
	GO:0006182[0.0045](3/660):biological_process	[name] cGMP biosynthetic process	[def] "The chemical reactions and pathways resulting in the formation of cyclic GMP, guanosine 3',5'-phosphate." [ISBN
	GO:0016032[0.0045](3/660):biological_process	[name] viral reproduction	[def] "The process in which a virus reproduces. Usually, this is by infection of a host cell, replication of the viral genome, and assembly of progeny virus particles. In some cases the viral genetic material may integrate into the host genome and only subsequently, under particular circumstances, 'complete' its life cycle." [GOC
	GO:0007250[0.0045](3/660):biological_process	[name] activation of NF-kappaB-inducing kinase activity	[def] "The stimulation of the activity of NF-kappaB-inducing kinase through phosphorylation at specific residues." [GOC
	GO:0001702[0.0045](3/660):biological_process	[name] gastrulation with mouth forming second	[def] "A gastrulation process in which the initial invagination becomes the anus and the mouth forms second." [GOC
	GO:0007368[0.0045](3/660):biological_process	[name] determination of left/right symmetry	[def] "The establishment of an organism's body plan or part of an organism with respect to the left and right halves. The pattern can either be symmetric, such that the halves are mirror images, or asymmetric where the pattern deviates from this symmetry." [GOC
	GO:0032728[0.0045](3/660):biological_process	[name] positive regulation of interferon-beta production	[def] "Any process that activates or increases the frequency, rate, or extent of interferon-beta production." [GOC
	GO:0010977[0.0045](3/660):biological_process	[name] negative regulation of neuron projection development	[def] "Any process that decreases the rate, frequency or extent of neuron projection development. Neuron projection development is the process whose specific outcome is the progression of a neuron projection over time, from its formation to the mature structure. A neuron projection is any process extending from a neural cell, such as axons or dendrites (collectively called neurites)." [GOC
	GO:0006909[0.0045](3/660):biological_process	[name] phagocytosis	[def] "An endocytosis process that results in the engulfment of external particulate material by phagocytes. The particles are initially contained within phagocytic vacuoles (phagosomes), which then fuse with primary lysosomes to effect digestion of the particles." [ISBN
	GO:0030097[0.0045](3/660):biological_process	[name] hemopoiesis	[def] "The process whose specific outcome is the progression of the myeloid and lymphoid derived organ/tissue systems of the blood and other parts of the body over time, from formation to the mature structure. The site of hemopoiesis is variable during development, but occurs primarily in bone marrow or kidney in many adult vertebrates." [GOC
	GO:0007009[0.0045](3/660):biological_process	[name] plasma membrane organization	[def] "A process that is carried out at the cellular level which results in the assembly, arrangement of constituent parts, or disassembly of the plasma membrane." [GOC
	GO:0050830[0.0045](3/660):biological_process	[name] defense response to Gram-positive bacterium	[def] "Reactions triggered in response to the presence of a Gram-positive bacterium that act to protect the cell or organism." [GOC
	GO:0070588[0.0045](3/660):biological_process	[name] calcium ion transmembrane transport	[def] "A process in which a calcium ion is transported from one side of a membrane to the other by means of some agent such as a transporter or pore." [GOC
	GO:0007584[0.0045](3/660):biological_process	[name] response to nutrient	[def] "Any process that results in a change in state or activity of a cell or an organism (in terms of movement, secretion, enzyme production, gene expression, etc.) as a result of a nutrient stimulus." [GOC
	GO:0016049[0.0045](3/660):biological_process	[name] cell growth	[def] "The process in which a cell irreversibly increases in size over time by accretion and biosynthetic production of matter similar to that already present." [GOC
	GO:0006200[0.0045](3/660):biological_process	[name] ATP catabolic process	[def] "The chemical reactions and pathways resulting in the breakdown of ATP, adenosine 5'-triphosphate, a universally important coenzyme and enzyme regulator." [GOC
	GO:0006816[0.0045](3/660):biological_process	[name] calcium ion transport	[def] "The directed movement of calcium (Ca) ions into, out of or within a cell, or between cells, by means of some agent such as a transporter or pore." [GOC
	GO:0007602[0.0045](3/660):biological_process	[name] phototransduction	[def] "The sequence of reactions within a cell required to convert absorbed photons into a molecular signal." [GOC
	GO:0060079[0.0045](3/660):biological_process	[name] regulation of excitatory postsynaptic membrane potential	[def] "Any process that modulates the establishment or extent of the excitatory postsynaptic potential (EPSP) which is a temporary increase in postsynaptic potential due to the flow of positively charged ions into the postsynaptic cell. The flow of ions that causes an EPSP is an excitatory postsynaptic current (EPSC) and makes it easier for the neuron to fire an action potential." [GOC
	GO:0016070[0.0045](3/660):biological_process	[name] RNA metabolic process	[def] "The cellular chemical reactions and pathways involving RNA, ribonucleic acid, one of the two main type of nucleic acid, consisting of a long, unbranched macromolecule formed from ribonucleotides joined in 3',5'-phosphodiester linkage." [ISBN
	GO:0014070[0.0045](3/660):biological_process	[name] response to organic cyclic compound	[def] "Any process that results in a change in state or activity of a cell or an organism (in terms of movement, secretion, enzyme production, gene expression, etc.) as a result of an organic cyclic compound stimulus." [CHEBI
	GO:0051291[0.0045](3/660):biological_process	[name] protein heterooligomerization	[def] "The process of creating protein oligomers, compounds composed of a small number, usually between three and ten, of component monomers that are not all identical. Oligomers may be formed by the polymerization of a number of monomers or the depolymerization of a large protein polymer." [GOC
	GO:0007015[0.0045](3/660):biological_process	[name] actin filament organization	[def] "A process that is carried out at the cellular level which results in the assembly, arrangement of constituent parts, or disassembly of cytoskeletal structures comprising actin filaments. Includes processes that control the spatial distribution of actin filaments, such as organizing filaments into meshworks, bundles, or other structures, as by cross-linking." [GOC
	GO:0032757[0.0045](3/660):biological_process	[name] positive regulation of interleukin-8 production	[def] "Any process that activates or increases the frequency, rate, or extent of interleukin-8 production." [GOC
	GO:0019886[0.0045](3/660):biological_process	[name] antigen processing and presentation of exogenous peptide antigen via MHC class II	[def] "The process in which an antigen-presenting cell expresses a peptide antigen of exogenous origin on its cell surface in association with an MHC class II protein complex. The peptide antigen is typically, but not always, processed from a whole protein." [GOC
	GO:0009966[0.0045](3/660):biological_process	[name] regulation of signal transduction	[def] "Any process that modulates the frequency, rate or extent of signal transduction." [GOC
	GO:0016055[0.0045](3/660):biological_process	[name] Wnt receptor signaling pathway	[def] "The series of molecular signals initiated by binding of a Wnt protein to a frizzled family receptor on the surface of the target cell and ending with a change in cell state." [GOC
	GO:0006919[0.0045](3/660):biological_process	[name] activation of caspase activity	[def] "Upregulation of the activity of a caspase, any of a group of cysteine proteases involved in apoptosis." [GOC
	GO:0032855[0.0045](3/660):biological_process	[name] positive regulation of Rac GTPase activity	[def] "Any process that activates or increases the activity of a GTPase of the Rac family." [GOC
	GO:0015991[0.0045](3/660):biological_process	[name] ATP hydrolysis coupled proton transport	[def] "The transport of protons against an electrochemical gradient, using energy from ATP hydrolysis." [GOC
	GO:0032312[0.0045](3/660):biological_process	[name] regulation of ARF GTPase activity	[def] "Any process that modulates the activity of the GTPase ARF." [GOC
	GO:0042110[0.0045](3/660):biological_process	[name] T cell activation	[def] "The change in morphology and behavior of a mature or immature T cell resulting from exposure to a mitogen, cytokine, chemokine, cellular ligand, or an antigen for which it is specific." [GOC
	GO:0006886[0.0045](3/660):biological_process	[name] intracellular protein transport	[def] "The directed movement of proteins in a cell, including the movement of proteins between specific compartments or structures within a cell, such as organelles of a eukaryotic cell." [GOC
	GO:0045494[0.0045](3/660):biological_process	[name] photoreceptor cell maintenance	[def] "Any process preventing the degeneration of the photoreceptor, a specialized cell type that is sensitive to light." [CL
	GO:0071260[0.0045](3/660):biological_process	[name] cellular response to mechanical stimulus	[def] "Any process that results in a change in state or activity of a cell (in terms of movement, secretion, enzyme production, gene expression, etc.) as a result of a mechanical stimulus." [GOC
	GO:0001946[0.0045](3/660):biological_process	[name] lymphangiogenesis	[def] "Lymph vessel formation when new vessels emerge from the proliferation of pre-existing vessels." [GOC
	GO:0032088[0.0045](3/660):biological_process	[name] negative regulation of NF-kappaB transcription factor activity	[def] "Any process that stops, prevents, or reduces the frequency, rate or extent of the activity of the transcription factor NF-kappaB." [GOC
	GO:0030203[0.0045](3/660):biological_process	[name] glycosaminoglycan metabolic process	[def] "The chemical reactions and pathways involving glycosaminoglycans, any one of a group of polysaccharides that contain amino sugars. Formerly known as mucopolysaccharides, they include hyaluronic acid and chondroitin, which provide lubrication in joints and form part of the matrix of cartilage. The three-dimensional structure of these molecules enables them to trap water, which forms a gel and gives glycosaminoglycans their elastic properties." [ISBN
	GO:0030855[0.0045](3/660):biological_process	[name] epithelial cell differentiation	[def] "The process in which a relatively unspecialized cell acquires specialized features of an epithelial cell, any of the cells making up an epithelium." [GOC
	GO:0030032[0.0045](3/660):biological_process	[name] lamellipodium assembly	[def] "Formation of a lamellipodium, a thin sheetlike extension of the surface of a migrating cell." [GOC
	GO:0045648[0.0045](3/660):biological_process	[name] positive regulation of erythrocyte differentiation	[def] "Any process that activates or increases the frequency, rate or extent of erythrocyte differentiation." [GOC
	GO:0019221[0.0045](3/660):biological_process	[name] cytokine-mediated signaling pathway	[def] "Any series of molecular signals generated as a consequence of a cytokine binding to a cell surface receptor." [GOC
	GO:0050957[0.0045](3/660):biological_process	[name] equilibrioception	[def] "The series of events required for an organism to receive an orientational stimulus, convert it to a molecular signal, and recognize and characterize the signal. Equilibrioception refers to a combination of processes by which an organism can perceive its orientation with respect to gravity. In animals, stimuli come from labyrinth system of the inner ears, monitoring the direction of motion_ visual stimuli, with information on orientation and motion_ pressure receptors, which tell the organism which body surfaces are in contact with the ground_ and proprioceptive cues, which report which parts of the body are in motion." [http
	GO:0022407[0.0045](3/660):biological_process	[name] regulation of cell-cell adhesion	[def] "Any process that modulates the frequency, rate or extent of attachment of a cell to another cell." [GOC
	GO:0031532[0.0045](3/660):biological_process	[name] actin cytoskeleton reorganization	[def] "A process that is carried out at the cellular level which results in dynamic structural changes to the arrangement of constituent parts of cytoskeletal structures comprising actin filaments and their associated proteins." [GOC
	GO:0051017[0.0030](2/660):biological_process	[name] actin filament bundle assembly	[def] "The assembly of actin filament bundles_ actin filaments are on the same axis but may be oriented with the same or opposite polarities and may be packed with different levels of tightness." [GOC
	GO:0061001[0.0030](2/660):biological_process	[name] regulation of dendritic spine morphogenesis	[def] "Any process that modulates the rate, frequency, or extent of dendritic spine morphogenesis, the process in which the anatomical structures of a dendritic spine are generated and organized. A dendritic spine is a protrusion from a dendrite and a specialized subcellular compartment involved in synaptic transmission." [GOC
	GO:0009987[0.0030](2/660):biological_process	[name] cellular process	[def] "Any process that is carried out at the cellular level, but not necessarily restricted to a single cell. For example, cell communication occurs among more than one cell, but occurs at the cellular level." [GOC
	GO:0051965[0.0030](2/660):biological_process	[name] positive regulation of synapse assembly	[def] "Any process that activates, maintains or increases the frequency, rate or extent of synapse assembly, the aggregation, arrangement and bonding together of a set of components to form a synapse." [GOC
	GO:0000244[0.0030](2/660):biological_process	[name] assembly of spliceosomal tri-snRNP	[def] "The formation of a tri-snRNP complex containing U4 and U6 (or U4atac and U6atac) snRNAs and U5 snRNAs and associated proteins. This includes reannealing of U4 and U6 (or U4atac and U6atac) snRNAs released from previous rounds of splicing to reform the U4/U6 snRNP (or U4atac/U6atac snRNP) as well as the subsequent association of the U5 snRNP with the U4/U6 snRNP (or U4atac/U6atac snRNP) to form a tri-snRNP that is ready to reassemble into another spliceosome complex." [ISBN
	GO:0070372[0.0030](2/660):biological_process	[name] regulation of ERK1 and ERK2 cascade	[def] "Any process that modulates the frequency, rate or extent of signal transduction mediated by the ERK1 and ERK2 cascade." [GOC
	GO:0071300[0.0030](2/660):biological_process	[name] cellular response to retinoic acid	[def] "Any process that results in a change in state or activity of a cell (in terms of movement, secretion, enzyme production, gene expression, etc.) as a result of a retinoic acid stimulus." [GOC
	GO:0051209[0.0030](2/660):biological_process	[name] release of sequestered calcium ion into cytosol	[def] "The process in which calcium ions sequestered in the endoplasmic reticulum or mitochondria are released into the cytosolic compartment." [GOC
	GO:0051262[0.0030](2/660):biological_process	[name] protein tetramerization	[def] "The formation of a protein tetramer, a macromolecular structure consisting of four noncovalently associated identical or nonidentical subunits." [GOC
	GO:0034122[0.0030](2/660):biological_process	[name] negative regulation of toll-like receptor signaling pathway	[def] "Any process that stops, prevents, or reduces the frequency, rate, or extent of toll-like receptor signaling pathway." [GOC
	GO:0050680[0.0030](2/660):biological_process	[name] negative regulation of epithelial cell proliferation	[def] "Any process that stops, prevents or reduces the rate or extent of epithelial cell proliferation." [GOC
	GO:0001942[0.0030](2/660):biological_process	[name] hair follicle development	[def] "The process whose specific outcome is the progression of the hair follicle over time, from its formation to the mature structure. A hair follicle is a tube-like opening in the epidermis where the hair shaft develops and into which the sebaceous glands open." [GOC
	GO:0042098[0.0030](2/660):biological_process	[name] T cell proliferation	[def] "The expansion of a T cell population by cell division. Follows T cell activation." [GOC
	GO:0035419[0.0030](2/660):biological_process	[name] activation of MAPK activity involved in innate immune response	[def] "Any process that initiates the activity of the inactive enzyme MAP kinase in the context of an innate immune response, a defense response mediated by germline encoded components that directly recognize components of potential pathogens." [GOC
	GO:0000186[0.0030](2/660):biological_process	[name] activation of MAPKK activity	[def] "The initiation of the activity of the inactive enzyme MAP kinase kinase by phosphorylation by a MAPKKK." [PMID
	GO:0014068[0.0030](2/660):biological_process	[name] positive regulation of phosphatidylinositol 3-kinase cascade	[def] "Any process that activates or increases the frequency, rate or extent of signal transduction mediated by the phosphatidylinositol 3-kinase cascade." [GOC
	GO:0006139[0.0030](2/660):biological_process	[name] nucleobase-containing compound metabolic process	[def] "Any cellular metabolic process involving nucleobases, nucleosides, nucleotides and nucleic acids." [GOC
	GO:0009953[0.0030](2/660):biological_process	[name] dorsal/ventral pattern formation	[def] "The regionalization process in which the areas along the dorsal/ventral axis are established that will lead to differences in cell differentiation. The dorsal/ventral axis is defined by a line that runs orthogonal to both the anterior/posterior and left/right axes. The dorsal end is defined by the upper or back side of an organism. The ventral end is defined by the lower or front side of an organism." [GOC
	GO:0046339[0.0030](2/660):biological_process	[name] diacylglycerol metabolic process	[def] "The chemical reactions and pathways involving diacylglycerol, a glycerol molecule substituted on the 1 and 2 hydroxyl groups with long chain fatty acyl residues. DAG is a normal intermediate in the biosynthesis of phosphatidyl phospholipids and is released from them by phospholipase C activity. DAG from phosphatidyl inositol polyphosphates is important in signal transduction." [CHEBI
	GO:0051225[0.0030](2/660):biological_process	[name] spindle assembly	[def] "The aggregation, arrangement and bonding together of a set of components to form the spindle, the array of microtubules and associated molecules that serves to move duplicated chromosomes apart." [GOC
	GO:0032722[0.0030](2/660):biological_process	[name] positive regulation of chemokine production	[def] "Any process that activates or increases the frequency, rate, or extent of chemokine production." [GOC
	GO:0031295[0.0030](2/660):biological_process	[name] T cell costimulation	[def] "The process of providing, via surface-bound receptor-ligand pairs, a second, antigen-independent, signal in addition to that provided by the T cell receptor to augment T cell activation." [ISBN
	GO:0051770[0.0030](2/660):biological_process	[name] positive regulation of nitric-oxide synthase biosynthetic process	[def] "Any process that activates or increases the frequency, rate or extent of the chemical reactions and pathways resulting in the formation of a nitric oxide synthase enzyme." [GOC
	GO:0021766[0.0030](2/660):biological_process	[name] hippocampus development	[def] "The progression of the hippocampus over time from its initial formation until its mature state." [GO_REF
	GO:0060080[0.0030](2/660):biological_process	[name] regulation of inhibitory postsynaptic membrane potential	[def] "Any process that modulates the establishment or extent of the inhibitory postsynaptic potential (IPSP) which is a temporary decrease in postsynaptic membrane potential due to the flow of negatively charged ions into the postsynaptic cell. The flow of ions that causes an IPSP is an inhibitory postsynaptic current (IPSC) and makes it more difficult for the neuron to fire an action potential." [GOC
	GO:2000651[0.0030](2/660):biological_process	[name] positive regulation of sodium ion transmembrane transporter activity	[def] "Any process that activates or increases the frequency, rate or extent of sodium ion transmembrane transporter activity." [GOC
	GO:0001933[0.0030](2/660):biological_process	[name] negative regulation of protein phosphorylation	[def] "Any process that stops, prevents or reduces the rate of addition of phosphate groups to amino acids within a protein." [GOC
	GO:0007265[0.0030](2/660):biological_process	[name] Ras protein signal transduction	[def] "A series of molecular signals within the cell that are mediated by a member of the Ras superfamily of proteins switching to a GTP-bound active state." [GOC
	GO:0010633[0.0030](2/660):biological_process	[name] negative regulation of epithelial cell migration	[def] "Any process that stops, prevents, or reduces the frequency, rate or extent of epithelial cell migration." [GOC
	GO:0010035[0.0030](2/660):biological_process	[name] response to inorganic substance	[def] "Any process that results in a change in state or activity of a cell or an organism (in terms of movement, secretion, enzyme production, gene expression, etc.) as a result of an inorganic substance stimulus." [GOC
	GO:0016071[0.0030](2/660):biological_process	[name] mRNA metabolic process	[def] "The chemical reactions and pathways involving mRNA, messenger RNA, which is responsible for carrying the coded genetic 'message', transcribed from DNA, to sites of protein assembly at the ribosomes." [ISBN
	GO:0051028[0.0030](2/660):biological_process	[name] mRNA transport	[def] "The directed movement of mRNA, messenger ribonucleic acid, into, out of or within a cell, or between cells, by means of some agent such as a transporter or pore." [GOC
	GO:0032727[0.0030](2/660):biological_process	[name] positive regulation of interferon-alpha production	[def] "Any process that activates or increases the frequency, rate, or extent of interferon-alpha production." [GOC
	GO:0032869[0.0030](2/660):biological_process	[name] cellular response to insulin stimulus	[def] "Any process that results in a change in state or activity of a cell (in terms of movement, secretion, enzyme production, gene expression, etc.) as a result of an insulin stimulus. Insulin is a polypeptide hormone produced by the islets of Langerhans of the pancreas in mammals, and by the homologous organs of other organisms." [GOC
	GO:0045359[0.0030](2/660):biological_process	[name] positive regulation of interferon-beta biosynthetic process	[def] "Any process that activates or increases the frequency, rate or extent of the chemical reactions and pathways resulting in the formation of interferon-beta." [GOC
	GO:0034113[0.0030](2/660):biological_process	[name] heterotypic cell-cell adhesion	[def] "The attachment of a cell to a cell of a different type via adhesion molecules." [GOC
	GO:0050729[0.0030](2/660):biological_process	[name] positive regulation of inflammatory response	[def] "Any process that activates or increases the frequency, rate or extent of the inflammatory response." [GOC
	GO:0042491[0.0030](2/660):biological_process	[name] auditory receptor cell differentiation	[def] "The process in which a relatively unspecialized cell acquires specialized features of an auditory hair cell." [CL
	GO:0016082[0.0030](2/660):biological_process	[name] synaptic vesicle priming	[def] "The formation of SNARE-containing complexes, bringing synaptic vesicle membrane and plasma membranes into close proximity and thereby facilitating membrane fusion." [GOC
	GO:0042116[0.0030](2/660):biological_process	[name] macrophage activation	[def] "A change in morphology and behavior of a macrophage resulting from exposure to a cytokine, chemokine, cellular ligand, or soluble factor." [GOC
	GO:0001974[0.0030](2/660):biological_process	[name] blood vessel remodeling	[def] "The reorganization or renovation of existing blood vessels." [GOC
	GO:0051897[0.0030](2/660):biological_process	[name] positive regulation of protein kinase B signaling cascade	[def] "Any process that activates or increases the frequency, rate or extent of the protein kinase B signaling cascade, a series of reactions mediated by the intracellular serine/threonine kinase protein kinase B." [GOC
	GO:0050821[0.0030](2/660):biological_process	[name] protein stabilization	[def] "Any process involved in maintaining the structure and integrity of a protein and preventing it from degradation or aggregation." [GOC
	GO:0043124[0.0030](2/660):biological_process	[name] negative regulation of I-kappaB kinase/NF-kappaB cascade	[def] "Any process that stops, prevents, or reduces the frequency, rate or extent of an I-kappaB kinase/NF-kappaB induced cascade." [GOC
	GO:0032480[0.0030](2/660):biological_process	[name] negative regulation of type I interferon production	[def] "Any process that stops, prevents, or reduces the frequency, rate, or extent of type I interferon production. Type I interferons include the interferon-alpha, beta, delta, episilon, zeta, kappa, tau, and omega gene families." [GOC
	GO:0045089[0.0030](2/660):biological_process	[name] positive regulation of innate immune response	[def] "Any process that activates or increases the frequency, rate or extent of the innate immune response, the organism's first line of defense against infection." [GOC
	GO:0042088[0.0030](2/660):biological_process	[name] T-helper 1 type immune response	[def] "An immune response which is associated with resistance to intracellular bacteria, fungi, and protozoa, and pathological conditions such as arthritis, and which is typically orchestrated by the production of particular cytokines by T-helper 1 cells, most notably interferon-gamma, IL-2, and lymphotoxin." [GOC
	GO:0046513[0.0030](2/660):biological_process	[name] ceramide biosynthetic process	[def] "The chemical reactions and pathways resulting in the formation of ceramides, any N-acylated sphingoid." [GOC
	GO:0007589[0.0030](2/660):biological_process	[name] body fluid secretion	[def] "The controlled release of a fluid by a cell or group of cells in an animal." [GOC
	GO:0043491[0.0030](2/660):biological_process	[name] protein kinase B signaling cascade	[def] "A series of reactions, mediated by the intracellular serine/threonine kinase protein kinase B, which occurs as a result of a single trigger reaction or compound." [GOC
	GO:0031124[0.0030](2/660):biological_process	[name] mRNA 3'-end processing	[def] "Any process involved in forming the mature 3' end of an mRNA molecule." [GOC
	GO:0090090[0.0030](2/660):biological_process	[name] negative regulation of canonical Wnt receptor signaling pathway	[def] "Any process that decreases the rate, frequency, or extent of the Wnt receptor signaling pathway through beta-catenin, the series of molecular signals initiated by binding of a Wnt protein to a frizzled family receptor on the surface of the target cell, followed by propagation of the signal via beta-catenin, and ending with a change in transcription of target genes." [GOC
	GO:0032695[0.0030](2/660):biological_process	[name] negative regulation of interleukin-12 production	[def] "Any process that stops, prevents, or reduces the frequency, rate, or extent of interleukin-12 production." [GOC
	GO:0043330[0.0030](2/660):biological_process	[name] response to exogenous dsRNA	[def] "Any process that results in a change in state or activity of a cell or an organism (in terms of movement, secretion, enzyme production, gene expression, etc.) as a result of an exogenous double-stranded RNA stimulus." [GOC
	GO:0042384[0.0030](2/660):biological_process	[name] cilium assembly	[def] "The assembly of a cilium, a specialized eukaryotic organelle that consists of a filiform extrusion of the cell surface. Each cilium is bounded by an extrusion of the cytoplasmic membrane, and contains a regular longitudinal array of microtubules, anchored basally in a centriole." [GOC
	GO:0048167[0.0030](2/660):biological_process	[name] regulation of synaptic plasticity	[def] "A process that modulates synaptic plasticity, the ability of synapses to change as circumstances require. They may alter function, such as increasing or decreasing their sensitivity, or they may increase or decrease in actual numbers." [GOC
	GO:0034613[0.0030](2/660):biological_process	[name] cellular protein localization	[def] "Any process in which a protein is transported to, and/or maintained in, a specific location at the level of a cell. Localization at the cellular level encompasses movement within the cell, from within the cell to the cell surface, or from one location to another at the surface of a cell." [GOC
	GO:0060840[0.0030](2/660):biological_process	[name] artery development	[def] "The progression of the artery over time, from its initial formation to the mature structure. An artery is a blood vessel that carries blood away from the heart to a capillary bed." [GOC
	GO:0042698[0.0030](2/660):biological_process	[name] ovulation cycle	[def] "The type of sexual cycle seen in females, often with physiologic changes in the endometrium that recur at regular intervals during the reproductive years." [ISBN
	GO:0072659[0.0030](2/660):biological_process	[name] protein localization in plasma membrane	[def] "A process in which a protein is transported to, or maintained in, a specific location in the plasma membrane." [GOC
	GO:0005980[0.0030](2/660):biological_process	[name] glycogen catabolic process	[def] "The chemical reactions and pathways resulting in the breakdown of glycogen, a polydisperse, highly branched glucan composed of chains of D-glucose residues." [ISBN
	GO:0043010[0.0030](2/660):biological_process	[name] camera-type eye development	[def] "The process whose specific outcome is the progression of the camera-type eye over time, from its formation to the mature structure. The camera-type eye is an organ of sight that receives light through an aperture and focuses it through a lens, projecting it on a photoreceptor field." [GOC
	GO:0043524[0.0030](2/660):biological_process	[name] negative regulation of neuron apoptosis	[def] "Any process that stops, prevents, or reduces the frequency, rate or extent of cell death by apoptosis in neurons." [GOC
	GO:0032729[0.0030](2/660):biological_process	[name] positive regulation of interferon-gamma production	[def] "Any process that activates or increases the frequency, rate, or extent of interferon-gamma production. Interferon-gamma is also known as type II interferon." [GOC
	GO:0007252[0.0030](2/660):biological_process	[name] I-kappaB phosphorylation	[def] "The process of introducing a phosphate group into an I-kappaB protein." [GOC
	GO:0009611[0.0030](2/660):biological_process	[name] response to wounding	[def] "Any process that results in a change in state or activity of a cell or an organism (in terms of movement, secretion, enzyme production, gene expression, etc.) as a result of a stimulus indicating damage to the organism." [GOC
	GO:0006935[0.0030](2/660):biological_process	[name] chemotaxis	[def] "The directed movement of a motile cell or organism, or the directed growth of a cell guided by a specific chemical concentration gradient. Movement may be towards a higher concentration (positive chemotaxis) or towards a lower concentration (negative chemotaxis)." [ISBN
	GO:0050919[0.0030](2/660):biological_process	[name] negative chemotaxis	[def] "The directed movement of a motile cell or organism towards a lower concentration of a chemical." [GOC
	GO:0009967[0.0030](2/660):biological_process	[name] positive regulation of signal transduction	[def] "Any process that activates or increases the frequency, rate or extent of signal transduction." [GOC
	GO:0009617[0.0030](2/660):biological_process	[name] response to bacterium	[def] "Any process that results in a change in state or activity of a cell or an organism (in terms of movement, secretion, enzyme production, gene expression, etc.) as a result of a stimulus from a bacterium." [GOC
	GO:0009408[0.0030](2/660):biological_process	[name] response to heat	[def] "Any process that results in a change in state or activity of a cell or an organism (in terms of movement, secretion, enzyme production, gene expression, etc.) as a result of a heat stimulus, a temperature stimulus above the optimal temperature for that organism." [GOC
	GO:0046326[0.0030](2/660):biological_process	[name] positive regulation of glucose import	[def] "Any process that activates or increases the frequency, rate or extent of the import of the hexose monosaccharide glucose into a cell or organelle." [GOC
	GO:0010628[0.0030](2/660):biological_process	[name] positive regulation of gene expression	[def] "Any process that increases the frequency, rate or extent of gene expression. Gene expression is the process in which a gene's coding sequence is converted into a mature gene product or products (proteins or RNA). This includes the production of an RNA transcript as well as any processing to produce a mature RNA product or an mRNA (for protein-coding genes) and the translation of that mRNA into protein. Some protein processing events may be included when they are required to form an active form of a product from an inactive precursor form." [GOC
	GO:0032731[0.0030](2/660):biological_process	[name] positive regulation of interleukin-1 beta production	[def] "Any process that activates or increases the frequency, rate, or extent of interleukin-1 beta production." [GOC
	GO:0090394[0.0030](2/660):biological_process	[name] negative regulation of excitatory postsynaptic membrane potential	[def] "Any process that prevents the establishment or decreases the extent of the excitatory postsynaptic potential (EPSP) which is a temporary increase in postsynaptic potential due to the flow of positively charged ions into the postsynaptic cell. The flow of ions that causes an EPSP is an excitatory postsynaptic current (EPSC) and makes it easier for the neuron to fire an action potential." [GOC
	GO:0042594[0.0030](2/660):biological_process	[name] response to starvation	[def] "Any process that results in a change in state or activity of a cell or an organism (in terms of movement, secretion, enzyme production, gene expression, etc.) as a result of a starvation stimulus, deprivation of nourishment." [GOC
	GO:0042060[0.0030](2/660):biological_process	[name] wound healing	[def] "The series of events that restore integrity to a damaged tissue, following an injury." [GOC
	GO:0042552[0.0030](2/660):biological_process	[name] myelination	[def] "The process in which myelin sheaths are formed and maintained around neurons. Oligodendrocytes in the brain and spinal cord and Schwann cells in the peripheral nervous system wrap axons with compact layers of their plasma membrane. Adjacent myelin segments are separated by a non-myelinated stretch of axon called a node of Ranvier." [GOC
	GO:0006511[0.0030](2/660):biological_process	[name] ubiquitin-dependent protein catabolic process	[def] "The chemical reactions and pathways resulting in the breakdown of a protein or peptide by hydrolysis of its peptide bonds, initiated by the covalent attachment of a ubiquitin group, or multiple ubiquitin groups, to the protein." [GOC
	GO:0060666[0.0030](2/660):biological_process	[name] dichotomous subdivision of terminal units involved in salivary gland branching	[def] "The process in which a salivary epithelial cord bifurcates at its end." [GOC
	GO:0046474[0.0030](2/660):biological_process	[name] glycerophospholipid biosynthetic process	[def] "The chemical reactions and pathways resulting in the formation of glycerophospholipids, any derivative of glycerophosphate that contains at least one O-acyl, O-alkyl, or O-alkenyl group attached to the glycerol residue." [ISBN
	GO:0007190[0.0030](2/660):biological_process	[name] activation of adenylate cyclase activity	[def] "Any process that initiates the activity of the inactive enzyme adenylate cyclase." [GOC
	GO:0014065[0.0030](2/660):biological_process	[name] phosphatidylinositol 3-kinase cascade	[def] "A series of reactions, mediated by the intracellular phosphatidylinositol 3-kinase (PI3K). PI3K cascades lie downstream of many cell surface receptor linked signaling pathways and regulate numerous cellular functions." [GOC
	GO:0050728[0.0030](2/660):biological_process	[name] negative regulation of inflammatory response	[def] "Any process that stops, prevents, or reduces the frequency, rate or extent of the inflammatory response." [GOC
	GO:0051591[0.0030](2/660):biological_process	[name] response to cAMP	[def] "Any process that results in a change in state or activity of a cell or an organism (in terms of movement, secretion, enzyme production, gene expression, etc.) as a result of a cAMP (cyclic AMP, adenosine 3',5'-cyclophosphate) stimulus." [GOC
	GO:0001845[0.0030](2/660):biological_process	[name] phagolysosome assembly	[def] "The process that results in the fusion of a phagosome, a vesicle formed by phagocytosis, with a lysosome." [GOC
	GO:0030705[0.0030](2/660):biological_process	[name] cytoskeleton-dependent intracellular transport	[def] "The directed movement of substances along cytoskeletal elements such as microfilaments or microtubules within a cell." [GOC
	GO:0048839[0.0030](2/660):biological_process	[name] inner ear development	[def] "The process whose specific outcome is the progression of the inner ear over time, from its formation to the mature structure." [GOC
	GO:0003143[0.0030](2/660):biological_process	[name] embryonic heart tube morphogenesis	[def] "The process in which the anatomical structures of the embryonic heart tube are generated and organized. The embryonic heart tube is an epithelial tube that will give rise to the mature heart." [GOC
	GO:0018107[0.0030](2/660):biological_process	[name] peptidyl-threonine phosphorylation	[def] "The phosphorylation of peptidyl-threonine to form peptidyl-O-phospho-L-threonine." [RESID
	GO:0044262[0.0030](2/660):biological_process	[name] cellular carbohydrate metabolic process	[def] "The chemical reactions and pathways involving carbohydrates, any of a group of organic compounds based of the general formula Cx(H2O)y, as carried out by individual cells." [GOC
	GO:0022408[0.0030](2/660):biological_process	[name] negative regulation of cell-cell adhesion	[def] "Any process that stops, prevents or reduces the rate or extent of cell adhesion to another cell." [GOC
	GO:0016064[0.0030](2/660):biological_process	[name] immunoglobulin mediated immune response	[def] "An immune response mediated by immunoglobulins, whether cell-bound or in solution." [GO_REF
	GO:0034097[0.0030](2/660):biological_process	[name] response to cytokine stimulus	[def] "Any process that results in a change in state or activity of a cell or an organism (in terms of movement, secretion, enzyme production, gene expression, etc.) as a result of a cytokine stimulus." [GOC
	GO:0032689[0.0030](2/660):biological_process	[name] negative regulation of interferon-gamma production	[def] "Any process that stops, prevents, or reduces the frequency, rate, or extent of interferon-gamma production. Interferon-gamma is also known as type II interferon." [GOC
	GO:0045576[0.0030](2/660):biological_process	[name] mast cell activation	[def] "The change in morphology and behavior of a mast cell resulting from exposure to a cytokine, chemokine, soluble factor, or to (at least in mammals) an antigen which the mast cell has specifically bound via IgE bound to Fc-epsilonRI receptors." [GOC
	GO:2000463[0.0030](2/660):biological_process	[name] positive regulation of excitatory postsynaptic membrane potential	[def] "Any process that enhances the establishment or increases the extent of the excitatory postsynaptic potential (EPSP) which is a temporary increase in postsynaptic potential due to the flow of positively charged ions into the postsynaptic cell. The flow of ions that causes an EPSP is an excitatory postsynaptic current (EPSC) and makes it easier for the neuron to fire an action potential." [GOC
	GO:0006094[0.0030](2/660):biological_process	[name] gluconeogenesis	[def] "The formation of glucose from noncarbohydrate precursors, such as pyruvate, amino acids and glycerol." [MetaCyc
	GO:0000122[0.0030](2/660):biological_process	[name] negative regulation of transcription from RNA polymerase II promoter	[def] "Any process that stops, prevents, or reduces the frequency, rate or extent of transcription from an RNA polymerase II promoter." [GOC
	GO:0000375[0.0030](2/660):biological_process	[name] RNA splicing, via transesterification reactions	[def] "Splicing of RNA via a series of two transesterification reactions." [GOC
	GO:0032940[0.0030](2/660):biological_process	[name] secretion by cell	[def] "The controlled release of a substance by a cell." [GOC
	GO:0045860[0.0030](2/660):biological_process	[name] positive regulation of protein kinase activity	[def] "Any process that activates or increases the frequency, rate or extent of protein kinase activity." [GOC
	GO:0007050[0.0030](2/660):biological_process	[name] cell cycle arrest	[def] "A regulatory process that halts progression through the cell cycle during one of the normal phases (G1, S, G2, M)." [GOC
	GO:0007417[0.0030](2/660):biological_process	[name] central nervous system development	[def] "The process whose specific outcome is the progression of the central nervous system over time, from its formation to the mature structure. The central nervous system is the core nervous system that serves an integrating and coordinating function. In vertebrates it consists of the brain, spinal cord and spinal nerves. In those invertebrates with a central nervous system it typically consists of a brain, cerebral ganglia and a nerve cord." [GOC
	GO:0043507[0.0030](2/660):biological_process	[name] positive regulation of JUN kinase activity	[def] "Any process that activates or increases the frequency, rate or extent of JUN kinase activity." [GOC
	GO:0031572[0.0030](2/660):biological_process	[name] G2/M transition DNA damage checkpoint	[def] "A cell cycle checkpoint that blocks cell cycle progression from G2 to M phase in response to DNA damage." [GOC
	GO:2000311[0.0030](2/660):biological_process	[name] regulation of alpha-amino-3-hydroxy-5-methyl-4-isoxazole propionate selective glutamate receptor activity	[def] "Any process that modulates the frequency, rate or extent of alpha-amino-3-hydroxy-5-methyl-4-isoxazole propionate selective glutamate receptor activity." [GOC
	GO:0009597[0.0030](2/660):biological_process	[name] detection of virus	[def] "The series of events in which a stimulus from a virus is received and converted into a molecular signal." [GOC
	GO:0048666[0.0030](2/660):biological_process	[name] neuron development	[def] "The process whose specific outcome is the progression of a neuron over time, from initial commitment of the cell to a specific fate, to the fully functional differentiated cell." [GOC
	GO:0060841[0.0030](2/660):biological_process	[name] venous blood vessel development	[def] "The progression of the venous blood vessel over time from its initial formation to the mature structure. Venous blood vessels carry blood back to the heart after the capillary bed." [GOC
	GO:0022409[0.0030](2/660):biological_process	[name] positive regulation of cell-cell adhesion	[def] "Any process that activates or increases the rate or extent of cell adhesion to another cell." [GOC
	GO:0007126[0.0030](2/660):biological_process	[name] meiosis	[def] "A cell cycle process comprising the steps by which a cell progresses through the nuclear division phase of a meiotic cell cycle. A meiotic cell cycle is the specialized nuclear and cell division in which a single diploid cell undergoes two nuclear divisions following a single round of DNA replication in order to produce four daughter cells that contain half the number of chromosomes as the diploid cell. Meiotic division occurs during the formation of gametes from diploid organisms and at the beginning of haplophase in those organisms that alternate between diploid and haploid generations." [GOC
	GO:0051250[0.0030](2/660):biological_process	[name] negative regulation of lymphocyte activation	[def] "Any process that stops, prevents, or reduces the frequency, rate or extent of lymphocyte activation." [GOC
	GO:0006940[0.0030](2/660):biological_process	[name] regulation of smooth muscle contraction	[def] "Any process that modulates the frequency, rate or extent of smooth muscle contraction." [GOC
	GO:0043542[0.0030](2/660):biological_process	[name] endothelial cell migration	[def] "The orderly movement of an endothelial cell into the extracellular matrix to form an endothelium." [GOC
	GO:0019835[0.0030](2/660):biological_process	[name] cytolysis	[def] "The rupture of cell membranes and the loss of cytoplasm." [SP_KW
	GO:0045429[0.0030](2/660):biological_process	[name] positive regulation of nitric oxide biosynthetic process	[def] "Any process that activates or increases the frequency, rate or extent of the chemical reactions and pathways resulting in the formation of nitric oxide." [GOC
	GO:0035249[0.0030](2/660):biological_process	[name] synaptic transmission, glutamatergic	[def] "The process of communication from a neuron to another neuron across a synapse using the neurotransmitter glutamate." [GOC
	GO:0051968[0.0030](2/660):biological_process	[name] positive regulation of synaptic transmission, glutamatergic	[def] "Any process that activates, maintains or increases the frequency, rate or extent of glutamatergic synaptic transmission, the process of communication from a neuron to another neuron across a synapse using the neurotransmitter glutamate." [GOC
	GO:0050771[0.0030](2/660):biological_process	[name] negative regulation of axonogenesis	[def] "Any process that stops, prevents, or reduces the frequency, rate or extent of axonogenesis." [GOC
	GO:0030819[0.0030](2/660):biological_process	[name] positive regulation of cAMP biosynthetic process	[def] "Any process that activates or increases the frequency, rate or extent of the chemical reactions and pathways resulting in the formation of the nucleotide cAMP (cyclic AMP, adenosine 3',5'-cyclophosphate)." [GOC
	GO:0060326[0.0030](2/660):biological_process	[name] cell chemotaxis	[def] "The directed movement of a motile cell guided by a specific chemical concentration gradient. Movement may be towards a higher concentration (positive chemotaxis) or towards a lower concentration (negative chemotaxis)." [GOC
	GO:2000171[0.0030](2/660):biological_process	[name] negative regulation of dendrite development	[def] "Any process that stops, prevents, or reduces the frequency, rate or extent of dendrite development." [GOC
	GO:0050727[0.0030](2/660):biological_process	[name] regulation of inflammatory response	[def] "Any process that modulates the frequency, rate or extent of the inflammatory response, the immediate defensive reaction (by vertebrate tissue) to infection or injury caused by chemical or physical agents." [GOC
	GO:0001755[0.0030](2/660):biological_process	[name] neural crest cell migration	[def] "The characteristic movement of cells from the dorsal ridge of the neural tube to a variety of locations in a vertebrate embryo." [GOC
	GO:0030913[0.0030](2/660):biological_process	[name] paranodal junction assembly	[def] "Formation of the junction between an axon and the glial cell that forms the myelin sheath. Paranodal junctions form at each paranode, i.e. at the ends of the unmyelinated nodes of Ranvier." [PMID
	GO:0060836[0.0030](2/660):biological_process	[name] lymphatic endothelial cell differentiation	[def] "The process in which a venous blood vessel endothelial cell acquires specialized features of a lymphatic vessel endothelial cell, a thin flattened cell that lines the inside surfaces of lymph vessels." [GOC
	GO:0001779[0.0030](2/660):biological_process	[name] natural killer cell differentiation	[def] "The process in which a relatively unspecialized cell acquires the specialized features of a natural killer cell." [GOC
	GO:0031398[0.0030](2/660):biological_process	[name] positive regulation of protein ubiquitination	[def] "Any process that activates or increases the frequency, rate or extent of the addition of ubiquitin groups to a protein." [GOC
	GO:0043525[0.0030](2/660):biological_process	[name] positive regulation of neuron apoptosis	[def] "Any process that activates or increases the frequency, rate or extent of cell death of neurons by apoptosis." [GOC
	GO:0032526[0.0030](2/660):biological_process	[name] response to retinoic acid	[def] "Any process that results in a change in state or activity of a cell or an organism (in terms of movement, secretion, enzyme production, gene expression, etc.) as a result of a retinoic acid stimulus." [GOC
	GO:0045410[0.0030](2/660):biological_process	[name] positive regulation of interleukin-6 biosynthetic process	[def] "Any process that activates or increases the frequency, rate or extent of the chemical reactions and pathways resulting in the formation of interleukin-6." [GOC
	GO:0016045[0.0030](2/660):biological_process	[name] detection of bacterium	[def] "The series of events in which a stimulus from a bacterium is received and converted into a molecular signal." [GOC
	GO:0005977[0.0030](2/660):biological_process	[name] glycogen metabolic process	[def] "The chemical reactions and pathways involving glycogen, a polydisperse, highly branched glucan composed of chains of D-glucose residues in alpha-(1->4) glycosidic linkage, joined together by alpha-(1->6) glycosidic linkages." [ISBN
	GO:0043114[0.0030](2/660):biological_process	[name] regulation of vascular permeability	[def] "Any process that modulates the extent to which blood vessels can be pervaded by fluid." [GOC
	GO:0042535[0.0030](2/660):biological_process	[name] positive regulation of tumor necrosis factor biosynthetic process	[def] "Any process that activates or increases the frequency, rate or extent of the chemical reactions and pathways resulting in the formation of tumor necrosis factor, an inflammatory cytokine produced by macrophages/monocytes during acute inflammation and which is responsible for a diverse range of signaling events within cells, leading to necrosis or apoptosis." [GOC
	GO:0001889[0.0030](2/660):biological_process	[name] liver development	[def] "The process whose specific outcome is the progression of the liver over time, from its formation to the mature structure. The liver is an exocrine gland which secretes bile and functions in metabolism of protein and carbohydrate and fat, synthesizes substances involved in the clotting of the blood, synthesizes vitamin A, detoxifies poisonous substances, stores glycogen, and breaks down worn-out erythrocytes." [GOC
	GO:0009749[0.0030](2/660):biological_process	[name] response to glucose stimulus	[def] "Any process that results in a change in state or activity of a cell or an organism (in terms of movement, secretion, enzyme production, gene expression, etc.) as a result of a glucose stimulus." [GOC
	GO:0031103[0.0030](2/660):biological_process	[name] axon regeneration	[def] "The regrowth of axons following their loss or damage." [GOC
	GO:0048146[0.0030](2/660):biological_process	[name] positive regulation of fibroblast proliferation	[def] "Any process that activates or increases the frequency, rate or extent of multiplication or reproduction of fibroblast cells." [GOC
	GO:0051495[0.0030](2/660):biological_process	[name] positive regulation of cytoskeleton organization	[def] "Any process that activates or increases the frequency, rate or extent of the formation, arrangement of constituent parts, or disassembly of cytoskeletal structures." [GOC
	GO:0034123[0.0030](2/660):biological_process	[name] positive regulation of toll-like receptor signaling pathway	[def] "Any process that activates or increases the frequency, rate, or extent of toll-like receptor signaling pathway." [GOC
	GO:0070493[0.0030](2/660):biological_process	[name] thrombin receptor signaling pathway	[def] "The series of molecular signals generated as a consequence of a thrombin receptor binding to one of its physiological ligands." [GOC
	GO:0045109[0.0030](2/660):biological_process	[name] intermediate filament organization	[def] "Control of the spatial distribution of intermediate filaments_ includes organizing filaments into meshworks, bundles, or other structures, as by cross-linking." [GOC
	GO:0021549[0.0030](2/660):biological_process	[name] cerebellum development	[def] "The process whose specific outcome is the progression of the cerebellum over time, from its formation to the mature structure. The cerebellum is the portion of the brain in the back of the head between the cerebrum and the pons. In mice, the cerebellum controls balance for walking and standing, modulates the force and range of movement and is involved in the learning of motor skills." [GO_REF
	GO:0007157[0.0030](2/660):biological_process	[name] heterophilic cell-cell adhesion	[def] "The attachment of an adhesion molecule in one cell to a nonidentical adhesion molecule in an adjacent cell." [ISBN
	GO:0048010[0.0030](2/660):biological_process	[name] vascular endothelial growth factor receptor signaling pathway	[def] "The series of molecular signals generated as a consequence of vascular endothelial growth factor receptor binding to one of its physiological ligands." [GOC
	GO:0006376[0.0030](2/660):biological_process	[name] mRNA splice site selection	[def] "Selection of a splice site by components of the assembling spliceosome." [GOC
	GO:0055072[0.0030](2/660):biological_process	[name] iron ion homeostasis	[def] "Any process involved in the maintenance of an internal steady state of iron ions within an organism or cell." [GOC
	GO:0010460[0.0030](2/660):biological_process	[name] positive regulation of heart rate	[def] "Any process that activates or increases the frequency or rate of heart contraction." [GOC
	GO:0007528[0.0030](2/660):biological_process	[name] neuromuscular junction development	[def] "The process whose specific outcome is the progression of the neuromuscular junction over time, from its formation to the mature structure." [GOC
	GO:0070527[0.0030](2/660):biological_process	[name] platelet aggregation	[def] "The adhesion of one platelet to one or more other platelets via adhesion molecules." [GOC
	GO:0051091[0.0030](2/660):biological_process	[name] positive regulation of sequence-specific DNA binding transcription factor activity	[def] "Any process that activates or increases the frequency, rate or extent of activity of a transcription factor, any factor involved in the initiation or regulation of transcription." [GOC
	GO:0043409[0.0030](2/660):biological_process	[name] negative regulation of MAPKKK cascade	[def] "Any process that stops, prevents, or reduces the frequency, rate or extent of signal transduction mediated by the MAPKKK cascade." [GOC
	GO:0050772[0.0030](2/660):biological_process	[name] positive regulation of axonogenesis	[def] "Any process that activates or increases the frequency, rate or extent of axonogenesis." [GOC
	GO:0019229[0.0030](2/660):biological_process	[name] regulation of vasoconstriction	[def] "Any process that modulates the frequency, rate or extent of reductions in the diameter of blood vessels." [GOC
	GO:0031290[0.0030](2/660):biological_process	[name] retinal ganglion cell axon guidance	[def] "The process in which the migration of an axon growth cone of a retinal ganglion cell (RGC) is directed to its target in the brain in response to a combination of attractive and repulsive cues." [GOC
	GO:0010595[0.0030](2/660):biological_process	[name] positive regulation of endothelial cell migration	[def] "Any process that increases the rate, frequency, or extent of the orderly movement of an endothelial cell into the extracellular matrix to form an endothelium." [GOC
	GO:0036092[0.0030](2/660):
	GO:0035458[0.0030](2/660):biological_process	[name] cellular response to interferon-beta	[def] "Any process that results in a change in state or activity of a cell (in terms of movement, secretion, enzyme production, gene expression, etc.) as a result of an interferon-beta stimulus. Interferon-beta is a type I interferon." [GOC
	GO:0007567[0.0030](2/660):biological_process	[name] parturition	[def] "The reproductive process in which the parent is separated from its offspring either by giving birth to live young or by laying eggs." [ISBN
	GO:0006281[0.0030](2/660):biological_process	[name] DNA repair	[def] "The process of restoring DNA after damage. Genomes are subject to damage by chemical and physical agents in the environment (e.g. UV and ionizing radiations, chemical mutagens, fungal and bacterial toxins, etc.) and by free radicals or alkylating agents endogenously generated in metabolism. DNA is also damaged because of errors during its replication. A variety of different DNA repair pathways have been reported that include direct reversal, base excision repair, nucleotide excision repair, photoreactivation, bypass, double-strand break repair pathway, and mismatch repair pathway." [PMID
	GO:0007202[0.0030](2/660):biological_process	[name] activation of phospholipase C activity	[def] "The initiation of the activity of the inactive enzyme phospolipase C as the result of a series of molecular signals generated as a consequence of a G-protein coupled receptor binding to its physiological ligand." [GOC
	GO:0007163[0.0030](2/660):biological_process	[name] establishment or maintenance of cell polarity	[def] "Any cellular process that results in the specification, formation or maintenance of anisotropic intracellular organization or cell growth patterns." [GOC
	GO:0006369[0.0030](2/660):biological_process	[name] termination of RNA polymerase II transcription	[def] "The process in which the synthesis of an RNA molecule by RNA polymerase II using a DNA template is completed." [GOC
	GO:0050718[0.0030](2/660):biological_process	[name] positive regulation of interleukin-1 beta secretion	[def] "Any process that activates or increases the frequency, rate or extent of the regulated release of interleukin-1 beta from a cell or group of cells." [GOC
	GO:0036149[0.0030](2/660):
	GO:0008089[0.0030](2/660):biological_process	[name] anterograde axon cargo transport	[def] "The directed movement of organelles or molecules along microtubules from the cell body toward the cell periphery in nerve cell axons." [ISBN
	GO:0003009[0.0030](2/660):biological_process	[name] skeletal muscle contraction	[def] "A process in which force is generated within skeletal muscle tissue, resulting in a change in muscle geometry. Force generation involves a chemo-mechanical energy conversion step that is carried out by the actin/myosin complex activity, which generates force through ATP hydrolysis. In the skeletal muscle, the muscle contraction takes advantage of an ordered sarcomeric structure and in most cases it is under voluntary control." [GOC
	GO:0001569[0.0030](2/660):biological_process	[name] patterning of blood vessels	[def] "The process that regulates the coordinated growth and sprouting of blood vessels giving rise to the organized vascular system." [GOC
	GO:0043086[0.0030](2/660):biological_process	[name] negative regulation of catalytic activity	[def] "Any process that stops or reduces the activity of an enzyme." [GOC
	GO:0006461[0.0030](2/660):biological_process	[name] protein complex assembly	[def] "The aggregation, arrangement and bonding together of a set of components to form a protein complex." [GOC
	GO:0007269[0.0030](2/660):biological_process	[name] neurotransmitter secretion	[def] "The regulated release of neurotransmitter into the synaptic cleft. A neurotransmitter is any of a group of substances that are released on excitation from the axon terminal of a presynaptic neuron of the central or peripheral nervous system and travel across the synaptic cleft to either excite or inhibit the target cell. Among the many substances that have the properties of a neurotransmitter are acetylcholine, noradrenaline, adrenaline, dopamine, glycine, gamma-aminobutyrate, glutamic acid, substance P, enkephalins, endorphins and serotonin." [CHEBI
	GO:0060068[0.0030](2/660):biological_process	[name] vagina development	[def] "The reproductive developmental process whose specific outcome is the progression of the vagina over time, from its formation to the mature structure." [GOC
	GO:0050690[0.0030](2/660):biological_process	[name] regulation of defense response to virus by virus	[def] "Any viral process that modulates the frequency, rate, or extent of the antiviral response of the host cell or organism." [GOC
	GO:0060113[0.0030](2/660):biological_process	[name] inner ear receptor cell differentiation	[def] "The process in which relatively unspecialized cells, acquire specialized structural and/or functional features of inner ear receptor cells. Inner ear receptor cells are mechanorecptors found in the inner ear responsible for transducing signals involved in balance and sensory perception of sound." [GOC
	GO:0001938[0.0030](2/660):biological_process	[name] positive regulation of endothelial cell proliferation	[def] "Any process that activates or increases the rate or extent of endothelial cell proliferation." [GOC
	GO:0007005[0.0030](2/660):biological_process	[name] mitochondrion organization	[def] "A process that is carried out at the cellular level which results in the assembly, arrangement of constituent parts, or disassembly of a mitochondrion_ includes mitochondrial morphogenesis and distribution, and replication of the mitochondrial genome as well as synthesis of new mitochondrial components." [GOC
	GO:0030890[0.0030](2/660):biological_process	[name] positive regulation of B cell proliferation	[def] "Any process that activates or increases the rate or extent of B cell proliferation." [GOC
	GO:0048025[0.0030](2/660):biological_process	[name] negative regulation of nuclear mRNA splicing, via spliceosome	[def] "Any process that stops, prevents or reduces the rate or extent of mRNA splicing via a spliceosomal mechanism." [GOC
	GO:0006929[0.0030](2/660):biological_process	[name] substrate-dependent cell migration	[def] "The orderly movement of a cell from one site to another along a substrate such as the extracellular matrix_ the migrating cell forms a protrusion that attaches to the substrate." [ISBN
	GO:0008064[0.0030](2/660):biological_process	[name] regulation of actin polymerization or depolymerization	[def] "Any process that modulates the frequency, rate or extent of the assembly or disassembly of actin filaments by the addition or removal of actin monomers from a filament." [GOC
	GO:0002087[0.0030](2/660):biological_process	[name] regulation of respiratory gaseous exchange by neurological system process	[def] "A process carried out by the nervous system that is required for the proper control of respiratory gaseous exchange. This process occurs in the respiratory center of the brain in vertebrates." [GOC
	GO:0009636[0.0030](2/660):biological_process	[name] response to toxin	[def] "Any process that results in a change in state or activity of a cell or an organism (in terms of movement, secretion, enzyme production, gene expression, etc.) as a result of a toxin stimulus." [GOC
	GO:0008584[0.0030](2/660):biological_process	[name] male gonad development	[def] "The process whose specific outcome is the progression of the male gonad over time, from its formation to the mature structure." [GOC
	GO:0007565[0.0030](2/660):biological_process	[name] female pregnancy	[def] "The set of physiological processes that allow an embryo or foetus to develop within the body of a female animal. It covers the time from fertilization of a female ovum by a male spermatozoon until birth." [ISBN
	GO:0007338[0.0030](2/660):biological_process	[name] single fertilization	[def] "The union of male and female gametes to form a zygote." [GOC
	GO:0072015[0.0030](2/660):biological_process	[name] glomerular visceral epithelial cell development	[def] "The process whose specific outcome is the progression of a glomerular visceral epithelial cell over time, from its formation to the mature structure. A glomerular visceral epithelial cell is a specialized epithelial cell that contains \"feet\" that interdigitate with the \"feet\" of other glomerular epithelial cells." [GOC
	GO:0010591[0.0030](2/660):biological_process	[name] regulation of lamellipodium assembly	[def] "Any process that modulates the rate, frequency or extent of the formation of a lamellipodium, a thin sheetlike extension of the surface of a migrating cell." [GOC
	GO:0050999[0.0030](2/660):biological_process	[name] regulation of nitric-oxide synthase activity	[def] "Any process that modulates the activity of the enzyme nitric-oxide synthase." [GOC
	GO:0012501[0.0030](2/660):biological_process	[name] programmed cell death	[def] "A process which begins when a cell receives an internal or external signal and activates a series of biochemical events (signaling pathway). The process ends with the death of the cell." [GOC
	GO:0019233[0.0030](2/660):biological_process	[name] sensory perception of pain	[def] "The series of events required for an organism to receive a painful stimulus, convert it to a molecular signal, and recognize and characterize the signal. Pain is medically defined as the physical sensation of discomfort or distress caused by injury or illness, so can hence be described as a harmful stimulus which signals current (or impending) tissue damage. Pain may come from extremes of temperature, mechanical damage, electricity or from noxious chemical substances. This is a neurological process." [http
	GO:0032874[0.0030](2/660):biological_process	[name] positive regulation of stress-activated MAPK cascade	[def] "Any process that activates or increases the frequency, rate or extent of signal transduction mediated by the stress-activated MAPK cascade." [GOC
	GO:0097104[0.0030](2/660):biological_process	[name] postsynaptic membrane assembly	[def] "The aggregation, arrangement and bonding together of a set of components to form a postsynaptic membrane, a specialized area of membrane facing the presynaptic membrane on the tip of the nerve ending and separated from it by a minute cleft (the synaptic cleft)." [GOC
	GO:0070423[0.0030](2/660):biological_process	[name] nucleotide-binding oligomerization domain containing signaling pathway	[def] "Any series of molecular signals generated as a consequence of binding to a nucleotide-binding oligomerization domain containing (NOD) protein." [GOC
	GO:0015992[0.0030](2/660):biological_process	[name] proton transport	[def] "The directed movement of protons (hydrogen ions) into, out of or within a cell, or between cells, by means of some agent such as a transporter or pore." [GOC
	GO:0035176[0.0030](2/660):biological_process	[name] social behavior	[def] "Behavior that occurs predominantly, or only, in individuals that are part of a group." [PMID
	GO:0006921[0.0030](2/660):biological_process	[name] cellular component disassembly involved in apoptosis	[def] "The breakdown of structures such as organelles, proteins, or other macromolecular structures during apoptosis." [GOC
	GO:0008542[0.0030](2/660):biological_process	[name] visual learning	[def] "Any process in an organism in which a change in behavior of an individual occurs in response to repeated exposure to a visual cue." [GOC
	GO:0046545[0.0030](2/660):biological_process	[name] development of primary female sexual characteristics	[def] "The process whose specific outcome is the progression of the primary female sexual characteristics over time, from their formation to the mature structure. The primary female sexual characteristics are the ovaries, and they develop in response to sex hormone secretion." [GOC
	GO:0048741[0.0030](2/660):biological_process	[name] skeletal muscle fiber development	[def] "The process whose specific outcome is the progression of the skeletal muscle fiber over time, from its formation to the mature structure. Muscle fibers are formed by the maturation of myotubes. They can be classed as slow, intermediate/fast or fast." [GOC
	GO:0030449[0.0030](2/660):biological_process	[name] regulation of complement activation	[def] "Any process that modulates the frequency, rate or extent of complement activation." [GOC
	GO:0042267[0.0030](2/660):biological_process	[name] natural killer cell mediated cytotoxicity	[def] "The directed killing of a target cell by a natural killer cell through the release of granules containing cytotoxic mediators or through the engagement of death receptors." [GOC
	GO:0000082[0.0030](2/660):biological_process	[name] G1/S transition of mitotic cell cycle	[def] "Progression from G1 phase to S phase of the mitotic cell cycle." [GOC
	GO:0060021[0.0030](2/660):biological_process	[name] palate development	[def] "The biological process whose specific outcome is the progression of the palate from an initial condition to its mature state. This process begins with the formation of the structure and ends with the mature structure. The palate is the partition that separates the nasal and oral cavities." [GOC
	GO:0018105[0.0030](2/660):biological_process	[name] peptidyl-serine phosphorylation	[def] "The phosphorylation of peptidyl-serine to form peptidyl-O-phospho-L-serine." [RESID
	GO:0050885[0.0030](2/660):biological_process	[name] neuromuscular process controlling balance	[def] "Any process that an organism uses to control its balance, the orientation of the organism (or the head of the organism) in relation to the source of gravity. In humans and animals, balance is perceived through visual cues, the labyrinth system of the inner ears and information from skin pressure receptors and muscle and joint receptors." [GOC
	GO:0043277[0.0030](2/660):biological_process	[name] apoptotic cell clearance	[def] "The recognition and removal of an apoptotic cell by a neighboring cell or by a phagocyte." [GOC
	GO:0034587[0.0015](1/660):biological_process	[name] piRNA metabolic process	[def] "The chemical reactions and pathways involving piRNAs, Piwi-associated RNAs, a class of 24- to 30-nucleotide RNA derived from repeat or complex DNA sequence elements and processed by a Dicer-independent mechanism." [GOC
	GO:0030073[0.0015](1/660):biological_process	[name] insulin secretion	[def] "The regulated release of proinsulin from secretory granules (B granules) in the B cells of the pancreas_ accompanied by cleavage of proinsulin to form mature insulin." [GOC
	GO:0019388[0.0015](1/660):biological_process	[name] galactose catabolic process	[def] "The chemical reactions and pathways resulting in the breakdown of galactose, the aldohexose galacto-hexose." [ISBN
	GO:2000401[0.0015](1/660):biological_process	[name] regulation of lymphocyte migration	[def] "Any process that modulates the frequency, rate or extent of lymphocyte migration." [GOC
	GO:0050920[0.0015](1/660):biological_process	[name] regulation of chemotaxis	[def] "Any process that modulates the frequency, rate or extent of the directed movement of a motile cell or organism in response to a specific chemical concentration gradient." [GOC
	GO:0050679[0.0015](1/660):biological_process	[name] positive regulation of epithelial cell proliferation	[def] "Any process that activates or increases the rate or extent of epithelial cell proliferation." [GOC
	GO:0051894[0.0015](1/660):biological_process	[name] positive regulation of focal adhesion assembly	[def] "Any process that activates or increases the frequency, rate or extent of focal adhesion assembly, the establishment and maturation of focal adhesions." [GOC
	GO:0061098[0.0015](1/660):biological_process	[name] positive regulation of protein tyrosine kinase activity	[def] "Any process that increases the rate, frequency, or extent of protein tyrosine kinase activity." [GOC
	GO:0090004[0.0015](1/660):biological_process	[name] positive regulation of establishment of protein localization in plasma membrane	[def] "Any process that increases the frequency, rate or extent of the directed movement of a protein to a specific location in the plasma membrane." [GOC
	GO:0071436[0.0015](1/660):biological_process	[name] sodium ion export	[def] "The directed movement of sodium ions out of a cell or organelle." [GOC
	GO:0035690[0.0015](1/660):biological_process	[name] cellular response to drug	[def] "Any process that results in a change in state or activity of a cell (in terms of movement, secretion, enzyme production, gene expression, etc.) as a result of a drug stimulus. A drug is a substance used in the diagnosis, treatment or prevention of a disease." [GOC
	GO:0032740[0.0015](1/660):biological_process	[name] positive regulation of interleukin-17 production	[def] "Any process that activates or increases the frequency, rate, or extent of production of any member of the interleukin-17 family of cytokines." [GOC
	GO:0016482[0.0015](1/660):biological_process	[name] cytoplasmic transport	[def] "The directed movement of substances (such as macromolecules, small molecules, ions) into, out of, or within the cytoplasm of a cell." [GOC
	GO:0038063[0.0015](1/660):
	GO:0006779[0.0015](1/660):biological_process	[name] porphyrin-containing compound biosynthetic process	[def] "The chemical reactions and pathways resulting in the formation of any member of a large group of derivatives or analogs of porphyrin. Porphyrin consists of a ring of four pyrrole nuclei linked each to the next at their alpha positions through a methine group." [GOC
	GO:0002767[0.0015](1/660):biological_process	[name] immune response-inhibiting cell surface receptor signaling pathway	[def] "A series of molecular signals initiated by the binding of an extracellular ligand to a receptor on the surface of the target cell capable of inhibiting an immune response." [GOC
	GO:0005513[0.0015](1/660):biological_process	[name] detection of calcium ion	[def] "The series of events in which a calcium ion stimulus is received by a cell and converted into a molecular signal." [GOC
	GO:0007167[0.0015](1/660):biological_process	[name] enzyme linked receptor protein signaling pathway	[def] "Any series of molecular signals initiated by the binding of an extracellular ligand to a receptor on the surface of the target cell, where the receptor possesses catalytic activity or is closely associated with an enzyme such as a protein kinase." [GOC
	GO:0071385[0.0015](1/660):biological_process	[name] cellular response to glucocorticoid stimulus	[def] "Any process that results in a change in state or activity of a cell (in terms of movement, secretion, enzyme production, gene expression, etc.) as a result of a glucocorticoid stimulus. Glucocorticoids are hormonal C21 corticosteroids synthesized from cholesterol with the ability to bind with the cortisol receptor and trigger similar effects. Glucocorticoids act primarily on carbohydrate and protein metabolism, and have anti-inflammatory effects." [GOC
	GO:0032268[0.0015](1/660):biological_process	[name] regulation of cellular protein metabolic process	[def] "Any process that modulates the frequency, rate or extent of the chemical reactions and pathways involving a protein, occurring at the level of an individual cell." [GOC
	GO:0032707[0.0015](1/660):biological_process	[name] negative regulation of interleukin-23 production	[def] "Any process that stops, prevents, or reduces the frequency, rate, or extent of interleukin-23 production." [GOC
	GO:0002227[0.0015](1/660):biological_process	[name] innate immune response in mucosa	[def] "Any process of the innate immune response that takes place in the mucosal tissues." [GOC
	GO:0001657[0.0015](1/660):biological_process	[name] ureteric bud development	[def] "The process whose specific outcome is the progression of the ureteric bud over time, from its formation to the mature structure." [GOC
	GO:0046907[0.0015](1/660):biological_process	[name] intracellular transport	[def] "The directed movement of substances within a cell." [GOC
	GO:0031282[0.0015](1/660):biological_process	[name] regulation of guanylate cyclase activity	[def] "Any process that modulates the frequency, rate or extent of guanylate cyclase activity." [GOC
	GO:0003084[0.0015](1/660):biological_process	[name] positive regulation of systemic arterial blood pressure	[def] "The process that increases the force with which blood travels through the systemic arterial circulatory system." [GOC
	GO:0060037[0.0015](1/660):biological_process	[name] pharyngeal system development	[def] "The process whose specific outcome is the progression of the pharyngeal system over time, from its formation to the mature structure. The pharyngeal system is a transient embryonic complex that is specific to vertebrates. It comprises the pharyngeal arches, bulges of tissues of mesoderm and neural crest derivation through which pass nerves and pharyngeal arch arteries. The arches are separated internally by pharyngeal pouches, evaginations of foregut endoderm, and externally by pharyngeal clefts, invaginations of surface ectoderm. The development of the system ends when the stucture it contributes to are forming
	GO:0042255[0.0015](1/660):biological_process	[name] ribosome assembly	[def] "The aggregation, arrangement and bonding together of the mature ribosome and of its subunits." [GOC
	GO:0009968[0.0015](1/660):biological_process	[name] negative regulation of signal transduction	[def] "Any process that stops, prevents, or reduces the frequency, rate or extent of signal transduction." [GOC
	GO:2000249[0.0015](1/660):biological_process	[name] regulation of actin cytoskeleton reorganization	[def] "Any process that modulates the frequency, rate or extent of actin cytoskeleton reorganization." [GOC
	GO:0045356[0.0015](1/660):biological_process	[name] positive regulation of interferon-alpha biosynthetic process	[def] "Any process that activates or increases the frequency, rate or extent of the chemical reactions and pathways resulting in the formation of interferon-alpha." [GOC
	GO:0045859[0.0015](1/660):biological_process	[name] regulation of protein kinase activity	[def] "Any process that modulates the frequency, rate or extent of protein kinase activity." [GOC
	GO:0006937[0.0015](1/660):biological_process	[name] regulation of muscle contraction	[def] "Any process that modulates the frequency, rate or extent of muscle contraction." [GOC
	GO:0021602[0.0015](1/660):biological_process	[name] cranial nerve morphogenesis	[def] "The process in which the anatomical structure of the cranial nerves are generated and organized. The cranial nerves are composed of twelve pairs of nerves that emanate from the nervous tissue of the hindbrain. These nerves are sensory, motor, or mixed in nature, and provide the motor and general sensory innervation of the head, neck and viscera. They mediate vision, hearing, olfaction and taste and carry the parasympathetic innervation of the autonomic ganglia that control visceral functions." [GO_REF
	GO:0045779[0.0015](1/660):biological_process	[name] negative regulation of bone resorption	[def] "Any process that stops, prevents, or reduces the frequency, rate or extent of bone resorption." [GOC
	GO:0032049[0.0015](1/660):biological_process	[name] cardiolipin biosynthetic process	[def] "The chemical reactions and pathways resulting in the formation of cardiolipin, 1,3-bis(3-phosphatidyl)glycerol." [CHEBI
	GO:0070528[0.0015](1/660):biological_process	[name] protein kinase C signaling cascade	[def] "A series of reactions, mediated by the intracellular serine/threonine kinase protein kinase C, which occurs as a result of a single trigger reaction or compound." [GOC
	GO:0045123[0.0015](1/660):biological_process	[name] cellular extravasation	[def] "The migration of a leukocyte from the blood vessels into the surrounding tissue." [GOC
	GO:0006401[0.0015](1/660):biological_process	[name] RNA catabolic process	[def] "The chemical reactions and pathways resulting in the breakdown of RNA, ribonucleic acid, one of the two main type of nucleic acid, consisting of a long, unbranched macromolecule formed from ribonucleotides joined in 3',5'-phosphodiester linkage." [ISBN
	GO:2000415[0.0015](1/660):biological_process	[name] positive regulation of fibronectin-dependent thymocyte migration	[def] "Any process that activates or increases the frequency, rate or extent of fibronectin-dependent thymocyte migration." [GOC
	GO:0033137[0.0015](1/660):biological_process	[name] negative regulation of peptidyl-serine phosphorylation	[def] "Any process that stops, prevents, or reduces the frequency, rate or extent of the phosphorylation of peptidyl-serine." [GOC
	GO:0050868[0.0015](1/660):biological_process	[name] negative regulation of T cell activation	[def] "Any process that stops, prevents, or reduces the frequency, rate or extent of T cell activation." [GOC
	GO:0020027[0.0015](1/660):biological_process	[name] hemoglobin metabolic process	[def] "The chemical reactions and pathways involving hemoglobin, including its uptake and utilization." [GOC
	GO:0006972[0.0015](1/660):biological_process	[name] hyperosmotic response	[def] "Any process that results in a change in state or activity of a cell or an organism (in terms of movement, secretion, enzyme production, gene expression, etc.) as a result of detection of, or exposure to, a hyperosmotic environment, i.e. an environment with a higher concentration of solutes than the organism or cell." [GOC
	GO:0009411[0.0015](1/660):biological_process	[name] response to UV	[def] "Any process that results in a change in state or activity of a cell or an organism (in terms of movement, secretion, enzyme production, gene expression, etc.) as a result of an ultraviolet radiation (UV light) stimulus. Ultraviolet radiation is electromagnetic radiation with a wavelength in the range of 10 to 380 nanometers." [GOC
	GO:0032700[0.0015](1/660):biological_process	[name] negative regulation of interleukin-17 production	[def] "Any process that stops, prevents, or reduces the frequency, rate, or extent of production of any member of the interleukin-17 family of cytokines." [GOC
	GO:0006357[0.0015](1/660):biological_process	[name] regulation of transcription from RNA polymerase II promoter	[def] "Any process that modulates the frequency, rate or extent of transcription from an RNA polymerase II promoter." [GOC
	GO:0045416[0.0015](1/660):biological_process	[name] positive regulation of interleukin-8 biosynthetic process	[def] "Any process that activates or increases the frequency, rate or extent of the chemical reactions and pathways resulting in the formation of interleukin-8." [GOC
	GO:0043331[0.0015](1/660):biological_process	[name] response to dsRNA	[def] "Any process that results in a change in state or activity of a cell or an organism (in terms of movement, secretion, enzyme production, gene expression, etc.) as a result of a double-stranded RNA stimulus." [GOC
	GO:0033138[0.0015](1/660):biological_process	[name] positive regulation of peptidyl-serine phosphorylation	[def] "Any process that activates or increases the frequency, rate or extent of the phosphorylation of peptidyl-serine." [GOC
	GO:0044245[0.0015](1/660):biological_process	[name] polysaccharide digestion	[def] "The whole of the physical, chemical, and biochemical processes carried out by living organisms to break down ingested polysaccharides into components that may be easily absorbed and directed into metabolism." [GOC
	GO:0006649[0.0015](1/660):biological_process	[name] phospholipid transfer to membrane	[def] "The transfer of a phospholipid from its site of synthesis to the plasma membrane." [GOC
	GO:0001553[0.0015](1/660):biological_process	[name] luteinization	[def] "The set of processes resulting in differentiation of theca and granulosa cells into luteal cells and in the formation of a corpus luteum after ovulation." [http
	GO:0001820[0.0015](1/660):biological_process	[name] serotonin secretion	[def] "The regulated release of serotonin by a cell or group of cells. Serotonin (5-hydroxytryptamine, or 5-HT) is a monoamine synthesised in serotonergic neurons in the central nervous system, enterochromaffin cells in the gastrointestinal tract and some immune system cells." [GOC
	GO:0010724[0.0015](1/660):biological_process	[name] regulation of definitive erythrocyte differentiation	[def] "Any process that modulates the rate, frequency, or extent of definitive erythrocyte differentiation. Definitive erythrocyte differentiation occurs as part of the process of definitive hemopoiesis." [GOC
	GO:0032963[0.0015](1/660):biological_process	[name] collagen metabolic process	[def] "The chemical reactions and pathways involving collagen, any of a group of fibrous proteins of very high tensile strength that form the main component of connective tissue in animals. Collagen is highly enriched in glycine (some regions are 33% glycine) and proline, occurring predominantly as 3-hydroxyproline (about 20%)." [GOC
	GO:0071875[0.0015](1/660):biological_process	[name] adrenergic receptor signaling pathway	[def] "A series of molecular signals generated as a consequence of an adrenergic receptor binding to one of its physiological ligands." [GOC
	GO:2000969[0.0015](1/660):biological_process	[name] positive regulation of alpha-amino-3-hydroxy-5-methyl-4-isoxazole propionate selective glutamate receptor activity	[def] "Any process that activates or increases the frequency, rate or extent of alpha-amino-3-hydroxy-5-methyl-4-isoxazole propionate selective glutamate receptor activity." [PMID
	GO:0048286[0.0015](1/660):biological_process	[name] lung alveolus development	[def] "The process whose specific outcome is the progression of the alveolus over time, from its formation to the mature structure. The alveolus is a sac for holding air in the lungs_ formed by the terminal dilation of air passageways." [GOC
	GO:0000209[0.0015](1/660):biological_process	[name] protein polyubiquitination	[def] "Addition of multiple ubiquitin groups to a protein, forming a ubiquitin chain." [ISBN
	GO:0070050[0.0015](1/660):biological_process	[name] neuron homeostasis	[def] "The cellular homeostatic process that preserves a neuron in a stable, differentiated functional and structural state." [GOC
	GO:0048247[0.0015](1/660):biological_process	[name] lymphocyte chemotaxis	[def] "The directed movement of a lymphocyte in response to an external stimulus." [GOC
	GO:0001654[0.0015](1/660):biological_process	[name] eye development	[def] "The process whose specific outcome is the progression of the eye over time, from its formation to the mature structure. The eye is the organ of sight." [GOC
	GO:0051602[0.0015](1/660):biological_process	[name] response to electrical stimulus	[def] "Any process that results in a change in state or activity of a cell or an organism (in terms of movement, secretion, enzyme production, gene expression, etc.) as a result of an electrical stimulus." [GOC
	GO:0003061[0.0015](1/660):biological_process	[name] positive regulation of the force of heart contraction by norepinephrine	[def] "The process in which the secretion of norepinephrine into the bloodstream or released from nerve endings modulates the force of heart musclecontraction." [GOC
	GO:0006914[0.0015](1/660):biological_process	[name] autophagy	[def] "The process in which cells digest parts of their own cytoplasm_ allows for both recycling of macromolecular constituents under conditions of cellular stress and remodeling the intracellular structure for cell differentiation." [ISBN
	GO:0008206[0.0015](1/660):biological_process	[name] bile acid metabolic process	[def] "The chemical reactions and pathways involving bile acids, any of a group of steroid carboxylic acids occurring in bile, where they are present as the sodium salts of their amides with glycine or taurine." [GOC
	GO:0014010[0.0015](1/660):biological_process	[name] Schwann cell proliferation	[def] "The multiplication or reproduction of Schwann cells, resulting in the expansion of their population. Schwann cells are a type of glial cell in the peripheral nervous system." [GOC
	GO:0019722[0.0015](1/660):biological_process	[name] calcium-mediated signaling	[def] "A series of molecular signals in which a cell uses calcium ions to convert a signal into a response." [GOC
	GO:0016046[0.0015](1/660):biological_process	[name] detection of fungus	[def] "The series of events in which a stimulus from a fungus is received and converted into a molecular signal." [GOC
	GO:0006351[0.0015](1/660):biological_process	[name] transcription, DNA-dependent	[def] "The cellular synthesis of RNA on a template of DNA." [GOC
	GO:0034769[0.0015](1/660):biological_process	[name] basement membrane disassembly	[def] "The controlled breakdown of the basement membrane in the context of a normal process such as imaginal disc eversion." [GOC
	GO:0043320[0.0015](1/660):biological_process	[name] natural killer cell degranulation	[def] "The regulated exocytosis of secretory granules containing preformed mediators such as perforin and granzymes by a natural killer cell." [ISBN
	GO:0030835[0.0015](1/660):biological_process	[name] negative regulation of actin filament depolymerization	[def] "Any process that stops, prevents, or reduces the frequency, rate or extent of actin depolymerization." [GOC
	GO:0046622[0.0015](1/660):biological_process	[name] positive regulation of organ growth	[def] "Any process that activates or increases the frequency, rate or extent of growth of an organ of an organism." [GOC
	GO:0006099[0.0015](1/660):biological_process	[name] tricarboxylic acid cycle	[def] "A nearly universal metabolic pathway in which the acetyl group of acetyl coenzyme A is effectively oxidized to two CO2 and four pairs of electrons are transferred to coenzymes. The acetyl group combines with oxaloacetate to form citrate, which undergoes successive transformations to isocitrate, 2-oxoglutarate, succinyl-CoA, succinate, fumarate, malate, and oxaloacetate again, thus completing the cycle. In eukaryotes the tricarboxylic acid is confined to the mitochondria. See also glyoxylate cycle." [ISBN
	GO:0006913[0.0015](1/660):biological_process	[name] nucleocytoplasmic transport	[def] "The directed movement of molecules between the nucleus and the cytoplasm." [GOC
	GO:0055003[0.0015](1/660):biological_process	[name] cardiac myofibril assembly	[def] "The process whose specific outcome is the progression of the cardiac myofibril over time, from its formation to the mature structure. A cardiac myofibril is a myofibril specific to cardiac muscle cells." [GOC
	GO:0034641[0.0015](1/660):biological_process	[name] cellular nitrogen compound metabolic process	[def] "The chemical reactions and pathways involving various organic and inorganic nitrogenous compounds, as carried out by individual cells." [GOC
	GO:0019516[0.0015](1/660):biological_process	[name] lactate oxidation	[def] "The chemical reactions and pathways resulting in the conversion of lactate to other compounds, such as pyruvate, with concomitant loss of electrons." [GOC
	GO:0048260[0.0015](1/660):biological_process	[name] positive regulation of receptor-mediated endocytosis	[def] "Any process that activates or increases the frequency, rate or extent of receptor mediated endocytosis, the uptake of external materials by cells, utilizing receptors to ensure specificity of transport." [GOC
	GO:0042063[0.0015](1/660):biological_process	[name] gliogenesis	[def] "The process that results in the generation of glial cells. This includes the production of glial progenitors and their differentiation into mature glia." [GOC
	GO:0051726[0.0015](1/660):biological_process	[name] regulation of cell cycle	[def] "Any process that modulates the rate or extent of progression through the cell cycle." [GOC
	GO:0051128[0.0015](1/660):biological_process	[name] regulation of cellular component organization	[def] "Any process that modulates the frequency, rate or extent of a process involved in the formation, arrangement of constituent parts, or disassembly of cell structures, including the plasma membrane and any external encapsulating structures such as the cell wall and cell envelope." [GOC
	GO:0034660[0.0015](1/660):biological_process	[name] ncRNA metabolic process	[def] "The chemical reactions and pathways involving non-coding RNA transcripts (ncRNAs)." [GOC
	GO:0038018[0.0015](1/660):biological_process	[name] Wnt receptor catabolic process	[def] "The chemical reactions and pathways resulting in the breakdown of a Wnt receptor. Internalized Wnt receptors can be recycled to the plasma membrane or sorted to lysosomes for protein degradation." [GOC
	GO:0007519[0.0015](1/660):biological_process	[name] skeletal muscle tissue development	[def] "The developmental sequence of events leading to the formation of adult muscle that occurs in the anima. In vertebrate skeletal muscle the main events are
	GO:0007612[0.0015](1/660):biological_process	[name] learning	[def] "Any process in an organism in which a relatively long-lasting adaptive behavioral change occurs as the result of experience." [ISBN
	GO:0030212[0.0015](1/660):biological_process	[name] hyaluronan metabolic process	[def] "The chemical reactions and pathways involving hyaluronan, the naturally occurring anionic form of hyaluronic acid, any member of a group of glycosaminoglycans, the repeat units of which consist of beta-1,4 linked D-glucuronyl-beta-(1,3)-N-acetyl-D-glucosamine." [GOC
	GO:0090188[0.0015](1/660):biological_process	[name] negative regulation of pancreatic juice secretion	[def] "Any process that decreases the rate, frequency or extent of pancreatic juice secretion, the regulated release of pancreatic juice by the exocrine pancreas into the upper part of the intestine." [GOC
	GO:0035162[0.0015](1/660):biological_process	[name] embryonic hemopoiesis	[def] "The stages of blood cell formation that take place within the embryo." [GOC
	GO:0002028[0.0015](1/660):biological_process	[name] regulation of sodium ion transport	[def] "Any process that modulates the frequency, rate or extent of the directed movement of sodium ions (Na+) into, out of or within a cell, or between cells, by means of some agent such as a transporter or pore." [GOC
	GO:0060612[0.0015](1/660):biological_process	[name] adipose tissue development	[def] "The process whose specific outcome is the progression of adipose tissue over time, from its formation to the mature structure. Adipose tissue is specialized tissue that is used to store fat." [GOC
	GO:0070431[0.0015](1/660):biological_process	[name] nucleotide-binding oligomerization domain containing 2 signaling pathway	[def] "Any series of molecular signals generated as a consequence of binding to nucleotide-binding oligomerization domain containing 2 (NOD2)." [GOC
	GO:0050890[0.0015](1/660):biological_process	[name] cognition	[def] "The operation of the mind by which an organism becomes aware of objects of thought or perception_ it includes the mental activities associated with thinking, learning, and memory." [http
	GO:0051298[0.0015](1/660):biological_process	[name] centrosome duplication	[def] "The replication of a centrosome, a structure comprised of a pair of centrioles and peri-centriolar material from which a microtubule spindle apparatus is organized." [GOC
	GO:0071347[0.0015](1/660):biological_process	[name] cellular response to interleukin-1	[def] "Any process that results in a change in state or activity of a cell (in terms of movement, secretion, enzyme production, gene expression, etc.) as a result of an interleukin-1 stimulus." [GOC
	GO:0035898[0.0015](1/660):biological_process	[name] parathyroid hormone secretion	[def] "The regulated release of parathyroid hormone into the circulatory system." [GOC
	GO:0042593[0.0015](1/660):biological_process	[name] glucose homeostasis	[def] "Any process involved in the maintenance of an internal steady state of glucose within an organism or cell." [GOC
	GO:0086029[0.0015](1/660):
	GO:0033077[0.0015](1/660):biological_process	[name] T cell differentiation in thymus	[def] "The process in which a precursor cell type acquires the specialized features of a T cell via a differentiation pathway dependent upon transit through the thymus." [GOC
	GO:0045778[0.0015](1/660):biological_process	[name] positive regulation of ossification	[def] "Any process that activates or increases the frequency, rate or extent of bone formation." [GOC
	GO:0007398[0.0015](1/660):biological_process	[name] ectoderm development	[def] "The process whose specific outcome is the progression of the ectoderm over time, from its formation to the mature structure. In animal embryos, the ectoderm is the outer germ layer of the embryo, formed during gastrulation." [GOC
	GO:2000051[0.0015](1/660):biological_process	[name] negative regulation of non-canonical Wnt receptor signaling pathway	[def] "Any process that stops, prevents, or reduces the frequency, rate or extent of non-canonical Wnt receptor signaling pathway." [GOC
	GO:2000331[0.0015](1/660):biological_process	[name] regulation of terminal button organization	[def] "Any process that modulates the frequency, rate or extent of terminal button organization." [GOC
	GO:0006805[0.0015](1/660):biological_process	[name] xenobiotic metabolic process	[def] "The chemical reactions and pathways involving a xenobiotic compound, a compound foreign to living organisms. Used of chemical compounds, e.g. a xenobiotic chemical, such as a pesticide." [GOC
	GO:0039528[0.0015](1/660):
	GO:0072277[0.0015](1/660):biological_process	[name] metanephric glomerular capillary formation	[def] "The process that gives rise to a metanephric glomerular capillary. This process pertains to the initial formation of a structure from unspecified parts." [GOC
	GO:0002292[0.0015](1/660):biological_process	[name] T cell differentiation involved in immune response	[def] "The process in which an antigenically naive T cell acquires the specialized features of an effector, regulatory, or memory T cell as part of an immune response. Effector T cells include cells which provide T cell help or exhibit cytotoxicity towards other cells." [GOC
	GO:0033327[0.0015](1/660):biological_process	[name] Leydig cell differentiation	[def] "The process in which a relatively unspecialized cell acquires specialized structural and/or functional features of a Leydig cell. A Leydig cell is a testosterone-secreting cell in the interstitial area, between the seminiferous tubules, in the testis." [GOC
	GO:0016042[0.0015](1/660):biological_process	[name] lipid catabolic process	[def] "The chemical reactions and pathways resulting in the breakdown of lipids, compounds soluble in an organic solvent but not, or sparingly, in an aqueous solvent." [GOC
	GO:0009991[0.0015](1/660):biological_process	[name] response to extracellular stimulus	[def] "Any process that results in a change in state or activity of a cell or an organism (in terms of movement, secretion, enzyme production, gene expression, etc.) as a result of an extracellular stimulus." [GOC
	GO:0045930[0.0015](1/660):biological_process	[name] negative regulation of mitotic cell cycle	[def] "Any process that stops, prevents or reduces the rate or extent of progression through the mitotic cell cycle." [GOC
	GO:0045591[0.0015](1/660):biological_process	[name] positive regulation of regulatory T cell differentiation	[def] "Any process that activates or increases the frequency, rate or extent of differentiation of regulatory T cells." [ISBN
	GO:2000017[0.0015](1/660):biological_process	[name] positive regulation of determination of dorsal identity	[def] "Any process that activates or increases the frequency, rate or extent of determination of dorsal identity." [GOC
	GO:0032926[0.0015](1/660):biological_process	[name] negative regulation of activin receptor signaling pathway	[def] "Any process that stops, prevents, or reduces the frequency, rate or extent of the activity of any activin receptor signaling pathway." [GOC
	GO:0060369[0.0015](1/660):biological_process	[name] positive regulation of Fc receptor mediated stimulatory signaling pathway	[def] "Any process that increases the rate, frequency or extent of the Fc receptor mediated stimulatory signaling pathway. The Fc receptor mediated stimulatory signaling pathway is a series of molecular signals generated as a consequence of a the binding of the Fc portion of an immunoglobulin by an Fc receptor capable of activating or perpetuating an immune response. The Fc portion of an immunoglobulin is its C-terminal constant region." [GOC
	GO:0007342[0.0015](1/660):biological_process	[name] fusion of sperm to egg plasma membrane	[def] "The binding and fusion of a sperm, having penetrated the zona pellucida, with the plasma membrane of the oocyte. Binding occurs at the posterior (post-acrosomal) region of the sperm head." [GOC
	GO:0009414[0.0015](1/660):biological_process	[name] response to water deprivation	[def] "Any process that results in a change in state or activity of a cell or an organism (in terms of movement, secretion, enzyme production, gene expression, etc.) as a result of a water deprivation stimulus, prolonged deprivation of water." [GOC
	GO:0010954[0.0015](1/660):biological_process	[name] positive regulation of protein processing	[def] "Any process that increases the rate, frequency or extent of protein maturation by peptide bond cleavage." [GOC
	GO:0050730[0.0015](1/660):biological_process	[name] regulation of peptidyl-tyrosine phosphorylation	[def] "Any process that modulates the frequency, rate or extent of the phosphorylation of peptidyl-tyrosine." [GOC
	GO:0015012[0.0015](1/660):biological_process	[name] heparan sulfate proteoglycan biosynthetic process	[def] "The chemical reactions and pathways resulting in the formation of the heparan sulfate proteoglycan, a glycosaminoglycan with repeat unit consisting of alternating alpha-(1->4)-linked hexuronic acid and glucosamine residues_ the former are a mixture of sulfated and nonsulfated D-glucuronic acid and L-iduronic acid_ the L-iduronic acid is either sulfated or acetylated on its amino group as well as being sulfated on one of its hydroxyl groups_ heparan sulfate chains are covalently linked to peptidyl-serine by a glycosidic attachment through the trisaccharide galactosyl-galactosyl-xylosyl to serine residues." [GOC
	GO:0003056[0.0015](1/660):biological_process	[name] regulation of vascular smooth muscle contraction	[def] "Any process that increases the frequency, rate or extent of vascular smooth muscle contraction." [GOC
	GO:0071340[0.0015](1/660):biological_process	[name] skeletal muscle acetylcholine-gated channel clustering	[def] "The accumulation of acetylcholine-gated cation channels in a narrow, central region of muscle fibers, in apposition to nerve terminals." [GOC
	GO:0051489[0.0015](1/660):biological_process	[name] regulation of filopodium assembly	[def] "Any process that modulates the frequency, rate or extent of the assembly of a filopodium, a thin, stiff protrusion extended by the leading edge of a motile cell such as a crawling fibroblast or amoeba, or an axonal growth cone." [GOC
	GO:0030199[0.0015](1/660):biological_process	[name] collagen fibril organization	[def] "Any process that determines the size and arrangement of collagen fibrils within an extracellular matrix." [GOC
	GO:0050708[0.0015](1/660):biological_process	[name] regulation of protein secretion	[def] "Any process that modulates the frequency, rate or extent of the controlled release of a protein from a cell or group of cells." [GOC
	GO:0070935[0.0015](1/660):biological_process	[name] 3'-UTR-mediated mRNA stabilization	[def] "An mRNA stabilization process in which one or more RNA-binding proteins associate with the 3'-untranslated region (UTR) of an mRNA." [GOC
	GO:0007099[0.0015](1/660):biological_process	[name] centriole replication	[def] "The cell cycle process in which a daughter centriole is formed perpendicular to an existing centriole. An immature centriole contains a ninefold radially symmetric array of single microtubules_ mature centrioles consist of a radial array of nine microtubule triplets, doublets, or singlets depending upon the species and cell type." [GOC
	GO:0006090[0.0015](1/660):biological_process	[name] pyruvate metabolic process	[def] "The chemical reactions and pathways involving pyruvate, 2-oxopropanoate." [GOC
	GO:0002860[0.0015](1/660):biological_process	[name] positive regulation of natural killer cell mediated cytotoxicity directed against tumor cell target	[def] "Any process that activates or increases the frequency, rate, or extent of natural killer cell mediated cytotoxicity directed against tumor cell target." [GOC
	GO:0043249[0.0015](1/660):biological_process	[name] erythrocyte maturation	[def] "A developmental process, independent of morphogenetic (shape) change, that is required for an erythrocyte to attain its fully functional state." [GOC
	GO:0045425[0.0015](1/660):biological_process	[name] positive regulation of granulocyte macrophage colony-stimulating factor biosynthetic process	[def] "Any process that activates or increases the frequency, rate or extent of the chemical reactions and pathways resulting in the formation of granulocyte macrophage colony-stimulating factor." [GOC
	GO:0034136[0.0015](1/660):biological_process	[name] negative regulation of toll-like receptor 2 signaling pathway	[def] "Any process that stops, prevents, or reduces the frequency, rate, or extent of toll-like receptor 2 signaling pathway." [GOC
	GO:0001816[0.0015](1/660):biological_process	[name] cytokine production	[def] "The appearance of a cytokine due to biosynthesis or secretion following a cellular stimulus, resulting in an increase in its intracellular or extracellular levels." [GOC
	GO:0006379[0.0015](1/660):biological_process	[name] mRNA cleavage	[def] "Any process in which a pre-mRNA or mRNA molecule is cleaved at specific sites or in a regulated manner." [GOC
	GO:0001504[0.0015](1/660):biological_process	[name] neurotransmitter uptake	[def] "The directed movement of neurotransmitters into neurons or glial cells. This process leads to inactivation and recycling of neurotransmitters. It does not occur during cholinergic synaptic transmission. Instead, acetylcholine is enzymatically degraded in the synaptic cleft." [ISBN
	GO:0040011[0.0015](1/660):biological_process	[name] locomotion	[def] "Self-propelled movement of a cell or organism from one location to another." [GOC
	GO:0034344[0.0015](1/660):biological_process	[name] regulation of type III interferon production	[def] "Any process that modulates the frequency, rate, or extent of type III interferon production. Type III interferons are members of the interferon-lambda gene family." [GOC
	GO:0086094[0.0015](1/660):
	GO:0060662[0.0015](1/660):biological_process	[name] salivary gland cavitation	[def] "The process in which the solid core of salivary epithelium gives rise to the hollow tube of the gland." [GOC
	GO:0090279[0.0015](1/660):biological_process	[name] regulation of calcium ion import	[def] "Any process that modulates the rate, frequency, or extent of the directed movement of calcium ions into a cell or organelle." [GOC
	GO:0033555[0.0015](1/660):biological_process	[name] multicellular organismal response to stress	[def] "Any process that results in a change in state or activity of a multicellular organism (in terms of movement, secretion, enzyme production, gene expression, etc.) as a result of a stimulus indicating the organism is under stress. The stress is usually, but not necessarily, exogenous (e.g. temperature, humidity, ionizing radiation)." [GOC
	GO:0010756[0.0015](1/660):biological_process	[name] positive regulation of plasminogen activation	[def] "Any process that increases the rate, frequency or extent of plasminogen activation. Plasminogen activation is the process in which plasminogen is processed to plasmin." [GOC
	GO:0060420[0.0015](1/660):biological_process	[name] regulation of heart growth	[def] "Any process that modulates the rate or extent of heart growth. Heart growth is the increase in size or mass of the heart." [GOC
	GO:0051642[0.0015](1/660):biological_process	[name] centrosome localization	[def] "Any process in which a centrosome is transported to, and/or maintained in, a specific location within the cell." [GOC
	GO:0050873[0.0015](1/660):biological_process	[name] brown fat cell differentiation	[def] "The process in which a relatively unspecialized cell acquires specialized features of a brown adipocyte, an animal connective tissue cell involved in adaptive thermogenesis. Brown adipocytes contain multiple small droplets of triglycerides and a high number of mitochondria." [PMID
	GO:0006900[0.0015](1/660):biological_process	[name] membrane budding	[def] "The evagination of a membrane, resulting in formation of a vesicle." [GOC
	GO:0001890[0.0015](1/660):biological_process	[name] placenta development	[def] "The process whose specific outcome is the progression of the placenta over time, from its formation to the mature structure. The placenta is an organ of metabolic interchange between fetus and mother, partly of embryonic origin and partly of maternal origin." [GOC
	GO:0051488[0.0015](1/660):biological_process	[name] activation of anaphase-promoting complex activity	[def] "Any process that initiates the ubiquitin ligase activity of the anaphase-promoting complex." [GOC
	GO:0006364[0.0015](1/660):biological_process	[name] rRNA processing	[def] "Any process involved in the conversion of a primary ribosomal RNA (rRNA) transcript into one or more mature rRNA molecules." [GOC
	GO:0007548[0.0015](1/660):biological_process	[name] sex differentiation	[def] "The establishment of the sex of an organism by physical differentiation." [GOC
	GO:0043433[0.0015](1/660):biological_process	[name] negative regulation of sequence-specific DNA binding transcription factor activity	[def] "Any process that stops, prevents, or reduces the frequency, rate or extent of the activity of a transcription factor, any factor involved in the initiation or regulation of transcription." [GOC
	GO:0050773[0.0015](1/660):biological_process	[name] regulation of dendrite development	[def] "Any process that modulates the frequency, rate or extent of dendrite development." [GOC
	GO:0038095[0.0015](1/660):
	GO:0071318[0.0015](1/660):biological_process	[name] cellular response to ATP	[def] "Any process that results in a change in state or activity of a cell (in terms of movement, secretion, enzyme production, gene expression, etc.) as a result of an ATP (adenosine 5'-triphosphate) stimulus." [GOC
	GO:0006486[0.0015](1/660):biological_process	[name] protein glycosylation	[def] "A protein modification process that results in the addition of a sugar unit to a protein amino acid, e.g. the addition of glycan chains to proteins." [GOC
	GO:0060732[0.0015](1/660):biological_process	[name] positive regulation of inositol phosphate biosynthetic process	[def] "Any process that increases the rate, frequency or extent of inositol phosphate biosynthesis. Inositol phosphate biosynthetic processes are the chemical reactions and pathways resulting in the formation of an inositol phosphate, 1,2,3,4,5,6-cyclohexanehexol, with one or more phosphate groups attached." [GOC
	GO:0007600[0.0015](1/660):biological_process	[name] sensory perception	[def] "The series of events required for an organism to receive a sensory stimulus, convert it to a molecular signal, and recognize and characterize the signal. This is a neurological process." [GOC
	GO:0033630[0.0015](1/660):biological_process	[name] positive regulation of cell adhesion mediated by integrin	[def] "Any process that activates or increases the frequency, rate, or extent of cell adhesion mediated by integrin." [GOC
	GO:0035021[0.0015](1/660):biological_process	[name] negative regulation of Rac protein signal transduction	[def] "Any process that stops, prevents, or reduces the frequency, rate or extent of Rac protein signal transduction." [GOC
	GO:0045838[0.0015](1/660):biological_process	[name] positive regulation of membrane potential	[def] "Any process that activates or increases the frequency, rate or extent of establishment or extent of a membrane potential, the electric potential existing across any membrane arising from charges in the membrane itself and from the charges present in the media on either side of the membrane." [GOC
	GO:0002636[0.0015](1/660):biological_process	[name] positive regulation of germinal center formation	[def] "Any process that activates or increases the frequency, rate, or extent of germinal center formation." [GOC
	GO:0030035[0.0015](1/660):biological_process	[name] microspike assembly	[def] "Formation of a microspike, a dynamic, actin-rich projection extending from the surface of a migrating animal cell." [ISBN
	GO:0045957[0.0015](1/660):biological_process	[name] negative regulation of complement activation, alternative pathway	[def] "Any process that stops, prevents, or reduces the frequency, rate or extent of complement activation by the alternative pathway." [GOC
	GO:0060088[0.0015](1/660):biological_process	[name] auditory receptor cell stereocilium organization	[def] "A process that is carried out at the cellular level which results in the assembly, arrangement of constituent parts, or disassembly of a stereocilium. A stereocilium is an actin-based protrusion from the apical surface of auditory hair cells." [GOC
	GO:0051875[0.0015](1/660):biological_process	[name] pigment granule localization	[def] "Any process in which a pigment granule is transported to, and/or maintained in, a specific location within the cell." [GOC
	GO:0002606[0.0015](1/660):biological_process	[name] positive regulation of dendritic cell antigen processing and presentation	[def] "Any process that activates or increases the frequency, rate, or extent of dendritic cell antigen processing and presentation." [GOC
	GO:0002066[0.0015](1/660):biological_process	[name] columnar/cuboidal epithelial cell development	[def] "The process whose specific outcome is the progression of a columnar/cuboidal epithelial cell over time, from its formation to the mature structure. A columnar/cuboidal epithelial cell is a cell usually found in a two dimensional sheet with a free surface. Columnar/cuboidal epithelial cells take on the shape of a column or cube." [GOC
	GO:0010740[0.0015](1/660):biological_process	[name] positive regulation of intracellular protein kinase cascade	[def] "Any process that increases the rate, frequency or extent of a series of reactions, mediated by protein kinases, which occurs as a result of a single trigger reaction or compound." [GOC
	GO:0002523[0.0015](1/660):biological_process	[name] leukocyte migration involved in inflammatory response	[def] "The movement of a leukocyte within or between different tissues and organs of the body contributing to an inflammatory response." [GOC
	GO:0006879[0.0015](1/660):biological_process	[name] cellular iron ion homeostasis	[def] "Any process involved in the maintenance of an internal steady state of iron ions at the level of a cell." [GOC
	GO:0046784[0.0015](1/660):biological_process	[name] intronless viral mRNA export from host nucleus	[def] "The directed movement of intronless viral mRNA from the host nucleus to the cytoplasm for translation." [PMID
	GO:0061351[0.0015](1/660):biological_process	[name] neural precursor cell proliferation	[def] "The multiplication or reproduction of neural precursor cells, resulting in the expansion of a cell population. A neural precursor cell is either a nervous system stem cell or a nervous system progenitor cell." [GOC
	GO:0006414[0.0015](1/660):biological_process	[name] translational elongation	[def] "The successive addition of amino acid residues to a nascent polypeptide chain during protein biosynthesis." [GOC
	GO:0007568[0.0015](1/660):biological_process	[name] aging	[def] "The inherent decline over time, from the optimal fertility and viability of early maturity, that may precede death and may be preceded by other indications, such as sterility." [GOC
	GO:0032956[0.0015](1/660):biological_process	[name] regulation of actin cytoskeleton organization	[def] "Any process that modulates the frequency, rate or extent of the formation, arrangement of constituent parts, or disassembly of cytoskeletal structures comprising actin filaments and their associated proteins." [GOC
	GO:0050775[0.0015](1/660):biological_process	[name] positive regulation of dendrite morphogenesis	[def] "Any process that activates or increases the frequency, rate or extent of dendrite morphogenesis." [GOC
	GO:0051904[0.0015](1/660):biological_process	[name] pigment granule transport	[def] "The directed movement of pigment granules into, out of or within a cell, or between cells, by means of some agent such as a transporter or pore." [GOC
	GO:0046952[0.0015](1/660):biological_process	[name] ketone body catabolic process	[def] "The chemical reactions and pathways resulting in the breakdown of ketone bodies, any one of the three substances
	GO:0000245[0.0015](1/660):biological_process	[name] spliceosome assembly	[def] "The aggregation, arrangement and bonding together of the spliceosome, a ribonucleoprotein apparatus that catalyzes nuclear mRNA splicing via transesterification reactions." [PMID
	GO:0042312[0.0015](1/660):biological_process	[name] regulation of vasodilation	[def] "Any process that modulates the frequency, rate or extent of increases in the diameter of blood vessels." [GOC
	GO:0032835[0.0015](1/660):biological_process	[name] glomerulus development	[def] "The progression of the glomerulus over time from its initial formation until its mature state. The glomerulus is a capillary tuft which forms a close network with the visceral epithelium (podocytes) and the mesangium to form the filtration barrier and is surrounded by Bowman's capsule in nephrons of the vertebrate kidney. The glomerulus is part of the nephron and is restricted to one body segment." [GOC
	GO:0045184[0.0015](1/660):biological_process	[name] establishment of protein localization	[def] "The directed movement of a protein to a specific location." [GOC
	GO:0048311[0.0015](1/660):biological_process	[name] mitochondrion distribution	[def] "Any process that establishes the spatial arrangement of mitochondria between and within cells." [GOC
	GO:0032494[0.0015](1/660):biological_process	[name] response to peptidoglycan	[def] "Any process that results in a change in state or activity of an organism (in terms of movement, secretion, enzyme production, gene expression, etc.) as a result of a peptidoglycan stimulus. Peptidoglycan is a bacterial cell wall macromolecule." [GOC
	GO:2000309[0.0015](1/660):biological_process	[name] positive regulation of tumor necrosis factor (ligand) superfamily member 11 production	[def] "Any process that activates or increases the frequency, rate or extent of tumor necrosis factor (ligand) superfamily member 11 production." [GOC
	GO:0007032[0.0015](1/660):biological_process	[name] endosome organization	[def] "A process that is carried out at the cellular level which results in the assembly, arrangement of constituent parts, or disassembly of endosomes." [GOC
	GO:0016264[0.0015](1/660):biological_process	[name] gap junction assembly	[def] "Assembly of gap junctions, which are found in most animal tissues, and serve as direct connections between the cytoplasms of adjacent cells. They provide open channels through the plasma membrane, allowing ions and small molecules (less than approximately a thousand daltons) to diffuse freely between neighboring cells, but preventing the passage of proteins and nucleic acids." [GOC
	GO:0002175[0.0015](1/660):biological_process	[name] protein localization to paranode region of axon	[def] "A cellular protein localization process in which a protein is transported to, or maintained at, the paranode region of an axon." [PMID
	GO:0008277[0.0015](1/660):biological_process	[name] regulation of G-protein coupled receptor protein signaling pathway	[def] "Any process that modulates the frequency, rate or extent of G-protein coupled receptor protein signaling pathway activity." [GOC
	GO:0045766[0.0015](1/660):biological_process	[name] positive regulation of angiogenesis	[def] "Any process that activates or increases angiogenesis." [GOC
	GO:0070245[0.0015](1/660):biological_process	[name] positive regulation of thymocyte apoptosis	[def] "Any process that activates or increases the frequency, rate or extent of thymocyte death by apoptosis." [GOC
	GO:0010765[0.0015](1/660):biological_process	[name] positive regulation of sodium ion transport	[def] "Any process that increases the frequency, rate or extent of the directed movement of sodium ions (Na+) into, out of or within a cell, or between cells, by means of some agent such as a transporter or pore." [GOC
	GO:0090191[0.0015](1/660):biological_process	[name] negative regulation of branching involved in ureteric bud morphogenesis	[def] "Any process that decreases the rate, frequency or extent of branching involved in ureteric bud morphogenesis, the process in which the branching structure of the ureteric bud is generated and organized. The ureteric bud is an epithelial tube that grows out from the metanephric duct. The bud elongates and branches to give rise to the ureter and kidney collecting tubules." [GOC
	GO:0043987[0.0015](1/660):biological_process	[name] histone H3-S10 phosphorylation	[def] "The modification of histone H3 by the addition of an phosphate group to a serine residue at position 10 of the histone." [GOC
	GO:0001675[0.0015](1/660):biological_process	[name] acrosome assembly	[def] "The formation of the acrosome from the spermatid Golgi." [GOC
	GO:0070498[0.0015](1/660):biological_process	[name] interleukin-1-mediated signaling pathway	[def] "A series of molecular signals generated as a consequence of interleukin-1 binding to a cell surface receptor." [GOC
	GO:0042496[0.0015](1/660):biological_process	[name] detection of diacyl bacterial lipopeptide	[def] "The series of events in which a diacylated bacterial lipopeptide stimulus is received by a cell and converted into a molecular signal. Diacylated bacterial lipoproteins are lipopeptides of bacterial origin containing a nonprotein moiety consisting of two acyl groups." [GOC
	GO:0030325[0.0015](1/660):biological_process	[name] adrenal gland development	[def] "The process whose specific outcome is the progression of the adrenal gland over time, from its formation to the mature structure. This gland can either be a discrete structure located bilaterally above each kidney, or a cluster of cells in the head kidney that perform the functions of the adrenal gland. In either case, this organ consists of two cells types, aminergic chromaffin cells and steroidogenic cortical cells." [GOC
	GO:0009395[0.0015](1/660):biological_process	[name] phospholipid catabolic process	[def] "The chemical reactions and pathways resulting in the breakdown of phospholipids, any lipid containing phosphoric acid as a mono- or diester." [ISBN
	GO:0045916[0.0015](1/660):biological_process	[name] negative regulation of complement activation	[def] "Any process that stops, prevents, or reduces the frequency, rate or extent of complement activation." [GOC
	GO:0021793[0.0015](1/660):biological_process	[name] chemorepulsion of branchiomotor axon	[def] "The process in which a branchiomotor neuron growth cone is directed to a specific target site in response to a repulsive chemical cue. Branchiomotor neurons are located in the hindbrain and innervate branchial arch-derived muscles that control jaw movements, facial expression, the larynx, and the pharynx." [GO_REF
	GO:0046881[0.0015](1/660):biological_process	[name] positive regulation of follicle-stimulating hormone secretion	[def] "Any process that activates or increases the frequency, rate or extent of the regulated release of follicle-stimulating hormone." [GOC
	GO:0032313[0.0015](1/660):biological_process	[name] regulation of Rab GTPase activity	[def] "Any process that modulates the activity of a GTPase of the Rab family." [GOC
	GO:0060416[0.0015](1/660):biological_process	[name] response to growth hormone stimulus	[def] "Any process that results in a change in state or activity of a cell or an organism (in terms of movement, secretion, enzyme production, gene expression, etc.) as a result of a growth hormone stimulus. Growth hormone is a peptide hormone that binds to the growth hormone receptor and stimulates growth." [GOC
	GO:0035108[0.0015](1/660):biological_process	[name] limb morphogenesis	[def] "The process in which the anatomical structures of a limb are generated and organized. A limb is an appendage of an animal used for locomotion or grasping. Examples include legs, arms or some types of fin." [ISBN
	GO:0097119[0.0015](1/660):biological_process	[name] postsynaptic density protein 95 clustering	[def] "The clustering process in which postsynaptic density protein 95 (PSD-95) molecules are localized to distinct domains in the cell membrane. PSD-95 is mostly located in the post synaptic density of neurons, and is involved in anchoring synaptic proteins." [GOC
	GO:0045822[0.0015](1/660):biological_process	[name] negative regulation of heart contraction	[def] "Any process that stops, prevents, or reduces the frequency, rate or extent of heart contraction." [GOC
	GO:0038092[0.0015](1/660):
	GO:0010165[0.0015](1/660):biological_process	[name] response to X-ray	[def] "Any process that results in a change in state or activity of a cell or an organism (in terms of movement, secretion, enzyme production, gene expression, etc.) as a result of X-ray radiation. An X-ray is a form of electromagnetic radiation with a wavelength in the range of 10 nanometers to 100 picometers (corresponding to frequencies in the range 30 PHz to 3 EHz)." [GOC
	GO:0032609[0.0015](1/660):biological_process	[name] interferon-gamma production	[def] "The appearance of interferon-gamma due to biosynthesis or secretion following a cellular stimulus, resulting in an increase in its intracellular or extracellular levels. Interferon-gamma is also known as type II interferon." [GOC
	GO:0008210[0.0015](1/660):biological_process	[name] estrogen metabolic process	[def] "The chemical reactions and pathways involving estrogens, C18 steroid hormones that can stimulate the development of female sexual characteristics. Also found in plants." [ISBN
	GO:0030001[0.0015](1/660):biological_process	[name] metal ion transport	[def] "The directed movement of metal ions, any metal ion with an electric charge, into, out of or within a cell, or between cells, by means of some agent such as a transporter or pore." [GOC
	GO:0033693[0.0015](1/660):biological_process	[name] neurofilament bundle assembly	[def] "The assembly of neurofilaments into bundles, in which the filaments are longitudinally oriented, with numerous crossbridges between them. Neurofilament bundles may be cross-linked to each other, to membrane-bounded organelles or other cytoskeletal structures such as microtubules." [PMID
	GO:0055075[0.0015](1/660):biological_process	[name] potassium ion homeostasis	[def] "Any process involved in the maintenance of an internal steady state of potassium ions within an organism or cell." [GOC
	GO:0046329[0.0015](1/660):biological_process	[name] negative regulation of JNK cascade	[def] "Any process that stops, prevents, or reduces the frequency, rate or extent of signal transduction mediated by the JNK cascade." [GOC
	GO:0070434[0.0015](1/660):biological_process	[name] positive regulation of nucleotide-binding oligomerization domain containing 2 signaling pathway	[def] "Any process that activates or increases the frequency, rate, or extent of the nucleotide-binding oligomerization domain containing 2 (NOD2) pathway." [GOC
	GO:0072175[0.0015](1/660):biological_process	[name] epithelial tube formation	[def] "The developmental process pertaining to the initial formation of an epithelial tube." [GOC
	GO:0045780[0.0015](1/660):biological_process	[name] positive regulation of bone resorption	[def] "Any process that activates or increases the frequency, rate or extent of bone resorption." [GOC
	GO:0006631[0.0015](1/660):biological_process	[name] fatty acid metabolic process	[def] "The chemical reactions and pathways involving fatty acids, aliphatic monocarboxylic acids liberated from naturally occurring fats and oils by hydrolysis." [ISBN
	GO:0051924[0.0015](1/660):biological_process	[name] regulation of calcium ion transport	[def] "Any process that modulates the frequency, rate or extent of the directed movement of calcium ions into, out of or within a cell, or between cells, by means of some agent such as a transporter or pore." [GOC
	GO:0040008[0.0015](1/660):biological_process	[name] regulation of growth	[def] "Any process that modulates the frequency, rate or extent of the growth of all or part of an organism so that it occurs at its proper speed, either globally or in a specific part of the organism's development." [GOC
	GO:0061042[0.0015](1/660):biological_process	[name] vascular wound healing	[def] "Blood vessel formation when new vessels emerge from the proliferation of pre-existing blood vessels and contribute to the series of events that restore integrity to damaged vasculature." [GOC
	GO:0051044[0.0015](1/660):biological_process	[name] positive regulation of membrane protein ectodomain proteolysis	[def] "Any process that activates or increases the frequency, rate or extent of membrane protein ectodomain peptidolysis." [GOC
	GO:0050678[0.0015](1/660):biological_process	[name] regulation of epithelial cell proliferation	[def] "Any process that modulates the frequency, rate or extent of epithelial cell proliferation." [GOC
	GO:0016567[0.0015](1/660):biological_process	[name] protein ubiquitination	[def] "The process in which one or more ubiquitin groups are added to a protein." [GOC
	GO:0043406[0.0015](1/660):biological_process	[name] positive regulation of MAP kinase activity	[def] "Any process that activates or increases the frequency, rate or extent of MAP kinase activity." [GOC
	GO:0010594[0.0015](1/660):biological_process	[name] regulation of endothelial cell migration	[def] "Any process that modulates the rate, frequency, or extent of the orderly movement of an endothelial cell into the extracellular matrix to form an endothelium." [GOC
	GO:0007320[0.0015](1/660):biological_process	[name] insemination	[def] "The introduction of semen or sperm into the genital tract of a female." [ISBN
	GO:0033619[0.0015](1/660):biological_process	[name] membrane protein proteolysis	[def] "The proteolytic cleavage of a transmembrane protein leading to the release of its intracellular or ecto-domains." [GOC
	GO:0021615[0.0015](1/660):biological_process	[name] glossopharyngeal nerve morphogenesis	[def] "The process in which the anatomical structure of the glossopharyngeal nerve is generated and organized. Various sensory and motor branches of the glossopharyngeal nerve supply nerve connections to the pharynx and back of the tongue. The branchial motor component contains motor fibers that innervate muscles that elevate the pharynx and larynx, and the tympanic branch supplies parasympathetic fibers to the otic ganglion." [GO_REF
	GO:0043149[0.0015](1/660):biological_process	[name] stress fiber assembly	[def] "The aggregation, arrangement and bonding together of a set of components to form a stress fiber. A stress fiber is a contractile actin filament bundle that consists of short actin filaments with alternating polarity." [GOC
	GO:0014015[0.0015](1/660):biological_process	[name] positive regulation of gliogenesis	[def] "Any process that activates or increases the frequency, rate or extent of gliogenesis, the formation of mature glia." [GOC
	GO:0050658[0.0015](1/660):biological_process	[name] RNA transport	[def] "The directed movement of RNA, ribonucleic acids, into, out of or within a cell, or between cells, by means of some agent such as a transporter or pore." [GOC
	GO:0030099[0.0015](1/660):biological_process	[name] myeloid cell differentiation	[def] "The process in which a relatively unspecialized myeloid precursor cell acquires the specialized features of any cell of the myeloid leukocyte, megakaryocyte, thrombocyte, or erythrocyte lineages." [GOC
	GO:0046951[0.0015](1/660):biological_process	[name] ketone body biosynthetic process	[def] "The chemical reactions and pathways resulting in the formation of ketone bodies, any one of the three substances
	GO:0040036[0.0015](1/660):biological_process	[name] regulation of fibroblast growth factor receptor signaling pathway	[def] "Any process that modulates the frequency, rate or extent of fibroblast growth factor receptor signaling pathway activity." [GOC
	GO:2000680[0.0015](1/660):biological_process	[name] regulation of rubidium ion transport	[def] "Any process that modulates the frequency, rate or extent of rubidium ion transport." [GOC
	GO:0030728[0.0015](1/660):biological_process	[name] ovulation	[def] "The release of a mature ovum/oocyte from an ovary." [GOC
	GO:0060011[0.0015](1/660):biological_process	[name] Sertoli cell proliferation	[def] "The multiplication or reproduction of Sertoli cells, resulting in the expansion of the Sertoli cell population. A Sertoli cell is a supporting cell projecting inward from the basement membrane of seminiferous tubules." [GOC
	GO:0051901[0.0015](1/660):biological_process	[name] positive regulation of mitochondrial depolarization	[def] "Any process that activates, maintains or increases the frequency, rate or extent of the change in the membrane potential of the mitochondria from negative to positive." [GOC
	GO:0043201[0.0015](1/660):biological_process	[name] response to leucine	[def] "Any process that results in a change in state or activity of a cell or an organism (in terms of movement, secretion, enzyme production, gene expression, etc.) as a result of a leucine stimulus." [GOC
	GO:0006027[0.0015](1/660):biological_process	[name] glycosaminoglycan catabolic process	[def] "The chemical reactions and pathways resulting in the breakdown of glycosaminoglycans, any one of a group of polysaccharides that contain amino sugars." [ISBN
	GO:0006965[0.0015](1/660):biological_process	[name] positive regulation of biosynthetic process of antibacterial peptides active against Gram-positive bacteria	[def] "Any process that activates or increases the frequency, rate, or extent of biosynthesis of antibacterial peptides active against Gram-positive bacteria." [GOC
	GO:0046475[0.0015](1/660):biological_process	[name] glycerophospholipid catabolic process	[def] "The chemical reactions and pathways resulting in the breakdown of glycerophospholipids, any derivative of glycerophosphate that contains at least one O-acyl, O-alkyl, or O-alkenyl group attached to the glycerol residue." [ISBN
	GO:0032688[0.0015](1/660):biological_process	[name] negative regulation of interferon-beta production	[def] "Any process that stops, prevents, or reduces the frequency, rate, or extent of interferon-beta production." [GOC
	GO:0008057[0.0015](1/660):biological_process	[name] eye pigment granule organization	[def] "A process that is carried out at the cellular level which results in the assembly, arrangement of constituent parts, or disassembly of intracellular pigment storage granules in the eye." [PMID
	GO:0045906[0.0015](1/660):biological_process	[name] negative regulation of vasoconstriction	[def] "Any process that stops, prevents, or reduces the frequency, rate or extent of vasoconstriction." [GOC
	GO:0015758[0.0015](1/660):biological_process	[name] glucose transport	[def] "The directed movement of the hexose monosaccharide glucose into, out of or within a cell, or between cells, by means of some agent such as a transporter or pore." [GOC
	GO:0090190[0.0015](1/660):biological_process	[name] positive regulation of branching involved in ureteric bud morphogenesis	[def] "Any process that increases the rate, frequency or extent of branching involved in ureteric bud morphogenesis, the process in which the branching structure of the ureteric bud is generated and organized. The ureteric bud is an epithelial tube that grows out from the metanephric duct. The bud elongates and branches to give rise to the ureter and kidney collecting tubules." [GOC
	GO:0071727[0.0015](1/660):biological_process	[name] cellular response to triacyl bacterial lipopeptide	[def] "Any process that results in a change in state or activity of a cell (in terms of movement, secretion, enzyme production, gene expression, etc.) as a result of a triacylated bacterial lipopeptide stimulus." [GOC
	GO:0050794[0.0015](1/660):biological_process	[name] regulation of cellular process	[def] "Any process that modulates the frequency, rate or extent of a cellular process, any of those that are carried out at the cellular level, but are not necessarily restricted to a single cell. For example, cell communication occurs among more than one cell, but occurs at the cellular level." [GOC
	GO:0045919[0.0015](1/660):biological_process	[name] positive regulation of cytolysis	[def] "Any process that activates or increases the frequency, rate or extent of cytolysis." [GOC
	GO:0042339[0.0015](1/660):biological_process	[name] keratan sulfate metabolic process	[def] "The chemical reactions and pathways involving keratan sulfate, a glycosaminoglycan with repeat units consisting of beta-1,4-linked D-galactopyranosyl-beta-(1,4)-N-acetyl-D-glucosamine 6-sulfate and with variable amounts of fucose, sialic acid and mannose units_ keratan sulfate chains are covalently linked by a glycosidic attachment through the trisaccharide galactosyl-galactosyl-xylose to peptidyl-threonine or serine residues." [GOC
	GO:0043508[0.0015](1/660):biological_process	[name] negative regulation of JUN kinase activity	[def] "Any process that stops, prevents, or reduces the frequency, rate or extent of JUN kinase activity." [GOC
	GO:0071315[0.0015](1/660):biological_process	[name] cellular response to morphine	[def] "Any process that results in a change in state or activity of a cell (in terms of movement, secretion, enzyme production, gene expression, etc.) as a result of a morphine stimulus. Morphine is an opioid alkaloid, isolated from opium, with a complex ring structure." [GOC
	GO:0033563[0.0015](1/660):biological_process	[name] dorsal/ventral axon guidance	[def] "The process in which the migration of an axon growth cone is directed to a specific target site along the dorsal-ventral body axis in response to a combination of attractive and repulsive cues. The dorsal/ventral axis is defined by a line that runs orthogonal to both the anterior/posterior and left/right axes. The dorsal end is defined by the upper or back side of an organism. The ventral end is defined by the lower or front side of an organism." [GOC
	GO:0003029[0.0015](1/660):biological_process	[name] detection of hypoxic conditions in blood by carotid body chemoreceptor signaling	[def] "The process in which information about a lack of oxygen are received and are converted to a molecular signal by chemoreceptors in the carotid bodies." [GOC
	GO:0009409[0.0015](1/660):biological_process	[name] response to cold	[def] "Any process that results in a change in state or activity of a cell or an organism (in terms of movement, secretion, enzyme production, gene expression, etc.) as a result of a cold stimulus, a temperature stimulus below the optimal temperature for that organism." [GOC
	GO:0048014[0.0015](1/660):biological_process	[name] Tie receptor signaling pathway	[def] "The series of molecular signals generated as a consequence of a Tie receptor binding to one of its physiological ligands (angiopoietins)." [GOC
	GO:0002253[0.0015](1/660):biological_process	[name] activation of immune response	[def] "Any process that initiates an immune response." [GO_REF
	GO:0071805[0.0015](1/660):biological_process	[name] potassium ion transmembrane transport	[def] "A process in which a potassium ion is transported from one side of a membrane to the other." [GOC
	GO:0030217[0.0015](1/660):biological_process	[name] T cell differentiation	[def] "The process in which a precursor cell type acquires characteristics of a more mature T-cell. A T cell is a type of lymphocyte whose definin characteristic is the expression of a T cell receptor complex." [GO_REF
	GO:0043001[0.0015](1/660):biological_process	[name] Golgi to plasma membrane protein transport	[def] "The directed movement of proteins from the Golgi to the plasma membrane in transport vesicles that move from the trans-Golgi network to the plasma membrane." [ISBN
	GO:0006626[0.0015](1/660):biological_process	[name] protein targeting to mitochondrion	[def] "The process of directing proteins towards and into the mitochondrion, usually mediated by mitochondrial proteins that recognize signals contained within the imported protein." [GOC
	GO:0008088[0.0015](1/660):biological_process	[name] axon cargo transport	[def] "The directed movement of organelles or molecules along microtubules in nerve cell axons." [ISBN
	GO:0034341[0.0015](1/660):biological_process	[name] response to interferon-gamma	[def] "Any process that results in a change in state or activity of a cell or an organism (in terms of movement, secretion, enzyme production, gene expression, etc.) as a result of an interferon-gamma stimulus. Interferon-gamma is also known as type II interferon." [GOC
	GO:0042713[0.0015](1/660):biological_process	[name] sperm ejaculation	[def] "The expulsion of seminal fluid, thick white fluid containing spermatozoa, from the male genital tract." [GOC
	GO:0050663[0.0015](1/660):biological_process	[name] cytokine secretion	[def] "The regulated release of cytokines from a cell or group of cells. Cytokines are any of a group of proteins that function to control the survival, growth and differentiation of tissues and cells, and which have autocrine and paracrine activity." [GOC
	GO:0030500[0.0015](1/660):biological_process	[name] regulation of bone mineralization	[def] "Any process that modulates the frequency, rate or extent of bone mineralization." [GOC
	GO:0071726[0.0015](1/660):biological_process	[name] cellular response to diacyl bacterial lipopeptide	[def] "Any process that results in a change in state or activity of a cell (in terms of movement, secretion, enzyme production, gene expression, etc.) as a result of a diacylated bacterial lipopeptide stimulus." [GOC
	GO:0042518[0.0015](1/660):biological_process	[name] negative regulation of tyrosine phosphorylation of Stat3 protein	[def] "Any process that stops, prevents, or reduces the frequency, rate or extent of the introduction of a phosphate group to a tyrosine residue of a Stat3 protein." [GOC
	GO:0000380[0.0015](1/660):biological_process	[name] alternative nuclear mRNA splicing, via spliceosome	[def] "The process of generating multiple mRNA molecules from a given set of exons by differential use of exons from the primary transcript(s) to form multiple mature mRNAs that vary in their exon composition." [GOC
	GO:0001812[0.0015](1/660):biological_process	[name] positive regulation of type I hypersensitivity	[def] "Any process that activates or increases the frequency, rate or extent of type I hypersensitivity, a type of inflammatory response." [GOC
	GO:0014808[0.0015](1/660):biological_process	[name] release of sequestered calcium ion into cytosol by sarcoplasmic reticulum	[def] "The process in which the release of sequestered calcium ion by sarcoplasmic reticulum into cytosol occurs via calcium release channels." [GOC
	GO:0016572[0.0015](1/660):biological_process	[name] histone phosphorylation	[def] "The modification of histones by addition of phosphate groups." [GOC
	GO:0043407[0.0015](1/660):biological_process	[name] negative regulation of MAP kinase activity	[def] "Any process that stops, prevents, or reduces the frequency, rate or extent of MAP kinase activity." [GOC
	GO:0090260[0.0015](1/660):biological_process	[name] negative regulation of retinal ganglion cell axon guidance	[def] "Any process that decreases the frequency, rate, or extent of retinal ganglion cell axon guidance, the process in which the migration of an axon growth cone of a retinal ganglion cell (RGC) is directed to its target in the brain in response to a combination of attractive and repulsive cues." [GOC
	GO:0051148[0.0015](1/660):biological_process	[name] negative regulation of muscle cell differentiation	[def] "Any process that stops, prevents, or reduces the frequency, rate or extent of muscle cell differentiation." [CL
	GO:0006911[0.0015](1/660):biological_process	[name] phagocytosis, engulfment	[def] "The internalization of bacteria, immune complexes and other particulate matter or of an apoptotic cell by phagocytosis, including the membrane and cytoskeletal processes required, which involves one of three mechanisms
	GO:0010212[0.0015](1/660):biological_process	[name] response to ionizing radiation	[def] "Any process that results in a change in state or activity of a cell or an organism (in terms of movement, secretion, enzyme production, gene expression, etc.) as a result of a ionizing radiation stimulus. Ionizing radiation is radiation with sufficient energy to remove electrons from atoms and may arise from spontaneous decay of unstable isotopes, resulting in alpha and beta particles and gamma rays. Ionizing radiation also includes X-rays." [PMID
	GO:0009595[0.0015](1/660):biological_process	[name] detection of biotic stimulus	[def] "The series of events in which a biotic stimulus, one caused or produced by a living organism, is received and converted into a molecular signal." [GOC
	GO:0006760[0.0015](1/660):biological_process	[name] folic acid-containing compound metabolic process	[def] "The chemical reactions and pathways involving a folic acid-containing compound, i.e. any of a group of heterocyclic compounds based on the pteroic acid skeleton conjugated with one or more L-glutamic acid or L-glutamate units." [CHEBI
	GO:0048675[0.0015](1/660):biological_process	[name] axon extension	[def] "Long distance growth of a single process." [GOC
	GO:0032308[0.0015](1/660):biological_process	[name] positive regulation of prostaglandin secretion	[def] "Any process that activates or increases the frequency, rate or extent of the regulated release of a prostaglandin from a cell or group of cells." [GOC
	GO:0046834[0.0015](1/660):biological_process	[name] lipid phosphorylation	[def] "The process of introducing one or more phosphate groups into a lipid, any member of a group of substances soluble in lipid solvents but only sparingly soluble in aqueous solvents." [GOC
	GO:0006672[0.0015](1/660):biological_process	[name] ceramide metabolic process	[def] "The chemical reactions and pathways involving ceramides, any N-acylated sphingoid." [ISBN
	GO:0014054[0.0015](1/660):biological_process	[name] positive regulation of gamma-aminobutyric acid secretion	[def] "Any process that activates or increases the frequency, rate or extent of the regulated release of gamma-aminobutyric acid." [GOC
	GO:0035050[0.0015](1/660):biological_process	[name] embryonic heart tube development	[def] "The process whose specific outcome is the progression of the embryonic heart tube over time, from its formation to the mature structure. The heart tube forms as the heart rudiment from the heart field." [GOC
	GO:0008543[0.0015](1/660):biological_process	[name] fibroblast growth factor receptor signaling pathway	[def] "The series of molecular signals generated as a consequence of a fibroblast growth factor receptor binding to one of its physiological ligands." [GOC
	GO:0006024[0.0015](1/660):biological_process	[name] glycosaminoglycan biosynthetic process	[def] "The chemical reactions and pathways resulting in the formation of glycosaminoglycans, any of a group of polysaccharides that contain amino sugars." [ISBN
	GO:0003183[0.0015](1/660):biological_process	[name] mitral valve morphogenesis	[def] "The process in which the structure of the mitral valve is generated and organized." [GOC
	GO:0035024[0.0015](1/660):biological_process	[name] negative regulation of Rho protein signal transduction	[def] "Any process that stops, prevents, or reduces the frequency, rate or extent of Rho protein signal transduction." [GOC
	GO:0070934[0.0015](1/660):biological_process	[name] CRD-mediated mRNA stabilization	[def] "An mRNA stabilization process in which one or more RNA-binding proteins associate with a sequence in the open reading frame called the coding region instability determinant (CRD)." [GOC
	GO:0030100[0.0015](1/660):biological_process	[name] regulation of endocytosis	[def] "Any process that modulates the frequency, rate or extent of endocytosis." [GOC
	GO:0072593[0.0015](1/660):biological_process	[name] reactive oxygen species metabolic process	[def] "The chemical reactions and pathways involving a reactive oxygen species, any molecules or ions formed by the incomplete one-electron reduction of oxygen. They contribute to the microbicidal activity of phagocytes, regulation of signal transduction and gene expression, and the oxidative damage to biopolymers." [CHEBI
	GO:0060271[0.0015](1/660):biological_process	[name] cilium morphogenesis	[def] "A process that is carried out at the cellular level and in which the structure of a cilium is organized." [GOC
	GO:0060347[0.0015](1/660):biological_process	[name] heart trabecula formation	[def] "The process of creating a trabecula in the heart. A trabecula is a tissue element in the form of a small beam, strut or rod." [GOC
	GO:0033209[0.0015](1/660):biological_process	[name] tumor necrosis factor-mediated signaling pathway	[def] "A series of molecular signals generated as a consequence of a tumor necrosis factor binding to a cell surface receptor." [GOC
	GO:0009629[0.0015](1/660):biological_process	[name] response to gravity	[def] "Any process that results in a change in state or activity of a cell or an organism (in terms of movement, secretion, enzyme production, gene expression, etc.) as a result of a gravitational stimulus." [GOC
	GO:0001916[0.0015](1/660):biological_process	[name] positive regulation of T cell mediated cytotoxicity	[def] "Any process that activates or increases the frequency, rate or extent of T cell mediated cytotoxicity." [GOC
	GO:0051775[0.0015](1/660):biological_process	[name] response to redox state	[def] "Any process that results in a change in state or activity of a cell or an organism (in terms of movement, secretion, enzyme production, gene expression, etc.) as a result of a stimulus indicating redox state. Redox state refers to the balance of oxidized versus reduced forms of electron donors and acceptors in an organelle, cell or organ_ plastoquinone, glutathione (GSH/GSSG), and nicotinamide nucleotides (NAD+/NADH and NADP+/NADPH) are among the most important." [GOC
	GO:0021610[0.0015](1/660):biological_process	[name] facial nerve morphogenesis	[def] "The process in which the anatomical structure of the facial nerve is generated and organized. This sensory and motor nerve supplies the muscles of facial expression and the expression and taste at the anterior two-thirds of the tongue. The principal branches are the superficial opthalmic, buccal, palatine and hyomandibular. The main trunk synapses within pterygopalatine ganglion in the parotid gland and this ganglion then gives of nerve branches which supply the lacrimal gland and the mucous secreting glands of the nasal and oral cavities." [GO_REF
	GO:2000279[0.0015](1/660):biological_process	[name] negative regulation of DNA biosynthetic process	[def] "Any process that stops, prevents or reduces the frequency, rate or extent of DNA biosynthetic process." [GOC
	GO:0014003[0.0015](1/660):biological_process	[name] oligodendrocyte development	[def] "The process aimed at the progression of an oligodendrocyte over time, from initial commitment of the cell to a specific fate, to the fully functional differentiated cell. An oligodendrocyte is a type of glial cell involved in myelinating the axons in the central nervous system." [GOC
	GO:0042269[0.0015](1/660):biological_process	[name] regulation of natural killer cell mediated cytotoxicity	[def] "Any process that modulates the frequency, rate, or extent of natural killer cell mediated cytotoxicity." [GOC
	GO:0044254[0.0015](1/660):biological_process	[name] multicellular organismal protein catabolic process	[def] "The chemical reactions and pathways resulting in the breakdown of a protein in a multicellular organism, occurring at the tissue, organ, or organismal level." [GOC
	GO:0002710[0.0015](1/660):biological_process	[name] negative regulation of T cell mediated immunity	[def] "Any process that stops, prevents, or reduces the frequency, rate, or extent of T cell mediated immunity." [GOC
	GO:0050923[0.0015](1/660):biological_process	[name] regulation of negative chemotaxis	[def] "Any process that modulates the frequency, rate or extent of the directed movement of a motile cell or organism towards a lower concentration in a concentration gradient of a specific chemical." [GOC
	GO:0050880[0.0015](1/660):biological_process	[name] regulation of blood vessel size	[def] "Any process that modulates the size of blood vessels." [GOC
	GO:0006874[0.0015](1/660):biological_process	[name] cellular calcium ion homeostasis	[def] "Any process involved in the maintenance of an internal steady state of calcium ions at the level of a cell." [GOC
	GO:0048485[0.0015](1/660):biological_process	[name] sympathetic nervous system development	[def] "The process whose specific outcome is the progression of the sympathetic nervous system over time, from its formation to the mature structure. The sympathetic nervous system is one of the two divisions of the vertebrate autonomic nervous system (the other being the parasympathetic nervous system). The sympathetic preganglionic neurons have their cell bodies in the thoracic and lumbar regions of the spinal cord and connect to the paravertebral chain of sympathetic ganglia. Innervate heart and blood vessels, sweat glands, viscera and the adrenal medulla. Most sympathetic neurons, but not all, use noradrenaline as a post-ganglionic neurotransmitter." [FMA
	GO:0019896[0.0015](1/660):biological_process	[name] axon transport of mitochondrion	[def] "The directed movement of mitochondria along microtubules in nerve cell axons." [GOC
	GO:0046426[0.0015](1/660):biological_process	[name] negative regulation of JAK-STAT cascade	[def] "Any process that stops, prevents, or reduces the frequency, rate or extent of the JAK-STAT signaling pathway activity." [GOC
	GO:0043281[0.0015](1/660):biological_process	[name] regulation of cysteine-type endopeptidase activity involved in apoptotic process	[def] "Any process that modulates the activity of a cysteine-type endopeptidase involved in apoptosis." [GOC
	GO:0032456[0.0015](1/660):biological_process	[name] endocytic recycling	[def] "The directed movement of membrane-bounded vesicles from recycling endosomes back to the plasma membrane where they are recycled for further rounds of transport." [GOC
	GO:0042744[0.0015](1/660):biological_process	[name] hydrogen peroxide catabolic process	[def] "The chemical reactions and pathways resulting in the breakdown of hydrogen peroxide (H2O2)." [GOC
	GO:0001932[0.0015](1/660):biological_process	[name] regulation of protein phosphorylation	[def] "Any process that modulates the frequency, rate or extent of addition of phosphate groups into an amino acid in a protein." [GOC
	GO:0030046[0.0015](1/660):biological_process	[name] parallel actin filament bundle assembly	[def] "Assembly of actin filament bundles in which the filaments are tightly packed (approximately 10-20 nm apart) and oriented with the same polarity." [GOC
	GO:0002862[0.0015](1/660):biological_process	[name] negative regulation of inflammatory response to antigenic stimulus	[def] "Any process that stops, prevents, or reduces the frequency, rate, or extent of an inflammatory response to an antigenic stimulus." [GOC
	GO:0070613[0.0015](1/660):biological_process	[name] regulation of protein processing	[def] "Any process that modulates the frequency, rate or extent of protein processing, any protein maturation process achieved by the cleavage of a peptide bond or bonds within a protein." [GOC
	GO:0043303[0.0015](1/660):biological_process	[name] mast cell degranulation	[def] "The regulated exocytosis of secretory granules containing preformed mediators such as histamine, serotonin, and neutral proteases by a mast cell." [ISBN
	GO:0016925[0.0015](1/660):biological_process	[name] protein sumoylation	[def] "The process in which a SUMO protein (small ubiquitin-related modifier) is conjugated to a target protein via an isopeptide bond between the carboxyl terminus of SUMO with an epsilon-amino group of a lysine residue of the target protein." [GOC
	GO:0010863[0.0015](1/660):biological_process	[name] positive regulation of phospholipase C activity	[def] "Any process that increases the rate of phospholipase C activity." [GOC
	GO:0060923[0.0015](1/660):biological_process	[name] cardiac muscle cell fate commitment	[def] "The commitment of cells to specific cardiac muscle cell fates and their capacity to differentiate into cardiac muscle cells. Cardiac muscle cells are striated muscle cells that are responsible for heart contraction." [GOC
	GO:0030195[0.0015](1/660):biological_process	[name] negative regulation of blood coagulation	[def] "Any process that stops, prevents, or reduces the frequency, rate or extent of blood coagulation." [GOC
	GO:0001568[0.0015](1/660):biological_process	[name] blood vessel development	[def] "The process whose specific outcome is the progression of a blood vessel over time, from its formation to the mature structure. The blood vessel is the vasculature carrying blood." [GOC
	GO:0030513[0.0015](1/660):biological_process	[name] positive regulation of BMP signaling pathway	[def] "Any process that activates or increases the frequency, rate or extent of BMP signaling pathway activity." [GOC
	GO:0051024[0.0015](1/660):biological_process	[name] positive regulation of immunoglobulin secretion	[def] "Any process that activates or increases the frequency, rate or extent of the regulated release of immunoglobulins from a cell or group of cells." [GOC
	GO:0030048[0.0015](1/660):biological_process	[name] actin filament-based movement	[def] "Movement of organelles or other particles along actin filaments, or sliding of actin filaments past each other, mediated by motor proteins." [GOC
	GO:0002426[0.0015](1/660):biological_process	[name] immunoglobulin production in mucosal tissue	[def] "The synthesis and release of immunoglobulin in the mucosal tissue." [GOC
	GO:0043085[0.0015](1/660):biological_process	[name] positive regulation of catalytic activity	[def] "Any process that activates or increases the activity of an enzyme." [GOC
	GO:0030010[0.0015](1/660):biological_process	[name] establishment of cell polarity	[def] "The specification and formation of anisotropic intracellular organization or cell growth patterns." [GOC
	GO:0006996[0.0015](1/660):biological_process	[name] organelle organization	[def] "A process that is carried out at the cellular level which results in the assembly, arrangement of constituent parts, or disassembly of an organelle within a cell. An organelle is an organized structure of distinctive morphology and function. Includes the nucleus, mitochondria, plastids, vacuoles, vesicles, ribosomes and the cytoskeleton. Excludes the plasma membrane." [GOC
	GO:0051014[0.0015](1/660):biological_process	[name] actin filament severing	[def] "The process in which an actin filament is broken down into smaller filaments." [GOC
	GO:0060216[0.0015](1/660):biological_process	[name] definitive hemopoiesis	[def] "A second wave of blood cell production that, in vertebrates, generates long-term hemopoietic stem cells that continously provide erythroid, myeloid and lymphoid lineages throughout adulthood." [GOC
	GO:0071469[0.0015](1/660):biological_process	[name] cellular response to alkalinity	[def] "Any process that results in a change in state or activity of a cell (in terms of movement, secretion, enzyme production, gene expression, etc.) as a result of a pH stimulus with pH > 7." [GOC
	GO:0010826[0.0015](1/660):biological_process	[name] negative regulation of centrosome duplication	[def] "Any process that decreases the frequency, rate or extent of centrosome duplication. Centrosome duplication is the replication of a centrosome, a structure comprised of a pair of centrioles and peri-centriolar material from which a microtubule spindle apparatus is organized." [GOC
	GO:0006941[0.0015](1/660):biological_process	[name] striated muscle contraction	[def] "A process in which force is generated within striated muscle tissue, resulting in the shortening of the muscle. Force generation involves a chemo-mechanical energy conversion step that is carried out by the actin/myosin complex activity, which generates force through ATP hydrolysis. Striated muscle is a type of muscle in which the repeating units (sarcomeres) of the contractile myofibrils are arranged in registry throughout the cell, resulting in transverse or oblique striations observable at the level of the light microscope." [GOC
	GO:0048701[0.0015](1/660):biological_process	[name] embryonic cranial skeleton morphogenesis	[def] "The process in which the anatomical structures of the cranial skeleton are generated and organized during the embryonic phase." [GOC
	GO:0043084[0.0015](1/660):biological_process	[name] penile erection	[def] "The hardening, enlarging and rising of the penis which often occurs in the sexually aroused male and enables sexual intercourse. Achieved by increased inflow of blood into the vessels of erectile tissue, and decreased outflow." [GOC
	GO:0032147[0.0015](1/660):biological_process	[name] activation of protein kinase activity	[def] "Any process that initiates the activity of an inactive protein kinase." [GOC
	GO:2000418[0.0015](1/660):biological_process	[name] positive regulation of eosinophil migration	[def] "Any process that activates or increases the frequency, rate or extent of eosinophil migration." [GOC
	GO:0097066[0.0015](1/660):biological_process	[name] response to thyroid hormone stimulus	[def] "A change in state or activity of a cell or an organism (in terms of movement, secretion, enzyme production, gene expression, etc.) as a result of a thyroid hormone stimulus." [GOC
	GO:0002040[0.0015](1/660):biological_process	[name] sprouting angiogenesis	[def] "The extension of new blood vessels from existing capillaries into avascular tissues resulting from the proliferation of blood vessel endothelial cells." [PMID
	GO:0007520[0.0015](1/660):biological_process	[name] myoblast fusion	[def] "A process in which non-proliferating myoblasts fuse to existing fibers or to myotubes to form new fibers. A myoblast is a mononucleate cell type that, by fusion with other myoblasts, gives rise to the myotubes that eventually develop into skeletal muscle fibers." [CL
	GO:0060024[0.0015](1/660):biological_process	[name] rhythmic synaptic transmission	[def] "Any process involved in the generation of rhythmic, synchronous synaptic inputs in a neural circuit." [GOC
	GO:0019372[0.0015](1/660):biological_process	[name] lipoxygenase pathway	[def] "The chemical reactions and pathways by which an unsaturated fatty acid (such as arachidonic acid or linolenic acid) is converted to other compounds, and in which the first step is hydroperoxide formation catalyzed by lipoxygenase." [GOC
	GO:0015671[0.0015](1/660):biological_process	[name] oxygen transport	[def] "The directed movement of oxygen (O2) into, out of or within a cell, or between cells, by means of some agent such as a transporter or pore." [GOC
	GO:0032006[0.0015](1/660):biological_process	[name] regulation of TOR signaling cascade	[def] "Any process that modulates the frequency, rate or extent of signaling via the TOR signaling pathway." [GOC
	GO:0014832[0.0015](1/660):biological_process	[name] urinary bladder smooth muscle contraction	[def] "A process in which force is generated within smooth muscle tissue, resulting in a change in muscle geometry. This process occurs in the urinary bladder. Force generation involves a chemo-mechanical energy conversion step that is carried out by the actin/myosin complex activity, which generates force through ATP hydrolysis. The urinary bladder is a musculomembranous sac along the urinary tract." [GOC
	GO:0055093[0.0015](1/660):biological_process	[name] response to hyperoxia	[def] "Any process that results in a change in state or activity of a cell or an organism (in terms of movement, secretion, enzyme production, gene expression, etc.) as a result of a stimulus indicating increased oxygen tension." [GOC
	GO:0007286[0.0015](1/660):biological_process	[name] spermatid development	[def] "The process whose specific outcome is the progression of a spermatid over time, from its formation to the mature structure." [GOC
	GO:0021784[0.0015](1/660):biological_process	[name] postganglionic parasympathetic nervous system development	[def] "The process whose specific outcome is the progression of the postganglionic portion of the parasympathetic nervous system over time, from its formation to the mature structure. The parasympathetic nervous system is one of the two divisions of the vertebrate autonomic nervous system. Parasympathetic nerves emerge cranially as pre ganglionic fibers from oculomotor, facial, glossopharyngeal and vagus and from the sacral region of the spinal cord. Most neurons are cholinergic and responses are mediated by muscarinic receptors. The parasympathetic system innervates, for example
	GO:0005992[0.0015](1/660):biological_process	[name] trehalose biosynthetic process	[def] "The chemical reactions and pathways resulting in the formation of trehalose, a disaccharide isomeric with sucrose and obtained from certain lichens and fungi." [GOC
	GO:0021960[0.0015](1/660):biological_process	[name] anterior commissure morphogenesis	[def] "Generation of a long process of a CNS neuron, that carries efferent (outgoing) action potentials from the cell body in one half of the cerebral cortex towards target cells in the contralateral half. This axonal process is a member of those that make up the anterior commissure, a small midline fiber tract that lies at the anterior end of the corpus callosum." [GO_REF
	GO:0051491[0.0015](1/660):biological_process	[name] positive regulation of filopodium assembly	[def] "Any process that activates or increases the frequency, rate or extent of the assembly of a filopodium, a thin, stiff protrusion extended by the leading edge of a motile cell such as a crawling fibroblast or amoeba, or an axonal growth cone." [GOC
	GO:0046488[0.0015](1/660):biological_process	[name] phosphatidylinositol metabolic process	[def] "The chemical reactions and pathways involving phosphatidylinositol, any glycophospholipid in which a sn-glycerol 3-phosphate residue is esterified to the 1-hydroxyl group of 1D-myo-inositol." [CHEBI
	GO:0010715[0.0015](1/660):biological_process	[name] regulation of extracellular matrix disassembly	[def] "Any process that modulates the rate, frequency or extent of extracellular matrix disassembly. Extracellular matrix disassembly is a process that results in the breakdown of the extracellular matrix." [GOC
	GO:1901165[0.0015](1/660):
	GO:0006370[0.0015](1/660):biological_process	[name] mRNA capping	[def] "Addition of the 7-methylguanosine cap to the 5' end of a nascent messenger RNA transcript." [GOC
	GO:0014049[0.0015](1/660):biological_process	[name] positive regulation of glutamate secretion	[def] "Any process that activates or increases the frequency, rate or extent of the controlled release of glutamate." [GOC
	GO:0003383[0.0015](1/660):biological_process	[name] apical constriction	[def] "The actin-mediated process that results in the contraction of the apical end of a polarized columnar epithelial cell." [GOC
	GO:1901214[0.0015](1/660):
	GO:0002089[0.0015](1/660):biological_process	[name] lens morphogenesis in camera-type eye	[def] "The process in which the anatomical structures of the lens are generated and organized. The lens is a transparent structure in the eye through which light is focused onto the retina. An example of this process is found in Mus musculus." [GOC
	GO:0000910[0.0015](1/660):biological_process	[name] cytokinesis	[def] "A cellular process resulting in the division of the cytoplasm of a cell and its separation into two daughter cells. Cytokinesis usually occurs after growth, replication, and segregation of cellular components." [GOC
	GO:0002024[0.0015](1/660):biological_process	[name] diet induced thermogenesis	[def] "The process that results in increased metabolic rate in tissues of an organism. It is triggered by the detection of dietary excess. This process is achieved via signalling in the sympathetic nervous system." [PMID
	GO:0071359[0.0015](1/660):biological_process	[name] cellular response to dsRNA	[def] "Any process that results in a change in state or activity of a cell (in terms of movement, secretion, enzyme production, gene expression, etc.) as a result of a double-stranded RNA stimulus." [GOC
	GO:0010288[0.0015](1/660):biological_process	[name] response to lead ion	[def] "Any process that results in a change in state or activity of a cell or an organism (in terms of movement, secretion, enzyme production, gene expression, etc.) as a result of a lead ion stimulus." [GOC
	GO:0040015[0.0015](1/660):biological_process	[name] negative regulation of multicellular organism growth	[def] "Any process that stops, prevents, or reduces the frequency, rate or extent of growth of an organism to reach its usual body size." [GOC
	GO:0033634[0.0015](1/660):biological_process	[name] positive regulation of cell-cell adhesion mediated by integrin	[def] "Any process that activates or increases the frequency, rate, or extent of cell-cell adhesion mediated by integrin." [GOC
	GO:0019370[0.0015](1/660):biological_process	[name] leukotriene biosynthetic process	[def] "The chemical reactions and pathways resulting in the formation of leukotriene, a pharmacologically active substance derived from a polyunsaturated fatty acid, such as arachidonic acid." [GOC
	GO:0021644[0.0015](1/660):biological_process	[name] vagus nerve morphogenesis	[def] "The process in which the anatomical structure of the vagus nerve is generated and organized. This nerve is primarily sensory but also has visceromotor components. It originates in the brain stem and controls many autonomic functions of the heart, lungs, stomach, pharynx, larynx, trachea, esophagus and other gastrointestinal tract components. It controls some motor functions such as speech. The sensory branches mediate sensation from the pharynx, larynx, thorax and abdomen_ it also innervates taste buds in the epiglottis." [GO_REF
	GO:0010842[0.0015](1/660):biological_process	[name] retina layer formation	[def] "The process in which the vertebrate retina is organized into three laminae
	GO:0032854[0.0015](1/660):biological_process	[name] positive regulation of Rap GTPase activity	[def] "Any process that activates or increases the activity of a GTPase of the Rap family." [GOC
	GO:0060325[0.0015](1/660):biological_process	[name] face morphogenesis	[def] "The process in which the anatomical structures of the face are generated and organized. The face is the ventral division of the head." [GOC
	GO:0046209[0.0015](1/660):biological_process	[name] nitric oxide metabolic process	[def] "The chemical reactions and pathways involving nitric oxide, nitrogen monoxide (NO), a colorless gas only slightly soluble in water." [GOC
	GO:0010155[0.0015](1/660):biological_process	[name] regulation of proton transport	[def] "Any process that modulates the frequency, rate or extent of proton transport into, out of or within a cell, or between cells, by means of some agent such as a transporter or pore." [GOC
	GO:0051693[0.0015](1/660):biological_process	[name] actin filament capping	[def] "The binding of a protein or protein complex to the end of an actin filament, thus preventing the addition, exchange or removal of further actin subunits." [ISBN
	GO:0016043[0.0015](1/660):biological_process	[name] cellular component organization	[def] "A process that results in the assembly, arrangement of constituent parts, or disassembly of a cellular component." [GOC
	GO:0048557[0.0015](1/660):biological_process	[name] embryonic digestive tract morphogenesis	[def] "The process in which the anatomical structures of the digestive tract are generated and organized during embryonic development. The digestive tract is the anatomical structure through which food passes and is processed." [GOC
	GO:0010719[0.0015](1/660):biological_process	[name] negative regulation of epithelial to mesenchymal transition	[def] "Any process that decreases the rate, frequency, or extent of epithelial to mesenchymal transition. Epithelial to mesenchymal transition where an epithelial cell loses apical/basolateral polarity, severs intercellular adhesive junctions, degrades basement membrane components and becomes a migratory mesenchymal cell." [GOC
	GO:2000110[0.0015](1/660):biological_process	[name] negative regulation of macrophage apoptosis	[def] "Any process that stops, prevents, or reduces the frequency, rate or extent of macrophage apoptosis." [GOC
	GO:0050871[0.0015](1/660):biological_process	[name] positive regulation of B cell activation	[def] "Any process that activates or increases the frequency, rate or extent of B cell activation." [GOC
	GO:0019836[0.0015](1/660):biological_process	[name] hemolysis by symbiont of host erythrocytes	[def] "The cytolytic destruction of red blood cells, with the release of intracellular hemoglobin, in the host organism by a symbiont. The host is defined as the larger of the organisms involved in a symbiotic interaction." [GOC
	GO:0007597[0.0015](1/660):biological_process	[name] blood coagulation, intrinsic pathway	[def] "A protein activation cascade that contributes to blood coagulation and consists of the interactions among high molecular weight kininogen, prekallikrein, and factor XII that lead to the activation of clotting factor X." [GOC
	GO:0045740[0.0015](1/660):biological_process	[name] positive regulation of DNA replication	[def] "Any process that activates or increases the frequency, rate or extent of DNA replication." [GOC
	GO:0007216[0.0015](1/660):biological_process	[name] metabotropic glutamate receptor signaling pathway	[def] "The series of molecular signals generated as a consequence of glutamate binding to a cell surface receptor coupled to effectors through GTP-binding proteins." [GOC
	GO:0001953[0.0015](1/660):biological_process	[name] negative regulation of cell-matrix adhesion	[def] "Any process that stops, prevents, or reduces the rate or extent of cell adhesion to the extracellular matrix." [GOC
	GO:0071360[0.0015](1/660):biological_process	[name] cellular response to exogenous dsRNA	[def] "Any process that results in a change in state or activity of a cell (in terms of movement, secretion, enzyme production, gene expression, etc.) as a result of an exogenous double-stranded RNA stimulus." [GOC
	GO:0001843[0.0015](1/660):biological_process	[name] neural tube closure	[def] "The last step in the formation of the neural tube, where the paired neural folds are brought together and fuse at the dorsal midline." [GOC
	GO:0007256[0.0015](1/660):biological_process	[name] activation of JNKK activity	[def] "The initiation of the activity of the inactive enzyme JUN kinase kinase (JNKK) activity in response to phosphorylation by a member of the JUN kinase kinase kinase (JNKKK) family, or another upstream kinase. JNKKs are involved in a signaling pathway that is primarily activated by cytokines and exposure to environmental stress." [GOC
	GO:0006986[0.0015](1/660):biological_process	[name] response to unfolded protein	[def] "Any process that results in a change in state or activity of a cell or an organism (in terms of movement, secretion, enzyme production, gene expression, etc.) as a result of an unfolded protein stimulus." [GOC
	GO:0032438[0.0015](1/660):biological_process	[name] melanosome organization	[def] "A process that is carried out at the cellular level which results in the assembly, arrangement of constituent parts, or disassembly of a melanosome. A melanosome is a tissue-specific, membrane-bounded cytoplasmic organelle within which melanin pigments are synthesized and stored." [GOC
	GO:0002381[0.0015](1/660):biological_process	[name] immunoglobulin production involved in immunoglobulin mediated immune response	[def] "The appearance of immunoglobulin due to biosynthesis or secretion following a cellular stimulus during an immune response, resulting in an increase in its intracellular or extracellular levels." [GOC
	GO:0045176[0.0015](1/660):biological_process	[name] apical protein localization	[def] "Any process in which a protein is transported to, or maintained in, apical regions of the cell." [GOC
	GO:0097070[0.0015](1/660):biological_process	[name] ductus arteriosus closure	[def] "The morphogenesis process in which the ductus arteriosus changes to no longer permit blood flow after birth. The ductus arteriosus is the shunt between the aorta and the pulmonary artery which allows blood to bypass the fetus' lungs." [GOC
	GO:0043270[0.0015](1/660):biological_process	[name] positive regulation of ion transport	[def] "Any process that activates or increases the frequency, rate or extent of the directed movement of charged atoms or small charged molecules into, out of or within a cell, or between cells, by means of some agent such as a transporter or pore." [GOC
	GO:0060585[0.0015](1/660):biological_process	[name] positive regulation of prostaglandin-endoperoxide synthase activity	[def] "Any process that increases the rate, frequency or extent of prostaglandin-endoperoxide synthase activity. Prostaglandin-endoperoxide synthase activity is the catalysis of the reaction
	GO:0048312[0.0015](1/660):biological_process	[name] intracellular distribution of mitochondria	[def] "Any process that establishes the spatial arrangement of mitochondria within the cell." [GOC
	GO:0002774[0.0015](1/660):biological_process	[name] Fc receptor mediated inhibitory signaling pathway	[def] "A series of molecular signals generated as a consequence of a the binding of the Fc portion of an immunoglobulin by an Fc receptor capable of inhibiting an immune effector process contributing to an immune response. The Fc portion of an immunoglobulin is its C-terminal constant region." [GOC
	GO:0008045[0.0015](1/660):biological_process	[name] motor axon guidance	[def] "The process in which the migration of an axon growth cone of a motor neuron is directed to a specific target site in response to a combination of attractive and repulsive cues." [ISBN
	GO:0007189[0.0015](1/660):biological_process	[name] activation of adenylate cyclase activity by G-protein signaling pathway	[def] "Any process that initiates the activity of an inactive adenylate cyclase that is an integral part of the series of molecular signals generated as a consequence of a G-protein coupled receptor binding to its physiological ligand, resulting in a subsequent change in the concentration of cyclic AMP." [GOC
	GO:0043132[0.0015](1/660):biological_process	[name] NAD transport	[def] "The directed movement of nicotinamide adenine dinucleotide into, out of or within a cell, or between cells, by means of some agent such as a transporter or pore_ transport may be of either the oxidized form, NAD, or the reduced form, NADH." [GOC
	GO:0006892[0.0015](1/660):biological_process	[name] post-Golgi vesicle-mediated transport	[def] "The directed movement of substances from the Golgi to other parts of the cell, including organelles and the plasma membrane, mediated by small transport vesicles." [GOC
	GO:0018149[0.0015](1/660):biological_process	[name] peptide cross-linking	[def] "The formation of a covalent cross-link between or within protein chains." [GOC
	GO:0042495[0.0015](1/660):biological_process	[name] detection of triacyl bacterial lipopeptide	[def] "The series of events in which a triacylated bacterial lipoprotein stimulus is received by a cell and converted into a molecular signal. Triacylated bacterial lipoproteins are lipopeptides of bacterial origin containing a nonprotein moiety consisting of three acyl groups." [GOC
	GO:0031000[0.0015](1/660):biological_process	[name] response to caffeine	[def] "Any process that results in a change in state or activity of a cell or an organism (in terms of movement, secretion, enzyme production, gene expression, etc.) as a result of a caffeine stimulus. Caffeine is an alkaloid found in numerous plant species, where it acts as a natural pesticide that paralyzes and kills certain insects feeding upon them." [CHEBI
	GO:0032228[0.0015](1/660):biological_process	[name] regulation of synaptic transmission, GABAergic	[def] "Any process that modulates the frequency, rate or extent of GABAergic synaptic transmission, the process of communication from a neuron to another neuron across a synapse using the neurotransmitter gamma-aminobutyric acid (GABA)." [GOC
	GO:0031668[0.0015](1/660):biological_process	[name] cellular response to extracellular stimulus	[def] "Any process that results in a change in state or activity of a cell (in terms of movement, secretion, enzyme production, gene expression, etc.) as a result of an extracellular stimulus." [GOC
	GO:0030198[0.0015](1/660):biological_process	[name] extracellular matrix organization	[def] "A process that is carried out at the cellular level which results in the assembly, arrangement of constituent parts, or disassembly of an extracellular matrix." [GOC
	GO:0035066[0.0015](1/660):biological_process	[name] positive regulation of histone acetylation	[def] "Any process that activates or increases the frequency, rate or extent of the addition of an acetyl group to a histone protein." [GOC
	GO:0003220[0.0015](1/660):biological_process	[name] left ventricular cardiac muscle tissue morphogenesis	[def] "The process in which the anatomical structures of left cardiac ventricle muscle are generated and organized." [GOC
	GO:0010812[0.0015](1/660):biological_process	[name] negative regulation of cell-substrate adhesion	[def] "Any process that decreases the frequency, rate or extent of cell-substrate adhesion. Cell-substrate adhesion is the attachment of a cell to the underlying substrate via adhesion molecules." [GOC
	GO:0010738[0.0015](1/660):biological_process	[name] regulation of protein kinase A signaling cascade	[def] "Any process that modulates the rate, frequency, or extent of the protein kinase A signaling cascade. The PKA signaling cascade is the series of reactions, mediated by the intracellular serine/threonine kinase protein kinase A, which occurs as a result of a single trigger reaction or compound." [GOC
	GO:0048821[0.0015](1/660):biological_process	[name] erythrocyte development	[def] "The process aimed at the progression of an erythrocyte over time, from initial commitment of the cell to a specific fate, to the fully functional differentiated cell." [GOC
	GO:0016579[0.0015](1/660):biological_process	[name] protein deubiquitination	[def] "The removal of one or more ubiquitin groups from a protein." [GOC
	GO:0030641[0.0015](1/660):biological_process	[name] regulation of cellular pH	[def] "Any process involved in the maintenance of an internal equilibrium of hydrogen ions (protons) within a cell or between a cell and its external environment." [GOC
	GO:0097151[0.0015](1/660):biological_process	[name] positive regulation of inhibitory postsynaptic membrane potential	[def] "Any process that activates or increases the frequency, rate or extent of inhibitory postsynaptic potential (IPSP). IPSP is a temporary decrease in postsynaptic membrane potential due to the flow of negatively charged ions into the postsynaptic cell. The flow of ions that causes an IPSP is an inhibitory postsynaptic current (IPSC) and makes it more difficult for the neuron to fire an action potential." [GOC
	GO:0071313[0.0015](1/660):biological_process	[name] cellular response to caffeine	[def] "Any process that results in a change in state or activity of a cell (in terms of movement, secretion, enzyme production, gene expression, etc.) as a result of a caffeine stimulus. Caffeine is an alkaloid found in numerous plant species, where it acts as a natural pesticide that paralyzes and kills certain insects feeding upon them." [GOC
	GO:0031649[0.0015](1/660):biological_process	[name] heat generation	[def] "Any homeostatic process in which an organism produces heat, thereby raising its internal temperature." [GOC
	GO:2000474[0.0015](1/660):biological_process	[name] regulation of opioid receptor signaling pathway	[def] "Any process that modulates the frequency, rate or extent of opioid receptor signaling pathway." [GOC
	GO:0031100[0.0015](1/660):biological_process	[name] organ regeneration	[def] "The regrowth of a lost or destroyed organ." [GOC
	GO:0043089[0.0015](1/660):biological_process	[name] positive regulation of Cdc42 GTPase activity	[def] "Any process that activates or increases the activity of the GTPase Cdc42." [GOC
	GO:0007497[0.0015](1/660):biological_process	[name] posterior midgut development	[def] "The process whose specific outcome is the progression of the posterior midgut over time, from its formation to the mature structure." [GOC
	GO:0006590[0.0015](1/660):biological_process	[name] thyroid hormone generation	[def] "The formation of either of the compounds secreted by the thyroid gland, mainly thyroxine and triiodothyronine. This is achieved by the iodination and joining of tyrosine molecules to form the precursor thyroglobin, proteolysis of this precursor gives rise to the thyroid hormones." [GOC
	GO:0015015[0.0015](1/660):biological_process	[name] heparan sulfate proteoglycan biosynthetic process, enzymatic modification	[def] "The modification, often by sulfation, of sugars incorporated into heparan sulfate after polymerization." [ISBN
	GO:0043403[0.0015](1/660):biological_process	[name] skeletal muscle tissue regeneration	[def] "The regrowth of skeletal muscle tissue to repair injured or damaged muscle fibers in the postnatal stage." [GOC
	GO:0050910[0.0015](1/660):biological_process	[name] detection of mechanical stimulus involved in sensory perception of sound	[def] "The series of events involved in the perception of sound vibration. The vibration is received by a cell and converted into a molecular signal." [GOC
	GO:0051918[0.0015](1/660):biological_process	[name] negative regulation of fibrinolysis	[def] "Any process that stops, prevents, or reduces the frequency, rate or extent of fibrinolysis, an ongoing process that solubilizes fibrin, resulting in the removal of small blood clots." [GOC
	GO:0006464[0.0015](1/660):biological_process	[name] protein modification process	[def] "The covalent alteration of one or more amino acids occurring in proteins, peptides and nascent polypeptides (co-translational, post-translational modifications). Includes the modification of charged tRNAs that are destined to occur in a protein (pre-translation modification)." [GOC
	GO:0035330[0.0015](1/660):biological_process	[name] regulation of hippo signaling cascade	[def] "Any process that modulates the frequency, rate or extent of hippo signaling." [GOC
	GO:0010629[0.0015](1/660):biological_process	[name] negative regulation of gene expression	[def] "Any process that decreases the frequency, rate or extent of gene expression. Gene expression is the process in which a gene's coding sequence is converted into a mature gene product or products (proteins or RNA). This includes the production of an RNA transcript as well as any processing to produce a mature RNA product or an mRNA (for protein-coding genes) and the translation of that mRNA into protein. Some protein processing events may be included when they are required to form an active form of a product from an inactive precursor form." [GOC
	GO:0051302[0.0015](1/660):biological_process	[name] regulation of cell division	[def] "Any process that modulates the frequency, rate or extent of the physical partitioning and separation of a cell into daughter cells." [GOC
	GO:0070584[0.0015](1/660):biological_process	[name] mitochondrion morphogenesis	[def] "The process in which the anatomical structures of a mitochondrion are generated and organized." [GOC
	GO:0032970[0.0015](1/660):biological_process	[name] regulation of actin filament-based process	[def] "Any process that modulates the frequency, rate or extent of any cellular process that depends upon or alters the actin cytoskeleton." [GOC
	GO:0021965[0.0015](1/660):biological_process	[name] spinal cord ventral commissure morphogenesis	[def] "The process in which the anatomical structures of the spinal cord ventral commissure are generated and organized." [GO_REF
	GO:0003094[0.0015](1/660):biological_process	[name] glomerular filtration	[def] "The process in which plasma is filtered through the glomerular membrane which consists of capillary endothelial cells, the basement membrane, and epithelial cells. The glomerular filtrate is the same as plasma except it has no significant amount of protein." [GOC
	GO:0001935[0.0015](1/660):biological_process	[name] endothelial cell proliferation	[def] "The multiplication or reproduction of endothelial cells, resulting in the expansion of a cell population. Endothelial cells are thin flattened cells which line the inside surfaces of body cavities, blood vessels, and lymph vessels, making up the endothelium." [GOC
	GO:0045959[0.0015](1/660):biological_process	[name] negative regulation of complement activation, classical pathway	[def] "Any process that stops, prevents, or reduces the frequency, rate or extent of complement activation by the classical pathway." [GOC
	GO:0097195[0.0015](1/660):biological_process	[name] pilomotor reflex	[def] "The reflex process in which the arrectores pilorum (hair follicle) muscles contract and cause the hair to stand erect." [GOC
	GO:1900005[0.0015](1/660):
	GO:0043388[0.0015](1/660):biological_process	[name] positive regulation of DNA binding	[def] "Any process that increases the frequency, rate or extent of DNA binding. DNA binding is any process in which a gene product interacts selectively with DNA (deoxyribonucleic acid)." [GOC
	GO:0030593[0.0015](1/660):biological_process	[name] neutrophil chemotaxis	[def] "The directed movement of a neutrophil cell, the most numerous polymorphonuclear leukocyte found in the blood, in response to an external stimulus, usually an infection or wounding." [GOC
	GO:0072300[0.0015](1/660):biological_process	[name] positive regulation of metanephric glomerulus development	[def] "Any process that increases the rate, frequency or extent of metanephric glomerulus development, the progression of the metanephric glomerulus over time from its initial formation until its mature state. The metanephric glomerulus is a capillary tuft surrounded by Bowman's capsule in nephrons of the vertebrate kidney, or metanephros." [GOC
	GO:0048814[0.0015](1/660):biological_process	[name] regulation of dendrite morphogenesis	[def] "Any process that modulates the frequency, rate or extent of dendrite morphogenesis." [GOC
	GO:0035799[0.0015](1/660):biological_process	[name] ureter maturation	[def] "A developmental process, independent of morphogenetic (shape) change, that is required for the ureter to attain its fully functional state. The ureter is a muscular tube that transports urine from the kidney to the urinary bladder or from the Malpighian tubule to the hindgut." [GOC
	GO:0009612[0.0015](1/660):biological_process	[name] response to mechanical stimulus	[def] "Any process that results in a change in state or activity of a cell or an organism (in terms of movement, secretion, enzyme production, gene expression, etc.) as a result of a mechanical stimulus." [GOC
	GO:0045725[0.0015](1/660):biological_process	[name] positive regulation of glycogen biosynthetic process	[def] "Any process that activates or increases the frequency, rate or extent of the chemical reactions and pathways resulting in the formation of glycogen." [GOC
	GO:0048755[0.0015](1/660):biological_process	[name] branching morphogenesis of a nerve	[def] "The process in which the anatomical structures of branches in a nerve are generated and organized. This term refers to an anatomical structure (nerve) not a cell (neuron)." [GOC
	GO:0070306[0.0015](1/660):biological_process	[name] lens fiber cell differentiation	[def] "The process in which a relatively unspecialized cell acquires specialized features of a lens fiber cell, any of the elongated, tightly packed cells that make up the bulk of the mature lens in the camera-type eye. The cytoplasm of a lens fiber cell is devoid of most intracellular organelles including the cell nucleus, and contains primarily crystallins, a group of water-soluble proteins expressed in vary large quantities." [GOC
	GO:0036151[0.0015](1/660):
	GO:0060675[0.0015](1/660):biological_process	[name] ureteric bud morphogenesis	[def] "The process in which the ureteric bud is generated and organized." [GOC
	GO:0045292[0.0015](1/660):biological_process	[name] nuclear mRNA cis splicing, via spliceosome	[def] "The joining together, after removal of an intervening sequence composed of one or more introns, of two segments of the same RNA molecule via spliceosomal catalysis to produce an mRNA composed only of exon sequences that all came from the same primary transcript." [GOC
	GO:0070296[0.0015](1/660):biological_process	[name] sarcoplasmic reticulum calcium ion transport	[def] "The directed movement of calcium ions (Ca2+) into, out of or within the sarcoplasmic reticulum." [GOC
	GO:1900028[0.0015](1/660):
	GO:0048266[0.0015](1/660):biological_process	[name] behavioral response to pain	[def] "Any process that results in a change in the behavior of an organism as a result of a pain stimulus. Pain stimuli cause activation of nociceptors, peripheral receptors for pain, include receptors which are sensitive to painful mechanical stimuli, extreme heat or cold, and chemical stimuli." [GOC
	GO:0007021[0.0015](1/660):biological_process	[name] tubulin complex assembly	[def] "The aggregation and bonding together of alpha- and beta-tubulin to form a tubulin heterodimer." [GOC
	GO:0060539[0.0015](1/660):biological_process	[name] diaphragm development	[def] "The progression of the diaphragm over time from its initial formation to the mature structure. The diaphragm is a skeletal muscle that is responsible for contraction and expansion of the lungs." [GOC
	GO:0016322[0.0015](1/660):biological_process	[name] neuron remodeling	[def] "The developmentally regulated remodeling of neuronal projections such as pruning to eliminate the extra dendrites and axons projections set up in early stages of nervous system development." [GOC
	GO:0048671[0.0015](1/660):biological_process	[name] negative regulation of collateral sprouting	[def] "Any process that stops, prevents, or reduces the frequency, rate or extent of collateral sprouting." [GOC
	GO:0060548[0.0015](1/660):biological_process	[name] negative regulation of cell death	[def] "Any process that decreases the rate or frequency of cell death. Cell death is the specific activation or halting of processes within a cell so that its vital functions markedly cease, rather than simply deteriorating gradually over time, which culminates in cell death." [GOC
	GO:0072660[0.0015](1/660):biological_process	[name] maintenance of protein location in plasma membrane	[def] "Any process in which a protein is maintained in a specific location in the plasma membrane, and is prevented from moving elsewhere." [GOC
	GO:0006826[0.0015](1/660):biological_process	[name] iron ion transport	[def] "The directed movement of iron (Fe) ions into, out of or within a cell, or between cells, by means of some agent such as a transporter or pore." [GOC
	GO:0090091[0.0015](1/660):biological_process	[name] positive regulation of extracellular matrix disassembly	[def] "Any process that increases the rate, frequency or extent of extracellular matrix disassembly. Extracellular matrix disassembly is a process that results in the breakdown of the extracellular matrix." [GOC
	GO:0045824[0.0015](1/660):biological_process	[name] negative regulation of innate immune response	[def] "Any process that stops, prevents, or reduces the frequency, rate or extent of the innate immune response." [GOC
	GO:0010634[0.0015](1/660):biological_process	[name] positive regulation of epithelial cell migration	[def] "Any process that activates or increases the frequency, rate or extent of epithelial cell migration." [GOC
	GO:2000310[0.0015](1/660):biological_process	[name] regulation of N-methyl-D-aspartate selective glutamate receptor activity	[def] "Any process that modulates the frequency, rate or extent of N-methyl-D-aspartate selective glutamate receptor activity." [GOC
	GO:0045851[0.0015](1/660):biological_process	[name] pH reduction	[def] "Any process that reduces the internal pH of an organism, part of an organism or a cell, measured by the concentration of the hydrogen ion." [GOC
	GO:0030238[0.0015](1/660):biological_process	[name] male sex determination	[def] "The specification of male sex of an individual organism." [GOC
	GO:0032880[0.0015](1/660):biological_process	[name] regulation of protein localization	[def] "Any process that modulates the frequency, rate or extent of any process in which a protein is transported to, or maintained in, a specific location." [GOC
	GO:0014870[0.0015](1/660):biological_process	[name] response to muscle inactivity	[def] "Any process that results in a change in state or activity of a cell or an organism (in terms of movement, secretion, enzyme production, gene expression, etc.) as a result of a muscle inactivity stimulus." [GOC
	GO:0015721[0.0015](1/660):biological_process	[name] bile acid and bile salt transport	[def] "The directed movement of bile acid and bile salts into, out of or within a cell, or between cells, by means of some agent such as a transporter or pore." [GOC
	GO:0016601[0.0015](1/660):biological_process	[name] Rac protein signal transduction	[def] "A series of molecular signals within the cell that are mediated by a member of the Rac family of proteins switching to a GTP-bound active state." [GOC
	GO:0006509[0.0015](1/660):biological_process	[name] membrane protein ectodomain proteolysis	[def] "The proteolytic cleavage of transmembrane proteins and release of their ectodomain (extracellular domain)." [GOC
	GO:0046676[0.0015](1/660):biological_process	[name] negative regulation of insulin secretion	[def] "Any process that stops, prevents, or reduces the frequency, rate or extent of the regulated release of insulin." [GOC
	GO:0032933[0.0015](1/660):biological_process	[name] SREBP-mediated signaling pathway	[def] "A series of molecular signals from the endoplasmic reticulum to the nucleus generated as a consequence of altered levels of one or more lipids, and resulting in the activation of transcription by SREBP." [GOC
	GO:0001818[0.0015](1/660):biological_process	[name] negative regulation of cytokine production	[def] "Any process that stops, prevents, or reduces the rate of production of a cytokine." [GOC
	GO:0006884[0.0015](1/660):biological_process	[name] cell volume homeostasis	[def] "Any process involved in maintaining the steady state of a cell's volume. The cell's volume refers to the three-dimensional space occupied by a cell." [GOC
	GO:0017156[0.0015](1/660):biological_process	[name] calcium ion-dependent exocytosis	[def] "The release of intracellular molecules (e.g. hormones, matrix proteins) contained within a membrane-bounded vesicle by fusion of the vesicle with the plasma membrane of a cell, requiring the presence of calcium ions." [GOC
	GO:0038007[0.0015](1/660):biological_process	[name] netrin-activated signaling pathway	[def] "The series of molecular events initiated by the binding of a netrin protein to a receptor on the surface of the target cell. The pathway begins with binding of a netrin to a cell surface receptor and ends with regulation of a downstream cellular process. Netrins can act as chemoattractant signals for some cells and chemorepellent signals for others. Netrins also have roles outside of cell and axon guidance." [GOC
	GO:0001502[0.0015](1/660):biological_process	[name] cartilage condensation	[def] "The condensation of mesenchymal cells that have been committed to differentiate into chondrocytes." [ISBN
	GO:0001560[0.0015](1/660):biological_process	[name] regulation of cell growth by extracellular stimulus	[def] "Any process in which external signals modulate the frequency, rate or extent of cell growth, the irreversible increase in size of a cell over time." [GOC
	GO:0070430[0.0015](1/660):biological_process	[name] positive regulation of nucleotide-binding oligomerization domain containing 1 signaling pathway	[def] "Any process that activates or increases the frequency, rate, or extent of the nucleotide-binding oligomerization domain containing 1 (NOD1) pathway." [GOC
	GO:0046950[0.0015](1/660):biological_process	[name] cellular ketone body metabolic process	[def] "The chemical reactions and pathways involving ketone bodies, any one of the three substances
	GO:0031047[0.0015](1/660):biological_process	[name] gene silencing by RNA	[def] "Any process in which RNA molecules inactivate expression of target genes." [GOC
	GO:0086005[0.0015](1/660):
	GO:0046878[0.0015](1/660):biological_process	[name] positive regulation of saliva secretion	[def] "Any process that activates or increases the frequency, rate or extent of the regulated release of saliva." [GOC
	GO:0001975[0.0015](1/660):biological_process	[name] response to amphetamine	[def] "Any process that results in a change in state or activity of a cell or an organism (in terms of movement, secretion, enzyme production, gene expression, etc.) as a result of an amphetamine stimulus. Amphetamines consist of a group of compounds related to alpha-methylphenethylamine." [CHEBI
[truncated: 3,148,851 more chars]
