# Supplementary material for: Multi-label multi-instance transfer learning for simultaneous reconstruction and cross-talk modeling of multiple human signaling pathways
Source: BMC Bioinformatics. 2015 Dec 30;16:417. doi: 10.1186/s12859-015-0841-4 (PMC4697333; doi:10.1186/s12859-015-0841-4)
Supplement: Additional file 16: — Text file contains the GO enrichment analysis of the predicted signaling components (molecular functions). (ZIP 143 KB) [file 12859_2015_841_MOESM16_ESM.zip › 12859_2015_841_MOESM16_ESM.xml]

Part III
Section 11: The complete GO enrichment analysis of the predicted signaling components (molecular functions)

[Notch]
	GO:0005515[0.3433](23/67):molecular_function	[name] protein binding	[def] "Interacting selectively and non-covalently with any protein or protein complex (a complex of two or more proteins that may include other nonprotein molecules)." [GOC
	GO:0003677[0.2836](19/67):molecular_function	[name] DNA binding	[def] "Any molecular function by which a gene product interacts selectively with DNA (deoxyribonucleic acid)." [GOC
	GO:0046872[0.2836](19/67):molecular_function	[name] metal ion binding	[def] "Interacting selectively and non-covalently with any metal ion." [GOC
	GO:0003714[0.2687](18/67):molecular_function	[name] transcription corepressor activity	[def] "Interacting selectively and non-covalently with a repressing transcription factor and also with the basal transcription machinery in order to stop, prevent, or reduce the frequency, rate or extent of transcription. Cofactors generally do not bind DNA, but rather mediate protein-protein interactions between repressive transcription factors and the basal transcription machinery." [GOC
	GO:0008270[0.2090](14/67):molecular_function	[name] zinc ion binding	[def] "Interacting selectively and non-covalently with zinc (Zn) ions." [GOC
	GO:0016787[0.1940](13/67):molecular_function	[name] hydrolase activity	[def] "Catalysis of the hydrolysis of various bonds, e.g. C-O, C-N, C-C, phosphoric anhydride bonds, etc. Hydrolase is the systematic name for any enzyme of EC class 3." [ISBN
	GO:0005509[0.1642](11/67):molecular_function	[name] calcium ion binding	[def] "Interacting selectively and non-covalently with calcium ions (Ca2+)." [GOC
	GO:0008237[0.1493](10/67):molecular_function	[name] metallopeptidase activity	[def] "Catalysis of the hydrolysis of peptide bonds by a mechanism in which water acts as a nucleophile, one or two metal ions hold the water molecule in place, and charged amino acid side chains are ligands for the metal ions." [GOC
	GO:0046983[0.1493](10/67):molecular_function	[name] protein dimerization activity	[def] "The formation of a protein dimer, a macromolecular structure consists of two noncovalently associated identical or nonidentical subunits." [ISBN
	GO:0003700[0.1493](10/67):molecular_function	[name] sequence-specific DNA binding transcription factor activity	[def] "Interacting selectively and non-covalently with a specific DNA sequence in order to modulate transcription. The transcription factor may or may not also interact selectively with a protein or macromolecular complex." [GOC
	GO:0004222[0.1493](10/67):molecular_function	[name] metalloendopeptidase activity	[def] "Catalysis of the hydrolysis of internal, alpha-peptide bonds in a polypeptide chain by a mechanism in which water acts as a nucleophile, one or two metal ions hold the water molecule in place, and charged amino acid side chains are ligands for the metal ions." [GOC
	GO:0008233[0.1493](10/67):molecular_function	[name] peptidase activity	[def] "Catalysis of the hydrolysis of a peptide bond. A peptide bond is a covalent bond formed when the carbon atom from the carboxyl group of one amino acid shares electrons with the nitrogen atom from the amino group of a second amino acid." [GOC
	GO:0008134[0.1343](9/67):molecular_function	[name] transcription factor binding	[def] "Interacting selectively and non-covalently with a transcription factor, any protein required to initiate or regulate transcription." [ISBN
	GO:0003682[0.1045](7/67):molecular_function	[name] chromatin binding	[def] "Interacting selectively and non-covalently with chromatin, the network of fibers of DNA, protein, and sometimes RNA, that make up the chromosomes of the eukaryotic nucleus during interphase." [GOC
	GO:0042826[0.0597](4/67):molecular_function	[name] histone deacetylase binding	[def] "Interacting selectively and non-covalently with the enzyme histone deacetylase." [GOC
	GO:0044212[0.0597](4/67):molecular_function	[name] transcription regulatory region DNA binding	[def] "Interacting selectively and non-covalently with a DNA region that regulates the transcription of a region of DNA, which may be a gene, cistron, or operon. Binding may occur as a sequence specific interaction or as an interaction observed only once a factor has been recruited to the DNA by other factors." [GOC
	GO:0003674[0.0448](3/67):molecular_function	[name] molecular_function	[def] "Elemental activities, such as catalysis or binding, describing the actions of a gene product at the molecular level. A given gene product may exhibit one or more molecular functions." [GOC
	GO:0033558[0.0448](3/67):molecular_function	[name] protein deacetylase activity	[def] "Catalysis of the hydrolysis of an acetyl group or groups from a protein substrate." [GOC
	GO:0032041[0.0448](3/67):molecular_function	[name] NAD-dependent histone deacetylase activity (H3-K14 specific)	[def] "Catalysis of the reaction
	GO:0003690[0.0448](3/67):molecular_function	[name] double-stranded DNA binding	[def] "Interacting selectively and non-covalently with double-stranded DNA." [GOC
	GO:0097372[0.0448](3/67):
	GO:0031078[0.0448](3/67):molecular_function	[name] histone deacetylase activity (H3-K14 specific)	[def] "Catalysis of the reaction
	GO:0004842[0.0448](3/67):molecular_function	[name] ubiquitin-protein ligase activity	[def] "Catalysis of the reaction
	GO:0003705[0.0448](3/67):molecular_function	[name] sequence-specific distal enhancer binding RNA polymerase II transcription factor activity	[def] "Functions to initiate or regulate RNA polymerase II transcription by binding a distal enhancer region of DNA." [GOC
	GO:0032129[0.0448](3/67):molecular_function	[name] histone deacetylase activity (H3-K9 specific)	[def] "Catalysis of the reaction
	GO:0046969[0.0448](3/67):molecular_function	[name] NAD-dependent histone deacetylase activity (H3-K9 specific)	[def] "Catalysis of the reaction
	GO:0046970[0.0448](3/67):molecular_function	[name] NAD-dependent histone deacetylase activity (H4-K16 specific)	[def] "Catalysis of the reaction
	GO:0004407[0.0448](3/67):molecular_function	[name] histone deacetylase activity	[def] "Catalysis of the reaction
	GO:0016740[0.0448](3/67):molecular_function	[name] transferase activity	[def] "Catalysis of the transfer of a group, e.g. a methyl group, glycosyl group, acyl group, phosphorus-containing, or other groups, from one compound (generally regarded as the donor) to another compound (generally regarded as the acceptor). Transferase is the systematic name for any enzyme of EC class 2." [ISBN
	GO:0043565[0.0448](3/67):molecular_function	[name] sequence-specific DNA binding	[def] "Interacting selectively and non-covalently with DNA of a specific nucleotide composition, e.g. GC-rich DNA binding, or with a specific sequence motif or type of DNA e.g. promotor binding or rDNA binding." [GOC
	GO:0034739[0.0448](3/67):molecular_function	[name] histone deacetylase activity (H3-K16 specific)	[def] "Catalysis of the reaction
	GO:0031490[0.0299](2/67):molecular_function	[name] chromatin DNA binding	[def] "Interacting selectively and non-covalently with DNA that is assembled into chromatin." [GOC
	GO:0008083[0.0299](2/67):molecular_function	[name] growth factor activity	[def] "The function that stimulates a cell to grow or proliferate. Most growth factors have other actions besides the induction of cell growth or proliferation." [ISBN
	GO:0001077[0.0299](2/67):molecular_function	[name] RNA polymerase II core promoter proximal region sequence-specific DNA binding transcription factor activity involved in positive regulation of transcription	[def] "Interacting selectively and non-covalently with a sequence of DNA that is in cis with and relatively close to a core promoter for RNA polymerase II (RNAP II) in order to activate or increase the frequency, rate or extent of transcription from the RNAP II promoter." [GOC
	GO:0035939[0.0299](2/67):molecular_function	[name] microsatellite binding	[def] "Interacting selectively and non-covalently with a microsatellite, a repeat_region in DNA containing repeat units (2 to 4 base pairs) that is repeated multiple times in tandem." [GOC
	GO:0001106[0.0299](2/67):molecular_function	[name] RNA polymerase II transcription corepressor activity	[def] "Interacting selectively and non-covalently with an RNA polymerase II repressing transcription factor and also with the RNA polymerase II basal transcription machinery in order to stop, prevent, or reduce the frequency, rate or extent of transcription. Cofactors generally do not bind DNA, but rather mediate protein-protein interactions between repressive transcription factors and the basal transcription machinery." [GOC
	GO:0008301[0.0299](2/67):molecular_function	[name] DNA binding, bending	[def] "The activity of binding to and distorting the original structure of DNA, typically a straight helix, into a bend, or increasing the bend if the original structure was intrinsically bent due to its sequence." [GOC
	GO:0008047[0.0299](2/67):molecular_function	[name] enzyme activator activity	[def] "Increases the activity of an enzyme." [GOC
	GO:0003713[0.0299](2/67):molecular_function	[name] transcription coactivator activity	[def] "Interacting selectively and non-covalently with a activating transcription factor and also with the basal transcription machinery in order to increase the frequency, rate or extent of transcription. Cofactors generally do not bind DNA, but rather mediate protein-protein interactions between activating transcription factors and the basal transcription machinery." [GOC
	GO:0042803[0.0299](2/67):molecular_function	[name] protein homodimerization activity	[def] "Interacting selectively and non-covalently with an identical protein to form a homodimer." [GOC
	GO:0019899[0.0299](2/67):molecular_function	[name] enzyme binding	[def] "Interacting selectively and non-covalently with any enzyme." [GOC
	GO:0042802[0.0299](2/67):molecular_function	[name] identical protein binding	[def] "Interacting selectively and non-covalently with an identical protein or proteins." [GOC
	GO:0016757[0.0299](2/67):molecular_function	[name] transferase activity, transferring glycosyl groups	[def] "Catalysis of the transfer of a glycosyl group from one compound (donor) to another (acceptor)." [GOC
	GO:0000988[0.0299](2/67):molecular_function	[name] protein binding transcription factor activity	[def] "Interacting selectively and non-covalently with any protein or protein complex (a complex of two or more proteins that may include other nonprotein molecules), in order to modulate transcription. A protein binding transcription factor may or may not also interact with the template nucleic acid (either DNA or RNA) as well." [GOC
	GO:0000983[0.0299](2/67):molecular_function	[name] RNA polymerase II core promoter sequence-specific DNA binding transcription factor activity	[def] "Interacting selectively and non-covalently with a specific DNA sequence in an RNA polymerase II (Pol II) core promoter, the region composed of the transcription start site and binding sites for transcription factors of the Pol II basal transcription machinery, in order to modulate transcription by Pol II. The transcription factor may or may not also interact selectively with a protein or macromolecular complex." [GOC
	GO:0005125[0.0299](2/67):molecular_function	[name] cytokine activity	[def] "Functions to control the survival, growth, differentiation and effector function of tissues and cells." [ISBN
	GO:0070491[0.0299](2/67):molecular_function	[name] repressing transcription factor binding	[def] "Interacting selectively and non-covalently with a transcription repressor, any protein whose activity is required to prevent or downregulate transcription." [GOC
	GO:0016874[0.0149](1/67):molecular_function	[name] ligase activity	[def] "Catalysis of the joining of two substances, or two groups within a single molecule, with the concomitant hydrolysis of the diphosphate bond in ATP or a similar triphosphate." [EC
	GO:0046332[0.0149](1/67):molecular_function	[name] SMAD binding	[def] "Interacting selectively and non-covalently with a SMAD signaling protein." [GOC
	GO:0051718[0.0149](1/67):molecular_function	[name] DNA (cytosine-5-)-methyltransferase activity, acting on CpG substrates	[def] "Catalysis of the reaction
	GO:0008168[0.0149](1/67):molecular_function	[name] methyltransferase activity	[def] "Catalysis of the transfer of a methyl group to an acceptor molecule." [ISBN
	GO:0008092[0.0149](1/67):molecular_function	[name] cytoskeletal protein binding	[def] "Interacting selectively and non-covalently with any protein component of any cytoskeleton (actin, microtubule, or intermediate filament cytoskeleton)." [GOC
	GO:0043621[0.0149](1/67):molecular_function	[name] protein self-association	[def] "Interacting selectively and non-covalently with a domain within the same polypeptide." [GOC
	GO:0004252[0.0149](1/67):molecular_function	[name] serine-type endopeptidase activity	[def] "Catalysis of the hydrolysis of internal, alpha-peptide bonds in a polypeptide chain by a catalytic mechanism that involves a catalytic triad consisting of a serine nucleophile that is activated by a proton relay involving an acidic residue (e.g. aspartate or glutamate) and a basic residue (usually histidine)." [GOC
	GO:0035035[0.0149](1/67):molecular_function	[name] histone acetyltransferase binding	[def] "Interacting selectively and non-covalently with the enzyme histone acetyltransferase." [GOC
	GO:0033612[0.0149](1/67):molecular_function	[name] receptor serine/threonine kinase binding	[def] "Interacting selectively and non-covalently with a receptor that possesses protein serine/threonine kinase activity." [GOC
	GO:0031072[0.0149](1/67):molecular_function	[name] heat shock protein binding	[def] "Interacting selectvely with a heat shock protein, any protein synthesized or activated in response to heat shock." [GOC
	GO:0002039[0.0149](1/67):molecular_function	[name] p53 binding	[def] "Interacting selectively and non-covalently with one of the p53 family of proteins." [GOC
	GO:0071535[0.0149](1/67):molecular_function	[name] RING-like zinc finger domain binding	[def] "Interacting selectively and non-covalently with a RING-like zinc finger domain domain of a protein. The RING-like domain is a zinc finger domain that is related to the C3HC4 RING finger domain." [GOC
	GO:0000287[0.0149](1/67):molecular_function	[name] magnesium ion binding	[def] "Interacting selectively and non-covalently with magnesium (Mg) ions." [GOC
	GO:0005112[0.0149](1/67):molecular_function	[name] Notch binding	[def] "Interacting selectively and non-covalently with the Notch (N) protein, a surface receptor." [GOC
	GO:0001948[0.0149](1/67):molecular_function	[name] glycoprotein binding	[def] "Interacting selectively and non-covalently with a glycoprotein, a protein that contains covalently bound glycose (monosaccharide) residues. These also include proteoglycans." [GOC
	GO:0043014[0.0149](1/67):molecular_function	[name] alpha-tubulin binding	[def] "Interacting selectively and non-covalently with the microtubule constituent protein alpha-tubulin." [GOC
	GO:0048487[0.0149](1/67):molecular_function	[name] beta-tubulin binding	[def] "Interacting selectively and non-covalently with the microtubule constituent protein beta-tubulin." [GOC
	GO:0003684[0.0149](1/67):molecular_function	[name] damaged DNA binding	[def] "Interacting selectively and non-covalently with damaged DNA." [GOC
	GO:0001102[0.0149](1/67):molecular_function	[name] RNA polymerase II activating transcription factor binding	[def] "Interacting selectively and non-covalently with an RNA polymerase II transcription activating factor, a protein involved in positive regulation of transcription." [GOC
	GO:0045322[0.0149](1/67):molecular_function	[name] unmethylated CpG binding	[def] "Interacting selectively and non-covalently with unmethylated CpG motifs. Unmethylated CpG dinucleotides are often associated with gene promoters." [GOC
	GO:0005080[0.0149](1/67):molecular_function	[name] protein kinase C binding	[def] "Interacting selectively and non-covalently with protein kinase C." [GOC
	GO:0000979[0.0149](1/67):molecular_function	[name] RNA polymerase II core promoter sequence-specific DNA binding	[def] "Interacting selectively and non-covalently with the regulatory region composed of the transcription start site and binding sites for transcription factors of the RNA polymerase II basal transcription machinery." [GOC
	GO:0005179[0.0149](1/67):molecular_function	[name] hormone activity	[def] "The action characteristic of a hormone, any substance formed in very small amounts in one specialized organ or group of cells and carried (sometimes in the bloodstream) to another organ or group of cells in the same organism, upon which it has a specific regulatory action. The term was originally applied to agents with a stimulatory physiological action in vertebrate animals (as opposed to a chalone, which has a depressant action). Usage is now extended to regulatory compounds in lower animals and plants, and to synthetic substances having comparable effects_ all bind receptors and trigger some biological process." [GOC
	GO:0035250[0.0149](1/67):molecular_function	[name] UDP-galactosyltransferase activity	[def] "Catalysis of the transfer of a galactose group from UDP-galactose to an acceptor molecule." [http
	GO:0003886[0.0149](1/67):molecular_function	[name] DNA (cytosine-5-)-methyltransferase activity	[def] "Catalysis of the reaction
	GO:0030246[0.0149](1/67):molecular_function	[name] carbohydrate binding	[def] "Interacting selectively and non-covalently with any carbohydrate, any of a group of organic compounds based of the general formula Cx(H2O)y." [GOC
	GO:0008378[0.0149](1/67):molecular_function	[name] galactosyltransferase activity	[def] "Catalysis of the transfer of a galactosyl group to an acceptor molecule, typically another carbohydrate or a lipid." [ISBN
	GO:0003945[0.0149](1/67):molecular_function	[name] N-acetyllactosamine synthase activity	[def] "Catalysis of the reaction
	GO:0009008[0.0149](1/67):molecular_function	[name] DNA-methyltransferase activity	[def] "Catalysis of the transfer of a methyl group to a DNA molecule." [GOC
	GO:0000166[0.0149](1/67):molecular_function	[name] nucleotide binding	[def] "Interacting selectively and non-covalently with a nucleotide, any compound consisting of a nucleoside that is esterified with (ortho)phosphate or an oligophosphate at any hydroxyl group on the ribose or deoxyribose." [GOC
	GO:0035034[0.0149](1/67):molecular_function	[name] histone acetyltransferase regulator activity	[def] "Modulates the activity of histone acetyltransferase." [GOC
	GO:0047485[0.0149](1/67):molecular_function	[name] protein N-terminus binding	[def] "Interacting selectively and non-covalently with a protein N-terminus, the end of any peptide chain at which the 2-amino (or 2-imino) function of a constituent amino acid is not attached in peptide linkage to another amino-acid residue." [ISBN
	GO:0003831[0.0149](1/67):molecular_function	[name] beta-N-acetylglucosaminylglycopeptide beta-1,4-galactosyltransferase activity	[def] "Catalysis of the reaction
	GO:0004461[0.0149](1/67):molecular_function	[name] lactose synthase activity	[def] "Catalysis of the reaction
	GO:0046982[0.0149](1/67):molecular_function	[name] protein heterodimerization activity	[def] "Interacting selectively and non-covalently with a nonidentical protein to form a heterodimer." [GOC
	GO:0033829[0.0149](1/67):molecular_function	[name] O-fucosylpeptide 3-beta-N-acetylglucosaminyltransferase activity	[def] "Catalysis of the transfer of a beta-D-GlcNAc residue from UDP-D-GlcNAc to the fucose residue of a fucosylated protein acceptor." [EC
	GO:0035326[0.0149](1/67):molecular_function	[name] enhancer binding	[def] "Interacting selectively and non-covalently with an enhancer, a transcription regulatory region that is somewhat distal from the core promoter and which enhances transcription from that promoter." [GOC
	GO:0032403[0.0149](1/67):molecular_function	[name] protein complex binding	[def] "Interacting selectively and non-covalently with any protein complex (a complex of two or more proteins that may include other nonprotein molecules)." [GOC
	GO:0019901[0.0149](1/67):molecular_function	[name] protein kinase binding	[def] "Interacting selectively and non-covalently with a protein kinase, any enzyme that catalyzes the transfer of a phosphate group, usually from ATP, to a protein substrate." [GOC
	GO:0008013[0.0149](1/67):molecular_function	[name] beta-catenin binding	[def] "Interacting selectively and non-covalently with the beta subunit of the catenin complex." [GOC
	GO:0042393[0.0149](1/67):molecular_function	[name] histone binding	[def] "Interacting selectively and non-covalently with a histone, any of a group of water-soluble proteins found in association with the DNA of plant and animal chromosomes. They are involved in the condensation and coiling of chromosomes during cell division and have also been implicated in nonspecific suppression of gene activity." [GOC
	GO:0050683[0.0149](1/67):molecular_function	[name] AF-1 domain binding	[def] "Interacting selectively and non-covalently with the AF-1 domain of a protein, a ligand-independent transactivation domain which is required for the full transcriptional activity of the receptor." [PMID
	GO:0042169[0.0149](1/67):molecular_function	[name] SH2 domain binding	[def] "Interacting selectively and non-covalently with a SH2 domain (Src homology 2) of a protein, a protein domain of about 100 amino-acid residues and belonging to the alpha + beta domain class." [GOC
[TCR]
	GO:0005515[0.2530](167/660):molecular_function	[name] protein binding	[def] "Interacting selectively and non-covalently with any protein or protein complex (a complex of two or more proteins that may include other nonprotein molecules)." [GOC
	GO:0000166[0.2364](156/660):molecular_function	[name] nucleotide binding	[def] "Interacting selectively and non-covalently with a nucleotide, any compound consisting of a nucleoside that is esterified with (ortho)phosphate or an oligophosphate at any hydroxyl group on the ribose or deoxyribose." [GOC
	GO:0005524[0.1909](126/660):molecular_function	[name] ATP binding	[def] "Interacting selectively and non-covalently with ATP, adenosine 5'-triphosphate, a universally important coenzyme and enzyme regulator." [ISBN
	GO:0016787[0.1379](91/660):molecular_function	[name] hydrolase activity	[def] "Catalysis of the hydrolysis of various bonds, e.g. C-O, C-N, C-C, phosphoric anhydride bonds, etc. Hydrolase is the systematic name for any enzyme of EC class 3." [ISBN
	GO:0046872[0.1197](79/660):molecular_function	[name] metal ion binding	[def] "Interacting selectively and non-covalently with any metal ion." [GOC
	GO:0016740[0.1015](67/660):molecular_function	[name] transferase activity	[def] "Catalysis of the transfer of a group, e.g. a methyl group, glycosyl group, acyl group, phosphorus-containing, or other groups, from one compound (generally regarded as the donor) to another compound (generally regarded as the acceptor). Transferase is the systematic name for any enzyme of EC class 2." [ISBN
	GO:0004872[0.0939](62/660):molecular_function	[name] receptor activity	[def] "Combining with an extracellular or intracellular messenger to initiate a change in cell activity." [GOC
	GO:0016301[0.0924](61/660):molecular_function	[name] kinase activity	[def] "Catalysis of the transfer of a phosphate group, usually from ATP, to a substrate molecule." [ISBN
	GO:0016772[0.0833](55/660):molecular_function	[name] transferase activity, transferring phosphorus-containing groups	[def] "Catalysis of the transfer of a phosphorus-containing group from one compound (donor) to another (acceptor)." [GOC
	GO:0004672[0.0803](53/660):molecular_function	[name] protein kinase activity	[def] "Catalysis of the phosphorylation of an amino acid residue in a protein, usually according to the reaction
	GO:0016791[0.0773](51/660):molecular_function	[name] phosphatase activity	[def] "Catalysis of the hydrolysis of phosphoric monoesters, releasing inorganic phosphate." [EC
	GO:0005543[0.0682](45/660):molecular_function	[name] phospholipid binding	[def] "Interacting selectively and non-covalently with phospholipids, a class of lipids containing phosphoric acid as a mono- or diester." [ISBN
	GO:0004725[0.0591](39/660):molecular_function	[name] protein tyrosine phosphatase activity	[def] "Catalysis of the reaction
	GO:0003676[0.0576](38/660):molecular_function	[name] nucleic acid binding	[def] "Interacting selectively and non-covalently with any nucleic acid." [GOC
	GO:0003723[0.0545](36/660):molecular_function	[name] RNA binding	[def] "Interacting selectively and non-covalently with an RNA molecule or a portion thereof." [GOC
	GO:0004721[0.0530](35/660):molecular_function	[name] phosphoprotein phosphatase activity	[def] "Catalysis of the reaction
	GO:0004674[0.0515](34/660):molecular_function	[name] protein serine/threonine kinase activity	[def] "Catalysis of the reactions
	GO:0005509[0.0455](30/660):molecular_function	[name] calcium ion binding	[def] "Interacting selectively and non-covalently with calcium ions (Ca2+)." [GOC
	GO:0003779[0.0348](23/660):molecular_function	[name] actin binding	[def] "Interacting selectively and non-covalently with monomeric or multimeric forms of actin, including actin filaments." [GOC
	GO:0003824[0.0348](23/660):molecular_function	[name] catalytic activity	[def] "Catalysis of a biochemical reaction at physiological temperatures. In biologically catalyzed reactions, the reactants are known as substrates, and the catalysts are naturally occurring macromolecular substances known as enzymes. Enzymes possess specific binding sites for substrates, and are usually composed wholly or largely of protein, but RNA that has catalytic activity (ribozyme) is often also regarded as enzymatic." [ISBN
	GO:0000287[0.0333](22/660):molecular_function	[name] magnesium ion binding	[def] "Interacting selectively and non-covalently with magnesium (Mg) ions." [GOC
	GO:0008138[0.0333](22/660):molecular_function	[name] protein tyrosine/serine/threonine phosphatase activity	[def] "Catalysis of the reactions
	GO:0042803[0.0318](21/660):molecular_function	[name] protein homodimerization activity	[def] "Interacting selectively and non-covalently with an identical protein to form a homodimer." [GOC
	GO:0005525[0.0303](20/660):molecular_function	[name] GTP binding	[def] "Interacting selectively and non-covalently with GTP, guanosine triphosphate." [GOC
	GO:0004888[0.0288](19/660):molecular_function	[name] transmembrane signaling receptor activity	[def] "Combining with an extracellular or intracellular signal and transmitting the signal from one side of the membrane to the other to initiate a change in cell activity." [GOC
	GO:0004386[0.0288](19/660):molecular_function	[name] helicase activity	[def] "Catalysis of the reaction
	GO:0005085[0.0288](19/660):molecular_function	[name] guanyl-nucleotide exchange factor activity	[def] "Stimulates the exchange of guanyl nucleotides associated with a GTPase. Under normal cellular physiological conditions, the concentration of GTP is higher than that of GDP, favoring the replacement of GDP by GTP in association with the GTPase." [GOC
	GO:0008026[0.0273](18/660):molecular_function	[name] ATP-dependent helicase activity	[def] "Catalysis of the reaction
	GO:0004713[0.0242](16/660):molecular_function	[name] protein tyrosine kinase activity	[def] "Catalysis of the reaction
	GO:0008270[0.0242](16/660):molecular_function	[name] zinc ion binding	[def] "Interacting selectively and non-covalently with zinc (Zn) ions." [GOC
	GO:0003774[0.0227](15/660):molecular_function	[name] motor activity	[def] "Catalysis of movement along a polymeric molecule such as a microfilament or microtubule, coupled to the hydrolysis of a nucleoside triphosphate." [GOC
	GO:0005096[0.0212](14/660):molecular_function	[name] GTPase activator activity	[def] "Increases the activity of a GTPase, an enzyme that catalyzes the hydrolysis of GTP." [GOC
	GO:0004714[0.0212](14/660):molecular_function	[name] transmembrane receptor protein tyrosine kinase activity	[def] "Combining with a signal and transmitting the signal from one side of the membrane to the other to initiate a change in cell activity by catalysis of the reaction
	GO:0046982[0.0212](14/660):molecular_function	[name] protein heterodimerization activity	[def] "Interacting selectively and non-covalently with a nonidentical protein to form a heterodimer." [GOC
	GO:0005198[0.0212](14/660):molecular_function	[name] structural molecule activity	[def] "The action of a molecule that contributes to the structural integrity of a complex or assembly within or outside a cell." [GOC
	GO:0003924[0.0197](13/660):molecular_function	[name] GTPase activity	[def] "Catalysis of the reaction
	GO:0051082[0.0182](12/660):molecular_function	[name] unfolded protein binding	[def] "Interacting selectively and non-covalently with an unfolded protein." [GOC
	GO:0016820[0.0182](12/660):molecular_function	[name] hydrolase activity, acting on acid anhydrides, catalyzing transmembrane movement of substances	[def] "Catalysis of the hydrolysis of an acid anhydride to directly drive the transport of a substance across a membrane." [GOC
	GO:0015662[0.0182](12/660):molecular_function	[name] ATPase activity, coupled to transmembrane movement of ions, phosphorylative mechanism	[def] "Catalysis of the transfer of a solute or solutes from one side of a membrane to the other according to the reaction
	GO:0042802[0.0167](11/660):molecular_function	[name] identical protein binding	[def] "Interacting selectively and non-covalently with an identical protein or proteins." [GOC
	GO:0005089[0.0167](11/660):molecular_function	[name] Rho guanyl-nucleotide exchange factor activity	[def] "Stimulates the exchange of guanyl nucleotides associated with a GTPase of the Rho family. Under normal cellular physiological conditions, the concentration of GTP is higher than that of GDP, favoring the replacement of GDP by GTP in association with the GTPase." [GOC
	GO:0004871[0.0152](10/660):molecular_function	[name] signal transducer activity	[def] "Conveys a signal across a cell to trigger a change in cell function or state. A signal is a physical entity or change in state that is used to transfer information in order to trigger a response." [GOC
	GO:0003777[0.0136](9/660):molecular_function	[name] microtubule motor activity	[def] "Catalysis of movement along a microtubule, coupled to the hydrolysis of a nucleoside triphosphate (usually ATP)." [GOC
	GO:0005216[0.0136](9/660):molecular_function	[name] ion channel activity	[def] "Catalysis of facilitated diffusion of an ion (by an energy-independent process) by passage through a transmembrane aqueous pore or channel without evidence for a carrier-mediated mechanism." [GOC
	GO:0017124[0.0136](9/660):molecular_function	[name] SH3 domain binding	[def] "Interacting selectively and non-covalently with a SH3 domain (Src homology 3) of a protein, small protein modules containing approximately 50 amino acid residues found in a great variety of intracellular or membrane-associated proteins." [GOC
	GO:0004143[0.0136](9/660):molecular_function	[name] diacylglycerol kinase activity	[def] "Catalysis of the reaction
	GO:0005070[0.0136](9/660):molecular_function	[name] SH3/SH2 adaptor activity	[def] "Interacting selectively and non-covalently and simultaneously with one or more signal transduction molecules, usually acting as a scaffold to bring these molecules into close proximity either using their own SH2/SH3 domains (e.g. Grb2) or those of their target molecules (e.g. SAM68)." [GOC
	GO:0003677[0.0121](8/660):molecular_function	[name] DNA binding	[def] "Any molecular function by which a gene product interacts selectively with DNA (deoxyribonucleic acid)." [GOC
	GO:0004012[0.0121](8/660):molecular_function	[name] phospholipid-translocating ATPase activity	[def] "Catalysis of the movement of phospholipids from one membrane bilayer leaflet to the other (phospolipid 'flippase' activity), driven by the hydrolysis of ATP." [EC
	GO:0030246[0.0121](8/660):molecular_function	[name] carbohydrate binding	[def] "Interacting selectively and non-covalently with any carbohydrate, any of a group of organic compounds based of the general formula Cx(H2O)y." [GOC
	GO:0005516[0.0121](8/660):molecular_function	[name] calmodulin binding	[def] "Interacting selectively and non-covalently with calmodulin, a calcium-binding protein with many roles, both in the calcium-bound and calcium-free states." [GOC
	GO:0050839[0.0121](8/660):molecular_function	[name] cell adhesion molecule binding	[def] "Interacting selectively and non-covalently with a cell adhesion molecule." [GOC
	GO:0019901[0.0121](8/660):molecular_function	[name] protein kinase binding	[def] "Interacting selectively and non-covalently with a protein kinase, any enzyme that catalyzes the transfer of a phosphate group, usually from ATP, to a protein substrate." [GOC
	GO:0005001[0.0121](8/660):molecular_function	[name] transmembrane receptor protein tyrosine phosphatase activity	[def] "Combining with a signal and transmitting the signal from one side of the membrane to the other to initiate a change in cell activity by catalysis of the reaction
	GO:0005024[0.0106](7/660):molecular_function	[name] transforming growth factor beta-activated receptor activity	[def] "Combining with transforming growth factor beta to initiate a change in cell activity." [GOC
	GO:0008022[0.0106](7/660):molecular_function	[name] protein C-terminus binding	[def] "Interacting selectively and non-covalently with a protein C-terminus, the end of any peptide chain at which the 1-carboxy function of a constituent amino acid is not attached in peptide linkage to another amino-acid residue." [ISBN
	GO:0008092[0.0106](7/660):molecular_function	[name] cytoskeletal protein binding	[def] "Interacting selectively and non-covalently with any protein component of any cytoskeleton (actin, microtubule, or intermediate filament cytoskeleton)." [GOC
	GO:0019904[0.0106](7/660):molecular_function	[name] protein domain specific binding	[def] "Interacting selectively and non-covalently with a specific domain of a protein." [GOC
	GO:0004675[0.0106](7/660):molecular_function	[name] transmembrane receptor protein serine/threonine kinase activity	[def] "Combining with a signal and transmitting the signal from one side of the membrane to the other to initiate a change in cell activity by catalysis of the reaction
	GO:0016491[0.0106](7/660):molecular_function	[name] oxidoreductase activity	[def] "Catalysis of an oxidation-reduction (redox) reaction, a reversible chemical reaction in which the oxidation state of an atom or atoms within a molecule is altered. One substrate acts as a hydrogen or electron donor and becomes oxidized, while the other acts as hydrogen or electron acceptor and becomes reduced." [GOC
	GO:0051015[0.0106](7/660):molecular_function	[name] actin filament binding	[def] "Interacting selectively and non-covalently with an actin filament, also known as F-actin, a helical filamentous polymer of globular G-actin subunits." [ISBN
	GO:0042043[0.0091](6/660):molecular_function	[name] neurexin family protein binding	[def] "Interacting selectively and non-covalently with neurexins, synaptic cell surface proteins related to latrotoxin receptor, laminin and agrin. Neurexins act as cell recognition molecules at nerve terminals." [GOC
	GO:0005200[0.0091](6/660):molecular_function	[name] structural constituent of cytoskeleton	[def] "The action of a molecule that contributes to the structural integrity of a cytoskeletal structure." [GOC
	GO:0008233[0.0091](6/660):molecular_function	[name] peptidase activity	[def] "Catalysis of the hydrolysis of a peptide bond. A peptide bond is a covalent bond formed when the carbon atom from the carboxyl group of one amino acid shares electrons with the nitrogen atom from the amino group of a second amino acid." [GOC
	GO:0001614[0.0076](5/660):molecular_function	[name] purinergic nucleotide receptor activity	[def] "Combining with a purine nucleotide to initiate a change in cell activity." [GOC
	GO:0005178[0.0076](5/660):molecular_function	[name] integrin binding	[def] "Interacting selectively and non-covalently with an integrin." [GOC
	GO:0004439[0.0076](5/660):molecular_function	[name] phosphatidylinositol-4,5-bisphosphate 5-phosphatase activity	[def] "Catalysis of the reaction
	GO:0031267[0.0076](5/660):molecular_function	[name] small GTPase binding	[def] "Interacting selectively and non-covalently with a small monomeric GTPase." [GOC
	GO:0005102[0.0076](5/660):molecular_function	[name] receptor binding	[def] "Interacting selectively and non-covalently with one or more specific sites on a receptor molecule, a macromolecule that undergoes combination with a hormone, neurotransmitter, drug or intracellular messenger to initiate a change in cell function." [GOC
	GO:0017154[0.0076](5/660):molecular_function	[name] semaphorin receptor activity	[def] "Combining with a semaphorin to initiate a change in cell activity." [GOC
	GO:0035091[0.0076](5/660):molecular_function	[name] phosphatidylinositol binding	[def] "Interacting selectively and non-covalently with any inositol-containing glycerophospholipid, i.e. phosphatidylinositol (PtdIns) and its phosphorylated derivatives." [GOC
	GO:0004931[0.0076](5/660):molecular_function	[name] extracellular ATP-gated cation channel activity	[def] "Catalysis of the transmembrane transfer of a cation by a channel that opens when extracellular ATP has been bound by the channel complex or one of its constituent parts." [GOC
	GO:0008289[0.0076](5/660):molecular_function	[name] lipid binding	[def] "Interacting selectively and non-covalently with a lipid." [GOC
	GO:0004702[0.0076](5/660):molecular_function	[name] receptor signaling protein serine/threonine kinase activity	[def] "Conveys a signal from an upstream receptor or intracellular signal transducer by catalysis of the reaction
	GO:0019838[0.0076](5/660):molecular_function	[name] growth factor binding	[def] "Interacting selectively and non-covalently with any growth factor, proteins or polypeptides that stimulate a cell or organism to grow or proliferate." [GOC
	GO:0004930[0.0061](4/660):molecular_function	[name] G-protein coupled receptor activity	[def] "Combining with an extracellular signal and transmitting the signal across the membrane by activating an associated G-protein_ promotes the exchange of GDP for GTP on the alpha subunit of a heterotrimeric G-protein complex." [GOC
	GO:0043548[0.0061](4/660):molecular_function	[name] phosphatidylinositol 3-kinase binding	[def] "Interacting selectively and non-covalently with a phosphatidylinositol 3-kinase, any enzyme that catalyzes the addition of a phosphate group to an inositol lipid at the 3' position of the inositol ring." [PMID
	GO:0017017[0.0061](4/660):molecular_function	[name] MAP kinase tyrosine/serine/threonine phosphatase activity	[def] "Catalysis of the reaction
	GO:0003743[0.0061](4/660):molecular_function	[name] translation initiation factor activity	[def] "Functions in the initiation of ribosome-mediated translation of mRNA into a polypeptide." [ISBN
	GO:0008144[0.0061](4/660):molecular_function	[name] drug binding	[def] "Interacting selectively and non-covalently with a drug, any naturally occurring or synthetic substance, other than a nutrient, that, when administered or applied to an organism, affects the structure or functioning of the organism_ in particular, any such substance used in the diagnosis, prevention, or treatment of disease." [GOC
	GO:0004091[0.0061](4/660):molecular_function	[name] carboxylesterase activity	[def] "Catalysis of the reaction
	GO:0016849[0.0061](4/660):molecular_function	[name] phosphorus-oxygen lyase activity	[def] "Catalysis of the cleavage of a phosphorus-oxygen bond by other means than by hydrolysis or oxidation, or conversely adding a group to a double bond." [GOC
	GO:0004722[0.0061](4/660):molecular_function	[name] protein serine/threonine phosphatase activity	[def] "Catalysis of the reaction
	GO:0048185[0.0061](4/660):molecular_function	[name] activin binding	[def] "Interacting selectively and non-covalently with activin, a dimer of inhibin-beta subunits." [GOC
	GO:0030165[0.0061](4/660):molecular_function	[name] PDZ domain binding	[def] "Interacting selectively and non-covalently with a PDZ domain of a protein, a domain found in diverse signaling proteins." [GOC
	GO:0030675[0.0061](4/660):molecular_function	[name] Rac GTPase activator activity	[def] "Increases the rate of GTP hydrolysis by a GTPase of the Rac family." [GOC
	GO:0030507[0.0061](4/660):molecular_function	[name] spectrin binding	[def] "Interacting selectively and non-covalently with spectrin, a protein that is the major constituent of the erythrocyte cytoskeletal network. It associates with band 4.1 (see band protein) and actin to form the cytoskeletal superstructure of the erythrocyte plasma membrane. It is composed of nonhomologous chains, alpha and beta, which aggregate side-to-side in an antiparallel fashion to form dimers, tetramers, and higher polymers." [GOC
	GO:0005086[0.0061](4/660):molecular_function	[name] ARF guanyl-nucleotide exchange factor activity	[def] "Stimulates the exchange of guanyl nucleotides associated with the GTPase ARF. Under normal cellular physiological conditions, the concentration of GTP is higher than that of GDP, favoring the replacement of GDP by GTP in association with the GTPase." [GOC
	GO:0015077[0.0061](4/660):molecular_function	[name] monovalent inorganic cation transmembrane transporter activity	[def] "Catalysis of the transfer of a inorganic cations with a valency of one from one side of a membrane to the other. Inorganic cations are atoms or small molecules with a positive charge that do not contain carbon in covalent linkage." [GOC
	GO:0004004[0.0061](4/660):molecular_function	[name] ATP-dependent RNA helicase activity	[def] "Catalysis of the reaction
	GO:0005518[0.0061](4/660):molecular_function	[name] collagen binding	[def] "Interacting selectively and non-covalently with collagen, a group of fibrous proteins of very high tensile strength that form the main component of connective tissue in animals. Collagen is highly enriched in glycine (some regions are 33% glycine) and proline, occurring predominantly as 3-hydroxyproline (about 20%)." [GOC
	GO:0042288[0.0061](4/660):molecular_function	[name] MHC class I protein binding	[def] "Interacting selectively and non-covalently with major histocompatibility complex class I molecules_ a set of molecules displayed on cell surfaces that are responsible for lymphocyte recognition and antigen presentation." [GOC
	GO:0016829[0.0061](4/660):molecular_function	[name] lyase activity	[def] "Catalysis of the cleavage of C-C, C-O, C-N and other bonds by other means than by hydrolysis or oxidation, or conversely adding a group to a double bond. They differ from other enzymes in that two substrates are involved in one reaction direction, but only one in the other direction. When acting on the single substrate, a molecule is eliminated and this generates either a new double bond or a new ring." [EC
	GO:0030215[0.0061](4/660):molecular_function	[name] semaphorin receptor binding	[def] "Interacting selectively and non-covalently with semaphorin receptors." [GOC
	GO:0046332[0.0045](3/660):molecular_function	[name] SMAD binding	[def] "Interacting selectively and non-covalently with a SMAD signaling protein." [GOC
	GO:0005262[0.0045](3/660):molecular_function	[name] calcium channel activity	[def] "Catalysis of facilitated diffusion of a calcium ion (by an energy-independent process) involving passage through a transmembrane aqueous pore or channel without evidence for a carrier-mediated mechanism." [GOC
	GO:0042277[0.0045](3/660):molecular_function	[name] peptide binding	[def] "Interacting selectively and non-covalently with peptides, any of a group of organic compounds comprising two or more amino acids linked by peptide bonds." [GOC
	GO:0016773[0.0045](3/660):molecular_function	[name] phosphotransferase activity, alcohol group as acceptor	[def] "Catalysis of the transfer of a phosphorus-containing group from one compound (donor) to an alcohol group (acceptor)." [GOC
	GO:0003674[0.0045](3/660):molecular_function	[name] molecular_function	[def] "Elemental activities, such as catalysis or binding, describing the actions of a gene product at the molecular level. A given gene product may exhibit one or more molecular functions." [GOC
	GO:0031072[0.0045](3/660):molecular_function	[name] heat shock protein binding	[def] "Interacting selectvely with a heat shock protein, any protein synthesized or activated in response to heat shock." [GOC
	GO:0005003[0.0045](3/660):molecular_function	[name] ephrin receptor activity	[def] "Combining with an ephrin to initiate a change in cell activity." [GOC
	GO:0005545[0.0045](3/660):molecular_function	[name] 1-phosphatidylinositol binding	[def] "Interacting selectively and non-covalently with phosphatidylinositol, any glycophospholipid with its sn-glycerol 3-phosphate residue is esterified to the 1-hydroxyl group of 1D-myo-inositol." [ISBN
	GO:0008134[0.0045](3/660):molecular_function	[name] transcription factor binding	[def] "Interacting selectively and non-covalently with a transcription factor, any protein required to initiate or regulate transcription." [ISBN
	GO:0017002[0.0045](3/660):molecular_function	[name] activin-activated receptor activity	[def] "Combining with activin, one of two gonadal glycoproteins related to transforming growth factor beta, to initiate a change in cell activity." [GOC
	GO:0005547[0.0045](3/660):molecular_function	[name] phosphatidylinositol-3,4,5-trisphosphate binding	[def] "Interacting selectively and non-covalently with phosphatidylinositol-3,4,5-trisphosphate, a derivative of phosphatidylinositol in which the inositol ring is phosphorylated at the 3', 4' and 5' positions." [GOC
	GO:0004222[0.0045](3/660):molecular_function	[name] metalloendopeptidase activity	[def] "Catalysis of the hydrolysis of internal, alpha-peptide bonds in a polypeptide chain by a mechanism in which water acts as a nucleophile, one or two metal ions hold the water molecule in place, and charged amino acid side chains are ligands for the metal ions." [GOC
	GO:0005083[0.0045](3/660):molecular_function	[name] small GTPase regulator activity	[def] "Modulates the rate of GTP hydrolysis by a small monomeric GTPase." [GOC
	GO:0043499[0.0045](3/660):molecular_function	[name] eukaryotic cell surface binding	[def] "Interacting selectively and non-covalently with any component on the surface of a eukaryotic cell." [GOC
	GO:0008237[0.0045](3/660):molecular_function	[name] metallopeptidase activity	[def] "Catalysis of the hydrolysis of peptide bonds by a mechanism in which water acts as a nucleophile, one or two metal ions hold the water molecule in place, and charged amino acid side chains are ligands for the metal ions." [GOC
	GO:0005215[0.0045](3/660):molecular_function	[name] transporter activity	[def] "Enables the directed movement of substances (such as macromolecules, small molecules, ions) into, out of or within a cell, or between cells." [GOC
	GO:0003713[0.0045](3/660):molecular_function	[name] transcription coactivator activity	[def] "Interacting selectively and non-covalently with a activating transcription factor and also with the basal transcription machinery in order to increase the frequency, rate or extent of transcription. Cofactors generally do not bind DNA, but rather mediate protein-protein interactions between activating transcription factors and the basal transcription machinery." [GOC
	GO:0004383[0.0045](3/660):molecular_function	[name] guanylate cyclase activity	[def] "Catalysis of the reaction
	GO:0019992[0.0045](3/660):molecular_function	[name] diacylglycerol binding	[def] "Interacting selectively and non-covalently with diacylglycerol, a diester of glycerol and two fatty acids." [GOC
	GO:0016853[0.0045](3/660):molecular_function	[name] isomerase activity	[def] "Catalysis of the geometric or structural changes within one molecule. Isomerase is the systematic name for any enzyme of EC class 5." [ISBN
	GO:0005044[0.0045](3/660):molecular_function	[name] scavenger receptor activity	[def] "Combining with any modified low-density lipoprotein (LDL) or other polyanionic ligand and delivering the ligand into the cell via endocytosis. Ligands include acetylated and oxidized LDL, Gram-positive and Gram-negative bacteria, apoptotic cells, beta-amyloid fibrils, and advanced glycation end products (AGEs)." [GOC
	GO:0004445[0.0045](3/660):molecular_function	[name] inositol-polyphosphate 5-phosphatase activity	[def] "Catalysis of the reactions
	GO:0005100[0.0045](3/660):molecular_function	[name] Rho GTPase activator activity	[def] "Increases the rate of GTP hydrolysis by a GTPase of the Rho family." [GOC
	GO:0043621[0.0045](3/660):molecular_function	[name] protein self-association	[def] "Interacting selectively and non-covalently with a domain within the same polypeptide." [GOC
	GO:0008060[0.0045](3/660):molecular_function	[name] ARF GTPase activator activity	[def] "Increases the rate of GTP hydrolysis by the GTPase ARF." [GOC
	GO:0016362[0.0045](3/660):molecular_function	[name] activin receptor activity, type II	[def] "Combining with activin to initiate a change in cell activity_ upon ligand binding, binds to and catalyses the phosphorylation of a type I activin receptor." [GOC
	GO:0004003[0.0045](3/660):molecular_function	[name] ATP-dependent DNA helicase activity	[def] "Catalysis of the reaction
	GO:0016887[0.0045](3/660):molecular_function	[name] ATPase activity	[def] "Catalysis of the reaction
	GO:0015267[0.0045](3/660):molecular_function	[name] channel activity	[def] "Catalysis of energy-independent facilitated diffusion, mediated by passage of a solute through a transmembrane aqueous pore or channel. Stereospecificity is not exhibited but this transport may be specific for a particular molecular species or class of molecules." [GOC
	GO:0016874[0.0045](3/660):molecular_function	[name] ligase activity	[def] "Catalysis of the joining of two substances, or two groups within a single molecule, with the concomitant hydrolysis of the diphosphate bond in ATP or a similar triphosphate." [EC
	GO:0016868[0.0045](3/660):molecular_function	[name] intramolecular transferase activity, phosphotransferases	[def] "Catalysis of the transfer of a phosphate group from one position to another within a single molecule." [GOC
	GO:0031625[0.0045](3/660):molecular_function	[name] ubiquitin protein ligase binding	[def] "Interacting selectively and non-covalently with a ubiquitin protein ligase enzyme, any of the E3 proteins." [GOC
	GO:0016817[0.0045](3/660):molecular_function	[name] hydrolase activity, acting on acid anhydrides	[def] "Catalysis of the hydrolysis of any acid anhydride." [GOC
	GO:0004035[0.0045](3/660):molecular_function	[name] alkaline phosphatase activity	[def] "Catalysis of the reaction
	GO:0032403[0.0045](3/660):molecular_function	[name] protein complex binding	[def] "Interacting selectively and non-covalently with any protein complex (a complex of two or more proteins that may include other nonprotein molecules)." [GOC
	GO:0005507[0.0030](2/660):molecular_function	[name] copper ion binding	[def] "Interacting selectively and non-covalently with copper (Cu) ions." [GOC
	GO:0005004[0.0030](2/660):molecular_function	[name] GPI-linked ephrin receptor activity	[def] "Combining with a GPI-anchored ephrin to initiate a change in cell activity." [GOC
	GO:0016818[0.0030](2/660):molecular_function	[name] hydrolase activity, acting on acid anhydrides, in phosphorus-containing anhydrides	[def] "Catalysis of the hydrolysis of any acid anhydride which contains phosphorus." [GOC
	GO:0030306[0.0030](2/660):molecular_function	[name] ADP-ribosylation factor binding	[def] "Interacting selectively and non-covalently with ARF, ADP-ribosylation factor, a small monomeric cytosolic GTPase that, when bound to GTP, binds to the membranes of cells." [ISBN
	GO:0004252[0.0030](2/660):molecular_function	[name] serine-type endopeptidase activity	[def] "Catalysis of the hydrolysis of internal, alpha-peptide bonds in a polypeptide chain by a catalytic mechanism that involves a catalytic triad consisting of a serine nucleophile that is activated by a proton relay involving an acidic residue (e.g. aspartate or glutamate) and a basic residue (usually histidine)." [GOC
	GO:0017048[0.0030](2/660):molecular_function	[name] Rho GTPase binding	[def] "Interacting selectively and non-covalently with Rho protein, any member of the Rho subfamily of the Ras superfamily of monomeric GTPases. Proteins in the Rho subfamily are involved in relaying signals from cell-surface receptors to the actin cytoskeleton." [ISBN
	GO:0046875[0.0030](2/660):molecular_function	[name] ephrin receptor binding	[def] "Interacting selectively and non-covalently with an ephrin receptor." [GOC
	GO:0004601[0.0030](2/660):molecular_function	[name] peroxidase activity	[def] "Catalysis of the reaction
	GO:0004083[0.0030](2/660):molecular_function	[name] bisphosphoglycerate 2-phosphatase activity	[def] "Catalysis of the reaction
	GO:0042562[0.0030](2/660):molecular_function	[name] hormone binding	[def] "Interacting selectively and non-covalently with any hormone, naturally occurring substances secreted by specialized cells that affect the metabolism or behavior of other cells possessing functional receptors for the hormone." [CHEBI
	GO:0051287[0.0030](2/660):molecular_function	[name] NAD binding	[def] "Interacting selectively and non-covalently with nicotinamide adenine dinucleotide, a coenzyme involved in many redox and biosynthetic reactions_ binding may be to either the oxidized form, NAD+, or the reduced form, NADH." [GOC
	GO:0008329[0.0030](2/660):molecular_function	[name] pattern recognition receptor activity	[def] "Combining with a molecular pattern based on a repeating or polymeric structure, such as a polysaccharide or peptidoglycan, to initiate a change in cell activity. Such molecular patterns are sometimes associated with potential pathogens." [PMID
	GO:0044325[0.0030](2/660):molecular_function	[name] ion channel binding	[def] "Interacting selectively and non-covalently with one or more specific sites on an ion channel, a protein complex that spans a membrane and forms a water-filled channel across the phospholipid bilayer allowing selective ion transport down its electrochemical gradient." [GOC
	GO:0050733[0.0030](2/660):molecular_function	[name] RS domain binding	[def] "Interacting selectively and non-covalently with an RS domain of a protein_ RS domains are usually highly phosphorylated and characterized by the presence of arginine (R)/serine (S) dipeptides. The RS domain promotes protein-protein interactions and directs subcellular localization and, in certain situations, nucleocytoplasmic shuttling of individual SR proteins. They also play a role in splicing." [PMID
	GO:0004175[0.0030](2/660):molecular_function	[name] endopeptidase activity	[def] "Catalysis of the hydrolysis of internal, alpha-peptide bonds in a polypeptide chain." [http
	GO:0052658[0.0030](2/660):molecular_function	[name] inositol-1,4,5-trisphosphate 5-phosphatase activity	[def] "Catalysis of the reaction
	GO:0008013[0.0030](2/660):molecular_function	[name] beta-catenin binding	[def] "Interacting selectively and non-covalently with the beta subunit of the catenin complex." [GOC
	GO:0005540[0.0030](2/660):molecular_function	[name] hyaluronic acid binding	[def] "Interacting selectively and non-covalently with hyaluronic acid, a polymer composed of repeating dimeric units of glucuronic acid and N-acetyl glucosamine." [CHEBI
	GO:0004619[0.0030](2/660):molecular_function	[name] phosphoglycerate mutase activity	[def] "Catalysis of the reaction
	GO:0050700[0.0030](2/660):molecular_function	[name] CARD domain binding	[def] "Interacting selectively and non-covalently with a CARD (N-terminal caspase recruitment) domain, a protein-protein interaction domain that belongs to the death domain-fold superfamily. These protein molecule families are similar in structure with each consisting of six or seven anti-parallel alpha-helices that form highly specific homophilic interactions between signaling partners. CARD exists in the N-terminal prodomains of several caspases and in apoptosis-regulatory proteins and mediates the assembly of CARD-containing proteins that participate in activation or suppression of CARD carrying members of the caspase family." [PMID
	GO:0005243[0.0030](2/660):molecular_function	[name] gap junction channel activity	[def] "A wide pore channel activity that enables a direct cytoplasmic connection from one cell to an adjacent cell. The gap junction can pass large solutes as well as electrical signals between cells. Gap junctions consist of two gap junction hemi-channels, or connexons, one contributed by each membrane through which the gap junction passes." [GOC
	GO:0008236[0.0030](2/660):molecular_function	[name] serine-type peptidase activity	[def] "Catalysis of the hydrolysis of peptide bonds in a polypeptide chain by a catalytic mechanism that involves a catalytic triad consisting of a serine nucleophile that is activated by a proton relay involving an acidic residue (e.g. aspartate or glutamate) and a basic residue (usually histidine)." [http
	GO:0030898[0.0030](2/660):molecular_function	[name] actin-dependent ATPase activity	[def] "Catalysis of the reaction
	GO:0030276[0.0030](2/660):molecular_function	[name] clathrin binding	[def] "Interacting selectively and non-covalently with a clathrin heavy or light chain, the main components of the coat of coated vesicles and coated pits, and which also occurs in synaptic vesicles." [GOC
	GO:0016616[0.0030](2/660):molecular_function	[name] oxidoreductase activity, acting on the CH-OH group of donors, NAD or NADP as acceptor	[def] "Catalysis of an oxidation-reduction (redox) reaction in which a CH-OH group acts as a hydrogen or electron donor and reduces NAD+ or NADP." [GOC
	GO:0019899[0.0030](2/660):molecular_function	[name] enzyme binding	[def] "Interacting selectively and non-covalently with any enzyme." [GOC
	GO:0016757[0.0030](2/660):molecular_function	[name] transferase activity, transferring glycosyl groups	[def] "Catalysis of the transfer of a glycosyl group from one compound (donor) to another (acceptor)." [GOC
	GO:0008157[0.0030](2/660):molecular_function	[name] protein phosphatase 1 binding	[def] "Interacting selectively and non-covalently with the enzyme protein phosphatase 1." [GOC
	GO:0030971[0.0030](2/660):molecular_function	[name] receptor tyrosine kinase binding	[def] "Interacting selectively and non-covalently with a receptor that possesses protein tyrosine kinase activity." [GOC
	GO:0004857[0.0030](2/660):molecular_function	[name] enzyme inhibitor activity	[def] "Stops, prevents or reduces the activity of an enzyme." [GOC
	GO:0034711[0.0030](2/660):molecular_function	[name] inhibin binding	[def] "Interacting selectively and non-covalently with an inhibin monomer, any of the polypeptides that combine to form activin and inhibin dimers." [GOC
	GO:0017137[0.0030](2/660):molecular_function	[name] Rab GTPase binding	[def] "Interacting selectively and non-covalently with Rab protein, any member of the Rab subfamily of the Ras superfamily of monomeric GTPases." [GOC
	GO:0008330[0.0030](2/660):molecular_function	[name] protein tyrosine/threonine phosphatase activity	[def] "Catalysis of the reactions
	GO:0004712[0.0030](2/660):molecular_function	[name] protein serine/threonine/tyrosine kinase activity	[def] "Catalysis of the reactions
	GO:0004438[0.0030](2/660):molecular_function	[name] phosphatidylinositol-3-phosphatase activity	[def] "Catalysis of the reaction
	GO:0015026[0.0030](2/660):molecular_function	[name] coreceptor activity	[def] "Combining with an extracellular or intracellular messenger, and in cooperation with a nearby primary receptor, initiating a change in cell activity." [GOC
	GO:0003725[0.0030](2/660):molecular_function	[name] double-stranded RNA binding	[def] "Interacting selectively and non-covalently with double-stranded RNA." [GOC
	GO:0050321[0.0030](2/660):molecular_function	[name] tau-protein kinase activity	[def] "Catalysis of the reaction
	GO:0017112[0.0030](2/660):molecular_function	[name] Rab guanyl-nucleotide exchange factor activity	[def] "Stimulates the exchange of guanyl nucleotides associated with a GTPase of the Rab family. Under normal cellular physiological conditions, the concentration of GTP is higher than that of GDP, favoring the replacement of GDP by GTP in association with the GTPase." [GOC
	GO:0060002[0.0030](2/660):molecular_function	[name] plus-end directed microfilament motor activity	[def] "Catalysis of movement along a microfilament towards the plus end, coupled to the hydrolysis of a nucleoside triphosphate (usually ATP). The plus end of an actin filament is the end that preferentially adds actin monomers." [GOC
	GO:0030506[0.0030](2/660):molecular_function	[name] ankyrin binding	[def] "Interacting selectively and non-covalently with ankyrin, a 200 kDa cytoskeletal protein that attaches other cytoskeletal proteins to integral membrane proteins." [GOC
	GO:0016303[0.0030](2/660):molecular_function	[name] 1-phosphatidylinositol-3-kinase activity	[def] "Catalysis of the reaction
	GO:0008093[0.0030](2/660):molecular_function	[name] cytoskeletal adaptor activity	[def] "The binding activity of a molecule that brings together a cytoskeletal protein and one or more other molecules, permitting them to function in a coordinated way." [GOC
	GO:0017147[0.0030](2/660):molecular_function	[name] Wnt-protein binding	[def] "Interacting selectively and non-covalently with Wnt-protein, a secreted growth factor involved in signaling." [GOC
	GO:0008900[0.0030](2/660):molecular_function	[name] hydrogen	[def] "Catalysis of the transfer of a solute or solutes from one side of a membrane to the other according to the reaction
	GO:0042578[0.0030](2/660):molecular_function	[name] phosphoric ester hydrolase activity	[def] "Catalysis of the reaction
	GO:0004082[0.0030](2/660):molecular_function	[name] bisphosphoglycerate mutase activity	[def] "Catalysis of the reaction
	GO:0043531[0.0030](2/660):molecular_function	[name] ADP binding	[def] "Interacting selectively and non-covalently with ADP, adenosine 5'-diphosphate." [GOC
	GO:0030674[0.0030](2/660):molecular_function	[name] protein binding, bridging	[def] "The binding activity of a molecule that brings together two or more protein molecules, or a protein and another macromolecule or complex, permitting those molecules to function in a coordinated way." [GOC
	GO:0004709[0.0030](2/660):molecular_function	[name] MAP kinase kinase kinase activity	[def] "Catalysis of the phosphorylation and activation of MAP kinase kinases_ each MAP kinase kinase can be phosphorylated by any of several MAP kinase kinase kinases." [PMID
	GO:0005025[0.0030](2/660):molecular_function	[name] transforming growth factor beta receptor activity, type I	[def] "Combining with a complex of transforming growth factor beta and a type II TGF-beta receptor to initiate a change in cell activity_ upon binding, acts as a downstream transducer of TGF-beta signals." [GOC
	GO:0005391[0.0030](2/660):molecular_function	[name] sodium	[def] "Catalysis of the transfer of a solute or solutes from one side of a membrane to the other according to the reaction
	GO:0019829[0.0030](2/660):molecular_function	[name] cation-transporting ATPase activity	[def] "Catalysis of the transfer of a solute or solutes from one side of a membrane to the other according to the reaction
	GO:0001530[0.0030](2/660):molecular_function	[name] lipopolysaccharide binding	[def] "Interacting selectively and non-covalently with lipopolysaccharide." [PMID
	GO:0004459[0.0030](2/660):molecular_function	[name] L-lactate dehydrogenase activity	[def] "Catalysis of the reaction
	GO:0000146[0.0030](2/660):molecular_function	[name] microfilament motor activity	[def] "Catalysis of movement along a microfilament, coupled to the hydrolysis of a nucleoside triphosphate (usually ATP)." [GOC
	GO:0015269[0.0030](2/660):molecular_function	[name] calcium-activated potassium channel activity	[def] "Catalysis of the calcium concentration-regulatable energy-independent passage of potassium ions across a lipid bilayer down a concentration gradient." [GOC
	GO:0016361[0.0030](2/660):molecular_function	[name] activin receptor activity, type I	[def] "Combining with activin-bound type II activin receptor to initiate a change in cell activity_ upon binding, acts as a downstream transducer of activin signals." [GOC
	GO:0030742[0.0030](2/660):molecular_function	[name] GTP-dependent protein binding	[def] "Interacting selectively and non-covalently with any protein or protein complex (a complex of two or more proteins that may include other nonprotein molecules) using energy from the hydrolysis of GTP." [GOC
	GO:0008143[0.0030](2/660):molecular_function	[name] poly(A) RNA binding	[def] "Interacting selectively and non-covalently with a sequence of adenylyl residues in an RNA molecule, such as the poly(A) tail, a sequence of adenylyl residues at the 3' end of eukaryotic mRNA." [GOC
	GO:0005522[0.0030](2/660):molecular_function	[name] profilin binding	[def] "Interacting selectively and non-covalently with profilin, an actin-binding protein that forms a complex with G-actin and prevents it from polymerizing to form F-actin." [ISBN
	GO:0048037[0.0030](2/660):molecular_function	[name] cofactor binding	[def] "Interacting selectively and non-covalently with a cofactor, a substance that is required for the activity of an enzyme or other protein. Cofactors may be inorganic, such as the metal atoms zinc, iron, and copper in certain forms, or organic, in which case they are referred to as coenzymes. Cofactors may either be bound tightly to active sites or bind loosely with the substrate." [ISBN
	GO:0071723[0.0030](2/660):molecular_function	[name] lipopeptide binding	[def] "Interacting selectively and non-covalently with a lipopeptide, any of a group of organic compounds comprising two or more amino acids linked by peptide bonds and containing a nonprotein group consisting of a lipid or lipids." [GOC
	GO:0017046[0.0030](2/660):molecular_function	[name] peptide hormone binding	[def] "Interacting selectively and non-covalently with any peptide with hormonal activity in animals." [GOC
	GO:0019902[0.0030](2/660):molecular_function	[name] phosphatase binding	[def] "Interacting selectively and non-covalently with any phosphatase." [GOC
	GO:0004974[0.0015](1/660):molecular_function	[name] leukotriene receptor activity	[def] "Combining with a leukotriene to initiate a change in cell activity. Leukotrienes are pharmacologically active substances with a set of three conjugated double bonds_ some contain a peptide group based on cysteine." [GOC
	GO:0043325[0.0015](1/660):molecular_function	[name] phosphatidylinositol-3,4-bisphosphate binding	[def] "Interacting selectively and non-covalently with phosphatidylinositol-3,4-bisphosphate, a derivative of phosphatidylinositol in which the inositol ring is phosphorylated at the 3' and 4' positions." [GOC
	GO:0070064[0.0015](1/660):molecular_function	[name] proline-rich region binding	[def] "Interacting selectively and non-covalently with a proline-rich region, i.e. a region that contains a high proportion of proline residues, in a protein." [GOC
	GO:0005088[0.0015](1/660):molecular_function	[name] Ras guanyl-nucleotide exchange factor activity	[def] "Stimulates the exchange of guanyl nucleotides associated with a GTPase of the Ras superfamily. Under normal cellular physiological conditions, the concentration of GTP is higher than that of GDP, favoring the replacement of GDP by GTP in association with the GTPase." [GOC
	GO:0035004[0.0015](1/660):molecular_function	[name] phosphatidylinositol 3-kinase activity	[def] "Catalysis of the reaction
	GO:0017091[0.0015](1/660):molecular_function	[name] AU-rich element binding	[def] "Interacting selectively and non-covalently with a region of RNA containing frequent adenine and uridine bases." [GOC
	GO:0016747[0.0015](1/660):molecular_function	[name] transferase activity, transferring acyl groups other than amino-acyl groups	[def] "Catalysis of the transfer of an acyl group, other than amino-acyl, from one compound (donor) to another (acceptor)." [GOC
	GO:0070403[0.0015](1/660):molecular_function	[name] NAD+ binding	[def] "Interacting selectively and non-covalently with the oxidized form, NAD, of nicotinamide adenine dinucleotide, a coenzyme involved in many redox and biosynthetic reactions." [GOC
	GO:0030247[0.0015](1/660):molecular_function	[name] polysaccharide binding	[def] "Interacting selectively and non-covalently with any polysaccharide, a polymer of more than 20 monosaccharide residues joined by glycosidic linkages." [GOC
	GO:0034190[0.0015](1/660):molecular_function	[name] apolipoprotein receptor binding	[def] "Interacting selectively and non-covalently with an apolipoprotein receptor." [GOC
	GO:0031694[0.0015](1/660):molecular_function	[name] alpha-2A adrenergic receptor binding	[def] "Interacting selectively and non-covalently with an alpha-2A adrenergic receptor." [GOC
	GO:0004692[0.0015](1/660):molecular_function	[name] cGMP-dependent protein kinase activity	[def] "Catalysis of the reaction
	GO:0016151[0.0015](1/660):molecular_function	[name] nickel cation binding	[def] "Interacting selectively and non-covalently with nickel (Ni) cations." [GOC
	GO:0030169[0.0015](1/660):molecular_function	[name] low-density lipoprotein particle binding	[def] "Interacting selectively and non-covalently with a low-density lipoprotein particle, a lipoprotein particle that is rich in cholesterol esters and low in triglycerides, is typically composed of APOB100 and APOE, and has a density of 1.02-1.06 g/ml and a diameter of between 20-25 nm." [GOC
	GO:0004776[0.0015](1/660):molecular_function	[name] succinate-CoA ligase (GDP-forming) activity	[def] "Catalysis of the reaction
	GO:0048407[0.0015](1/660):molecular_function	[name] platelet-derived growth factor binding	[def] "Interacting selectively and non-covalently with platelet-derived growth factor." [GOC
	GO:0043022[0.0015](1/660):molecular_function	[name] ribosome binding	[def] "Interacting selectively and non-covalently with any part of a ribosome." [GOC
	GO:0015280[0.0015](1/660):molecular_function	[name] ligand-gated sodium channel activity	[def] "Catalysis of the transmembrane transfer of a sodium ion by a channel that opens when a specific ligand has been bound by the channel complex or one of its constituent parts." [GOC
	GO:0001875[0.0015](1/660):molecular_function	[name] lipopolysaccharide receptor activity	[def] "Combining with a lipopolysaccharide to initiate a change in cell activity. Lipopolysaccharides (LPS) are major components of the outer membrane of Gram-negative bacteria, making them prime targets for recognition by the immune system." [PMID
	GO:0023029[0.0015](1/660):molecular_function	[name] MHC class Ib protein binding	[def] "Interacting selectively with major histocompatibility complex class Ib molecules." [GOC
	GO:0005544[0.0015](1/660):molecular_function	[name] calcium-dependent phospholipid binding	[def] "Interacting selectively and non-covalently with phospholipids, a class of lipids containing phosphoric acid as a mono- or diester, in the presence of calcium." [GOC
	GO:0004704[0.0015](1/660):molecular_function	[name] NF-kappaB-inducing kinase activity	[def] "Catalysis of the phosphorylation of the alpha or beta subunit of the inhibitor of kappaB kinase complex (IKK)." [PMID
	GO:0015378[0.0015](1/660):molecular_function	[name] sodium	[def] "Catalysis of the transfer of a solute or solutes from one side of a membrane to the other according to the reaction
	GO:0035256[0.0015](1/660):molecular_function	[name] metabotropic glutamate receptor binding	[def] "Interacting selectively and non-covalently with a metabotropic glutamate receptor. Metabotropic glutamate receptors are G-protein coupled receptors that bind glutamate and exert an effect through the regulation of enzyme activity." [GOC
	GO:0005057[0.0015](1/660):molecular_function	[name] receptor signaling protein activity	[def] "Conveys a signal from an upstream receptor or intracellular signal transducer, converting the signal into a form where it can ultimately trigger a change in the state or activity of a cell." [GOC
	GO:0046983[0.0015](1/660):molecular_function	[name] protein dimerization activity	[def] "The formation of a protein dimer, a macromolecular structure consists of two noncovalently associated identical or nonidentical subunits." [ISBN
	GO:0005021[0.0015](1/660):molecular_function	[name] vascular endothelial growth factor-activated receptor activity	[def] "Combining with vascular endothelial growth factor and transmitting the signal across the plasma membrane to initiate a change in cell activity." [GOC
	GO:0005095[0.0015](1/660):molecular_function	[name] GTPase inhibitor activity	[def] "Stops, prevents or reduces the activity of any enzyme that catalyzes the hydrolysis of GTP to GDP and orthophosphate." [GOC
	GO:0001727[0.0015](1/660):molecular_function	[name] lipid kinase activity	[def] "Catalysis of the phosphorylation of a simple or complex lipid." [GOC
	GO:0005218[0.0015](1/660):molecular_function	[name] intracellular ligand-gated calcium channel activity	[def] "Catalysis of the transmembrane transfer of a calcium ion by a channel that opens when a specific intracellular ligand has been bound by the channel complex or one of its constituent parts." [GOC
	GO:0016208[0.0015](1/660):molecular_function	[name] AMP binding	[def] "Interacting selectively and non-covalently with AMP, adenosine monophosphate." [GOC
	GO:0008187[0.0015](1/660):molecular_function	[name] poly-pyrimidine tract binding	[def] "Interacting selectively and non-covalently with any stretch of pyrimidines (cytosine or uracil) in an RNA molecule." [GOC
	GO:0001855[0.0015](1/660):molecular_function	[name] complement component C4b binding	[def] "Interacting selectively and non-covalently with the C4b product of the classical complement cascade." [GOC
	GO:0030234[0.0015](1/660):molecular_function	[name] enzyme regulator activity	[def] "Modulates the activity of an enzyme." [GOC
	GO:0016404[0.0015](1/660):molecular_function	[name] 15-hydroxyprostaglandin dehydrogenase (NAD+) activity	[def] "Catalysis of the reaction
	GO:0030544[0.0015](1/660):molecular_function	[name] Hsp70 protein binding	[def] "Interacting selectively and non-covalently with Hsp70 proteins, any of a group of heat shock proteins around 70kDa in size." [ISBN
	GO:0042623[0.0015](1/660):molecular_function	[name] ATPase activity, coupled	[def] "Catalysis of the reaction
	GO:0008184[0.0015](1/660):molecular_function	[name] glycogen phosphorylase activity	[def] "Catalysis of the reaction
	GO:0015035[0.0015](1/660):molecular_function	[name] protein disulfide oxidoreductase activity	[def] "Catalysis of the reaction
	GO:0050661[0.0015](1/660):molecular_function	[name] NADP binding	[def] "Interacting selectively and non-covalently with nicotinamide-adenine dinucleotide phosphate, a coenzyme involved in many redox and biosynthetic reactions_ binding may be to either the oxidized form, NADP+, or the reduced form, NADPH." [GOC
	GO:0005546[0.0015](1/660):molecular_function	[name] phosphatidylinositol-4,5-bisphosphate binding	[def] "Interacting selectively and non-covalently with phosphatidylinositol-4,5-bisphosphate, a derivative of phosphatidylinositol in which the inositol ring is phosphorylated at the 4' and 5' positions." [GOC
	GO:0005093[0.0015](1/660):molecular_function	[name] Rab GDP-dissociation inhibitor activity	[def] "Prevents the dissociation of GDP from the small GTPase Rab, thereby preventing GTP from binding." [GOC
	GO:0005227[0.0015](1/660):molecular_function	[name] calcium activated cation channel activity	[def] "Catalysis of the calcium concentration-regulatable energy-independent passage of cations across a lipid bilayer down a concentration gradient." [GOC
	GO:0005220[0.0015](1/660):molecular_function	[name] inositol 1,4,5-trisphosphate-sensitive calcium-release channel activity	[def] "Catalysis of the transmembrane transfer of a calcium ion by a channel that opens when inositol 1,4,5-trisphosphate (IP3) has been bound by the channel complex or one of its constituent parts." [GOC
	GO:0030145[0.0015](1/660):molecular_function	[name] manganese ion binding	[def] "Interacting selectively and non-covalently with manganese (Mn) ions." [GOC
	GO:0015643[0.0015](1/660):molecular_function	[name] toxin binding	[def] "Interacting selectively and non-covalently with a toxin, a poisonous substance that causes damage to biological systems. Toxins are differentiated from simple chemical poisons and vegetable alkaloids by their high molecular weight and antigenicity (they elicit an antibody response)." [GOC
	GO:0050897[0.0015](1/660):molecular_function	[name] cobalt ion binding	[def] "Interacting selectively and non-covalently with a cobalt (Co) ion." [GOC
	GO:0051117[0.0015](1/660):molecular_function	[name] ATPase binding	[def] "Interacting selectively and non-covalently with an ATPase, any enzyme that catalyzes the hydrolysis of ATP." [GOC
	GO:0030170[0.0015](1/660):molecular_function	[name] pyridoxal phosphate binding	[def] "Interacting selectively and non-covalently with pyridoxal 5' phosphate, 3-hydroxy-5-(hydroxymethyl)-2-methyl4-pyridine carboxaldehyde 5' phosphate, the biologically active form of vitamin B6." [GOC
	GO:0017070[0.0015](1/660):molecular_function	[name] U6 snRNA binding	[def] "Interacting selectively and non-covalently with the U6 small nuclear RNA (U6 snRNA)." [GOC
	GO:0015293[0.0015](1/660):molecular_function	[name] symporter activity	[def] "Enables the active transport of a solute across a membrane by a mechanism whereby two or more species are transported together in the same direction in a tightly coupled process not directly linked to a form of energy other than chemiosmotic energy." [GOC
	GO:0008179[0.0015](1/660):molecular_function	[name] adenylate cyclase binding	[def] "Interacting selectively and non-covalently with the enzyme adenylate cyclase." [GOC
	GO:0016746[0.0015](1/660):molecular_function	[name] transferase activity, transferring acyl groups	[def] "Catalysis of the transfer of an acyl group from one compound (donor) to another (acceptor)." [GOC
	GO:0030295[0.0015](1/660):molecular_function	[name] protein kinase activator activity	[def] "Increases the activity of a protein kinase, an enzyme which phosphorylates a protein." [GOC
	GO:0042834[0.0015](1/660):molecular_function	[name] peptidoglycan binding	[def] "Interacting selectively and non-covalently, in a non-covalent manner, with peptidoglycan, any of a class of glycoconjugates found in bacterial cell walls." [GOC
	GO:0032394[0.0015](1/660):molecular_function	[name] MHC class Ib receptor activity	[def] "Combining with an MHC class Ib protein complex to initiate a change in cellular activity. Class Ib here refers to non-classical class I molecules, such as those of the CD1 or HLA-E gene families." [GOC
	GO:0016307[0.0015](1/660):molecular_function	[name] phosphatidylinositol phosphate kinase activity	[def] "Catalysis of the reaction
	GO:0005247[0.0015](1/660):molecular_function	[name] voltage-gated chloride channel activity	[def] "Catalysis of the transmembrane transfer of a chloride ion by a voltage-gated channel. A voltage-gated channel is a channel whose open state is dependent on the voltage across the membrane in which it is embedded." [GOC
	GO:0004221[0.0015](1/660):molecular_function	[name] ubiquitin thiolesterase activity	[def] "Catalysis of the reaction
	GO:0019842[0.0015](1/660):molecular_function	[name] vitamin binding	[def] "Interacting selectively and non-covalently with a vitamin, one of a number of unrelated organic substances that occur in many foods in small amounts and that are necessary in trace amounts for the normal metabolic functioning of the body." [GOC
	GO:0042923[0.0015](1/660):molecular_function	[name] neuropeptide binding	[def] "Interacting selectively and non-covalently and stoichiometrically with neuropeptides, peptides with direct synaptic effects (peptide neurotransmitters) or indirect modulatory effects on the nervous system (peptide neuromodulators)." [http
	GO:0043015[0.0015](1/660):molecular_function	[name] gamma-tubulin binding	[def] "Interacting selectively and non-covalently with the microtubule constituent protein gamma-tubulin." [GOC
	GO:0005042[0.0015](1/660):molecular_function	[name] netrin receptor activity	[def] "Combining with a netrin signal and transmitting the signal from one side of the membrane to the other to initiate a change in cell activity." [GOC
	GO:0042731[0.0015](1/660):molecular_function	[name] PH domain binding	[def] "Interacting selectively and non-covalently with a PH domain (pleckstrin homology) of a protein, a domain of about 100 residues that occurs in a wide range of proteins involved in intracellular signaling or as constituents of the cytoskeleton." [GOC
	GO:0031005[0.0015](1/660):molecular_function	[name] filamin binding	[def] "Interacting selectively and non-covalently with a filamin, any member of a family of high molecular mass cytoskeletal proteins that crosslink actin filaments to form networks and stress fibers. Filamins contain an amino-terminal alpha-actinin-like actin binding domain, which is followed by a rod-domain composed of 4 to 24 100-residue repetitive segments including a carboxy-terminal dimerization domain." [GOC
	GO:0043021[0.0015](1/660):molecular_function	[name] ribonucleoprotein complex binding	[def] "Interacting selectively and non-covalently with any complex of RNA and protein." [GOC
	GO:0032564[0.0015](1/660):molecular_function	[name] dATP binding	[def] "Interacting selectively and non-covalently with dATP, deoxyadenosine triphosphate." [GOC
	GO:0005007[0.0015](1/660):molecular_function	[name] fibroblast growth factor-activated receptor activity	[def] "Combining with a fibroblast growth factor and transmitting the signal across the plasma membrane to initiate a change in cell activity." [GOC
	GO:0019215[0.0015](1/660):molecular_function	[name] intermediate filament binding	[def] "Interacting selectively and non-covalently with an intermediate filament, a distinct elongated structure, characteristically 10 nm in diameter, that occurs in the cytoplasm of higher eukaryotic cells. Intermediate filaments form a fibrous system, composed of chemically heterogeneous subunits and involved in mechanically integrating the various components of the cytoplasmic space." [ISBN
	GO:0033872[0.0015](1/660):molecular_function	[name] [heparan sulfate]-glucosamine 3-sulfotransferase 3 activity	[def] "Catalysis of the reaction
	GO:0003727[0.0015](1/660):molecular_function	[name] single-stranded RNA binding	[def] "Interacting selectively and non-covalently with single-stranded RNA." [GOC
	GO:0004715[0.0015](1/660):molecular_function	[name] non-membrane spanning protein tyrosine kinase activity	[def] "Catalysis of the reaction
	GO:0005097[0.0015](1/660):molecular_function	[name] Rab GTPase activator activity	[def] "Increases the rate of GTP hydrolysis by a GTPase of the Rab family." [GOC
	GO:0051087[0.0015](1/660):molecular_function	[name] chaperone binding	[def] "Interacting selectively and non-covalently with a chaperone protein, a class of proteins that bind to nascent or unfolded polypeptides and ensure correct folding or transport." [http
	GO:0004864[0.0015](1/660):molecular_function	[name] protein phosphatase inhibitor activity	[def] "Stops, prevents or reduces the activity of a protein phosphatase, an enzyme that hydrolyzes phosphate groups from phosphorylated proteins." [GOC
	GO:0001631[0.0015](1/660):molecular_function	[name] cysteinyl leukotriene receptor activity	[def] "Combining with a cysteinyl leukotriene to initiate a change in cell activity. Cysteinyl leukotrienes are leukotrienes that contain a peptide group based on cysteine." [GOC
	GO:0030621[0.0015](1/660):molecular_function	[name] U4 snRNA binding	[def] "Interacting selectively and non-covalently with the U4 small nuclear RNA (U4 snRNA)." [GOC
	GO:0045296[0.0015](1/660):molecular_function	[name] cadherin binding	[def] "Interacting selectively and non-covalently with cadherin, a type I membrane protein involved in cell adhesion." [GOC
	GO:0008234[0.0015](1/660):molecular_function	[name] cysteine-type peptidase activity	[def] "Catalysis of the hydrolysis of peptide bonds in a polypeptide chain by a mechanism in which the sulfhydryl group of a cysteine residue at the active center acts as a nucleophile." [GOC
	GO:0004999[0.0015](1/660):molecular_function	[name] vasoactive intestinal polypeptide receptor activity	[def] "Combining with vasoactive intestinal polypeptide to initiate a change in cell activity." [GOC
	GO:0042813[0.0015](1/660):molecular_function	[name] Wnt-activated receptor activity	[def] "Combining with a Wnt protein and transmitting the signal across the plasma membrane to initiate a change in cell activity." [GOC
	GO:0005158[0.0015](1/660):molecular_function	[name] insulin receptor binding	[def] "Interacting selectively and non-covalently with the insulin receptor." [GOC
	GO:0034236[0.0015](1/660):molecular_function	[name] protein kinase A catalytic subunit binding	[def] "Interacting selectively and non-covalently with one or both of the catalytic subunits of protein kinase A." [GOC
	GO:0043008[0.0015](1/660):molecular_function	[name] ATP-dependent protein binding	[def] "Interacting selectively and non-covalently with any protein or protein complex (a complex of two or more proteins that may include other nonprotein molecules) using energy from the hydrolysis of ATP." [GOC
	GO:0001874[0.0015](1/660):molecular_function	[name] (1->3)-beta-D-glucan receptor activity	[def] "Combining with (1->3)-beta-D-glucans to initiate a change in cell activity." [PMID
	GO:0008565[0.0015](1/660):molecular_function	[name] protein transporter activity	[def] "Enables the directed movement of proteins into, out of or within a cell, or between cells." [ISBN
	GO:0000339[0.0015](1/660):molecular_function	[name] RNA cap binding	[def] "Interacting selectively and non-covalently with a 7-methylguanosine (m7G) group or derivative located at the 5' end of an RNA molecule." [GOC
	GO:0003712[0.0015](1/660):molecular_function	[name] transcription cofactor activity	[def] "Interacting selectively and non-covalently with a regulatory transcription factor and also with the basal transcription machinery in order to modulate transcription. Cofactors generally do not bind DNA, but rather mediate protein-protein interactions between regulatory transcription factors and the basal transcription machinery." [GOC
	GO:0001729[0.0015](1/660):molecular_function	[name] ceramide kinase activity	[def] "Catalysis of the reaction
	GO:0004697[0.0015](1/660):molecular_function	[name] protein kinase C activity	[def] "Catalysis of the reaction
	GO:0001848[0.0015](1/660):molecular_function	[name] complement binding	[def] "Interacting selectively and non-covalently with any component or product of the complement cascade." [GOC
	GO:0005537[0.0015](1/660):molecular_function	[name] mannose binding	[def] "Interacting selectively and non-covalently with mannose, a monosaccharide hexose, stereoisomeric with glucose, that occurs naturally only in polymerized forms called mannans." [CHEBI
	GO:0035240[0.0015](1/660):molecular_function	[name] dopamine binding	[def] "Interacting selectively and non-covalently with dopamine, a catecholamine neurotransmitter formed by aromatic-L-amino-acid decarboxylase from 3,4-dihydroxy-L-phenylalanine." [ISBN
	GO:0008047[0.0015](1/660):molecular_function	[name] enzyme activator activity	[def] "Increases the activity of an enzyme." [GOC
	GO:0004197[0.0015](1/660):molecular_function	[name] cysteine-type endopeptidase activity	[def] "Catalysis of the hydrolysis of internal, alpha-peptide bonds in a polypeptide chain by a mechanism in which the sulfhydryl group of a cysteine residue at the active center acts as a nucleophile." [GOC
	GO:0008017[0.0015](1/660):molecular_function	[name] microtubule binding	[def] "Interacting selectively and non-covalently with microtubules, filaments composed of tubulin monomers." [GOC
	GO:0017134[0.0015](1/660):molecular_function	[name] fibroblast growth factor binding	[def] "Interacting selectively and non-covalently with fibroblast growth factor." [PMID
	GO:0051393[0.0015](1/660):molecular_function	[name] alpha-actinin binding	[def] "Interacting selectively and non-covalently with alpha-actinin, one of a family of proteins that cross-link F-actin as antiparallel homodimers. Alpha-actinin has a molecular mass of 93-103 KDa_ at the N-terminus there are two calponin homology domains, at the C-terminus there are two EF-hands. These two domains are connected by the rod domain. This domain is formed by triple-helical spectrin repeats." [PMID
	GO:0004708[0.0015](1/660):molecular_function	[name] MAP kinase kinase activity	[def] "Catalysis of the concomitant phosphorylation of threonine (T) and tyrosine (Y) residues in a Thr-Glu-Tyr (TEY) thiolester sequence in MAP kinases. It is a dual-specificity mitogen-activated protein kinase kinase and requires activation by the serine/threonine kinase, MAP kinase kinase kinase." [ISBN
	GO:0030882[0.0015](1/660):molecular_function	[name] lipid antigen binding	[def] "Interacting selectively and non-covalently with a lipid antigen." [PMID
	GO:0036004[0.0015](1/660):molecular_function	[name] GAF domain binding	[def] "Interacting selectively and non-covalently with the GAF domain of a protein." [GOC
	GO:0019863[0.0015](1/660):molecular_function	[name] IgE binding	[def] "Interacting selectively and non-covalently with an immunoglobulin of the IgE isotype." [GOC
	GO:0003878[0.0015](1/660):molecular_function	[name] ATP citrate synthase activity	[def] "Catalysis of the reaction
	GO:0052629[0.0015](1/660):molecular_function	[name] phosphatidylinositol-3,5-bisphosphate 3-phosphatase activity	[def] "Catalysis of the reaction
	GO:0004920[0.0015](1/660):molecular_function	[name] interleukin-10 receptor activity	[def] "Combining with interleukin-10 to initiate a change in cell activity." [GOC
	GO:0051635[0.0015](1/660):molecular_function	[name] bacterial cell surface binding	[def] "Interacting selectively and non-covalently with any component on the surface of a bacterial cell." [GOC
	GO:0031404[0.0015](1/660):molecular_function	[name] chloride ion binding	[def] "Interacting selectively and non-covalently with chloride ions (Cl-)." [GOC
	GO:0043236[0.0015](1/660):molecular_function	[name] laminin binding	[def] "Interacting selectively and non-covalently with laminins, glycoproteins that are major constituents of the basement membrane of cells." [GOC
	GO:0046870[0.0015](1/660):molecular_function	[name] cadmium ion binding	[def] "Interacting selectively and non-covalently with cadmium (Cd) ions." [GOC
	GO:0005055[0.0015](1/660):molecular_function	[name] laminin receptor activity	[def] "Combining with a laminin, a glycoprotein that constitutes the majority of proteins in the basement membrane, to initiate a change in cell activity." [GOC
	GO:0030955[0.0015](1/660):molecular_function	[name] potassium ion binding	[def] "Interacting selectively and non-covalently with potassium (K+) ions." [GOC
	GO:0017042[0.0015](1/660):molecular_function	[name] glycosylceramidase activity	[def] "Catalysis of the reaction
	GO:0045499[0.0015](1/660):molecular_function	[name] chemorepellent activity	[def] "Providing the environmental signal that initiates the directed movement of a motile cell or organism towards a lower concentration of that signal." [GOC
	GO:0004447[0.0015](1/660):molecular_function	[name] iodide peroxidase activity	[def] "Catalysis of the reaction
	GO:0042801[0.0015](1/660):molecular_function	[name] polo kinase kinase activity	[def] "Catalysis of the addition of a phosphate group onto a serine or threonine residue in any member of the polo kinase class of proteins." [GOC
	GO:0001851[0.0015](1/660):molecular_function	[name] complement component C3b binding	[def] "Interacting selectively and non-covalently with the C3b product of the complement cascade." [GOC
	GO:0015276[0.0015](1/660):molecular_function	[name] ligand-gated ion channel activity	[def] "Catalysis of the transmembrane transfer of an ion by a channel that opens when a specific ligand has been bound by the channel complex or one of its constituent parts." [GOC
	GO:0047499[0.0015](1/660):molecular_function	[name] calcium-independent phospholipase A2 activity	[def] "Catalysis of the reaction
	GO:0052659[0.0015](1/660):molecular_function	[name] inositol-1,3,4,5-tetrakisphosphate 5-phosphatase activity	[def] "Catalysis of the reaction
	GO:0005078[0.0015](1/660):molecular_function	[name] MAP-kinase scaffold activity	[def] "The binding activity of a molecule that functions as a physical support for the assembly of a multiprotein mitogen-activated protein kinase (MAPK) complex. Binds multiple kinases of the MAPKKK cascade, and also upstream signaling proteins, permitting those molecules to function in a coordinated way. Bringing together multiple enzymes and their substrates enables the signal to be transduced quickly and efficiently." [PMID
	GO:0008186[0.0015](1/660):molecular_function	[name] RNA-dependent ATPase activity	[def] "Catalysis of the reaction
	GO:0015297[0.0015](1/660):molecular_function	[name] antiporter activity	[def] "Enables the active transport of a solute across a membrane by a mechanism whereby two or more species are transported in opposite directions in a tightly coupled process not directly linked to a form of energy other than chemiosmotic energy." [GOC
	GO:0004957[0.0015](1/660):molecular_function	[name] prostaglandin E receptor activity	[def] "Combining with prostaglandin E (PGE(2)) to initiate a change in cell activity." [ISBN
	GO:0051059[0.0015](1/660):molecular_function	[name] NF-kappaB binding	[def] "Interacting selectively and non-covalently with NF-kappaB, a transcription factor for eukaryotic RNA polymerase II promoters." [GOC
	GO:0008048[0.0015](1/660):molecular_function	[name] calcium sensitive guanylate cyclase activator activity	[def] "Increases the activity of guanylate cyclase in response to a change in calcium ion concentration." [GOC
	GO:0005246[0.0015](1/660):molecular_function	[name] calcium channel regulator activity	[def] "Modulates the activity of a calcium channel." [GOC
	GO:0008307[0.0015](1/660):molecular_function	[name] structural constituent of muscle	[def] "The action of a molecule that contributes to the structural integrity of a muscle fiber." [GOC
	GO:0048273[0.0015](1/660):molecular_function	[name] mitogen-activated protein kinase p38 binding	[def] "Interacting selectively and non-covalently with mitogen-activated protein kinase p38, an enzyme that catalyzes the transfer of phosphate from ATP to hydroxyl side chains on proteins in response to mitogen activation." [GOC
	GO:0008378[0.0015](1/660):molecular_function	[name] galactosyltransferase activity	[def] "Catalysis of the transfer of a galactosyl group to an acceptor molecule, typically another carbohydrate or a lipid." [ISBN
	GO:0008201[0.0015](1/660):molecular_function	[name] heparin binding	[def] "Interacting selectively and non-covalently with heparin, any member of a group of glycosaminoglycans found mainly as an intracellular component of mast cells and which consist predominantly of alternating alpha-(1->4)-linked D-galactose and N-acetyl-D-glucosamine-6-sulfate residues." [GOC
	GO:0070300[0.0015](1/660):molecular_function	[name] phosphatidic acid binding	[def] "Interacting selectively and non-covalently with phosphatidic acid, any of a class of glycerol phosphate in which both the remaining hydroxyl groups of the glycerol moiety are esterified with fatty acids." [CHEBI
	GO:0005133[0.0015](1/660):molecular_function	[name] interferon-gamma receptor binding	[def] "Interacting selectively and non-covalently with the interferon-gamma receptor." [GOC
	GO:0032427[0.0015](1/660):molecular_function	[name] GBD domain binding	[def] "Interacting selectively and non-covalently with the GTPase protein binding domain (GDB) domain of a protein. The GBD is a short motif, including a minimum region of 16 amino acids, identified in proteins that bind to small GTPases such as Cdc42 and Rac." [GOC
	GO:0036002[0.0015](1/660):molecular_function	[name] pre-mRNA binding	[def] "Interacting selectively and non-covalently with pre-messenger RNA (pre-mRNA), an intermediate molecule between DNA and protein that may contain introns and, at least in part, encodes one or more proteins. Introns are removed from pre-mRNA to form a mRNA molecule." [GOC
	GO:0004484[0.0015](1/660):molecular_function	[name] mRNA guanylyltransferase activity	[def] "Catalysis of the reaction
	GO:0015278[0.0015](1/660):molecular_function	[name] calcium-release channel activity	[def] "Catalysis of the transmembrane transfer of a calcium ion by a channel that opens when a specific ligand has been bound by the channel complex or one of its constituent parts." [GOC
	GO:0016941[0.0015](1/660):molecular_function	[name] natriuretic peptide receptor activity	[def] "Combining with a natriuretic peptide to initiate a change in cell activity." [GOC
	GO:0005164[0.0015](1/660):molecular_function	[name] tumor necrosis factor receptor binding	[def] "Interacting selectively and non-covalently with the tumor necrosis factor receptor." [GOC
	GO:0032794[0.0015](1/660):molecular_function	[name] GTPase activating protein binding	[def] "Interacting selectively and non-covalently with a GTPase activating protein." [GOC
	GO:0005031[0.0015](1/660):molecular_function	[name] tumor necrosis factor-activated receptor activity	[def] "Combining with tumor necrosis factor, a proinflammatory cytokine produced by monocytes and macrophages, to initiate a change in cell function." [GOC
	GO:0030881[0.0015](1/660):molecular_function	[name] beta-2-microglobulin binding	[def] "Interacting selectively and non-covalently with beta-2-microglobulin." [GOC
	GO:0000049[0.0015](1/660):molecular_function	[name] tRNA binding	[def] "Interacting selectively and non-covalently with transfer RNA." [GOC
	GO:0030159[0.0015](1/660):molecular_function	[name] receptor signaling complex scaffold activity	[def] "Functions to provide a physical support for the assembly of a multiprotein receptor signaling complex." [GOC
	GO:0004651[0.0015](1/660):molecular_function	[name] polynucleotide 5'-phosphatase activity	[def] "Catalysis of the reaction
	GO:0004877[0.0015](1/660):molecular_function	[name] complement component C3b receptor activity	[def] "Combining with the C3b product of the complement cascade to initiate a change in cell activity." [GOC
	GO:0001846[0.0015](1/660):molecular_function	[name] opsonin binding	[def] "Interacting selectively and non-covalently with an opsonin, such as a complement component or antibody, deposited on the surface of a bacteria, virus, immune complex, or other particulate material." [GOC
	GO:0042393[0.0015](1/660):molecular_function	[name] histone binding	[def] "Interacting selectively and non-covalently with a histone, any of a group of water-soluble proteins found in association with the DNA of plant and animal chromosomes. They are involved in the condensation and coiling of chromosomes during cell division and have also been implicated in nonspecific suppression of gene activity." [GOC
	GO:0004843[0.0015](1/660):molecular_function	[name] ubiquitin-specific protease activity	[def] "Catalysis of the hydrolysis of various forms of polymeric ubiquitin sequences." [ISBN
	GO:0051380[0.0015](1/660):molecular_function	[name] norepinephrine binding	[def] "Interacting selectively and non-covalently with norepinephrine, (3,4-dihydroxyphenyl-2-aminoethanol), a hormone secreted by the adrenal medulla and a neurotransmitter in the sympathetic peripheral nervous system and in some tracts of the CNS. It is also the biosynthetic precursor of epinephrine." [GOC
	GO:0008528[0.0015](1/660):molecular_function	[name] G-protein coupled peptide receptor activity	[def] "Combining with a peptide and transmitting the signal across the membrane by activating an associated G-protein_ promotes the exchange of GDP for GTP on the alpha subunit of a heterotrimeric G-protein complex." [GOC
	GO:0005261[0.0015](1/660):molecular_function	[name] cation channel activity	[def] "Catalysis of the energy-independent passage of cations across a lipid bilayer down a concentration gradient." [GOC
	GO:0045295[0.0015](1/660):molecular_function	[name] gamma-catenin binding	[def] "Interacting selectively and non-covalently with the gamma subunit of the catenin complex." [GOC
	GO:0030160[0.0015](1/660):molecular_function	[name] GKAP/Homer scaffold activity	[def] "Functions as a physical support bridging the N-methyl-D-aspartate receptor-PSD-95-GKAP complex and the mGluR-Homer complex, which are involved in receptor signaling in synapses." [PMID
	GO:0005219[0.0015](1/660):molecular_function	[name] ryanodine-sensitive calcium-release channel activity	[def] "Catalysis of the transmembrane transfer of a calcium ion by a channel that opens when a ryanodine class ligand has been bound by the channel complex or one of its constituent parts." [GOC
	GO:0004180[0.0015](1/660):molecular_function	[name] carboxypeptidase activity	[def] "Catalysis of the hydrolysis of the terminal or penultimate peptide bond at the C-terminal end of a peptide or polypeptide." [ISBN
	GO:0003810[0.0015](1/660):molecular_function	[name] protein-glutamine gamma-glutamyltransferase activity	[def] "Catalysis of the reaction
	GO:0017016[0.0015](1/660):molecular_function	[name] Ras GTPase binding	[def] "Interacting selectively and non-covalently with any member of the Ras superfamily of monomeric GTPases." [GOC
	GO:0003823[0.0015](1/660):molecular_function	[name] antigen binding	[def] "Interacting selectively and non-covalently with an antigen, any substance which is capable of inducing a specific immune response and of reacting with the products of that response, the specific antibody or specifically sensitized T-lymphocytes, or both. Binding may counteract the biological activity of the antigen." [GOC
	GO:0043924[0.0015](1/660):molecular_function	[name] suramin binding	[def] "Interacting selectively and non-covalently with suramin, a naphthalenesulfonic acid compound which is used in the treatment of diseases caused by trypanosomes and worms." [CHEBI
	GO:0030249[0.0015](1/660):molecular_function	[name] guanylate cyclase regulator activity	[def] "Modulates the activity of guanylate cyclase." [GOC
	GO:0016779[0.0015](1/660):molecular_function	[name] nucleotidyltransferase activity	[def] "Catalysis of the transfer of a nucleotidyl group to a reactant." [ISBN
	GO:0005536[0.0015](1/660):molecular_function	[name] glucose binding	[def] "Interacting selectively and non-covalently with the D- or L-enantiomer of glucose." [CHEBI
	GO:0051379[0.0015](1/660):molecular_function	[name] epinephrine binding	[def] "Interacting selectively and non-covalently with epinephrine, a hormone produced by the medulla of the adrenal glands that increases heart activity, improves the power and prolongs the action of muscles, and increases the rate and depth of breathing. It is synthesized by the methylation of norepinephrine." [GOC
	GO:0031435[0.0015](1/660):molecular_function	[name] mitogen-activated protein kinase kinase kinase binding	[def] "Interacting selectively and non-covalently with a mitogen-activated protein kinase kinase kinase, any protein that can phosphorylate a MAP kinase kinase." [GOC
	GO:0005026[0.0015](1/660):molecular_function	[name] transforming growth factor beta receptor activity, type II	[def] "Combining with transforming growth factor beta to initiate a change in cell activity_ upon ligand binding, binds to and catalyzes the phosphorylation of a type I TGF-beta receptor." [GOC
	GO:0004940[0.0015](1/660):molecular_function	[name] beta1-adrenergic receptor activity	[def] "Combining with epinephrine or norepinephrine to initiate a change in cell activity via activation of a G protein, with pharmacological characteristics of beta1-adrenergic receptors." [GOC
	GO:0015081[0.0015](1/660):molecular_function	[name] sodium ion transmembrane transporter activity	[def] "Catalysis of the transfer of sodium ions (Na+) from one side of a membrane to the other." [GOC
	GO:0048365[0.0015](1/660):molecular_function	[name] Rac GTPase binding	[def] "Interacting selectively and non-covalently with Rac protein, any member of the Rac subfamily of the Ras superfamily of monomeric GTPases." [GOC
	GO:0008135[0.0015](1/660):molecular_function	[name] translation factor activity, nucleic acid binding	[def] "Functions during translation by binding nucleic acids during polypeptide synthesis at the ribosome." [GOC
	GO:0035005[0.0015](1/660):molecular_function	[name] 1-phosphatidylinositol-4-phosphate 3-kinase activity	[def] "Catalysis of the reaction
	GO:0070679[0.0015](1/660):molecular_function	[name] inositol 1,4,5 trisphosphate binding	[def] "Interacting selectively and non-covalently with inositol 1,4,5 trisphosphate." [GOC
	GO:0034485[0.0015](1/660):molecular_function	[name] phosphatidylinositol-3,4,5-trisphosphate 5-phosphatase activity	[def] "Catalysis of the reaction
	GO:0019864[0.0015](1/660):molecular_function	[name] IgG binding	[def] "Interacting selectively and non-covalently with an immunoglobulin of an IgG isotype." [GOC
	GO:0038085[0.0015](1/660):
	GO:0004016[0.0015](1/660):molecular_function	[name] adenylate cyclase activity	[def] "Catalysis of the reaction
	GO:0030676[0.0015](1/660):molecular_function	[name] Rac guanyl-nucleotide exchange factor activity	[def] "Stimulates the exchange of guanyl nucleotides associated with a GTPase of the Rac family. Under normal cellular physiological conditions, the concentration of GTP is higher than that of GDP, favoring the replacement of GDP by GTP in association with the GTPase." [GOC
	GO:0043560[0.0015](1/660):molecular_function	[name] insulin receptor substrate binding	[def] "Interacting selectively and non-covalently with any of the insulin receptor substrate (IRS) proteins, adaptor proteins that bind to the transphosphorylated insulin and insulin-like growth factor receptors, are themselves phosphorylated and in turn recruit SH2 domain-containing signaling molecules to form a productive signaling complex." [PMID
	GO:0015279[0.0015](1/660):molecular_function	[name] store-operated calcium channel activity	[def] "A ligand-gated ion channel activity which transports calcium in response to emptying of intracellular calcium stores." [GOC
	GO:0032396[0.0015](1/660):molecular_function	[name] inhibitory MHC class I receptor activity	[def] "Combining with a MHC class I protein complex to mediate signaling that inhibits activation of a lymphocyte." [GOC
	GO:0005018[0.0015](1/660):molecular_function	[name] platelet-derived growth factor alpha-receptor activity	[def] "Combining with platelet-derived growth factor isoform PDGF-AA, PDGF-BB or PDGF-AB to initiate a change in cell activity." [PMID
	GO:0035591[0.0015](1/660):molecular_function	[name] signaling adaptor activity	[def] "The binding activity of a molecule that brings together two or more molecules in a signaling pathway, permitting those molecules to function in a coordinated way. Adaptor molecules themselves do not have catalytic activity." [GOC
	GO:0019003[0.0015](1/660):molecular_function	[name] GDP binding	[def] "Interacting selectively and non-covalently with GDP, guanosine 5'-diphosphate." [GOC
	GO:0005254[0.0015](1/660):molecular_function	[name] chloride channel activity	[def] "Catalysis of facilitated diffusion of a chloride (by an energy-independent process) involving passage through a transmembrane aqueous pore or channel without evidence for a carrier-mediated mechanism." [GOC
	GO:0004842[0.0015](1/660):molecular_function	[name] ubiquitin-protein ligase activity	[def] "Catalysis of the reaction
	GO:0038062[0.0015](1/660):
	GO:0045340[0.0015](1/660):molecular_function	[name] mercury ion binding	[def] "Interacting selectively and non-covalently with mercury (Hg) ions." [GOC
	GO:0008046[0.0015](1/660):molecular_function	[name] axon guidance receptor activity	[def] "Combining with an extracellular messenger that results in a change in cellular activity involved in axon guidance." [GOC
	GO:0004645[0.0015](1/660):molecular_function	[name] phosphorylase activity	[def] "Catalysis of the reaction
	GO:0019208[0.0015](1/660):molecular_function	[name] phosphatase regulator activity	[def] "Modulates the activity of a phosphatase, an enzyme which catalyzes of the removal of a phosphate group from a substrate molecule." [GOC
	GO:0005041[0.0015](1/660):molecular_function	[name] low-density lipoprotein receptor activity	[def] "Combining with a low-density lipoprotein particle and delivering the low-density lipoprotein into the cell via endocytosis." [GOC
	GO:0030884[0.0015](1/660):molecular_function	[name] exogenous lipid antigen binding	[def] "Interacting selectively and non-covalently with an exogenous lipid antigen (examples include microbial lipids and glycolipids)." [PMID
	GO:0005094[0.0015](1/660):molecular_function	[name] Rho GDP-dissociation inhibitor activity	[def] "Prevents the dissociation of GDP from the small GTPase Rho, thereby preventing GTP from binding." [GOC
	GO:0008467[0.0015](1/660):molecular_function	[name] [heparan sulfate]-glucosamine 3-sulfotransferase 1 activity	[def] "Catalysis of the reaction
	GO:0046538[0.0015](1/660):molecular_function	[name] 2,3-bisphosphoglycerate-dependent phosphoglycerate mutase activity	[def] "Catalysis of the reaction
	GO:0019900[0.0015](1/660):molecular_function	[name] kinase binding	[def] "Interacting selectively and non-covalently with a kinase, any enzyme that catalyzes the transfer of a phosphate group." [GOC
	GO:0008967[0.0015](1/660):molecular_function	[name] phosphoglycolate phosphatase activity	[def] "Catalysis of the reaction
	GO:0008962[0.0015](1/660):molecular_function	[name] phosphatidylglycerophosphatase activity	[def] "Catalysis of the reaction
	GO:0016798[0.0015](1/660):molecular_function	[name] hydrolase activity, acting on glycosyl bonds	[def] "Catalysis of the hydrolysis of any glycosyl bond." [GOC
	GO:0003858[0.0015](1/660):molecular_function	[name] 3-hydroxybutyrate dehydrogenase activity	[def] "Catalysis of the reaction
	GO:0000016[0.0015](1/660):molecular_function	[name] lactase activity	[def] "Catalysis of the reaction
	GO:0005125[0.0015](1/660):molecular_function	[name] cytokine activity	[def] "Functions to control the survival, growth, differentiation and effector function of tissues and cells." [ISBN
	GO:0001786[0.0015](1/660):molecular_function	[name] phosphatidylserine binding	[def] "Interacting selectively and non-covalently with phosphatidylserine, a class of glycophospholipids in which a phosphatidyl group is esterified to the hydroxyl group of L-serine." [ISBN
	GO:0070008[0.0015](1/660):molecular_function	[name] serine-type exopeptidase activity	[def] "Catalysis of the hydrolysis of a peptide bond not more than three residues from the N- or C-terminus of a polypeptide chain by a catalytic mechanism that involves a catalytic triad consisting of a serine nucleophile that is activated by a proton relay involving an acidic residue (e.g. aspartate or glutamate) and a basic residue (usually histidine)." [GOC
	GO:0004430[0.0015](1/660):molecular_function	[name] 1-phosphatidylinositol 4-kinase activity	[def] "Catalysis of the reaction
	GO:0004998[0.0015](1/660):molecular_function	[name] transferrin receptor activity	[def] "Combining selectively with transferrin, and delivering transferrin into the cell via endocytosis. Transferrin is a major iron carrier protein in vertebrates." [GOC
	GO:0019210[0.0015](1/660):molecular_function	[name] kinase inhibitor activity	[def] "Stops, prevents or reduces the activity of a kinase, an enzyme which catalyzes of the transfer of a phosphate group, usually from ATP, to a substrate molecule." [GOC
	GO:0032052[0.0015](1/660):molecular_function	[name] bile acid binding	[def] "Interacting selectively and non-covalently with bile acids, any of a group of steroid carboxylic acids occurring in bile." [GOC
	GO:0004775[0.0015](1/660):molecular_function	[name] succinate-CoA ligase (ADP-forming) activity	[def] "Catalysis of the reaction
	GO:0003714[0.0015](1/660):molecular_function	[name] transcription corepressor activity	[def] "Interacting selectively and non-covalently with a repressing transcription factor and also with the basal transcription machinery in order to stop, prevent, or reduce the frequency, rate or extent of transcription. Cofactors generally do not bind DNA, but rather mediate protein-protein interactions between repressive transcription factors and the basal transcription machinery." [GOC
	GO:0004726[0.0015](1/660):molecular_function	[name] non-membrane spanning protein tyrosine phosphatase activity	[def] "Catalysis of the reaction
	GO:0005092[0.0015](1/660):molecular_function	[name] GDP-dissociation inhibitor activity	[def] "Prevents the dissociation of GDP from a GTPase, thereby preventing GTP from binding." [GOC
	GO:0004716[0.0015](1/660):molecular_function	[name] receptor signaling protein tyrosine kinase activity	[def] "Conveys a signal from an upstream receptor or intracellular signal transducer by catalysis of the reaction
	GO:0005344[0.0015](1/660):molecular_function	[name] oxygen transporter activity	[def] "Enables the directed movement of oxygen into, out of or within a cell, or between cells." [GOC
	GO:0001861[0.0015](1/660):molecular_function	[name] complement component C4b receptor activity	[def] "Combining with the C4b product of the classical complement cascade to initiate a change in cell activity." [GOC
	GO:0004727[0.0015](1/660):molecular_function	[name] prenylated protein tyrosine phosphatase activity	[def] "Catalysis of the reaction
	GO:0008227[0.0015](1/660):molecular_function	[name] G-protein coupled amine receptor activity	[def] "Combining with an extracellular amine and transmitting the signal across the membrane by activating an associated G-protein_ promotes the exchange of GDP for GTP on the alpha subunit of a heterotrimeric G-protein complex." [GOC
	GO:0034595[0.0015](1/660):molecular_function	[name] phosphatidylinositol phosphate 5-phosphatase activity	[def] "Catalysis of the removal of the 5-phosphate group of a phosphatidylinositol phosphate." [GOC
	GO:0033613[0.0015](1/660):molecular_function	[name] activating transcription factor binding	[def] "Interacting selectively and non-covalently with an activating transcription factor, any protein whose activity is required to initiate or upregulate transcription." [GOC
	GO:0004935[0.0015](1/660):molecular_function	[name] adrenergic receptor activity	[def] "Combining with epinephrine or norepinephrine and transmitting the signal across the membrane by activating the alpha-subunit of an associated heterotrimeric G-protein complex." [GOC
	GO:0046582[0.0015](1/660):molecular_function	[name] Rap GTPase activator activity	[def] "Increases the rate of GTP hydrolysis by a GTPase of the Rap family." [GOC
	GO:0019767[0.0015](1/660):molecular_function	[name] IgE receptor activity	[def] "Combining with an immunoglobulin of the IgE isotype via the Fc region to initiate a change in cell activity." [GOC
	GO:0002060[0.0015](1/660):molecular_function	[name] purine base binding	[def] "Interacting selectively and non-covalently with a purine base, an organic nitrogenous base with a purine skeleton." [CHEBI
	GO:0032500[0.0015](1/660):molecular_function	[name] muramyl dipeptide binding	[def] "Interacting selectively and non-covalently, in a non-covalent manner, with muramyl dipeptide_ muramyl dipeptide is derived from peptidoglycan." [GOC
	GO:0004743[0.0015](1/660):molecular_function	[name] pyruvate kinase activity	[def] "Catalysis of the reaction
	GO:0008146[0.0015](1/660):molecular_function	[name] sulfotransferase activity	[def] "Catalysis of the transfer of a sulfate group from 3'-phosphoadenosine 5'-phosphosulfate to the hydroxyl group of an acceptor, producing the sulfated derivative and 3'-phosphoadenosine 5'-phosphate." [EC
	GO:0003746[0.0015](1/660):molecular_function	[name] translation elongation factor activity	[def] "Functions in chain elongation during polypeptide synthesis at the ribosome." [ISBN
	GO:0032393[0.0015](1/660):molecular_function	[name] MHC class I receptor activity	[def] "Combining with an MHC class I protein complex to initiate a change in cellular activity. Class I here refers to classical class I molecules." [GOC
	GO:0004623[0.0015](1/660):molecular_function	[name] phospholipase A2 activity	[def] "Catalysis of the reaction
	GO:0001634[0.0015](1/660):molecular_function	[name] pituitary adenylate cyclase-activating polypeptide receptor activity	[def] "A G-protein coupled receptor that interacts with pituitary adenylate cyclase-activating polypeptide." [GOC
	GO:0043169[0.0015](1/660):molecular_function	[name] cation binding	[def] "Interacting selectively and non-covalently with cations, charged atoms or groups of atoms with a net positive charge." [GOC
	GO:0003755[0.0015](1/660):molecular_function	[name] peptidyl-prolyl cis-trans isomerase activity	[def] "Catalysis of the reaction
	GO:0004614[0.0015](1/660):molecular_function	[name] phosphoglucomutase activity	[def] "Catalysis of the reaction
	GO:0008579[0.0015](1/660):molecular_function	[name] JUN kinase phosphatase activity	[def] "Catalysis of the reaction
	GO:0016805[0.0015](1/660):molecular_function	[name] dipeptidase activity	[def] "Catalysis of the hydrolysis of a dipeptide." [http
	GO:0030553[0.0015](1/660):molecular_function	[name] cGMP binding	[def] "Interacting selectively and non-covalently with cGMP, the nucleotide cyclic GMP (guanosine 3',5'-cyclophosphate)." [GOC
	GO:0020037[0.0015](1/660):molecular_function	[name] heme binding	[def] "Interacting selectively and non-covalently with heme, any compound of iron complexed in a porphyrin (tetrapyrrole) ring." [CHEBI
	GO:0005109[0.0015](1/660):molecular_function	[name] frizzled binding	[def] "Interacting selectively and non-covalently with the frizzled (fz) receptor." [GOC
	GO:0004553[0.0015](1/660):molecular_function	[name] hydrolase activity, hydrolyzing O-glycosyl compounds	[def] "Catalysis of the hydrolysis of any O-glycosyl bond." [GOC
	GO:0005149[0.0015](1/660):molecular_function	[name] interleukin-1 receptor binding	[def] "Interacting selectively and non-covalently with the interleukin-1 receptor." [GOC
	GO:0015247[0.0015](1/660):molecular_function	[name] aminophospholipid transporter activity	[def] "Enables the directed movement of aminophospholipids into, out of or within a cell, or between cells. Aminophospholipids contain phosphoric acid as a mono- or diester and an amino (NH2) group." [GOC
	GO:0051020[0.0015](1/660):molecular_function	[name] GTPase binding	[def] "Interacting selectively and non-covalently with a GTPase, any enzyme that catalyzes the hydrolysis of GTP." [GOC
	GO:0004939[0.0015](1/660):molecular_function	[name] beta-adrenergic receptor activity	[def] "Combining with epinephrine or norepinephrine to initiate a change in cell activity via activation of a G protein, with pharmacological characteristics of beta-adrenergic receptors_ the activity involves transmitting the signal to the Gs alpha subunit of a heterotrimeric G protein." [GOC
	GO:0008266[0.0015](1/660):molecular_function	[name] poly(U) RNA binding	[def] "Interacting selectively and non-covalently with a sequence of uracil residues in an RNA molecule." [GOC
	GO:0052745[0.0015](1/660):molecular_function	[name] inositol phosphate phosphatase activity	[def] "Catalysis of the reaction
	GO:0015377[0.0015](1/660):molecular_function	[name] cation	[def] "Catalysis of the transfer of a solute or solutes from one side of a membrane to the other according to the reaction
	GO:0050431[0.0015](1/660):molecular_function	[name] transforming growth factor beta binding	[def] "Interacting selectively and non-covalently with TGF-beta, transforming growth factor beta, a multifunctional peptide that controls proliferation, differentiation and other functions in many cell types." [ISBN
	GO:0030296[0.0015](1/660):molecular_function	[name] protein tyrosine kinase activator activity	[def] "Increases the activity of a protein tyrosine kinase, an enzyme which phosphorylates a tyrosyl phenolic group on a protein." [GOC
	GO:0043274[0.0015](1/660):molecular_function	[name] phospholipase binding	[def] "Interacting selectively and non-covalently with any phospholipase, enzymes that catalyze of the hydrolysis of a glycerophospholipid." [GOC
	GO:0017130[0.0015](1/660):molecular_function	[name] poly(C) RNA binding	[def] "Interacting selectively and non-covalently with a sequence of cytosine residues in an RNA molecule." [GOC
	GO:0017034[0.0015](1/660):molecular_function	[name] Rap guanyl-nucleotide exchange factor activity	[def] "Stimulates the exchange of guanyl nucleotides associated with a GTPase of the Rap family. Under normal cellular physiological conditions, the concentration of GTP is higher than that of GDP, favoring the replacement of GDP by GTP in association with the GTPase." [GOC
	GO:0004711[0.0015](1/660):molecular_function	[name] ribosomal protein S6 kinase activity	[def] "Catalysis of the reaction
	GO:0016620[0.0015](1/660):molecular_function	[name] oxidoreductase activity, acting on the aldehyde or oxo group of donors, NAD or NADP as acceptor	[def] "Catalysis of an oxidation-reduction (redox) reaction in which an aldehyde or ketone (oxo) group acts as a hydrogen or electron donor and reduces NAD or NADP." [GOC
	GO:0019209[0.0015](1/660):molecular_function	[name] kinase activator activity	[def] "Increases the activity of a kinase, an enzyme which catalyzes of the transfer of a phosphate group, usually from ATP, to a substrate molecule." [GOC
	GO:0004908[0.0015](1/660):molecular_function	[name] interleukin-1 receptor activity	[def] "Combining with interleukin-1 to initiate a change in cell activity. Interleukin-1 is produced mainly by activated macrophages and is involved in the inflammatory response." [GOC
	GO:0001872[0.0015](1/660):molecular_function	[name] (1->3)-beta-D-glucan binding	[def] "Interacting selectively and non-covalently with (1->3)-beta-D-glucans." [PMID
	GO:0005161[0.0015](1/660):molecular_function	[name] platelet-derived growth factor receptor binding	[def] "Interacting selectively and non-covalently with the platelet-derived growth factor receptor." [GOC
	GO:0004365[0.0015](1/660):molecular_function	[name] glyceraldehyde-3-phosphate dehydrogenase (NAD+) (phosphorylating) activity	[def] "Catalysis of the reaction
	GO:0042498[0.0015](1/660):molecular_function	[name] diacyl lipopeptide binding	[def] "Interacting selectively and non-covalently with a lipopeptide containing a nonprotein moiety consisting of two acyl groups." [GOC
	GO:0004620[0.0015](1/660):molecular_function	[name] phospholipase activity	[def] "Catalysis of the hydrolysis of a glycerophospholipid." [ISBN
	GO:0003729[0.0015](1/660):molecular_function	[name] mRNA binding	[def] "Interacting selectively and non-covalently with messenger RNA (mRNA), an intermediate molecule between DNA and protein. mRNA includes UTR and coding sequences, but does not contain introns." [GOC
	GO:0004860[0.0015](1/660):molecular_function	[name] protein kinase inhibitor activity	[def] "Stops, prevents or reduces the activity of a protein kinase, an enzyme which phosphorylates a protein." [GOC
	GO:0019903[0.0015](1/660):molecular_function	[name] protein phosphatase binding	[def] "Interacting selectively and non-covalently with any protein phosphatase." [GOC
	GO:0042287[0.0015](1/660):molecular_function	[name] MHC protein binding	[def] "Interacting selectively and non-covalently with major histocompatibility complex molecules_ a set of molecules displayed on cell surfaces that are responsible for lymphocyte recognition and antigen presentation." [GOC
	GO:0050840[0.0015](1/660):molecular_function	[name] extracellular matrix binding	[def] "Interacting selectively and non-covalently with a component of the extracellular matrix." [GOC
	GO:0034237[0.0015](1/660):molecular_function	[name] protein kinase A regulatory subunit binding	[def] "Interacting selectively and non-covalently with one or both of the regulatory subunits of protein kinase A." [GOC
[TGFBeta]
	GO:0005515[0.3801](111/292):molecular_function	[name] protein binding	[def] "Interacting selectively and non-covalently with any protein or protein complex (a complex of two or more proteins that may include other nonprotein molecules)." [GOC
	GO:0046872[0.2774](81/292):molecular_function	[name] metal ion binding	[def] "Interacting selectively and non-covalently with any metal ion." [GOC
	GO:0003677[0.2432](71/292):molecular_function	[name] DNA binding	[def] "Any molecular function by which a gene product interacts selectively with DNA (deoxyribonucleic acid)." [GOC
	GO:0008270[0.2363](69/292):molecular_function	[name] zinc ion binding	[def] "Interacting selectively and non-covalently with zinc (Zn) ions." [GOC
	GO:0003700[0.2295](67/292):molecular_function	[name] sequence-specific DNA binding transcription factor activity	[def] "Interacting selectively and non-covalently with a specific DNA sequence in order to modulate transcription. The transcription factor may or may not also interact selectively with a protein or macromolecular complex." [GOC
	GO:0043565[0.1712](50/292):molecular_function	[name] sequence-specific DNA binding	[def] "Interacting selectively and non-covalently with DNA of a specific nucleotide composition, e.g. GC-rich DNA binding, or with a specific sequence motif or type of DNA e.g. promotor binding or rDNA binding." [GOC
	GO:0016874[0.1575](46/292):molecular_function	[name] ligase activity	[def] "Catalysis of the joining of two substances, or two groups within a single molecule, with the concomitant hydrolysis of the diphosphate bond in ATP or a similar triphosphate." [EC
	GO:0004842[0.1199](35/292):molecular_function	[name] ubiquitin-protein ligase activity	[def] "Catalysis of the reaction
	GO:0008134[0.0822](24/292):molecular_function	[name] transcription factor binding	[def] "Interacting selectively and non-covalently with a transcription factor, any protein required to initiate or regulate transcription." [ISBN
	GO:0016787[0.0822](24/292):molecular_function	[name] hydrolase activity	[def] "Catalysis of the hydrolysis of various bonds, e.g. C-O, C-N, C-C, phosphoric anhydride bonds, etc. Hydrolase is the systematic name for any enzyme of EC class 3." [ISBN
	GO:0019901[0.0788](23/292):molecular_function	[name] protein kinase binding	[def] "Interacting selectively and non-covalently with a protein kinase, any enzyme that catalyzes the transfer of a phosphate group, usually from ATP, to a protein substrate." [GOC
	GO:0008233[0.0753](22/292):molecular_function	[name] peptidase activity	[def] "Catalysis of the hydrolysis of a peptide bond. A peptide bond is a covalent bond formed when the carbon atom from the carboxyl group of one amino acid shares electrons with the nitrogen atom from the amino group of a second amino acid." [GOC
	GO:0008237[0.0719](21/292):molecular_function	[name] metallopeptidase activity	[def] "Catalysis of the hydrolysis of peptide bonds by a mechanism in which water acts as a nucleophile, one or two metal ions hold the water molecule in place, and charged amino acid side chains are ligands for the metal ions." [GOC
	GO:0003682[0.0616](18/292):molecular_function	[name] chromatin binding	[def] "Interacting selectively and non-covalently with chromatin, the network of fibers of DNA, protein, and sometimes RNA, that make up the chromosomes of the eukaryotic nucleus during interphase." [GOC
	GO:0000166[0.0582](17/292):molecular_function	[name] nucleotide binding	[def] "Interacting selectively and non-covalently with a nucleotide, any compound consisting of a nucleoside that is esterified with (ortho)phosphate or an oligophosphate at any hydroxyl group on the ribose or deoxyribose." [GOC
	GO:0044212[0.0548](16/292):molecular_function	[name] transcription regulatory region DNA binding	[def] "Interacting selectively and non-covalently with a DNA region that regulates the transcription of a region of DNA, which may be a gene, cistron, or operon. Binding may occur as a sequence specific interaction or as an interaction observed only once a factor has been recruited to the DNA by other factors." [GOC
	GO:0003676[0.0514](15/292):molecular_function	[name] nucleic acid binding	[def] "Interacting selectively and non-covalently with any nucleic acid." [GOC
	GO:0005524[0.0514](15/292):molecular_function	[name] ATP binding	[def] "Interacting selectively and non-covalently with ATP, adenosine 5'-triphosphate, a universally important coenzyme and enzyme regulator." [ISBN
	GO:0016881[0.0411](12/292):molecular_function	[name] acid-amino acid ligase activity	[def] "Catalysis of the ligation of an acid to an amino acid via a carbon-nitrogen bond, with the concomitant hydrolysis of the diphosphate bond in ATP or a similar triphosphate." [GOC
	GO:0016740[0.0377](11/292):molecular_function	[name] transferase activity	[def] "Catalysis of the transfer of a group, e.g. a methyl group, glycosyl group, acyl group, phosphorus-containing, or other groups, from one compound (generally regarded as the donor) to another compound (generally regarded as the acceptor). Transferase is the systematic name for any enzyme of EC class 2." [ISBN
	GO:0004672[0.0377](11/292):molecular_function	[name] protein kinase activity	[def] "Catalysis of the phosphorylation of an amino acid residue in a protein, usually according to the reaction
	GO:0042803[0.0377](11/292):molecular_function	[name] protein homodimerization activity	[def] "Interacting selectively and non-covalently with an identical protein to form a homodimer." [GOC
	GO:0016301[0.0342](10/292):molecular_function	[name] kinase activity	[def] "Catalysis of the transfer of a phosphate group, usually from ATP, to a substrate molecule." [ISBN
	GO:0008289[0.0342](10/292):molecular_function	[name] lipid binding	[def] "Interacting selectively and non-covalently with a lipid." [GOC
	GO:0003705[0.0308](9/292):molecular_function	[name] sequence-specific distal enhancer binding RNA polymerase II transcription factor activity	[def] "Functions to initiate or regulate RNA polymerase II transcription by binding a distal enhancer region of DNA." [GOC
	GO:0004222[0.0308](9/292):molecular_function	[name] metalloendopeptidase activity	[def] "Catalysis of the hydrolysis of internal, alpha-peptide bonds in a polypeptide chain by a mechanism in which water acts as a nucleophile, one or two metal ions hold the water molecule in place, and charged amino acid side chains are ligands for the metal ions." [GOC
	GO:0003713[0.0308](9/292):molecular_function	[name] transcription coactivator activity	[def] "Interacting selectively and non-covalently with a activating transcription factor and also with the basal transcription machinery in order to increase the frequency, rate or extent of transcription. Cofactors generally do not bind DNA, but rather mediate protein-protein interactions between activating transcription factors and the basal transcription machinery." [GOC
	GO:0046982[0.0308](9/292):molecular_function	[name] protein heterodimerization activity	[def] "Interacting selectively and non-covalently with a nonidentical protein to form a heterodimer." [GOC
	GO:0031625[0.0308](9/292):molecular_function	[name] ubiquitin protein ligase binding	[def] "Interacting selectively and non-covalently with a ubiquitin protein ligase enzyme, any of the E3 proteins." [GOC
	GO:0001077[0.0274](8/292):molecular_function	[name] RNA polymerase II core promoter proximal region sequence-specific DNA binding transcription factor activity involved in positive regulation of transcription	[def] "Interacting selectively and non-covalently with a sequence of DNA that is in cis with and relatively close to a core promoter for RNA polymerase II (RNAP II) in order to activate or increase the frequency, rate or extent of transcription from the RNAP II promoter." [GOC
	GO:0035091[0.0240](7/292):molecular_function	[name] phosphatidylinositol binding	[def] "Interacting selectively and non-covalently with any inositol-containing glycerophospholipid, i.e. phosphatidylinositol (PtdIns) and its phosphorylated derivatives." [GOC
	GO:0003690[0.0240](7/292):molecular_function	[name] double-stranded DNA binding	[def] "Interacting selectively and non-covalently with double-stranded DNA." [GOC
	GO:0016772[0.0240](7/292):molecular_function	[name] transferase activity, transferring phosphorus-containing groups	[def] "Catalysis of the transfer of a phosphorus-containing group from one compound (donor) to another (acceptor)." [GOC
	GO:0004181[0.0205](6/292):molecular_function	[name] metallocarboxypeptidase activity	[def] "Catalysis of the hydrolysis of C-terminal amino acid residues from a polypeptide chain by a mechanism in which water acts as a nucleophile, one or two metal ions hold the water molecule in place, and charged amino acid side chains are ligands for the metal ions." [http
	GO:0001102[0.0205](6/292):molecular_function	[name] RNA polymerase II activating transcription factor binding	[def] "Interacting selectively and non-covalently with an RNA polymerase II transcription activating factor, a protein involved in positive regulation of transcription." [GOC
	GO:0019899[0.0205](6/292):molecular_function	[name] enzyme binding	[def] "Interacting selectively and non-covalently with any enzyme." [GOC
	GO:0004674[0.0205](6/292):molecular_function	[name] protein serine/threonine kinase activity	[def] "Catalysis of the reactions
	GO:0004180[0.0205](6/292):molecular_function	[name] carboxypeptidase activity	[def] "Catalysis of the hydrolysis of the terminal or penultimate peptide bond at the C-terminal end of a peptide or polypeptide." [ISBN
	GO:0042802[0.0205](6/292):molecular_function	[name] identical protein binding	[def] "Interacting selectively and non-covalently with an identical protein or proteins." [GOC
	GO:0008301[0.0205](6/292):molecular_function	[name] DNA binding, bending	[def] "The activity of binding to and distorting the original structure of DNA, typically a straight helix, into a bend, or increasing the bend if the original structure was intrinsically bent due to its sequence." [GOC
	GO:0003707[0.0205](6/292):molecular_function	[name] steroid hormone receptor activity	[def] "Combining with a steroid hormone and transmitting the signal within the cell to initiate a change in cell activity or function." [GOC
	GO:0000975[0.0171](5/292):molecular_function	[name] regulatory region DNA binding	[def] "Interacting selectively and non-covalently with a DNA region that regulates a DNA-based process. Such processes include transcription, DNA replication, and DNA repair." [GOC
	GO:0046983[0.0171](5/292):molecular_function	[name] protein dimerization activity	[def] "The formation of a protein dimer, a macromolecular structure consists of two noncovalently associated identical or nonidentical subunits." [ISBN
	GO:0001105[0.0171](5/292):molecular_function	[name] RNA polymerase II transcription coactivator activity	[def] "Interacting selectively and non-covalently with an RNA polymerase II (RNAP II) regulatory transcription factor and also with the RNAP II basal transcription machinery in order to increase the frequency, rate or extent of transcription. Cofactors generally do not bind DNA, but rather mediate protein-protein interactions between activating transcription factors and the basal RNAP II transcription machinery." [GOC
	GO:0008565[0.0171](5/292):molecular_function	[name] protein transporter activity	[def] "Enables the directed movement of proteins into, out of or within a cell, or between cells." [ISBN
	GO:0000981[0.0171](5/292):molecular_function	[name] sequence-specific DNA binding RNA polymerase II transcription factor activity	[def] "Interacting selectively and non-covalently with a specific DNA sequence in order to modulate transcription by RNA polymerase II. The transcription factor may or may not also interact selectively with a protein or macromolecular complex." [GOC
	GO:0019904[0.0171](5/292):molecular_function	[name] protein domain specific binding	[def] "Interacting selectively and non-covalently with a specific domain of a protein." [GOC
	GO:0015631[0.0171](5/292):molecular_function	[name] tubulin binding	[def] "Interacting selectively and non-covalently with monomeric or multimeric forms of tubulin, including microtubules." [GOC
	GO:0031490[0.0137](4/292):molecular_function	[name] chromatin DNA binding	[def] "Interacting selectively and non-covalently with DNA that is assembled into chromatin." [GOC
	GO:0008017[0.0137](4/292):molecular_function	[name] microtubule binding	[def] "Interacting selectively and non-covalently with microtubules, filaments composed of tubulin monomers." [GOC
	GO:0000979[0.0137](4/292):molecular_function	[name] RNA polymerase II core promoter sequence-specific DNA binding	[def] "Interacting selectively and non-covalently with the regulatory region composed of the transcription start site and binding sites for transcription factors of the RNA polymerase II basal transcription machinery." [GOC
	GO:0004879[0.0137](4/292):molecular_function	[name] ligand-activated sequence-specific DNA binding RNA polymerase II transcription factor activity	[def] "Combining with a signal and transmitting the signal to the transcriptional machinery by interacting selectively and non-covalently with a specific DNA sequence in order to modulate transcription by RNA polymerase II." [GOC
	GO:0042393[0.0137](4/292):molecular_function	[name] histone binding	[def] "Interacting selectively and non-covalently with a histone, any of a group of water-soluble proteins found in association with the DNA of plant and animal chromosomes. They are involved in the condensation and coiling of chromosomes during cell division and have also been implicated in nonspecific suppression of gene activity." [GOC
	GO:0003714[0.0137](4/292):molecular_function	[name] transcription corepressor activity	[def] "Interacting selectively and non-covalently with a repressing transcription factor and also with the basal transcription machinery in order to stop, prevent, or reduce the frequency, rate or extent of transcription. Cofactors generally do not bind DNA, but rather mediate protein-protein interactions between repressive transcription factors and the basal transcription machinery." [GOC
	GO:0003723[0.0137](4/292):molecular_function	[name] RNA binding	[def] "Interacting selectively and non-covalently with an RNA molecule or a portion thereof." [GOC
	GO:0000976[0.0103](3/292):molecular_function	[name] transcription regulatory region sequence-specific DNA binding	[def] "Interacting selectively and non-covalently with a specific sequence of DNA that is part of a regulatory region that controls transcription of that section of the DNA. The transcribed region might be described as a gene, cistron, or operon." [GOC
	GO:0046332[0.0103](3/292):molecular_function	[name] SMAD binding	[def] "Interacting selectively and non-covalently with a SMAD signaling protein." [GOC
	GO:0000287[0.0103](3/292):molecular_function	[name] magnesium ion binding	[def] "Interacting selectively and non-covalently with magnesium (Mg) ions." [GOC
	GO:0043021[0.0103](3/292):molecular_function	[name] ribonucleoprotein complex binding	[def] "Interacting selectively and non-covalently with any complex of RNA and protein." [GOC
	GO:0005509[0.0103](3/292):molecular_function	[name] calcium ion binding	[def] "Interacting selectively and non-covalently with calcium ions (Ca2+)." [GOC
	GO:0005102[0.0103](3/292):molecular_function	[name] receptor binding	[def] "Interacting selectively and non-covalently with one or more specific sites on a receptor molecule, a macromolecule that undergoes combination with a hormone, neurotransmitter, drug or intracellular messenger to initiate a change in cell function." [GOC
	GO:0004861[0.0103](3/292):molecular_function	[name] cyclin-dependent protein kinase inhibitor activity	[def] "Stops, prevents or reduces the activity of a cyclin-dependent protein kinase." [GOC
	GO:0000978[0.0103](3/292):molecular_function	[name] RNA polymerase II core promoter proximal region sequence-specific DNA binding	[def] "Interacting selectively and non-covalently with a sequence of DNA that is in cis with and relatively close to a core promoter for RNA polymerase II." [GOC
	GO:0071837[0.0103](3/292):molecular_function	[name] HMG box domain binding	[def] "Interacting selectively and non-covalently with an HMG box domain, a protein domain that consists of three helices in an irregular array. HMG-box domains are found in one or more copies in HMG-box proteins, which form a large, diverse family involved in the regulation of DNA-dependent processes such as transcription, replication, and strand repair, all of which require the bending and unwinding of chromatin." [GOC
	GO:0001047[0.0103](3/292):molecular_function	[name] core promoter binding	[def] "Interacting selectively and non-covalently with the regulatory region composed of the transcription start site and binding sites for the basal transcription machinery. Binding may occur as a sequence specific interaction or as an interaction observed only once a factor has been recruited to the DNA by other factors." [GOC
	GO:0003779[0.0103](3/292):molecular_function	[name] actin binding	[def] "Interacting selectively and non-covalently with monomeric or multimeric forms of actin, including actin filaments." [GOC
	GO:0002039[0.0103](3/292):molecular_function	[name] p53 binding	[def] "Interacting selectively and non-covalently with one of the p53 family of proteins." [GOC
	GO:0035035[0.0103](3/292):molecular_function	[name] histone acetyltransferase binding	[def] "Interacting selectively and non-covalently with the enzyme histone acetyltransferase." [GOC
	GO:0004740[0.0103](3/292):molecular_function	[name] pyruvate dehydrogenase (acetyl-transferring) kinase activity	[def] "Catalysis of the reaction
	GO:0001085[0.0103](3/292):molecular_function	[name] RNA polymerase II transcription factor binding	[def] "Interacting selectively and non-covalently with an RNA polymerase II transcription factor, any protein required to initiate or regulate transcription by RNA polymerase II." [GOC
	GO:0003774[0.0103](3/292):molecular_function	[name] motor activity	[def] "Catalysis of movement along a polymeric molecule such as a microfilament or microtubule, coupled to the hydrolysis of a nucleoside triphosphate." [GOC
	GO:0003729[0.0103](3/292):molecular_function	[name] mRNA binding	[def] "Interacting selectively and non-covalently with messenger RNA (mRNA), an intermediate molecule between DNA and protein. mRNA includes UTR and coding sequences, but does not contain introns." [GOC
	GO:0000977[0.0103](3/292):molecular_function	[name] RNA polymerase II regulatory region sequence-specific DNA binding	[def] "Interacting selectively and non-covalently with a specific sequence of DNA that is part of a regulatory region that controls the transcription of a gene or cistron by RNA polymerase II." [GOC
	GO:0017091[0.0068](2/292):molecular_function	[name] AU-rich element binding	[def] "Interacting selectively and non-covalently with a region of RNA containing frequent adenine and uridine bases." [GOC
	GO:0003777[0.0068](2/292):molecular_function	[name] microtubule motor activity	[def] "Catalysis of movement along a microtubule, coupled to the hydrolysis of a nucleoside triphosphate (usually ATP)." [GOC
	GO:0004221[0.0068](2/292):molecular_function	[name] ubiquitin thiolesterase activity	[def] "Catalysis of the reaction
	GO:0003727[0.0068](2/292):molecular_function	[name] single-stranded RNA binding	[def] "Interacting selectively and non-covalently with single-stranded RNA." [GOC
	GO:0001190[0.0068](2/292):molecular_function	[name] RNA polymerase II transcription factor binding transcription factor activity involved in positive regulation of transcription	[def] "Interacting selectively and non-covalently with an RNA polymerase II transcription factor, which may be a single protein or a complex, in order to increase the frequency, rate or extent of transcription from an RNA polymerase II promoter. A protein binding transcription factor may or may not also interact with the template nucleic acid (either DNA or RNA) as well." [GOC
	GO:0003743[0.0068](2/292):molecular_function	[name] translation initiation factor activity	[def] "Functions in the initiation of ribosome-mediated translation of mRNA into a polypeptide." [ISBN
	GO:0001078[0.0068](2/292):molecular_function	[name] RNA polymerase II core promoter proximal region sequence-specific DNA binding transcription factor activity involved in negative regulation of transcription	[def] "Interacting selectively and non-covalently with a sequence of DNA that is in cis with and relatively close to a core promoter for RNA polymerase II (RNAP II) in order to stop, prevent, or reduce the frequency, rate or extent of transcription from an RNA polymerase II promoter." [GOC
	GO:0008190[0.0068](2/292):molecular_function	[name] eukaryotic initiation factor 4E binding	[def] "Interacting selectively and non-covalently with eukaryotic initiation factor 4E, a polypeptide factor involved in the initiation of ribosome-mediated translation." [ISBN
	GO:0016853[0.0068](2/292):molecular_function	[name] isomerase activity	[def] "Catalysis of the geometric or structural changes within one molecule. Isomerase is the systematic name for any enzyme of EC class 5." [ISBN
	GO:0008022[0.0068](2/292):molecular_function	[name] protein C-terminus binding	[def] "Interacting selectively and non-covalently with a protein C-terminus, the end of any peptide chain at which the 1-carboxy function of a constituent amino acid is not attached in peptide linkage to another amino-acid residue." [ISBN
	GO:0004871[0.0068](2/292):molecular_function	[name] signal transducer activity	[def] "Conveys a signal across a cell to trigger a change in cell function or state. A signal is a physical entity or change in state that is used to transfer information in order to trigger a response." [GOC
	GO:0004843[0.0068](2/292):molecular_function	[name] ubiquitin-specific protease activity	[def] "Catalysis of the hydrolysis of various forms of polymeric ubiquitin sequences." [ISBN
	GO:0019905[0.0068](2/292):molecular_function	[name] syntaxin binding	[def] "Interacting selectively and non-covalently with a syntaxin, a SNAP receptor involved in the docking of synaptic vesicles at the presynaptic zone of a synapse." [ISBN
	GO:0042296[0.0068](2/292):molecular_function	[name] ISG15 ligase activity	[def] "Catalysis of the covalent attachment of the ubiquitin-like protein ISG15 to other proteins." [GOC
	GO:0035064[0.0068](2/292):molecular_function	[name] methylated histone residue binding	[def] "Interacting selectively and non-covalently with a methylated residue on a histone protein. Histones are any of a group of water-soluble proteins found in association with the DNA of plant and animal chromosomes." [GOC
	GO:0010736[0.0068](2/292):molecular_function	[name] serum response element binding	[def] "Interacting selectively and non-covalently with the serum response element (SRE), a short sequence with dyad symmetry found in the promoters of some of the cellular immediate-early genes, regulated by serum." [GOC
	GO:0000987[0.0068](2/292):molecular_function	[name] core promoter proximal region sequence-specific DNA binding	[def] "Interacting selectively and non-covalently with a sequence of DNA that is in cis with and relatively close to the core promoter. The transcribed region might be described as a gene, cistron, or operon." [GOC
	GO:0035198[0.0068](2/292):molecular_function	[name] miRNA binding	[def] "Interacting selectively and non-covalently with a microRNA, a 21-23 nucleotide RNA that is processed from a stem-loop RNA precursor (pre-miRNA) that is encoded within plant and animal genomes." [PMID
	GO:0051721[0.0068](2/292):molecular_function	[name] protein phosphatase 2A binding	[def] "Interacting selectively and non-covalently with the enzyme protein phosphatase 2A." [GOC
	GO:0050681[0.0068](2/292):molecular_function	[name] androgen receptor binding	[def] "Interacting selectively and non-covalently with an androgen receptor." [GOC
	GO:0004177[0.0068](2/292):molecular_function	[name] aminopeptidase activity	[def] "Catalysis of the hydrolysis of N-terminal amino acid residues from in a polypeptide chain." [GOC
	GO:0030674[0.0068](2/292):molecular_function	[name] protein binding, bridging	[def] "The binding activity of a molecule that brings together two or more protein molecules, or a protein and another macromolecule or complex, permitting those molecules to function in a coordinated way." [GOC
	GO:0003755[0.0068](2/292):molecular_function	[name] peptidyl-prolyl cis-trans isomerase activity	[def] "Catalysis of the reaction
	GO:0016805[0.0068](2/292):molecular_function	[name] dipeptidase activity	[def] "Catalysis of the hydrolysis of a dipeptide." [http
	GO:0032403[0.0068](2/292):molecular_function	[name] protein complex binding	[def] "Interacting selectively and non-covalently with any protein complex (a complex of two or more proteins that may include other nonprotein molecules)." [GOC
	GO:0005507[0.0034](1/292):molecular_function	[name] copper ion binding	[def] "Interacting selectively and non-covalently with copper (Cu) ions." [GOC
	GO:0001159[0.0034](1/292):molecular_function	[name] core promoter proximal region DNA binding	[def] "Interacting selectively and non-covalently with a region of DNA that is in cis with and relatively close to the core promoter. The transcribed region might be described as a gene, cistron, or operon." [GOC
	GO:0016773[0.0034](1/292):molecular_function	[name] phosphotransferase activity, alcohol group as acceptor	[def] "Catalysis of the transfer of a phosphorus-containing group from one compound (donor) to an alcohol group (acceptor)." [GOC
	GO:0017025[0.0034](1/292):molecular_function	[name] TBP-class protein binding	[def] "Interacting selectively and non-covalently with a member of the class of TATA-binding proteins (TBP), including any of the TBP-related factors (TRFs)." [GOC
	GO:0003674[0.0034](1/292):molecular_function	[name] molecular_function	[def] "Elemental activities, such as catalysis or binding, describing the actions of a gene product at the molecular level. A given gene product may exhibit one or more molecular functions." [GOC
	GO:0042826[0.0034](1/292):molecular_function	[name] histone deacetylase binding	[def] "Interacting selectively and non-covalently with the enzyme histone deacetylase." [GOC
	GO:0030172[0.0034](1/292):molecular_function	[name] troponin C binding	[def] "Interacting selectively and non-covalently with troponin C, the calcium-binding subunit of the troponin complex." [GOC
	GO:0031491[0.0034](1/292):molecular_function	[name] nucleosome binding	[def] "Interacting selectively and non-covalently with a nucleosome, a complex comprised of DNA wound around a multisubunit core and associated proteins, which forms the primary packing unit of DNA into higher order structures." [GOC
	GO:0019855[0.0034](1/292):molecular_function	[name] calcium channel inhibitor activity	[def] "Stops, prevents, or reduces the activity of a calcium channel." [GOC
	GO:0005544[0.0034](1/292):molecular_function	[name] calcium-dependent phospholipid binding	[def] "Interacting selectively and non-covalently with phospholipids, a class of lipids containing phosphoric acid as a mono- or diester, in the presence of calcium." [GOC
	GO:0001076[0.0034](1/292):molecular_function	[name] RNA polymerase II transcription factor binding transcription factor activity	[def] "Interacting selectively and non-covalently with an RNA polymerase II transcription factor, which may be a single protein or a complex, in order to modulate transcription. A protein binding transcription factor may or may not also interact with the template nucleic acid (either DNA or RNA) as well." [GOC
	GO:0005057[0.0034](1/292):molecular_function	[name] receptor signaling protein activity	[def] "Conveys a signal from an upstream receptor or intracellular signal transducer, converting the signal into a form where it can ultimately trigger a change in the state or activity of a cell." [GOC
	GO:0051010[0.0034](1/292):molecular_function	[name] microtubule plus-end binding	[def] "Interacting selectively and non-covalently with the plus end of a microtubule." [GOC
	GO:0001228[0.0034](1/292):
	GO:0005178[0.0034](1/292):molecular_function	[name] integrin binding	[def] "Interacting selectively and non-covalently with an integrin." [GOC
	GO:0070412[0.0034](1/292):molecular_function	[name] R-SMAD binding	[def] "Interacting selectively and non-covalently with a receptor-regulated SMAD signaling protein." [GOC
	GO:0004887[0.0034](1/292):molecular_function	[name] thyroid hormone receptor activity	[def] "Combining with thyroid hormone and transmitting the signal to the transcriptional machinery by interacting selectively and non-covalently with a specific DNA sequence in order to modulate transcription by RNA polymerase II." [GOC
	GO:0030234[0.0034](1/292):molecular_function	[name] enzyme regulator activity	[def] "Modulates the activity of an enzyme." [GOC
	GO:0070888[0.0034](1/292):molecular_function	[name] E-box binding	[def] "Interacting selectively and non-covalently with an E-box, a DNA motif with the consensus sequence CANNTG that is found in the promoters of a wide array of genes expressed in neurons, muscle and other tissues." [GOC
	GO:0070577[0.0034](1/292):molecular_function	[name] histone acetyl-lysine binding	[def] "Interacting selectively and non-covalently with an acetylated lysine residue within a histone." [GOC
	GO:0051117[0.0034](1/292):molecular_function	[name] ATPase binding	[def] "Interacting selectively and non-covalently with an ATPase, any enzyme that catalyzes the hydrolysis of ATP." [GOC
	GO:0071889[0.0034](1/292):molecular_function	[name] 14-3-3 protein binding	[def] "Interacting selectively and non-covalently with a 14-3-3 protein. A 14-3-3 protein is any of a large family of approximately 30kDa acidic proteins which exist primarily as homo- and heterodimers within all eukaryotic cells, and have been implicated in the modulation of distinct biological processes by binding to specific phosphorylated sites on diverse target proteins, thereby forcing conformational changes or influencing interactions between their targets and other molecules. Each 14-3-3 protein sequence can be roughly divided into three sections
	GO:0000988[0.0034](1/292):molecular_function	[name] protein binding transcription factor activity	[def] "Interacting selectively and non-covalently with any protein or protein complex (a complex of two or more proteins that may include other nonprotein molecules), in order to modulate transcription. A protein binding transcription factor may or may not also interact with the template nucleic acid (either DNA or RNA) as well." [GOC
	GO:0005496[0.0034](1/292):molecular_function	[name] steroid binding	[def] "Interacting selectively and non-covalently with a steroid, any of a large group of substances that have in common a ring system based on 1,2-cyclopentanoperhydrophenanthrene." [GOC
	GO:0044325[0.0034](1/292):molecular_function	[name] ion channel binding	[def] "Interacting selectively and non-covalently with one or more specific sites on an ion channel, a protein complex that spans a membrane and forms a water-filled channel across the phospholipid bilayer allowing selective ion transport down its electrochemical gradient." [GOC
	GO:0043015[0.0034](1/292):molecular_function	[name] gamma-tubulin binding	[def] "Interacting selectively and non-covalently with the microtubule constituent protein gamma-tubulin." [GOC
	GO:0008139[0.0034](1/292):molecular_function	[name] nuclear localization sequence binding	[def] "Interacting selectively and non-covalently with a nuclear localization sequence, a specific peptide sequence that acts as a signal to localize the protein within the nucleus." [GOC
	GO:0008432[0.0034](1/292):molecular_function	[name] JUN kinase binding	[def] "Interacting selectively and non-covalently with JUN kinase, an enzyme that catalyzes the phosphorylation and activation of members of the JUN family." [GOC
	GO:0005083[0.0034](1/292):molecular_function	[name] small GTPase regulator activity	[def] "Modulates the rate of GTP hydrolysis by a small monomeric GTPase." [GOC
	GO:0008239[0.0034](1/292):molecular_function	[name] dipeptidyl-peptidase activity	[def] "Catalysis of the hydrolysis of N-terminal dipeptides from a polypeptide chain." [GOC
	GO:0008234[0.0034](1/292):molecular_function	[name] cysteine-type peptidase activity	[def] "Catalysis of the hydrolysis of peptide bonds in a polypeptide chain by a mechanism in which the sulfhydryl group of a cysteine residue at the active center acts as a nucleophile." [GOC
	GO:0016922[0.0034](1/292):molecular_function	[name] ligand-dependent nuclear receptor binding	[def] "Interacting selectively and non-covalently, in a ligand dependent manner, with a nuclear receptor protein." [GOC
	GO:0005215[0.0034](1/292):molecular_function	[name] transporter activity	[def] "Enables the directed movement of substances (such as macromolecules, small molecules, ions) into, out of or within a cell, or between cells." [GOC
	GO:0000339[0.0034](1/292):molecular_function	[name] RNA cap binding	[def] "Interacting selectively and non-covalently with a 7-methylguanosine (m7G) group or derivative located at the 5' end of an RNA molecule." [GOC
	GO:0003712[0.0034](1/292):molecular_function	[name] transcription cofactor activity	[def] "Interacting selectively and non-covalently with a regulatory transcription factor and also with the basal transcription machinery in order to modulate transcription. Cofactors generally do not bind DNA, but rather mediate protein-protein interactions between regulatory transcription factors and the basal transcription machinery." [GOC
	GO:0008144[0.0034](1/292):molecular_function	[name] drug binding	[def] "Interacting selectively and non-covalently with a drug, any naturally occurring or synthetic substance, other than a nutrient, that, when administered or applied to an organism, affects the structure or functioning of the organism_ in particular, any such substance used in the diagnosis, prevention, or treatment of disease." [GOC
	GO:0070539[0.0034](1/292):molecular_function	[name] linoleic acid binding	[def] "Interacting selectively and non-covalently with linoleic acid, the 18-carbon unsaturated fatty acid (9Z,12Z)-octadeca-9,12-dienoic acid." [CHEBI
	GO:0008047[0.0034](1/292):molecular_function	[name] enzyme activator activity	[def] "Increases the activity of an enzyme." [GOC
	GO:0017134[0.0034](1/292):molecular_function	[name] fibroblast growth factor binding	[def] "Interacting selectively and non-covalently with fibroblast growth factor." [PMID
	GO:0043014[0.0034](1/292):molecular_function	[name] alpha-tubulin binding	[def] "Interacting selectively and non-covalently with the microtubule constituent protein alpha-tubulin." [GOC
	GO:0004714[0.0034](1/292):molecular_function	[name] transmembrane receptor protein tyrosine kinase activity	[def] "Combining with a signal and transmitting the signal from one side of the membrane to the other to initiate a change in cell activity by catalysis of the reaction
	GO:0000340[0.0034](1/292):molecular_function	[name] RNA 7-methylguanosine cap binding	[def] "Interacting selectively and non-covalently with the 7-methylguanosine group added cotranscriptionally to the 5' end of RNA molecules transcribed by polymerase II." [GOC
	GO:0019787[0.0034](1/292):molecular_function	[name] small conjugating protein ligase activity	[def] "Catalysis of ATP-dependent isopeptide bond formation between the carboxy-terminal residues of a small conjugating protein such as ubiquitin or a ubiquitin-like protein, and a substrate lysine residue. This function may be performed alone or in conjunction with an E3, ubiquitin-like protein ligase." [GOC
	GO:0005179[0.0034](1/292):molecular_function	[name] hormone activity	[def] "The action characteristic of a hormone, any substance formed in very small amounts in one specialized organ or group of cells and carried (sometimes in the bloodstream) to another organ or group of cells in the same organism, upon which it has a specific regulatory action. The term was originally applied to agents with a stimulatory physiological action in vertebrate animals (as opposed to a chalone, which has a depressant action). Usage is now extended to regulatory compounds in lower animals and plants, and to synthetic substances having comparable effects_ all bind receptors and trigger some biological process." [GOC
	GO:0005078[0.0034](1/292):molecular_function	[name] MAP-kinase scaffold activity	[def] "The binding activity of a molecule that functions as a physical support for the assembly of a multiprotein mitogen-activated protein kinase (MAPK) complex. Binds multiple kinases of the MAPKKK cascade, and also upstream signaling proteins, permitting those molecules to function in a coordinated way. Bringing together multiple enzymes and their substrates enables the signal to be transduced quickly and efficiently." [PMID
	GO:0031434[0.0034](1/292):molecular_function	[name] mitogen-activated protein kinase kinase binding	[def] "Interacting selectively and non-covalently with a mitogen-activated protein kinase kinase, any protein that can phosphorylate a MAP kinase." [GOC
	GO:0070463[0.0034](1/292):molecular_function	[name] tubulin-dependent ATPase activity	[def] "Catalysis of the reaction
	GO:0051059[0.0034](1/292):molecular_function	[name] NF-kappaB binding	[def] "Interacting selectively and non-covalently with NF-kappaB, a transcription factor for eukaryotic RNA polymerase II promoters." [GOC
	GO:0048273[0.0034](1/292):molecular_function	[name] mitogen-activated protein kinase p38 binding	[def] "Interacting selectively and non-covalently with mitogen-activated protein kinase p38, an enzyme that catalyzes the transfer of phosphate from ATP to hydroxyl side chains on proteins in response to mitogen activation." [GOC
	GO:0050786[0.0034](1/292):molecular_function	[name] RAGE receptor binding	[def] "Interacting selectively and non-covalently with the RAGE receptor, the receptor for advanced glycation end-products." [GOC
	GO:0030552[0.0034](1/292):molecular_function	[name] cAMP binding	[def] "Interacting selectively and non-covalently with cAMP, the nucleotide cyclic AMP (adenosine 3',5'-cyclophosphate)." [GOC
	GO:0016538[0.0034](1/292):molecular_function	[name] cyclin-dependent protein kinase regulator activity	[def] "Modulates the activity of a cyclin-dependent protein kinase, enzymes of the protein kinase family that are regulated through association with cyclins and other proteins." [GOC
	GO:0070410[0.0034](1/292):molecular_function	[name] co-SMAD binding	[def] "Interacting selectively and non-covalently with a common mediator SMAD signaling protein." [GOC
	GO:0008327[0.0034](1/292):molecular_function	[name] methyl-CpG binding	[def] "Interacting selectively and non-covalently with a methylated cytosine/guanine dinucleotide." [GOC
	GO:0000982[0.0034](1/292):molecular_function	[name] RNA polymerase II core promoter proximal region sequence-specific DNA binding transcription factor activity	[def] "Interacting selectively and non-covalently with a sequence of DNA that is in cis with and relatively close to a core promoter for RNA polymerase II (RNAP II) in order to modulate transcription by RNAP II." [GOC
	GO:0070491[0.0034](1/292):molecular_function	[name] repressing transcription factor binding	[def] "Interacting selectively and non-covalently with a transcription repressor, any protein whose activity is required to prevent or downregulate transcription." [GOC
	GO:0030414[0.0034](1/292):molecular_function	[name] peptidase inhibitor activity	[def] "Stops, prevents or reduces the activity of a peptidase, any enzyme that catalyzes the hydrolysis peptide bonds." [GOC
	GO:0000980[0.0034](1/292):molecular_function	[name] RNA polymerase II distal enhancer sequence-specific DNA binding	[def] "Interacting selectively and non-covalently with a RNA polymerase II (Pol II) distal enhancer. In mammalian cells, enhancers are distal sequences that increase the utilization of some promoters, and can function in either orientation and in any location (upstream or downstream) relative to the core promoter." [GOC
	GO:0005164[0.0034](1/292):molecular_function	[name] tumor necrosis factor receptor binding	[def] "Interacting selectively and non-covalently with the tumor necrosis factor receptor." [GOC
	GO:0000049[0.0034](1/292):molecular_function	[name] tRNA binding	[def] "Interacting selectively and non-covalently with transfer RNA." [GOC
	GO:0017124[0.0034](1/292):molecular_function	[name] SH3 domain binding	[def] "Interacting selectively and non-covalently with a SH3 domain (Src homology 3) of a protein, small protein modules containing approximately 50 amino acid residues found in a great variety of intracellular or membrane-associated proteins." [GOC
	GO:0004673[0.0034](1/292):molecular_function	[name] protein histidine kinase activity	[def] "Catalysis of the reaction
	GO:0051219[0.0034](1/292):molecular_function	[name] phosphoprotein binding	[def] "Interacting selectively and non-covalently with a phosphorylated protein." [GOC
	GO:0097371[0.0034](1/292):
	GO:0008083[0.0034](1/292):molecular_function	[name] growth factor activity	[def] "The function that stimulates a cell to grow or proliferate. Most growth factors have other actions besides the induction of cell growth or proliferation." [ISBN
	GO:0005516[0.0034](1/292):molecular_function	[name] calmodulin binding	[def] "Interacting selectively and non-covalently with calmodulin, a calcium-binding protein with many roles, both in the calcium-bound and calcium-free states." [GOC
	GO:0051082[0.0034](1/292):molecular_function	[name] unfolded protein binding	[def] "Interacting selectively and non-covalently with an unfolded protein." [GOC
	GO:0008536[0.0034](1/292):molecular_function	[name] Ran GTPase binding	[def] "Interacting selectively and non-covalently with Ran, a conserved Ras-like GTP-binding protein, implicated in nucleocytoplasmic transport, cell cycle progression, spindle assembly, nuclear organization and nuclear envelope (NE) assembly." [GOC
	GO:0008168[0.0034](1/292):molecular_function	[name] methyltransferase activity	[def] "Catalysis of the transfer of a methyl group to an acceptor molecule." [ISBN
	GO:0017137[0.0034](1/292):molecular_function	[name] Rab GTPase binding	[def] "Interacting selectively and non-covalently with Rab protein, any member of the Rab subfamily of the Ras superfamily of monomeric GTPases." [GOC
	GO:0005219[0.0034](1/292):molecular_function	[name] ryanodine-sensitive calcium-release channel activity	[def] "Catalysis of the transmembrane transfer of a calcium ion by a channel that opens when a ryanodine class ligand has been bound by the channel complex or one of its constituent parts." [GOC
	GO:0030165[0.0034](1/292):molecular_function	[name] PDZ domain binding	[def] "Interacting selectively and non-covalently with a PDZ domain of a protein, a domain found in diverse signaling proteins." [GOC
	GO:0003708[0.0034](1/292):molecular_function	[name] retinoic acid receptor activity	[def] "Combining with retinoic acid and transmitting the signal to the transcriptional machinery by interacting selectively and non-covalently with a specific DNA sequence in order to modulate transcription by RNA polymerase II. Retinoic acid is one of the forms of vitamin A." [GOC
	GO:0031593[0.0034](1/292):molecular_function	[name] polyubiquitin binding	[def] "Interacting selectively and non-covalently with a polymer of ubiqutin." [GOC
	GO:0043130[0.0034](1/292):molecular_function	[name] ubiquitin binding	[def] "Interacting selectively and non-covalently with ubiquitin, a protein that when covalently bound to other cellular proteins marks them for proteolytic degradation." [GOC
	GO:0031435[0.0034](1/292):molecular_function	[name] mitogen-activated protein kinase kinase kinase binding	[def] "Interacting selectively and non-covalently with a mitogen-activated protein kinase kinase kinase, any protein that can phosphorylate a MAP kinase kinase." [GOC
	GO:0019957[0.0034](1/292):molecular_function	[name] C-C chemokine binding	[def] "Interacting selectively and non-covalently with a C-C chemokine_ C-C chemokines do not have an amino acid between the first two cysteines of the characteristic four-cysteine motif." [GOC
	GO:0004869[0.0034](1/292):molecular_function	[name] cysteine-type endopeptidase inhibitor activity	[def] "Stops, prevents or reduces the activity of a cysteine-type endopeptidase, any enzyme that hydrolyzes peptide bonds in polypeptides by a mechanism in which the sulfhydryl group of a cysteine residue at the active center acts as a nucleophile." [GOC
	GO:0035014[0.0034](1/292):molecular_function	[name] phosphatidylinositol 3-kinase regulator activity	[def] "Modulates the activity of any of the phosphatidylinositol 3-kinases (PI3Ks). Regulatory subunits can link a PI3K catalytic subunit to upstream signaling events and help position the catalytic subunits close to their lipid substrates." [GOC
	GO:0008603[0.0034](1/292):molecular_function	[name] cAMP-dependent protein kinase regulator activity	[def] "Modulation of the activity of the enzyme cAMP-dependent protein kinase." [GOC
	GO:0050321[0.0034](1/292):molecular_function	[name] tau-protein kinase activity	[def] "Catalysis of the reaction
	GO:0030507[0.0034](1/292):molecular_function	[name] spectrin binding	[def] "Interacting selectively and non-covalently with spectrin, a protein that is the major constituent of the erythrocyte cytoskeletal network. It associates with band 4.1 (see band protein) and actin to form the cytoskeletal superstructure of the erythrocyte plasma membrane. It is composed of nonhomologous chains, alpha and beta, which aggregate side-to-side in an antiparallel fashion to form dimers, tetramers, and higher polymers." [GOC
	GO:0070012[0.0034](1/292):molecular_function	[name] oligopeptidase activity	[def] "Catalysis of the hydrolysis of a peptide bond in an oligopeptide, i.e. a molecule containing a small number (2 to 20) of amino acid residues connected by peptide bonds." [GOC
	GO:0030618[0.0034](1/292):molecular_function	[name] transforming growth factor beta receptor, pathway-specific cytoplasmic mediator activity	[def] "A TGF-beta cytoplasmic mediator that is phosphorylated by a TGFbeta receptor and complexes with a common-partner mediator. The- heterocomplex translocates to the nucleus to regulate transcription." [GOC
	GO:0035538[0.0034](1/292):molecular_function	[name] carbohydrate response element binding	[def] "Interacting selectively and non-covalently with the carbohydrate response element (ChoRE) found in the promoters of genes whose expression is regulated in response to carbohydrates, such as the triglyceride synthesis genes." [GOC
	GO:0005086[0.0034](1/292):molecular_function	[name] ARF guanyl-nucleotide exchange factor activity	[def] "Stimulates the exchange of guanyl nucleotides associated with the GTPase ARF. Under normal cellular physiological conditions, the concentration of GTP is higher than that of GDP, favoring the replacement of GDP by GTP in association with the GTPase." [GOC
	GO:0030506[0.0034](1/292):molecular_function	[name] ankyrin binding	[def] "Interacting selectively and non-covalently with ankyrin, a 200 kDa cytoskeletal protein that attaches other cytoskeletal proteins to integral membrane proteins." [GOC
	GO:0048306[0.0034](1/292):molecular_function	[name] calcium-dependent protein binding	[def] "Interacting selectively and non-covalently with any protein or protein complex (a complex of two or more proteins that may include other nonprotein molecules), in the presence of calcium." [GOC
	GO:0001104[0.0034](1/292):molecular_function	[name] RNA polymerase II transcription cofactor activity	[def] "Interacting selectively and non-covalently with an RNA polymerase II (RNAP II) regulatory transcription factor and also with the RNAP II basal transcription machinery in order to modulate transcription. Cofactors generally do not bind DNA, but rather mediate protein-protein interactions between regulatory transcription factors and the basal RNAP II transcription machinery." [GOC
	GO:0005125[0.0034](1/292):molecular_function	[name] cytokine activity	[def] "Functions to control the survival, growth, differentiation and effector function of tissues and cells." [ISBN
	GO:0003824[0.0034](1/292):molecular_function	[name] catalytic activity	[def] "Catalysis of a biochemical reaction at physiological temperatures. In biologically catalyzed reactions, the reactants are known as substrates, and the catalysts are naturally occurring macromolecular substances known as enzymes. Enzymes possess specific binding sites for substrates, and are usually composed wholly or largely of protein, but RNA that has catalytic activity (ribozyme) is often also regarded as enzymatic." [ISBN
	GO:0034056[0.0034](1/292):molecular_function	[name] estrogen response element binding	[def] "Interacting selectively and non-covalently with the estrogen response element (ERE), a conserved sequence found in the promoters of genes whose expression is regulated in response to estrogen." [GOC
	GO:0008574[0.0034](1/292):molecular_function	[name] plus-end-directed microtubule motor activity	[def] "Catalysis of movement along a microtubule toward the plus end, coupled to the hydrolysis of ATP (or GTP)." [EC
	GO:0031493[0.0034](1/292):molecular_function	[name] nucleosomal histone binding	[def] "Interacting selectively and non-covalently with a histone that is assembled into a nucleosome." [GOC
	GO:0001191[0.0034](1/292):molecular_function	[name] RNA polymerase II transcription factor binding transcription factor activity involved in negative regulation of transcription	[def] "Interacting selectively and non-covalently with an RNA polymerase II transcription factor, which may be a single protein or a complex, in order to stop, prevent, or reduce the frequency, rate or extent of transcription from an RNA polymerase II promoter. A protein binding transcription factor may or may not also interact with the template nucleic acid (either DNA or RNA) as well." [GOC
	GO:0035243[0.0034](1/292):molecular_function	[name] protein-arginine omega-N symmetric methyltransferase activity	[def] "Catalysis of the addition of a second methyl group to methylated peptidyl-arginine. Methylation is on the terminal nitrogen (omega nitrogen) residue that is not already methylated, resulting in symmetrical peptidyl-N(omega),N'(omega)-dimethyled arginine residues." [PMID
	GO:0005528[0.0034](1/292):molecular_function	[name] FK506 binding	[def] "Interacting selectively and non-covalently with the immunosuppressant FK506." [GOC
	GO:0033613[0.0034](1/292):molecular_function	[name] activating transcription factor binding	[def] "Interacting selectively and non-covalently with an activating transcription factor, any protein whose activity is required to initiate or upregulate transcription." [GOC
	GO:0004709[0.0034](1/292):molecular_function	[name] MAP kinase kinase kinase activity	[def] "Catalysis of the phosphorylation and activation of MAP kinase kinases_ each MAP kinase kinase can be phosphorylated by any of several MAP kinase kinase kinases." [PMID
	GO:0070530[0.0034](1/292):molecular_function	[name] K63-linked polyubiquitin binding	[def] "Interacting selectively and non-covalently and non-covalently with a polymer of ubiquitin formed by linkages between lysine residues at position 63 of the ubiquitin monomers." [GOC
	GO:0004623[0.0034](1/292):molecular_function	[name] phospholipase A2 activity	[def] "Catalysis of the reaction
	GO:0004550[0.0034](1/292):molecular_function	[name] nucleoside diphosphate kinase activity	[def] "Catalysis of the reaction
	GO:0048487[0.0034](1/292):molecular_function	[name] beta-tubulin binding	[def] "Interacting selectively and non-covalently with the microtubule constituent protein beta-tubulin." [GOC
	GO:0008469[0.0034](1/292):molecular_function	[name] histone-arginine N-methyltransferase activity	[def] "Catalysis of the reaction
	GO:0019894[0.0034](1/292):molecular_function	[name] kinesin binding	[def] "Interacting selectively and non-covalently and stoichiometrically with kinesin, a member of a superfamily of microtubule-based motor proteins that perform force-generating tasks such as organelle transport and chromosome segregation." [GOC
	GO:0005085[0.0034](1/292):molecular_function	[name] guanyl-nucleotide exchange factor activity	[def] "Stimulates the exchange of guanyl nucleotides associated with a GTPase. Under normal cellular physiological conditions, the concentration of GTP is higher than that of GDP, favoring the replacement of GDP by GTP in association with the GTPase." [GOC
	GO:0001010[0.0034](1/292):molecular_function	[name] sequence-specific DNA binding transcription factor recruiting transcription factor activity	[def] "The function of binding to a specific DNA sequence and recruiting another transcription factor to the DNA in order to modulate transcription. The recruited factor may bind DNA directly, or may be colocalized via protein-protein interactions." [GOC
	GO:0004711[0.0034](1/292):molecular_function	[name] ribosomal protein S6 kinase activity	[def] "Catalysis of the reaction
	GO:0032266[0.0034](1/292):molecular_function	[name] phosphatidylinositol-3-phosphate binding	[def] "Interacting selectively and non-covalently with phosphatidylinositol-3-phosphate, a derivative of phosphatidylinositol in which the inositol ring is phosphorylated at the 3' position." [GOC
	GO:0050693[0.0034](1/292):molecular_function	[name] LBD domain binding	[def] "Interacting selectively and non-covalently with the LBD, the ligand binding domain found in nuclear receptors. In general, the LBDs consist of three layers comprised of twelve alpha-helices and several beta-strands that are organized around a lipophilic ligand-binding pocket." [PMID
	GO:0000983[0.0034](1/292):molecular_function	[name] RNA polymerase II core promoter sequence-specific DNA binding transcription factor activity	[def] "Interacting selectively and non-covalently with a specific DNA sequence in an RNA polymerase II (Pol II) core promoter, the region composed of the transcription start site and binding sites for transcription factors of the Pol II basal transcription machinery, in order to modulate transcription by Pol II. The transcription factor may or may not also interact selectively with a protein or macromolecular complex." [GOC
	GO:0008235[0.0034](1/292):molecular_function	[name] metalloexopeptidase activity	[def] "Catalysis of the hydrolysis of a peptide bond not more than three residues from the N- or C-terminus of a polypeptide chain by a mechanism in which water acts as a nucleophile, one or two metal ions hold the water molecule in place, and charged amino acid side chains are ligands for the metal ions." [GOC
	GO:0005504[0.0034](1/292):molecular_function	[name] fatty acid binding	[def] "Interacting selectively and non-covalently with fatty acids, aliphatic monocarboxylic acids liberated from naturally occurring fats and oils by hydrolysis." [ISBN
	GO:0004620[0.0034](1/292):molecular_function	[name] phospholipase activity	[def] "Catalysis of the hydrolysis of a glycerophospholipid." [ISBN
	GO:0019903[0.0034](1/292):molecular_function	[name] protein phosphatase binding	[def] "Interacting selectively and non-covalently with any protein phosphatase." [GOC
	GO:0017111[0.0034](1/292):molecular_function	[name] nucleoside-triphosphatase activity	[def] "Catalysis of the reaction
	GO:0031014[0.0034](1/292):molecular_function	[name] troponin T binding	[def] "Interacting selectively and non-covalently with troponin T, the tropomyosin-binding subunit of the troponin complex." [GOC
[TNF]
	GO:0005524[0.2358](154/653):molecular_function	[name] ATP binding	[def] "Interacting selectively and non-covalently with ATP, adenosine 5'-triphosphate, a universally important coenzyme and enzyme regulator." [ISBN
	GO:0000166[0.2328](152/653):molecular_function	[name] nucleotide binding	[def] "Interacting selectively and non-covalently with a nucleotide, any compound consisting of a nucleoside that is esterified with (ortho)phosphate or an oligophosphate at any hydroxyl group on the ribose or deoxyribose." [GOC
	GO:0005515[0.1930](126/653):molecular_function	[name] protein binding	[def] "Interacting selectively and non-covalently with any protein or protein complex (a complex of two or more proteins that may include other nonprotein molecules)." [GOC
	GO:0046872[0.1179](77/653):molecular_function	[name] metal ion binding	[def] "Interacting selectively and non-covalently with any metal ion." [GOC
	GO:0016787[0.0949](62/653):molecular_function	[name] hydrolase activity	[def] "Catalysis of the hydrolysis of various bonds, e.g. C-O, C-N, C-C, phosphoric anhydride bonds, etc. Hydrolase is the systematic name for any enzyme of EC class 3." [ISBN
	GO:0008270[0.0521](34/653):molecular_function	[name] zinc ion binding	[def] "Interacting selectively and non-covalently with zinc (Zn) ions." [GOC
	GO:0003677[0.0475](31/653):molecular_function	[name] DNA binding	[def] "Any molecular function by which a gene product interacts selectively with DNA (deoxyribonucleic acid)." [GOC
	GO:0003779[0.0459](30/653):molecular_function	[name] actin binding	[def] "Interacting selectively and non-covalently with monomeric or multimeric forms of actin, including actin filaments." [GOC
	GO:0016740[0.0444](29/653):molecular_function	[name] transferase activity	[def] "Catalysis of the transfer of a group, e.g. a methyl group, glycosyl group, acyl group, phosphorus-containing, or other groups, from one compound (generally regarded as the donor) to another compound (generally regarded as the acceptor). Transferase is the systematic name for any enzyme of EC class 2." [ISBN
	GO:0003774[0.0429](28/653):molecular_function	[name] motor activity	[def] "Catalysis of movement along a polymeric molecule such as a microfilament or microtubule, coupled to the hydrolysis of a nucleoside triphosphate." [GOC
	GO:0008233[0.0429](28/653):molecular_function	[name] peptidase activity	[def] "Catalysis of the hydrolysis of a peptide bond. A peptide bond is a covalent bond formed when the carbon atom from the carboxyl group of one amino acid shares electrons with the nitrogen atom from the amino group of a second amino acid." [GOC
	GO:0005516[0.0368](24/653):molecular_function	[name] calmodulin binding	[def] "Interacting selectively and non-covalently with calmodulin, a calcium-binding protein with many roles, both in the calcium-bound and calcium-free states." [GOC
	GO:0004672[0.0337](22/653):molecular_function	[name] protein kinase activity	[def] "Catalysis of the phosphorylation of an amino acid residue in a protein, usually according to the reaction
	GO:0016301[0.0322](21/653):molecular_function	[name] kinase activity	[def] "Catalysis of the transfer of a phosphate group, usually from ATP, to a substrate molecule." [ISBN
	GO:0008234[0.0322](21/653):molecular_function	[name] cysteine-type peptidase activity	[def] "Catalysis of the hydrolysis of peptide bonds in a polypeptide chain by a mechanism in which the sulfhydryl group of a cysteine residue at the active center acts as a nucleophile." [GOC
	GO:0051082[0.0306](20/653):molecular_function	[name] unfolded protein binding	[def] "Interacting selectively and non-covalently with an unfolded protein." [GOC
	GO:0003676[0.0291](19/653):molecular_function	[name] nucleic acid binding	[def] "Interacting selectively and non-covalently with any nucleic acid." [GOC
	GO:0016772[0.0276](18/653):molecular_function	[name] transferase activity, transferring phosphorus-containing groups	[def] "Catalysis of the transfer of a phosphorus-containing group from one compound (donor) to another (acceptor)." [GOC
	GO:0004386[0.0260](17/653):molecular_function	[name] helicase activity	[def] "Catalysis of the reaction
	GO:0003824[0.0260](17/653):molecular_function	[name] catalytic activity	[def] "Catalysis of a biochemical reaction at physiological temperatures. In biologically catalyzed reactions, the reactants are known as substrates, and the catalysts are naturally occurring macromolecular substances known as enzymes. Enzymes possess specific binding sites for substrates, and are usually composed wholly or largely of protein, but RNA that has catalytic activity (ribozyme) is often also regarded as enzymatic." [ISBN
	GO:0004674[0.0245](16/653):molecular_function	[name] protein serine/threonine kinase activity	[def] "Catalysis of the reactions
	GO:0016874[0.0245](16/653):molecular_function	[name] ligase activity	[def] "Catalysis of the joining of two substances, or two groups within a single molecule, with the concomitant hydrolysis of the diphosphate bond in ATP or a similar triphosphate." [EC
	GO:0005096[0.0214](14/653):molecular_function	[name] GTPase activator activity	[def] "Increases the activity of a GTPase, an enzyme that catalyzes the hydrolysis of GTP." [GOC
	GO:0003777[0.0214](14/653):molecular_function	[name] microtubule motor activity	[def] "Catalysis of movement along a microtubule, coupled to the hydrolysis of a nucleoside triphosphate (usually ATP)." [GOC
	GO:0004221[0.0214](14/653):molecular_function	[name] ubiquitin thiolesterase activity	[def] "Catalysis of the reaction
	GO:0005509[0.0214](14/653):molecular_function	[name] calcium ion binding	[def] "Interacting selectively and non-covalently with calcium ions (Ca2+)." [GOC
	GO:0004842[0.0214](14/653):molecular_function	[name] ubiquitin-protein ligase activity	[def] "Catalysis of the reaction
	GO:0003674[0.0199](13/653):molecular_function	[name] molecular_function	[def] "Elemental activities, such as catalysis or binding, describing the actions of a gene product at the molecular level. A given gene product may exhibit one or more molecular functions." [GOC
	GO:0008307[0.0199](13/653):molecular_function	[name] structural constituent of muscle	[def] "The action of a molecule that contributes to the structural integrity of a muscle fiber." [GOC
	GO:0042802[0.0199](13/653):molecular_function	[name] identical protein binding	[def] "Interacting selectively and non-covalently with an identical protein or proteins." [GOC
	GO:0008565[0.0184](12/653):molecular_function	[name] protein transporter activity	[def] "Enables the directed movement of proteins into, out of or within a cell, or between cells." [ISBN
	GO:0042803[0.0184](12/653):molecular_function	[name] protein homodimerization activity	[def] "Interacting selectively and non-covalently with an identical protein to form a homodimer." [GOC
	GO:0000146[0.0184](12/653):molecular_function	[name] microfilament motor activity	[def] "Catalysis of movement along a microfilament, coupled to the hydrolysis of a nucleoside triphosphate (usually ATP)." [GOC
	GO:0005525[0.0168](11/653):molecular_function	[name] GTP binding	[def] "Interacting selectively and non-covalently with GTP, guanosine triphosphate." [GOC
	GO:0016853[0.0168](11/653):molecular_function	[name] isomerase activity	[def] "Catalysis of the geometric or structural changes within one molecule. Isomerase is the systematic name for any enzyme of EC class 5." [ISBN
	GO:0031625[0.0168](11/653):molecular_function	[name] ubiquitin protein ligase binding	[def] "Interacting selectively and non-covalently with a ubiquitin protein ligase enzyme, any of the E3 proteins." [GOC
	GO:0003682[0.0168](11/653):molecular_function	[name] chromatin binding	[def] "Interacting selectively and non-covalently with chromatin, the network of fibers of DNA, protein, and sometimes RNA, that make up the chromosomes of the eukaryotic nucleus during interphase." [GOC
	GO:0016887[0.0153](10/653):molecular_function	[name] ATPase activity	[def] "Catalysis of the reaction
	GO:0004175[0.0138](9/653):molecular_function	[name] endopeptidase activity	[def] "Catalysis of the hydrolysis of internal, alpha-peptide bonds in a polypeptide chain." [http
	GO:0004197[0.0138](9/653):molecular_function	[name] cysteine-type endopeptidase activity	[def] "Catalysis of the hydrolysis of internal, alpha-peptide bonds in a polypeptide chain by a mechanism in which the sulfhydryl group of a cysteine residue at the active center acts as a nucleophile." [GOC
	GO:0003755[0.0138](9/653):molecular_function	[name] peptidyl-prolyl cis-trans isomerase activity	[def] "Catalysis of the reaction
	GO:0000287[0.0123](8/653):molecular_function	[name] magnesium ion binding	[def] "Interacting selectively and non-covalently with magnesium (Mg) ions." [GOC
	GO:0005543[0.0123](8/653):molecular_function	[name] phospholipid binding	[def] "Interacting selectively and non-covalently with phospholipids, a class of lipids containing phosphoric acid as a mono- or diester." [ISBN
	GO:0009055[0.0123](8/653):molecular_function	[name] electron carrier activity	[def] "Any molecular entity that serves as an electron acceptor and electron donor in an electron transport system." [ISBN
	GO:0003924[0.0123](8/653):molecular_function	[name] GTPase activity	[def] "Catalysis of the reaction
	GO:0004871[0.0123](8/653):molecular_function	[name] signal transducer activity	[def] "Conveys a signal across a cell to trigger a change in cell function or state. A signal is a physical entity or change in state that is used to transfer information in order to trigger a response." [GOC
	GO:0004843[0.0123](8/653):molecular_function	[name] ubiquitin-specific protease activity	[def] "Catalysis of the hydrolysis of various forms of polymeric ubiquitin sequences." [ISBN
	GO:0005528[0.0123](8/653):molecular_function	[name] FK506 binding	[def] "Interacting selectively and non-covalently with the immunosuppressant FK506." [GOC
	GO:0031072[0.0107](7/653):molecular_function	[name] heat shock protein binding	[def] "Interacting selectvely with a heat shock protein, any protein synthesized or activated in response to heat shock." [GOC
	GO:0004298[0.0107](7/653):molecular_function	[name] threonine-type endopeptidase activity	[def] "Catalysis of the hydrolysis of internal peptide bonds in a polypeptide chain by a mechanism in which the hydroxyl group of a threonine residue at the active center acts as a nucleophile." [GOC
	GO:0003723[0.0107](7/653):molecular_function	[name] RNA binding	[def] "Interacting selectively and non-covalently with an RNA molecule or a portion thereof." [GOC
	GO:0015035[0.0092](6/653):molecular_function	[name] protein disulfide oxidoreductase activity	[def] "Catalysis of the reaction
	GO:0005099[0.0092](6/653):molecular_function	[name] Ras GTPase activator activity	[def] "Increases the rate of GTP hydrolysis by a GTPase of the Ras superfamily." [GOC
	GO:0003713[0.0092](6/653):molecular_function	[name] transcription coactivator activity	[def] "Interacting selectively and non-covalently with a activating transcription factor and also with the basal transcription machinery in order to increase the frequency, rate or extent of transcription. Cofactors generally do not bind DNA, but rather mediate protein-protein interactions between activating transcription factors and the basal transcription machinery." [GOC
	GO:0004721[0.0092](6/653):molecular_function	[name] phosphoprotein phosphatase activity	[def] "Catalysis of the reaction
	GO:0004872[0.0092](6/653):molecular_function	[name] receptor activity	[def] "Combining with an extracellular or intracellular messenger to initiate a change in cell activity." [GOC
	GO:0016820[0.0092](6/653):molecular_function	[name] hydrolase activity, acting on acid anhydrides, catalyzing transmembrane movement of substances	[def] "Catalysis of the hydrolysis of an acid anhydride to directly drive the transport of a substance across a membrane." [GOC
	GO:0015662[0.0092](6/653):molecular_function	[name] ATPase activity, coupled to transmembrane movement of ions, phosphorylative mechanism	[def] "Catalysis of the transfer of a solute or solutes from one side of a membrane to the other according to the reaction
	GO:0030898[0.0077](5/653):molecular_function	[name] actin-dependent ATPase activity	[def] "Catalysis of the reaction
	GO:0003700[0.0077](5/653):molecular_function	[name] sequence-specific DNA binding transcription factor activity	[def] "Interacting selectively and non-covalently with a specific DNA sequence in order to modulate transcription. The transcription factor may or may not also interact selectively with a protein or macromolecular complex." [GOC
	GO:0004722[0.0077](5/653):molecular_function	[name] protein serine/threonine phosphatase activity	[def] "Catalysis of the reaction
	GO:0046982[0.0077](5/653):molecular_function	[name] protein heterodimerization activity	[def] "Interacting selectively and non-covalently with a nonidentical protein to form a heterodimer." [GOC
	GO:0042393[0.0077](5/653):molecular_function	[name] histone binding	[def] "Interacting selectively and non-covalently with a histone, any of a group of water-soluble proteins found in association with the DNA of plant and animal chromosomes. They are involved in the condensation and coiling of chromosomes during cell division and have also been implicated in nonspecific suppression of gene activity." [GOC
	GO:0016881[0.0077](5/653):molecular_function	[name] acid-amino acid ligase activity	[def] "Catalysis of the ligation of an acid to an amino acid via a carbon-nitrogen bond, with the concomitant hydrolysis of the diphosphate bond in ATP or a similar triphosphate." [GOC
	GO:0016779[0.0077](5/653):molecular_function	[name] nucleotidyltransferase activity	[def] "Catalysis of the transfer of a nucleotidyl group to a reactant." [ISBN
	GO:0004709[0.0077](5/653):molecular_function	[name] MAP kinase kinase kinase activity	[def] "Catalysis of the phosphorylation and activation of MAP kinase kinases_ each MAP kinase kinase can be phosphorylated by any of several MAP kinase kinase kinases." [PMID
	GO:0008026[0.0077](5/653):molecular_function	[name] ATP-dependent helicase activity	[def] "Catalysis of the reaction
	GO:0017111[0.0077](5/653):molecular_function	[name] nucleoside-triphosphatase activity	[def] "Catalysis of the reaction
	GO:0005198[0.0077](5/653):molecular_function	[name] structural molecule activity	[def] "The action of a molecule that contributes to the structural integrity of a complex or assembly within or outside a cell." [GOC
	GO:0016818[0.0061](4/653):molecular_function	[name] hydrolase activity, acting on acid anhydrides, in phosphorus-containing anhydrides	[def] "Catalysis of the hydrolysis of any acid anhydride which contains phosphorus." [GOC
	GO:0046983[0.0061](4/653):molecular_function	[name] protein dimerization activity	[def] "The formation of a protein dimer, a macromolecular structure consists of two noncovalently associated identical or nonidentical subunits." [ISBN
	GO:0044212[0.0061](4/653):molecular_function	[name] transcription regulatory region DNA binding	[def] "Interacting selectively and non-covalently with a DNA region that regulates the transcription of a region of DNA, which may be a gene, cistron, or operon. Binding may occur as a sequence specific interaction or as an interaction observed only once a factor has been recruited to the DNA by other factors." [GOC
	GO:0003678[0.0061](4/653):molecular_function	[name] DNA helicase activity	[def] "Catalysis of the reaction
	GO:0008017[0.0061](4/653):molecular_function	[name] microtubule binding	[def] "Interacting selectively and non-covalently with microtubules, filaments composed of tubulin monomers." [GOC
	GO:0019899[0.0061](4/653):molecular_function	[name] enzyme binding	[def] "Interacting selectively and non-covalently with any enzyme." [GOC
	GO:0008022[0.0061](4/653):molecular_function	[name] protein C-terminus binding	[def] "Interacting selectively and non-covalently with a protein C-terminus, the end of any peptide chain at which the 1-carboxy function of a constituent amino acid is not attached in peptide linkage to another amino-acid residue." [ISBN
	GO:0043130[0.0061](4/653):molecular_function	[name] ubiquitin binding	[def] "Interacting selectively and non-covalently with ubiquitin, a protein that when covalently bound to other cellular proteins marks them for proteolytic degradation." [GOC
	GO:0004003[0.0061](4/653):molecular_function	[name] ATP-dependent DNA helicase activity	[def] "Catalysis of the reaction
	GO:0019901[0.0061](4/653):molecular_function	[name] protein kinase binding	[def] "Interacting selectively and non-covalently with a protein kinase, any enzyme that catalyzes the transfer of a phosphate group, usually from ATP, to a protein substrate." [GOC
	GO:0016817[0.0061](4/653):molecular_function	[name] hydrolase activity, acting on acid anhydrides	[def] "Catalysis of the hydrolysis of any acid anhydride." [GOC
	GO:0051015[0.0061](4/653):molecular_function	[name] actin filament binding	[def] "Interacting selectively and non-covalently with an actin filament, also known as F-actin, a helical filamentous polymer of globular G-actin subunits." [ISBN
	GO:0032403[0.0061](4/653):molecular_function	[name] protein complex binding	[def] "Interacting selectively and non-covalently with any protein complex (a complex of two or more proteins that may include other nonprotein molecules)." [GOC
	GO:0047485[0.0046](3/653):molecular_function	[name] protein N-terminus binding	[def] "Interacting selectively and non-covalently with a protein N-terminus, the end of any peptide chain at which the 2-amino (or 2-imino) function of a constituent amino acid is not attached in peptide linkage to another amino-acid residue." [ISBN
	GO:0051087[0.0046](3/653):molecular_function	[name] chaperone binding	[def] "Interacting selectively and non-covalently with a chaperone protein, a class of proteins that bind to nascent or unfolded polypeptides and ensure correct folding or transport." [http
	GO:0051059[0.0046](3/653):molecular_function	[name] NF-kappaB binding	[def] "Interacting selectively and non-covalently with NF-kappaB, a transcription factor for eukaryotic RNA polymerase II promoters." [GOC
	GO:0003899[0.0046](3/653):molecular_function	[name] DNA-directed RNA polymerase activity	[def] "Catalysis of the reaction
	GO:0030414[0.0046](3/653):molecular_function	[name] peptidase inhibitor activity	[def] "Stops, prevents or reduces the activity of a peptidase, any enzyme that catalyzes the hydrolysis peptide bonds." [GOC
	GO:0017124[0.0046](3/653):molecular_function	[name] SH3 domain binding	[def] "Interacting selectively and non-covalently with a SH3 domain (Src homology 3) of a protein, small protein modules containing approximately 50 amino acid residues found in a great variety of intracellular or membrane-associated proteins." [GOC
	GO:0005100[0.0046](3/653):molecular_function	[name] Rho GTPase activator activity	[def] "Increases the rate of GTP hydrolysis by a GTPase of the Rho family." [GOC
	GO:0019904[0.0046](3/653):molecular_function	[name] protein domain specific binding	[def] "Interacting selectively and non-covalently with a specific domain of a protein." [GOC
	GO:0008094[0.0046](3/653):molecular_function	[name] DNA-dependent ATPase activity	[def] "Catalysis of the reaction
	GO:0001671[0.0046](3/653):molecular_function	[name] ATPase activator activity	[def] "Functions to increase the rate of ATP hydrolysis." [GOC
	GO:0031593[0.0046](3/653):molecular_function	[name] polyubiquitin binding	[def] "Interacting selectively and non-covalently with a polymer of ubiqutin." [GOC
	GO:0005506[0.0046](3/653):molecular_function	[name] iron ion binding	[def] "Interacting selectively and non-covalently with iron (Fe) ions." [GOC
	GO:0003725[0.0046](3/653):molecular_function	[name] double-stranded RNA binding	[def] "Interacting selectively and non-covalently with double-stranded RNA." [GOC
	GO:0004713[0.0046](3/653):molecular_function	[name] protein tyrosine kinase activity	[def] "Catalysis of the reaction
	GO:0016798[0.0046](3/653):molecular_function	[name] hydrolase activity, acting on glycosyl bonds	[def] "Catalysis of the hydrolysis of any glycosyl bond." [GOC
	GO:0003714[0.0046](3/653):molecular_function	[name] transcription corepressor activity	[def] "Interacting selectively and non-covalently with a repressing transcription factor and also with the basal transcription machinery in order to stop, prevent, or reduce the frequency, rate or extent of transcription. Cofactors generally do not bind DNA, but rather mediate protein-protein interactions between repressive transcription factors and the basal transcription machinery." [GOC
	GO:0008656[0.0046](3/653):molecular_function	[name] cysteine-type endopeptidase activator activity involved in apoptotic process	[def] "Increases the rate of proteolysis catalyzed by a cysteine-type endopeptidase involved in the apoptotic process." [GOC
	GO:0016491[0.0046](3/653):molecular_function	[name] oxidoreductase activity	[def] "Catalysis of an oxidation-reduction (redox) reaction, a reversible chemical reaction in which the oxidation state of an atom or atoms within a molecule is altered. One substrate acts as a hydrogen or electron donor and becomes oxidized, while the other acts as hydrogen or electron acceptor and becomes reduced." [GOC
	GO:0043531[0.0046](3/653):molecular_function	[name] ADP binding	[def] "Interacting selectively and non-covalently with ADP, adenosine 5'-diphosphate." [GOC
	GO:0003756[0.0046](3/653):molecular_function	[name] protein disulfide isomerase activity	[def] "Catalysis of the rearrangement of both intrachain and interchain disulfide bonds in proteins." [EC
	GO:0004740[0.0046](3/653):molecular_function	[name] pyruvate dehydrogenase (acetyl-transferring) kinase activity	[def] "Catalysis of the reaction
	GO:0019903[0.0046](3/653):molecular_function	[name] protein phosphatase binding	[def] "Interacting selectively and non-covalently with any protein phosphatase." [GOC
	GO:0005212[0.0031](2/653):molecular_function	[name] structural constituent of eye lens	[def] "The action of a molecule that contributes to the structural integrity of the lens of an eye." [GOC
	GO:0042277[0.0031](2/653):molecular_function	[name] peptide binding	[def] "Interacting selectively and non-covalently with peptides, any of a group of organic compounds comprising two or more amino acids linked by peptide bonds." [GOC
	GO:0000309[0.0031](2/653):molecular_function	[name] nicotinamide-nucleotide adenylyltransferase activity	[def] "Catalysis of the reaction
	GO:0031432[0.0031](2/653):molecular_function	[name] titin binding	[def] "Interacting selectively and non-covalently with titin, any of a family of giant proteins found in striated and smooth muscle. In striated muscle, single titin molecules span half the sarcomere, with their N- and C-termini in the Z-disc and M-line, respectively." [GOC
	GO:0008242[0.0031](2/653):molecular_function	[name] omega peptidase activity	[def] "Catalysis of the removal of terminal peptide residues that are substituted, cyclized or linked by isopeptide bonds (peptide linkages other than those of alpha-carboxyl to alpha-amino groups)." [EC
	GO:0005095[0.0031](2/653):molecular_function	[name] GTPase inhibitor activity	[def] "Stops, prevents or reduces the activity of any enzyme that catalyzes the hydrolysis of GTP to GDP and orthophosphate." [GOC
	GO:0031402[0.0031](2/653):molecular_function	[name] sodium ion binding	[def] "Interacting selectively and non-covalently with sodium ions (Na+)." [GOC
	GO:0030544[0.0031](2/653):molecular_function	[name] Hsp70 protein binding	[def] "Interacting selectively and non-covalently with Hsp70 proteins, any of a group of heat shock proteins around 70kDa in size." [ISBN
	GO:0032038[0.0031](2/653):molecular_function	[name] myosin II heavy chain binding	[def] "Interacting selectively and non-covalently with a heavy chain of a myosin II complex." [GOC
	GO:0030145[0.0031](2/653):molecular_function	[name] manganese ion binding	[def] "Interacting selectively and non-covalently with manganese (Mn) ions." [GOC
	GO:0051117[0.0031](2/653):molecular_function	[name] ATPase binding	[def] "Interacting selectively and non-covalently with an ATPase, any enzyme that catalyzes the hydrolysis of ATP." [GOC
	GO:0042834[0.0031](2/653):molecular_function	[name] peptidoglycan binding	[def] "Interacting selectively and non-covalently, in a non-covalent manner, with peptidoglycan, any of a class of glycoconjugates found in bacterial cell walls." [GOC
	GO:0003727[0.0031](2/653):molecular_function	[name] single-stranded RNA binding	[def] "Interacting selectively and non-covalently with single-stranded RNA." [GOC
	GO:0050700[0.0031](2/653):molecular_function	[name] CARD domain binding	[def] "Interacting selectively and non-covalently with a CARD (N-terminal caspase recruitment) domain, a protein-protein interaction domain that belongs to the death domain-fold superfamily. These protein molecule families are similar in structure with each consisting of six or seven anti-parallel alpha-helices that form highly specific homophilic interactions between signaling partners. CARD exists in the N-terminal prodomains of several caspases and in apoptosis-regulatory proteins and mediates the assembly of CARD-containing proteins that participate in activation or suppression of CARD carrying members of the caspase family." [PMID
	GO:0035197[0.0031](2/653):molecular_function	[name] siRNA binding	[def] "Interacting selectively and non-covalently with a small interfering RNA, a 21-23 nucleotide RNA that is processed from double stranded RNA (dsRNA) by an RNAse enzyme." [PMID
	GO:0005215[0.0031](2/653):molecular_function	[name] transporter activity	[def] "Enables the directed movement of substances (such as macromolecules, small molecules, ions) into, out of or within a cell, or between cells." [GOC
	GO:0050660[0.0031](2/653):molecular_function	[name] flavin adenine dinucleotide binding	[def] "Interacting selectively and non-covalently with FAD, flavin-adenine dinucleotide, the coenzyme or the prosthetic group of various flavoprotein oxidoreductase enzymes, in either the oxidized form, FAD, or the reduced form, FADH2." [CHEBI
	GO:0032947[0.0031](2/653):molecular_function	[name] protein complex scaffold	[def] "Functions to provide a physical support for the assembly of a multiprotein complex." [GOC
	GO:0002020[0.0031](2/653):molecular_function	[name] protease binding	[def] "Interacting selectively and non-covalently with any protease or peptidase." [GOC
	GO:0015036[0.0031](2/653):molecular_function	[name] disulfide oxidoreductase activity	[def] "Catalysis of the reaction
	GO:0003785[0.0031](2/653):molecular_function	[name] actin monomer binding	[def] "Interacting selectively and non-covalently with monomeric actin, also known as G-actin." [GOC
	GO:0005031[0.0031](2/653):molecular_function	[name] tumor necrosis factor-activated receptor activity	[def] "Combining with tumor necrosis factor, a proinflammatory cytokine produced by monocytes and macrophages, to initiate a change in cell function." [GOC
	GO:0001664[0.0031](2/653):molecular_function	[name] G-protein coupled receptor binding	[def] "Interacting selectively and non-covalently with a G-protein coupled receptor." [GOC
	GO:0003724[0.0031](2/653):molecular_function	[name] RNA helicase activity	[def] "Catalysis of the reaction
	GO:0019905[0.0031](2/653):molecular_function	[name] syntaxin binding	[def] "Interacting selectively and non-covalently with a syntaxin, a SNAP receptor involved in the docking of synaptic vesicles at the presynaptic zone of a synapse." [ISBN
	GO:0016929[0.0031](2/653):molecular_function	[name] SUMO-specific protease activity	[def] "Catalysis of the hydrolysis of SUMO, a small ubiquitin-related modifier, from previously sumoylated substrates." [GOC
	GO:0035064[0.0031](2/653):molecular_function	[name] methylated histone residue binding	[def] "Interacting selectively and non-covalently with a methylated residue on a histone protein. Histones are any of a group of water-soluble proteins found in association with the DNA of plant and animal chromosomes." [GOC
	GO:0004869[0.0031](2/653):molecular_function	[name] cysteine-type endopeptidase inhibitor activity	[def] "Stops, prevents or reduces the activity of a cysteine-type endopeptidase, any enzyme that hydrolyzes peptide bonds in polypeptides by a mechanism in which the sulfhydryl group of a cysteine residue at the active center acts as a nucleophile." [GOC
	GO:0004515[0.0031](2/653):molecular_function	[name] nicotinate-nucleotide adenylyltransferase activity	[def] "Catalysis of the reaction
	GO:0019003[0.0031](2/653):molecular_function	[name] GDP binding	[def] "Interacting selectively and non-covalently with GDP, guanosine 5'-diphosphate." [GOC
	GO:0051536[0.0031](2/653):molecular_function	[name] iron-sulfur cluster binding	[def] "Interacting selectively and non-covalently with an iron-sulfur cluster, a combination of iron and sulfur atoms." [GOC
	GO:0005123[0.0031](2/653):molecular_function	[name] death receptor binding	[def] "Interacting selectively and non-covalently with any member of the death receptor (DR) family. The DR family falls within the tumor necrosis factor receptor superfamily and is characterized by a cytoplasmic region of ~80 residues termed the death domain (DD)." [GOC
	GO:0043169[0.0031](2/653):molecular_function	[name] cation binding	[def] "Interacting selectively and non-covalently with cations, charged atoms or groups of atoms with a net positive charge." [GOC
	GO:0003735[0.0031](2/653):molecular_function	[name] structural constituent of ribosome	[def] "The action of a molecule that contributes to the structural integrity of the ribosome." [GOC
	GO:0004553[0.0031](2/653):molecular_function	[name] hydrolase activity, hydrolyzing O-glycosyl compounds	[def] "Catalysis of the hydrolysis of any O-glycosyl bond." [GOC
	GO:0003697[0.0031](2/653):molecular_function	[name] single-stranded DNA binding	[def] "Interacting selectively and non-covalently with single-stranded DNA." [GOC
	GO:0004683[0.0031](2/653):molecular_function	[name] calmodulin-dependent protein kinase activity	[def] "Catalysis of the reactions
	GO:0004706[0.0031](2/653):molecular_function	[name] JUN kinase kinase kinase activity	[def] "Catalysis of the reaction
	GO:0004385[0.0031](2/653):molecular_function	[name] guanylate kinase activity	[def] "Catalysis of the reaction
	GO:0004478[0.0031](2/653):molecular_function	[name] methionine adenosyltransferase activity	[def] "Catalysis of the reaction
	GO:0005262[0.0015](1/653):molecular_function	[name] calcium channel activity	[def] "Catalysis of facilitated diffusion of a calcium ion (by an energy-independent process) involving passage through a transmembrane aqueous pore or channel without evidence for a carrier-mediated mechanism." [GOC
	GO:0016773[0.0015](1/653):molecular_function	[name] phosphotransferase activity, alcohol group as acceptor	[def] "Catalysis of the transfer of a phosphorus-containing group from one compound (donor) to an alcohol group (acceptor)." [GOC
	GO:0004198[0.0015](1/653):molecular_function	[name] calcium-dependent cysteine-type endopeptidase activity	[def] "Catalysis of the hydrolysis of nonterminal peptide bonds in a polypeptide chain by a mechanism using a cysteine residue at the enzyme active center, and requiring the presence of calcium." [GOC
	GO:0004252[0.0015](1/653):molecular_function	[name] serine-type endopeptidase activity	[def] "Catalysis of the hydrolysis of internal, alpha-peptide bonds in a polypeptide chain by a catalytic mechanism that involves a catalytic triad consisting of a serine nucleophile that is activated by a proton relay involving an acidic residue (e.g. aspartate or glutamate) and a basic residue (usually histidine)." [GOC
	GO:0017048[0.0015](1/653):molecular_function	[name] Rho GTPase binding	[def] "Interacting selectively and non-covalently with Rho protein, any member of the Rho subfamily of the Ras superfamily of monomeric GTPases. Proteins in the Rho subfamily are involved in relaying signals from cell-surface receptors to the actin cytoskeleton." [ISBN
	GO:0031694[0.0015](1/653):molecular_function	[name] alpha-2A adrenergic receptor binding	[def] "Interacting selectively and non-covalently with an alpha-2A adrenergic receptor." [GOC
	GO:0004518[0.0015](1/653):molecular_function	[name] nuclease activity	[def] "Catalysis of the hydrolysis of ester linkages within nucleic acids." [ISBN
	GO:0043022[0.0015](1/653):molecular_function	[name] ribosome binding	[def] "Interacting selectively and non-covalently with any part of a ribosome." [GOC
	GO:0031491[0.0015](1/653):molecular_function	[name] nucleosome binding	[def] "Interacting selectively and non-covalently with a nucleosome, a complex comprised of DNA wound around a multisubunit core and associated proteins, which forms the primary packing unit of DNA into higher order structures." [GOC
	GO:0004652[0.0015](1/653):molecular_function	[name] polynucleotide adenylyltransferase activity	[def] "Catalysis of the template-independent extension of the 3'- end of an RNA or DNA strand by addition of one adenosine molecule at a time. Cannot initiate a chain 'de novo'. The primer, depending on the source of the enzyme, may be an RNA or DNA fragment, or oligo(A) bearing a 3'-OH terminal group." [EC
	GO:0033906[0.0015](1/653):molecular_function	[name] hyaluronoglucuronidase activity	[def] "Catalysis of the random hydrolysis of 1,3-linkages between beta-D-glucuronate and N-acetyl-D-glucosamine residues in hyaluronate." [EC
	GO:0032036[0.0015](1/653):molecular_function	[name] myosin heavy chain binding	[def] "Interacting selectively and non-covalently with a heavy chain of a myosin complex." [GOC
	GO:0005057[0.0015](1/653):molecular_function	[name] receptor signaling protein activity	[def] "Conveys a signal from an upstream receptor or intracellular signal transducer, converting the signal into a form where it can ultimately trigger a change in the state or activity of a cell." [GOC
	GO:0004835[0.0015](1/653):molecular_function	[name] tubulin-tyrosine ligase activity	[def] "Catalysis of the reaction
	GO:0008134[0.0015](1/653):molecular_function	[name] transcription factor binding	[def] "Interacting selectively and non-covalently with a transcription factor, any protein required to initiate or regulate transcription." [ISBN
	GO:0030374[0.0015](1/653):molecular_function	[name] ligand-dependent nuclear receptor transcription coactivator activity	[def] "The function of a transcription cofactor that activates transcription in conjuction with a ligand-dependent nuclear receptor from a RNA polymerase II promoter_ does not bind DNA itself." [GOC
	GO:0016208[0.0015](1/653):molecular_function	[name] AMP binding	[def] "Interacting selectively and non-covalently with AMP, adenosine monophosphate." [GOC
	GO:0030234[0.0015](1/653):molecular_function	[name] enzyme regulator activity	[def] "Modulates the activity of an enzyme." [GOC
	GO:0004012[0.0015](1/653):molecular_function	[name] phospholipid-translocating ATPase activity	[def] "Catalysis of the movement of phospholipids from one membrane bilayer leaflet to the other (phospolipid 'flippase' activity), driven by the hydrolysis of ATP." [EC
	GO:0051287[0.0015](1/653):molecular_function	[name] NAD binding	[def] "Interacting selectively and non-covalently with nicotinamide adenine dinucleotide, a coenzyme involved in many redox and biosynthetic reactions_ binding may be to either the oxidized form, NAD+, or the reduced form, NADH." [GOC
	GO:0005546[0.0015](1/653):molecular_function	[name] phosphatidylinositol-4,5-bisphosphate binding	[def] "Interacting selectively and non-covalently with phosphatidylinositol-4,5-bisphosphate, a derivative of phosphatidylinositol in which the inositol ring is phosphorylated at the 4' and 5' positions." [GOC
	GO:0010485[0.0015](1/653):molecular_function	[name] H4 histone acetyltransferase activity	[def] "Catalysis of the reaction
	GO:0043539[0.0015](1/653):molecular_function	[name] protein serine/threonine kinase activator activity	[def] "Increases the activity of a protein serine/threonine kinase." [GOC
	GO:0070577[0.0015](1/653):molecular_function	[name] histone acetyl-lysine binding	[def] "Interacting selectively and non-covalently with an acetylated lysine residue within a histone." [GOC
	GO:0005248[0.0015](1/653):molecular_function	[name] voltage-gated sodium channel activity	[def] "Catalysis of the transmembrane transfer of a sodium ion by a voltage-gated channel. A voltage-gated channel is a channel whose open state is dependent on the voltage across the membrane in which it is embedded." [GOC
	GO:0005547[0.0015](1/653):molecular_function	[name] phosphatidylinositol-3,4,5-trisphosphate binding	[def] "Interacting selectively and non-covalently with phosphatidylinositol-3,4,5-trisphosphate, a derivative of phosphatidylinositol in which the inositol ring is phosphorylated at the 3', 4' and 5' positions." [GOC
	GO:0005496[0.0015](1/653):molecular_function	[name] steroid binding	[def] "Interacting selectively and non-covalently with a steroid, any of a large group of substances that have in common a ring system based on 1,2-cyclopentanoperhydrophenanthrene." [GOC
	GO:0030170[0.0015](1/653):molecular_function	[name] pyridoxal phosphate binding	[def] "Interacting selectively and non-covalently with pyridoxal 5' phosphate, 3-hydroxy-5-(hydroxymethyl)-2-methyl4-pyridine carboxaldehyde 5' phosphate, the biologically active form of vitamin B6." [GOC
	GO:0004658[0.0015](1/653):molecular_function	[name] propionyl-CoA carboxylase activity	[def] "Catalysis of the reaction
	GO:0004415[0.0015](1/653):molecular_function	[name] hyalurononglucosaminidase activity	[def] "Catalysis of the random hydrolysis of (1->4) linkages between N-acetyl-beta-D-glucosamine and D-glucuronate residues in hyaluronate." [EC
	GO:0005216[0.0015](1/653):molecular_function	[name] ion channel activity	[def] "Catalysis of facilitated diffusion of an ion (by an energy-independent process) by passage through a transmembrane aqueous pore or channel without evidence for a carrier-mediated mechanism." [GOC
	GO:0008139[0.0015](1/653):molecular_function	[name] nuclear localization sequence binding	[def] "Interacting selectively and non-covalently with a nuclear localization sequence, a specific peptide sequence that acts as a signal to localize the protein within the nucleus." [GOC
	GO:0005244[0.0015](1/653):molecular_function	[name] voltage-gated ion channel activity	[def] "Catalysis of the transmembrane transfer of an ion by a voltage-gated channel. An ion is an atom or group of atoms carrying an electric charge by virtue of having gained or lost one or more electrons. A voltage-gated channel is a channel whose open state is dependent on the voltage across the membrane in which it is embedded." [GOC
	GO:0004402[0.0015](1/653):molecular_function	[name] histone acetyltransferase activity	[def] "Catalysis of the reaction
	GO:0008081[0.0015](1/653):molecular_function	[name] phosphoric diester hydrolase activity	[def] "Catalysis of the hydrolysis of a phosphodiester to give a phosphomonoester and a free hydroxyl group." [EC
	GO:0004715[0.0015](1/653):molecular_function	[name] non-membrane spanning protein tyrosine kinase activity	[def] "Catalysis of the reaction
	GO:0005097[0.0015](1/653):molecular_function	[name] Rab GTPase activator activity	[def] "Increases the rate of GTP hydrolysis by a GTPase of the Rab family." [GOC
	GO:0005540[0.0015](1/653):molecular_function	[name] hyaluronic acid binding	[def] "Interacting selectively and non-covalently with hyaluronic acid, a polymer composed of repeating dimeric units of glucuronic acid and N-acetyl glucosamine." [CHEBI
	GO:0005102[0.0015](1/653):molecular_function	[name] receptor binding	[def] "Interacting selectively and non-covalently with one or more specific sites on a receptor molecule, a macromolecule that undergoes combination with a hormone, neurotransmitter, drug or intracellular messenger to initiate a change in cell function." [GOC
	GO:0051539[0.0015](1/653):molecular_function	[name] 4 iron, 4 sulfur cluster binding	[def] "Interacting selectively and non-covalently with a 4 iron, 4 sulfur (4Fe-4S) cluster_ this cluster consists of four iron atoms, with the inorganic sulfur atoms found between the irons and acting as bridging ligands." [GOC
	GO:0005049[0.0015](1/653):molecular_function	[name] nuclear export signal receptor activity	[def] "Combining with a nuclear export signal (NES) to mediate transport of the NES-containing protein through the nuclear pore to the cytoplasm." [GOC
	GO:0003688[0.0015](1/653):molecular_function	[name] DNA replication origin binding	[def] "Interacting selectively and non-covalently with the DNA replication origin, a unique DNA sequence of a replicon at which DNA replication is initiated and proceeds bidirectionally or unidirectionally." [GOC
	GO:0016788[0.0015](1/653):molecular_function	[name] hydrolase activity, acting on ester bonds	[def] "Catalysis of the hydrolysis of any ester bond." [GOC
	GO:0001105[0.0015](1/653):molecular_function	[name] RNA polymerase II transcription coactivator activity	[def] "Interacting selectively and non-covalently with an RNA polymerase II (RNAP II) regulatory transcription factor and also with the RNAP II basal transcription machinery in order to increase the frequency, rate or extent of transcription. Cofactors generally do not bind DNA, but rather mediate protein-protein interactions between activating transcription factors and the basal RNAP II transcription machinery." [GOC
	GO:0008236[0.0015](1/653):molecular_function	[name] serine-type peptidase activity	[def] "Catalysis of the hydrolysis of peptide bonds in a polypeptide chain by a catalytic mechanism that involves a catalytic triad consisting of a serine nucleophile that is activated by a proton relay involving an acidic residue (e.g. aspartate or glutamate) and a basic residue (usually histidine)." [http
	GO:0032093[0.0015](1/653):molecular_function	[name] SAM domain binding	[def] "Interacting selectively and non-covalently with a SAM (Sterile Alpha Motif) domain, which is a 70-amino acid protein sequence that participates in protein-protein, protein-lipid, and protein-RNA interactions and is conserved from lower to higher eukaryotes." [GOC
	GO:0033677[0.0015](1/653):molecular_function	[name] DNA/RNA helicase activity	[def] "Catalysis of the reaction
	GO:0042809[0.0015](1/653):molecular_function	[name] vitamin D receptor binding	[def] "Interacting selectively and non-covalently with the vitamin D receptor, a nuclear receptor that mediates the action of vitamin D by binding DNA and controlling the transcription of hormone-sensitive genes." [GOC
	GO:0035091[0.0015](1/653):molecular_function	[name] phosphatidylinositol binding	[def] "Interacting selectively and non-covalently with any inositol-containing glycerophospholipid, i.e. phosphatidylinositol (PtdIns) and its phosphorylated derivatives." [GOC
	GO:0003712[0.0015](1/653):molecular_function	[name] transcription cofactor activity	[def] "Interacting selectively and non-covalently with a regulatory transcription factor and also with the basal transcription machinery in order to modulate transcription. Cofactors generally do not bind DNA, but rather mediate protein-protein interactions between regulatory transcription factors and the basal transcription machinery." [GOC
	GO:0008144[0.0015](1/653):molecular_function	[name] drug binding	[def] "Interacting selectively and non-covalently with a drug, any naturally occurring or synthetic substance, other than a nutrient, that, when administered or applied to an organism, affects the structure or functioning of the organism_ in particular, any such substance used in the diagnosis, prevention, or treatment of disease." [GOC
	GO:0070628[0.0015](1/653):molecular_function	[name] proteasome binding	[def] "Interacting selectively and non-covalently with a proteasome, a large multisubunit protein complex that catalyzes protein degradation." [GOC
	GO:0008047[0.0015](1/653):molecular_function	[name] enzyme activator activity	[def] "Increases the activity of an enzyme." [GOC
	GO:0003968[0.0015](1/653):molecular_function	[name] RNA-directed RNA polymerase activity	[def] "Catalysis of the reaction
	GO:0003690[0.0015](1/653):molecular_function	[name] double-stranded DNA binding	[def] "Interacting selectively and non-covalently with double-stranded DNA." [GOC
	GO:0004844[0.0015](1/653):molecular_function	[name] uracil DNA N-glycosylase activity	[def] "Catalysis of the cleavage of the N-C1' glycosidic bond between the damaged DNA base and the deoxyribose sugar, releasing a free base and leaving an apyrimidinic (AP) site. Enzymes with this activity recognize and remove uracil bases in DNA that result from the deamination of cytosine or the misincorporation of dUTP opposite an adenine." [GOC
	GO:0004708[0.0015](1/653):molecular_function	[name] MAP kinase kinase activity	[def] "Catalysis of the concomitant phosphorylation of threonine (T) and tyrosine (Y) residues in a Thr-Glu-Tyr (TEY) thiolester sequence in MAP kinases. It is a dual-specificity mitogen-activated protein kinase kinase and requires activation by the serine/threonine kinase, MAP kinase kinase kinase." [ISBN
	GO:0043014[0.0015](1/653):molecular_function	[name] alpha-tubulin binding	[def] "Interacting selectively and non-covalently with the microtubule constituent protein alpha-tubulin." [GOC
	GO:0036094[0.0015](1/653):
	GO:0004828[0.0015](1/653):molecular_function	[name] serine-tRNA ligase activity	[def] "Catalysis of the reaction
	GO:0017042[0.0015](1/653):molecular_function	[name] glycosylceramidase activity	[def] "Catalysis of the reaction
	GO:0004888[0.0015](1/653):molecular_function	[name] transmembrane signaling receptor activity	[def] "Combining with an extracellular or intracellular signal and transmitting the signal from one side of the membrane to the other to initiate a change in cell activity." [GOC
	GO:0070273[0.0015](1/653):molecular_function	[name] phosphatidylinositol-4-phosphate binding	[def] "Interacting selectively and non-covalently with phosphatidylinositol-4-phosphate, a derivative of phosphatidylinositol in which the inositol ring is phosphorylated at the 4' position." [GOC
	GO:0008422[0.0015](1/653):molecular_function	[name] beta-glucosidase activity	[def] "Catalysis of the hydrolysis of terminal, non-reducing beta-D-glucose residues with release of beta-D-glucose." [EC
	GO:0005179[0.0015](1/653):molecular_function	[name] hormone activity	[def] "The action characteristic of a hormone, any substance formed in very small amounts in one specialized organ or group of cells and carried (sometimes in the bloodstream) to another organ or group of cells in the same organism, upon which it has a specific regulatory action. The term was originally applied to agents with a stimulatory physiological action in vertebrate animals (as opposed to a chalone, which has a depressant action). Usage is now extended to regulatory compounds in lower animals and plants, and to synthetic substances having comparable effects_ all bind receptors and trigger some biological process." [GOC
	GO:0030151[0.0015](1/653):molecular_function	[name] molybdenum ion binding	[def] "Interacting selectively and non-covalently with molybdenum (Mo) ions." [GOC
	GO:0032090[0.0015](1/653):molecular_function	[name] Pyrin domain binding	[def] "Interacting selectively and non-covalently with a Pyrin (PAAD/DAPIN) domain, a protein-protein interaction domain that has the same fold as the Death domain." [GOC
	GO:0050786[0.0015](1/653):molecular_function	[name] RAGE receptor binding	[def] "Interacting selectively and non-covalently with the RAGE receptor, the receptor for advanced glycation end-products." [GOC
	GO:0048273[0.0015](1/653):molecular_function	[name] mitogen-activated protein kinase p38 binding	[def] "Interacting selectively and non-covalently with mitogen-activated protein kinase p38, an enzyme that catalyzes the transfer of phosphate from ATP to hydroxyl side chains on proteins in response to mitogen activation." [GOC
	GO:0030246[0.0015](1/653):molecular_function	[name] carbohydrate binding	[def] "Interacting selectively and non-covalently with any carbohydrate, any of a group of organic compounds based of the general formula Cx(H2O)y." [GOC
	GO:0035174[0.0015](1/653):molecular_function	[name] histone serine kinase activity	[def] "Catalysis of the transfer of a phosphate group to a serine residue of a histone. Histones are any of a group of water-soluble proteins found in association with the DNA of plant and animal chromosomes." [GOC
	GO:0008265[0.0015](1/653):molecular_function	[name] Mo-molybdopterin cofactor sulfurase activity	[def] "Catalysis of the sulfurylation of the desulfo form of molybdenum cofactor (MoCo), a cofactor required for the activity of some enzymes, such as aldehyde oxidase." [GOC
	GO:0071884[0.0015](1/653):molecular_function	[name] vitamin D receptor activator activity	[def] "Interacting (directly or indirectly) with vitamin D receptors such that the proportion of receptors in the active form is increased." [GOC
	GO:0005253[0.0015](1/653):molecular_function	[name] anion channel activity	[def] "Catalysis of the energy-independent passage of anions across a lipid bilayer down a concentration gradient." [GOC
	GO:0030331[0.0015](1/653):molecular_function	[name] estrogen receptor binding	[def] "Interacting selectively and non-covalently with an estrogen receptor." [GOC
	GO:0000049[0.0015](1/653):molecular_function	[name] tRNA binding	[def] "Interacting selectively and non-covalently with transfer RNA." [GOC
	GO:0035173[0.0015](1/653):molecular_function	[name] histone kinase activity	[def] "Catalysis of the transfer of a phosphate group to a histone. Histones are any of a group of water-soluble proteins found in association with the DNA of plant and animal chromosomes." [GOC
	GO:0016018[0.0015](1/653):molecular_function	[name] cyclosporin A binding	[def] "Interacting selectively and non-covalently with cyclosporin A, a cyclic undecapeptide that contains several N-methylated and unusual amino acids." [GOC
	GO:0035662[0.0015](1/653):molecular_function	[name] Toll-like receptor 4 binding	[def] "Interacting selectively and non-covalently with a Toll-like 4 protein, a pattern recognition receptor that binds bacterial lipopolysaccharide (LPS) to initiate an innate immune response." [GOC
	GO:0050750[0.0015](1/653):molecular_function	[name] low-density lipoprotein particle receptor binding	[def] "Interacting selectively and non-covalently with a low-density lipoprotein receptor." [GOC
	GO:0008536[0.0015](1/653):molecular_function	[name] Ran GTPase binding	[def] "Interacting selectively and non-covalently with Ran, a conserved Ras-like GTP-binding protein, implicated in nucleocytoplasmic transport, cell cycle progression, spindle assembly, nuclear organization and nuclear envelope (NE) assembly." [GOC
	GO:0001618[0.0015](1/653):molecular_function	[name] viral receptor activity	[def] "Combining with a virus component and mediating entry of the virus into the cell." [GOC
	GO:0043621[0.0015](1/653):molecular_function	[name] protein self-association	[def] "Interacting selectively and non-covalently with a domain within the same polypeptide." [GOC
	GO:0005200[0.0015](1/653):molecular_function	[name] structural constituent of cytoskeleton	[def] "The action of a molecule that contributes to the structural integrity of a cytoskeletal structure." [GOC
	GO:0017016[0.0015](1/653):molecular_function	[name] Ras GTPase binding	[def] "Interacting selectively and non-covalently with any member of the Ras superfamily of monomeric GTPases." [GOC
	GO:0002039[0.0015](1/653):molecular_function	[name] p53 binding	[def] "Interacting selectively and non-covalently with one of the p53 family of proteins." [GOC
	GO:0004075[0.0015](1/653):molecular_function	[name] biotin carboxylase activity	[def] "Catalysis of the reaction
	GO:0016505[0.0015](1/653):molecular_function	[name] apoptotic protease activator activity	[def] "Increases the activity of a peptidase that is involved in the activation of apoptosis." [GOC
	GO:0004565[0.0015](1/653):molecular_function	[name] beta-galactosidase activity	[def] "Catalysis of the hydrolysis of terminal, non-reducing beta-D-galactose residues in beta-D-galactosides." [EC
	GO:0031435[0.0015](1/653):molecular_function	[name] mitogen-activated protein kinase kinase kinase binding	[def] "Interacting selectively and non-covalently with a mitogen-activated protein kinase kinase kinase, any protein that can phosphorylate a MAP kinase kinase." [GOC
	GO:0004712[0.0015](1/653):molecular_function	[name] protein serine/threonine/tyrosine kinase activity	[def] "Catalysis of the reactions
	GO:0031685[0.0015](1/653):molecular_function	[name] adenosine receptor binding	[def] "Interacting selectively and non-covalently with an adenosine receptor." [GOC
	GO:0030675[0.0015](1/653):molecular_function	[name] Rac GTPase activator activity	[def] "Increases the rate of GTP hydrolysis by a GTPase of the Rac family." [GOC
	GO:0048365[0.0015](1/653):molecular_function	[name] Rac GTPase binding	[def] "Interacting selectively and non-covalently with Rac protein, any member of the Rac subfamily of the Ras superfamily of monomeric GTPases." [GOC
	GO:0004112[0.0015](1/653):molecular_function	[name] cyclic-nucleotide phosphodiesterase activity	[def] "Catalysis of the reaction
	GO:0008762[0.0015](1/653):molecular_function	[name] UDP-N-acetylmuramate dehydrogenase activity	[def] "Catalysis of the reaction
	GO:0050544[0.0015](1/653):molecular_function	[name] arachidonic acid binding	[def] "Interacting selectively and non-covalently with arachidonic acid, a straight chain fatty acid with 20 carbon atoms and four double bonds per molecule. Arachidonic acid is the all-Z-(5,8,11,14)-isomer." [GOC
	GO:0017049[0.0015](1/653):molecular_function	[name] GTP-Rho binding	[def] "Interacting selectively and non-covalently with the GTP-bound form of the Rho protein." [GOC
	GO:0055103[0.0015](1/653):molecular_function	[name] ligase regulator activity	[def] "Modulates the activity of a ligase." [GOC
	GO:0050528[0.0015](1/653):molecular_function	[name] acyloxyacyl hydrolase activity	[def] "Catalysis of the reaction
	GO:0004114[0.0015](1/653):molecular_function	[name] 3',5'-cyclic-nucleotide phosphodiesterase activity	[def] "Catalysis of the reaction
	GO:0005272[0.0015](1/653):molecular_function	[name] sodium channel activity	[def] "Catalysis of facilitated diffusion of a sodium ion (by an energy-independent process) involving passage through a transmembrane aqueous pore or channel without evidence for a carrier-mediated mechanism." [GOC
	GO:0019789[0.0015](1/653):molecular_function	[name] SUMO ligase activity	[def] "Catalysis of ATP-dependent isopeptide bond formation between the carboxy-terminal glycine residues of the small ubiquitin-related modifier SUMO and a substrate lysine residue, leading to the formation of predominately monosumoylated proteins with modified function." [GOC
	GO:0043546[0.0015](1/653):molecular_function	[name] molybdopterin cofactor binding	[def] "Interacting selectively and non-covalently with the molybdopterin cofactor (Moco), essential for the catalytic activity of some enzymes, e.g. sulfite oxidase, xanthine dehydrogenase, and aldehyde oxidase. The cofactor consists of a mononuclear molybdenum (Mo-molybdopterin) or tungsten ion (W-molybdopterin) coordinated by one or two molybdopterin ligands." [ISSN
	GO:0016614[0.0015](1/653):molecular_function	[name] oxidoreductase activity, acting on CH-OH group of donors	[def] "Catalysis of an oxidation-reduction (redox) reaction in which a CH-OH group act as a hydrogen or electron donor and reduces a hydrogen or electron acceptor." [GOC
	GO:0016303[0.0015](1/653):molecular_function	[name] 1-phosphatidylinositol-3-kinase activity	[def] "Catalysis of the reaction
	GO:0048306[0.0015](1/653):molecular_function	[name] calcium-dependent protein binding	[def] "Interacting selectively and non-covalently with any protein or protein complex (a complex of two or more proteins that may include other nonprotein molecules), in the presence of calcium." [GOC
	GO:0019900[0.0015](1/653):molecular_function	[name] kinase binding	[def] "Interacting selectively and non-covalently with a kinase, any enzyme that catalyzes the transfer of a phosphate group." [GOC
	GO:0034450[0.0015](1/653):molecular_function	[name] ubiquitin-ubiquitin ligase activity	[def] "Catalysis of the reaction
	GO:0008289[0.0015](1/653):molecular_function	[name] lipid binding	[def] "Interacting selectively and non-covalently with a lipid." [GOC
	GO:0033192[0.0015](1/653):molecular_function	[name] calmodulin-dependent protein phosphatase activity	[def] "Catalysis of the reaction
	GO:0045569[0.0015](1/653):molecular_function	[name] TRAIL binding	[def] "Interacting selectively and non-covalently with TRAIL (TNF-related apoptosis inducing ligand), a member of the tumor necrosis factor ligand family that rapidly induces apoptosis in a variety of transformed cell lines." [GOC
	GO:0017022[0.0015](1/653):molecular_function	[name] myosin binding	[def] "Interacting selectively and non-covalently with any part of a myosin complex_ myosins are any of a superfamily of molecular motor proteins that bind to actin and use the energy of ATP hydrolysis to generate force and movement along actin filaments." [GOC
	GO:0008574[0.0015](1/653):molecular_function	[name] plus-end-directed microtubule motor activity	[def] "Catalysis of movement along a microtubule toward the plus end, coupled to the hydrolysis of ATP (or GTP)." [EC
	GO:0072341[0.0015](1/653):molecular_function	[name] modified amino acid binding	[def] "Interacting selectively and non-covalently with a modified amino acid." [CHEBI
	GO:0004527[0.0015](1/653):molecular_function	[name] exonuclease activity	[def] "Catalysis of the hydrolysis of ester linkages within nucleic acids by removing nucleotide residues from the 3' or 5' end." [GOC
	GO:0004854[0.0015](1/653):molecular_function	[name] xanthine dehydrogenase activity	[def] "Catalysis of the reaction
	GO:0031493[0.0015](1/653):molecular_function	[name] nucleosomal histone binding	[def] "Interacting selectively and non-covalently with a histone that is assembled into a nucleosome." [GOC
	GO:0032549[0.0015](1/653):molecular_function	[name] ribonucleoside binding	[def] "Interacting selectively and non-covalently with a ribonucleoside, a compound consisting of a purine or pyrimidine nitrogenous base linked to ribose." [GOC
	GO:0010314[0.0015](1/653):molecular_function	[name] phosphatidylinositol-5-phosphate binding	[def] "Interacting selectively and non-covalently with phosphatidylinositol-5-phosphate, a derivative of phosphatidylinositol in which the inositol ring is phosphorylated at the 5' position." [GOC
	GO:0015616[0.0015](1/653):molecular_function	[name] DNA translocase activity	[def] "Catalysis of the reaction
	GO:0004004[0.0015](1/653):molecular_function	[name] ATP-dependent RNA helicase activity	[def] "Catalysis of the reaction
	GO:0051787[0.0015](1/653):molecular_function	[name] misfolded protein binding	[def] "Interacting selectively and non-covalently with a misfolded protein." [GOC
	GO:0051879[0.0015](1/653):molecular_function	[name] Hsp90 protein binding	[def] "Interacting selectively and non-covalently with Hsp90 proteins, any of a group of heat shock proteins around 90kDa in size." [GOC
	GO:0030899[0.0015](1/653):molecular_function	[name] calcium-dependent ATPase activity	[def] "Catalysis of the reaction
	GO:0003987[0.0015](1/653):molecular_function	[name] acetate-CoA ligase activity	[def] "Catalysis of the reaction
	GO:0004693[0.0015](1/653):molecular_function	[name] cyclin-dependent protein kinase activity	[def] "Catalysis of the reaction
	GO:0005000[0.0015](1/653):molecular_function	[name] vasopressin receptor activity	[def] "Combining with vasopressin to initiate a change in cell activity." [GOC
	GO:0030553[0.0015](1/653):molecular_function	[name] cGMP binding	[def] "Interacting selectively and non-covalently with cGMP, the nucleotide cyclic GMP (guanosine 3',5'-cyclophosphate)." [GOC
	GO:0020037[0.0015](1/653):molecular_function	[name] heme binding	[def] "Interacting selectively and non-covalently with heme, any compound of iron complexed in a porphyrin (tetrapyrrole) ring." [CHEBI
	GO:0004550[0.0015](1/653):molecular_function	[name] nucleoside diphosphate kinase activity	[def] "Catalysis of the reaction
	GO:0001948[0.0015](1/653):molecular_function	[name] glycoprotein binding	[def] "Interacting selectively and non-covalently with a glycoprotein, a protein that contains covalently bound glycose (monosaccharide) residues. These also include proteoglycans." [GOC
	GO:0016791[0.0015](1/653):molecular_function	[name] phosphatase activity	[def] "Catalysis of the hydrolysis of phosphoric monoesters, releasing inorganic phosphate." [EC
	GO:0005109[0.0015](1/653):molecular_function	[name] frizzled binding	[def] "Interacting selectively and non-covalently with the frizzled (fz) receptor." [GOC
	GO:0016715[0.0015](1/653):molecular_function	[name] oxidoreductase activity, acting on paired donors, with incorporation or reduction of molecular oxygen, reduced ascorbate as one donor, and incorporation of one atom of oxygen	[def] "Catalysis of an oxidation-reduction (redox) reaction in which hydrogen or electrons are transferred from reduced ascorbate and one other donor, and one atom of oxygen is incorporated into one donor." [GOC
	GO:0003796[0.0015](1/653):molecular_function	[name] lysozyme activity	[def] "Catalysis of the hydrolysis of the beta-(1->4) linkages between N-acetylmuramic acid and N-acetyl-D-glucosamine residues in a peptidoglycan and between N-acetyl-D-glucosamine residues in chitodextrins." [EC
	GO:0051400[0.0015](1/653):molecular_function	[name] BH domain binding	[def] "Interacting selectively and non-covalently with the Bcl-2 homology (BH) domain of a protein. Bcl-2-related proteins share homology in one to four conserved regions designated the Bcl-2 homology (BH) domains BH1, BH2, BH3 and BH4. These domains contribute at multiple levels to the function of these proteins in cell death and survival. Anti-apoptotic members of the Bcl-2 family have four BH domains (BH1-BH4). Pro-apoptotic members have fewer BH domains." [PMID
	GO:0005149[0.0015](1/653):molecular_function	[name] interleukin-1 receptor binding	[def] "Interacting selectively and non-covalently with the interleukin-1 receptor." [GOC
	GO:0016176[0.0015](1/653):molecular_function	[name] superoxide-generating NADPH oxidase activator activity	[def] "Increases the activity of the enzyme superoxide-generating NADPH oxidase." [GOC
	GO:0015269[0.0015](1/653):molecular_function	[name] calcium-activated potassium channel activity	[def] "Catalysis of the calcium concentration-regulatable energy-independent passage of potassium ions across a lipid bilayer down a concentration gradient." [GOC
	GO:0035255[0.0015](1/653):molecular_function	[name] ionotropic glutamate receptor binding	[def] "Interacting selectively and non-covalently with an ionotropic glutamate receptor. Ionotropic glutamate receptors bind glutamate and exert an effect through the regulation of ion channels." [GOC
	GO:0017166[0.0015](1/653):molecular_function	[name] vinculin binding	[def] "Interacting selectively and non-covalently with vinculin, a protein found in muscle, fibroblasts, and epithelial cells that binds actin and appears to mediate attachment of actin filaments to integral proteins of the plasma membrane." [ISBN
	GO:0019894[0.0015](1/653):molecular_function	[name] kinesin binding	[def] "Interacting selectively and non-covalently and stoichiometrically with kinesin, a member of a superfamily of microtubule-based motor proteins that perform force-generating tasks such as organelle transport and chromosome segregation." [GOC
	GO:0005070[0.0015](1/653):molecular_function	[name] SH3/SH2 adaptor activity	[def] "Interacting selectively and non-covalently and simultaneously with one or more signal transduction molecules, usually acting as a scaffold to bring these molecules into close proximity either using their own SH2/SH3 domains (e.g. Grb2) or those of their target molecules (e.g. SAM68)." [GOC
	GO:0043274[0.0015](1/653):molecular_function	[name] phospholipase binding	[def] "Interacting selectively and non-covalently with any phospholipase, enzymes that catalyze of the hydrolysis of a glycerophospholipid." [GOC
	GO:0004711[0.0015](1/653):molecular_function	[name] ribosomal protein S6 kinase activity	[def] "Catalysis of the reaction
	GO:0019209[0.0015](1/653):molecular_function	[name] kinase activator activity	[def] "Increases the activity of a kinase, an enzyme which catalyzes of the transfer of a phosphate group, usually from ATP, to a substrate molecule." [GOC
	GO:0008143[0.0015](1/653):molecular_function	[name] poly(A) RNA binding	[def] "Interacting selectively and non-covalently with a sequence of adenylyl residues in an RNA molecule, such as the poly(A) tail, a sequence of adenylyl residues at the 3' end of eukaryotic mRNA." [GOC
	GO:0001872[0.0015](1/653):molecular_function	[name] (1->3)-beta-D-glucan binding	[def] "Interacting selectively and non-covalently with (1->3)-beta-D-glucans." [PMID
	GO:0009374[0.0015](1/653):molecular_function	[name] biotin binding	[def] "Interacting selectively and non-covalently with biotin (cis-tetrahydro-2-oxothieno(3,4-d)imidazoline-4-valeric acid), the (+) enantiomer of which is very widely distributed in cells and serves as a carrier in a number of enzymatic beta-carboxylation reactions." [GOC
	GO:0004677[0.0015](1/653):molecular_function	[name] DNA-dependent protein kinase activity	[def] "Catalysis of the reaction
	GO:0004568[0.0015](1/653):molecular_function	[name] chitinase activity	[def] "Catalysis of the hydrolysis of (1->4)-beta linkages of N-acetyl-D-glucosamine (GlcNAc) polymers of chitin and chitodextrins." [EC
	GO:0016175[0.0015](1/653):molecular_function	[name] superoxide-generating NADPH oxidase activity	[def] "Catalysis of the reaction
	GO:0032266[0.0015](1/653):molecular_function	[name] phosphatidylinositol-3-phosphate binding	[def] "Interacting selectively and non-covalently with phosphatidylinositol-3-phosphate, a derivative of phosphatidylinositol in which the inositol ring is phosphorylated at the 3' position." [GOC
	GO:0004031[0.0015](1/653):molecular_function	[name] aldehyde oxidase activity	[def] "Catalysis of the reaction
	GO:0043425[0.0015](1/653):molecular_function	[name] bHLH transcription factor binding	[def] "Interacting selectively and non-covalently with any of the basic Helix-Loop-Helix (bHLH) superfamily of transcription factors, important regulatory components in transcriptional networks of many developmental pathways." [PMID
	GO:0004867[0.0015](1/653):molecular_function	[name] serine-type endopeptidase inhibitor activity	[def] "Stops, prevents or reduces the activity of serine-type endopeptidases, enzymes that catalyze the hydrolysis of nonterminal peptide bonds in a polypeptide chain_ a serine residue (and a histidine residue) are at the active center of the enzyme." [GOC
	GO:0004465[0.0015](1/653):molecular_function	[name] lipoprotein lipase activity	[def] "Catalysis of the reaction
	GO:0008061[0.0015](1/653):molecular_function	[name] chitin binding	[def] "Interacting selectively and non-covalently with chitin, a linear polysaccharide consisting of beta-(1->4)-linked N-acetyl-D-glucosamine residues." [GOC
	GO:0051537[0.0015](1/653):molecular_function	[name] 2 iron, 2 sulfur cluster binding	[def] "Interacting selectively and non-covalently with a 2 iron, 2 sulfur (2Fe-2S) cluster_ this cluster consists of two iron atoms, with two inorganic sulfur atoms found between the irons and acting as bridging ligands." [GOC
	GO:0016174[0.0015](1/653):molecular_function	[name] NAD(P)H oxidase activity	[def] "Catalysis of the reaction
	GO:0019826[0.0015](1/653):molecular_function	[name] oxygen sensor activity	[def] "Interacting selectively and non-covalently with and responding, e.g. by conformational change, to changes in the cellular level of oxygen (O2)." [GOC
	GO:0047555[0.0015](1/653):molecular_function	[name] 3',5'-cyclic-GMP phosphodiesterase activity	[def] "Catalysis of the reaction
	GO:0042169[0.0015](1/653):molecular_function	[name] SH2 domain binding	[def] "Interacting selectively and non-covalently with a SH2 domain (Src homology 2) of a protein, a protein domain of about 100 amino-acid residues and belonging to the alpha + beta domain class." [GOC
[Wnt]
	GO:0005515[0.3043](28/92):molecular_function	[name] protein binding	[def] "Interacting selectively and non-covalently with any protein or protein complex (a complex of two or more proteins that may include other nonprotein molecules)." [GOC
	GO:0016740[0.1522](14/92):molecular_function	[name] transferase activity	[def] "Catalysis of the transfer of a group, e.g. a methyl group, glycosyl group, acyl group, phosphorus-containing, or other groups, from one compound (generally regarded as the donor) to another compound (generally regarded as the acceptor). Transferase is the systematic name for any enzyme of EC class 2." [ISBN
	GO:0003677[0.1413](13/92):molecular_function	[name] DNA binding	[def] "Any molecular function by which a gene product interacts selectively with DNA (deoxyribonucleic acid)." [GOC
	GO:0005102[0.1196](11/92):molecular_function	[name] receptor binding	[def] "Interacting selectively and non-covalently with one or more specific sites on a receptor molecule, a macromolecule that undergoes combination with a hormone, neurotransmitter, drug or intracellular messenger to initiate a change in cell function." [GOC
	GO:0005524[0.0870](8/92):molecular_function	[name] ATP binding	[def] "Interacting selectively and non-covalently with ATP, adenosine 5'-triphosphate, a universally important coenzyme and enzyme regulator." [ISBN
	GO:0000166[0.0870](8/92):molecular_function	[name] nucleotide binding	[def] "Interacting selectively and non-covalently with a nucleotide, any compound consisting of a nucleoside that is esterified with (ortho)phosphate or an oligophosphate at any hydroxyl group on the ribose or deoxyribose." [GOC
	GO:0016301[0.0761](7/92):molecular_function	[name] kinase activity	[def] "Catalysis of the transfer of a phosphate group, usually from ATP, to a substrate molecule." [ISBN
	GO:0004672[0.0761](7/92):molecular_function	[name] protein kinase activity	[def] "Catalysis of the phosphorylation of an amino acid residue in a protein, usually according to the reaction
	GO:0016772[0.0761](7/92):molecular_function	[name] transferase activity, transferring phosphorus-containing groups	[def] "Catalysis of the transfer of a phosphorus-containing group from one compound (donor) to another (acceptor)." [GOC
	GO:0003700[0.0761](7/92):molecular_function	[name] sequence-specific DNA binding transcription factor activity	[def] "Interacting selectively and non-covalently with a specific DNA sequence in order to modulate transcription. The transcription factor may or may not also interact selectively with a protein or macromolecular complex." [GOC
	GO:0001664[0.0761](7/92):molecular_function	[name] G-protein coupled receptor binding	[def] "Interacting selectively and non-covalently with a G-protein coupled receptor." [GOC
	GO:0008013[0.0652](6/92):molecular_function	[name] beta-catenin binding	[def] "Interacting selectively and non-covalently with the beta subunit of the catenin complex." [GOC
	GO:0004674[0.0652](6/92):molecular_function	[name] protein serine/threonine kinase activity	[def] "Catalysis of the reactions
	GO:0008270[0.0652](6/92):molecular_function	[name] zinc ion binding	[def] "Interacting selectively and non-covalently with zinc (Zn) ions." [GOC
	GO:0046872[0.0652](6/92):molecular_function	[name] metal ion binding	[def] "Interacting selectively and non-covalently with any metal ion." [GOC
	GO:0043565[0.0652](6/92):molecular_function	[name] sequence-specific DNA binding	[def] "Interacting selectively and non-covalently with DNA of a specific nucleotide composition, e.g. GC-rich DNA binding, or with a specific sequence motif or type of DNA e.g. promotor binding or rDNA binding." [GOC
	GO:0018024[0.0543](5/92):molecular_function	[name] histone-lysine N-methyltransferase activity	[def] "Catalysis of the reaction
	GO:0008168[0.0543](5/92):molecular_function	[name] methyltransferase activity	[def] "Catalysis of the transfer of a methyl group to an acceptor molecule." [ISBN
	GO:0030165[0.0543](5/92):molecular_function	[name] PDZ domain binding	[def] "Interacting selectively and non-covalently with a PDZ domain of a protein, a domain found in diverse signaling proteins." [GOC
	GO:0003682[0.0543](5/92):molecular_function	[name] chromatin binding	[def] "Interacting selectively and non-covalently with chromatin, the network of fibers of DNA, protein, and sometimes RNA, that make up the chromosomes of the eukaryotic nucleus during interphase." [GOC
	GO:0044212[0.0435](4/92):molecular_function	[name] transcription regulatory region DNA binding	[def] "Interacting selectively and non-covalently with a DNA region that regulates the transcription of a region of DNA, which may be a gene, cistron, or operon. Binding may occur as a sequence specific interaction or as an interaction observed only once a factor has been recruited to the DNA by other factors." [GOC
	GO:0042813[0.0435](4/92):molecular_function	[name] Wnt-activated receptor activity	[def] "Combining with a Wnt protein and transmitting the signal across the plasma membrane to initiate a change in cell activity." [GOC
	GO:0008201[0.0435](4/92):molecular_function	[name] heparin binding	[def] "Interacting selectively and non-covalently with heparin, any member of a group of glycosaminoglycans found mainly as an intracellular component of mast cells and which consist predominantly of alternating alpha-(1->4)-linked D-galactose and N-acetyl-D-glucosamine-6-sulfate residues." [GOC
	GO:0017147[0.0435](4/92):molecular_function	[name] Wnt-protein binding	[def] "Interacting selectively and non-covalently with Wnt-protein, a secreted growth factor involved in signaling." [GOC
	GO:0005109[0.0435](4/92):molecular_function	[name] frizzled binding	[def] "Interacting selectively and non-covalently with the frizzled (fz) receptor." [GOC
	GO:0043395[0.0435](4/92):molecular_function	[name] heparan sulfate proteoglycan binding	[def] "Interacting selectively and non-covalently with a heparan sulfate proteoglycan, any proteoglycan containing heparan sulfate as the glycosaminoglycan carbohydrate unit." [ISBN
	GO:0003674[0.0326](3/92):molecular_function	[name] molecular_function	[def] "Elemental activities, such as catalysis or binding, describing the actions of a gene product at the molecular level. A given gene product may exhibit one or more molecular functions." [GOC
	GO:0008289[0.0326](3/92):molecular_function	[name] lipid binding	[def] "Interacting selectively and non-covalently with a lipid." [GOC
	GO:0005546[0.0217](2/92):molecular_function	[name] phosphatidylinositol-4,5-bisphosphate binding	[def] "Interacting selectively and non-covalently with phosphatidylinositol-4,5-bisphosphate, a derivative of phosphatidylinositol in which the inositol ring is phosphorylated at the 4' and 5' positions." [GOC
	GO:0047485[0.0217](2/92):molecular_function	[name] protein N-terminus binding	[def] "Interacting selectively and non-covalently with a protein N-terminus, the end of any peptide chain at which the 2-amino (or 2-imino) function of a constituent amino acid is not attached in peptide linkage to another amino-acid residue." [ISBN
	GO:0008017[0.0217](2/92):molecular_function	[name] microtubule binding	[def] "Interacting selectively and non-covalently with microtubules, filaments composed of tubulin monomers." [GOC
	GO:0043236[0.0217](2/92):molecular_function	[name] laminin binding	[def] "Interacting selectively and non-covalently with laminins, glycoproteins that are major constituents of the basement membrane of cells." [GOC
	GO:0019899[0.0217](2/92):molecular_function	[name] enzyme binding	[def] "Interacting selectively and non-covalently with any enzyme." [GOC
	GO:0042054[0.0217](2/92):molecular_function	[name] histone methyltransferase activity	[def] "Catalysis of the reaction
	GO:0004871[0.0217](2/92):molecular_function	[name] signal transducer activity	[def] "Conveys a signal across a cell to trigger a change in cell function or state. A signal is a physical entity or change in state that is used to transfer information in order to trigger a response." [GOC
	GO:0046974[0.0217](2/92):molecular_function	[name] histone methyltransferase activity (H3-K9 specific)	[def] "Catalysis of the reaction
	GO:0042803[0.0217](2/92):molecular_function	[name] protein homodimerization activity	[def] "Interacting selectively and non-covalently with an identical protein to form a homodimer." [GOC
	GO:0048018[0.0217](2/92):molecular_function	[name] receptor agonist activity	[def] "Interacts with receptors such that the proportion of receptors in the active form is increased." [GOC
	GO:0016491[0.0217](2/92):molecular_function	[name] oxidoreductase activity	[def] "Catalysis of an oxidation-reduction (redox) reaction, a reversible chemical reaction in which the oxidation state of an atom or atoms within a molecule is altered. One substrate acts as a hydrogen or electron donor and becomes oxidized, while the other acts as hydrogen or electron acceptor and becomes reduced." [GOC
	GO:0030332[0.0109](1/92):molecular_function	[name] cyclin binding	[def] "Interacting selectively and non-covalently with cyclins, proteins whose levels in a cell varies markedly during the cell cycle, rising steadily until mitosis, then falling abruptly to zero. As cyclins reach a threshold level, they are thought to drive cells into G2 phase and thus to mitosis." [GOC
	GO:0000976[0.0109](1/92):molecular_function	[name] transcription regulatory region sequence-specific DNA binding	[def] "Interacting selectively and non-covalently with a specific sequence of DNA that is part of a regulatory region that controls transcription of that section of the DNA. The transcribed region might be described as a gene, cistron, or operon." [GOC
	GO:0005507[0.0109](1/92):molecular_function	[name] copper ion binding	[def] "Interacting selectively and non-covalently with copper (Cu) ions." [GOC
	GO:0005201[0.0109](1/92):molecular_function	[name] extracellular matrix structural constituent	[def] "The action of a molecule that contributes to the structural integrity of the extracellular matrix." [GOC
	GO:0004930[0.0109](1/92):molecular_function	[name] G-protein coupled receptor activity	[def] "Combining with an extracellular signal and transmitting the signal across the membrane by activating an associated G-protein_ promotes the exchange of GDP for GTP on the alpha subunit of a heterotrimeric G-protein complex." [GOC
	GO:0004519[0.0109](1/92):molecular_function	[name] endonuclease activity	[def] "Catalysis of the hydrolysis of ester linkages within nucleic acids by creating internal breaks." [GOC
	GO:0004518[0.0109](1/92):molecular_function	[name] nuclease activity	[def] "Catalysis of the hydrolysis of ester linkages within nucleic acids." [ISBN
	GO:0046983[0.0109](1/92):molecular_function	[name] protein dimerization activity	[def] "The formation of a protein dimer, a macromolecular structure consists of two noncovalently associated identical or nonidentical subunits." [ISBN
	GO:0008134[0.0109](1/92):molecular_function	[name] transcription factor binding	[def] "Interacting selectively and non-covalently with a transcription factor, any protein required to initiate or regulate transcription." [ISBN
	GO:0003705[0.0109](1/92):molecular_function	[name] sequence-specific distal enhancer binding RNA polymerase II transcription factor activity	[def] "Functions to initiate or regulate RNA polymerase II transcription by binding a distal enhancer region of DNA." [GOC
	GO:0046914[0.0109](1/92):molecular_function	[name] transition metal ion binding	[def] "Interacting selectively and non-covalently with a transition metal ions_ a transition metal is an element whose atom has an incomplete d-subshell of extranuclear electrons, or which gives rise to a cation or cations with an incomplete d-subshell. Transition metals often have more than one valency state. Biologically relevant transition metals include vanadium, manganese, iron, copper, cobalt, nickel, molybdenum and silver." [ISBN
	GO:0016308[0.0109](1/92):molecular_function	[name] 1-phosphatidylinositol-4-phosphate 5-kinase activity	[def] "Catalysis of the reaction
	GO:0016746[0.0109](1/92):molecular_function	[name] transferase activity, transferring acyl groups	[def] "Catalysis of the transfer of an acyl group from one compound (donor) to another (acceptor)." [GOC
	GO:0030295[0.0109](1/92):molecular_function	[name] protein kinase activator activity	[def] "Increases the activity of a protein kinase, an enzyme which phosphorylates a protein." [GOC
	GO:0016307[0.0109](1/92):molecular_function	[name] phosphatidylinositol phosphate kinase activity	[def] "Catalysis of the reaction
	GO:0005216[0.0109](1/92):molecular_function	[name] ion channel activity	[def] "Catalysis of facilitated diffusion of an ion (by an energy-independent process) by passage through a transmembrane aqueous pore or channel without evidence for a carrier-mediated mechanism." [GOC
	GO:0003676[0.0109](1/92):molecular_function	[name] nucleic acid binding	[def] "Interacting selectively and non-covalently with any nucleic acid." [GOC
	GO:0005509[0.0109](1/92):molecular_function	[name] calcium ion binding	[def] "Interacting selectively and non-covalently with calcium ions (Ca2+)." [GOC
	GO:0031490[0.0109](1/92):molecular_function	[name] chromatin DNA binding	[def] "Interacting selectively and non-covalently with DNA that is assembled into chromatin." [GOC
	GO:0005110[0.0109](1/92):molecular_function	[name] frizzled-2 binding	[def] "Interacting selectively and non-covalently with frizzled-2 (fz2)." [GOC
	GO:0005099[0.0109](1/92):molecular_function	[name] Ras GTPase activator activity	[def] "Increases the rate of GTP hydrolysis by a GTPase of the Ras superfamily." [GOC
	GO:0000285[0.0109](1/92):molecular_function	[name] 1-phosphatidylinositol-3-phosphate 5-kinase activity	[def] "Catalysis of the reaction
	GO:0017134[0.0109](1/92):molecular_function	[name] fibroblast growth factor binding	[def] "Interacting selectively and non-covalently with fibroblast growth factor." [PMID
	GO:0003713[0.0109](1/92):molecular_function	[name] transcription coactivator activity	[def] "Interacting selectively and non-covalently with a activating transcription factor and also with the basal transcription machinery in order to increase the frequency, rate or extent of transcription. Cofactors generally do not bind DNA, but rather mediate protein-protein interactions between activating transcription factors and the basal transcription machinery." [GOC
	GO:0004714[0.0109](1/92):molecular_function	[name] transmembrane receptor protein tyrosine kinase activity	[def] "Combining with a signal and transmitting the signal from one side of the membrane to the other to initiate a change in cell activity by catalysis of the reaction
	GO:0030548[0.0109](1/92):molecular_function	[name] acetylcholine receptor regulator activity	[def] "Interacting (directly or indirectly) with acetylcholine receptors such that the proportion of receptors in the active form is changed." [GOC
	GO:0001047[0.0109](1/92):molecular_function	[name] core promoter binding	[def] "Interacting selectively and non-covalently with the regulatory region composed of the transcription start site and binding sites for the basal transcription machinery. Binding may occur as a sequence specific interaction or as an interaction observed only once a factor has been recruited to the DNA by other factors." [GOC
	GO:0015276[0.0109](1/92):molecular_function	[name] ligand-gated ion channel activity	[def] "Catalysis of the transmembrane transfer of an ion by a channel that opens when a specific ligand has been bound by the channel complex or one of its constituent parts." [GOC
	GO:0004888[0.0109](1/92):molecular_function	[name] transmembrane signaling receptor activity	[def] "Combining with an extracellular or intracellular signal and transmitting the signal from one side of the membrane to the other to initiate a change in cell activity." [GOC
	GO:0050662[0.0109](1/92):molecular_function	[name] coenzyme binding	[def] "Interacting selectively and non-covalently with a coenzyme, any of various nonprotein organic cofactors that are required, in addition to an enzyme and a substrate, for an enzymatic reaction to proceed." [ISBN
	GO:0016538[0.0109](1/92):molecular_function	[name] cyclin-dependent protein kinase regulator activity	[def] "Modulates the activity of a cyclin-dependent protein kinase, enzymes of the protein kinase family that are regulated through association with cyclins and other proteins." [GOC
	GO:0016757[0.0109](1/92):molecular_function	[name] transferase activity, transferring glycosyl groups	[def] "Catalysis of the transfer of a glycosyl group from one compound (donor) to another (acceptor)." [GOC
	GO:0043566[0.0109](1/92):molecular_function	[name] structure-specific DNA binding	[def] "Interacting selectively and non-covalently with DNA of a specific structure or configuration e.g. triplex DNA binding or bent DNA binding." [GOC
	GO:0042166[0.0109](1/92):molecular_function	[name] acetylcholine binding	[def] "Interacting selectively and non-covalently with acetylcholine, an acetic acid ester of the organic base choline that functions as a neurotransmitter, released at the synapses of parasympathetic nerves and at neuromuscular junctions." [GOC
	GO:0030971[0.0109](1/92):molecular_function	[name] receptor tyrosine kinase binding	[def] "Interacting selectively and non-covalently with a receptor that possesses protein tyrosine kinase activity." [GOC
	GO:0008022[0.0109](1/92):molecular_function	[name] protein C-terminus binding	[def] "Interacting selectively and non-covalently with a protein C-terminus, the end of any peptide chain at which the 1-carboxy function of a constituent amino acid is not attached in peptide linkage to another amino-acid residue." [ISBN
	GO:0004803[0.0109](1/92):molecular_function	[name] transposase activity	[def] "Catalysis of the transposition of transposable elements or transposons. Transposases are involved in site-specific DNA recombination required for transposition in bacteria and other organisms." [ISBN
	GO:0005516[0.0109](1/92):molecular_function	[name] calmodulin binding	[def] "Interacting selectively and non-covalently with calmodulin, a calcium-binding protein with many roles, both in the calcium-bound and calcium-free states." [GOC
	GO:0005520[0.0109](1/92):molecular_function	[name] insulin-like growth factor binding	[def] "Interacting selectively and non-covalently with an insulin-like growth factor, any member of a group of polypeptides that are structurally homologous to insulin and share many of its biological activities, but are immunologically distinct from it." [ISBN
	GO:0043621[0.0109](1/92):molecular_function	[name] protein self-association	[def] "Interacting selectively and non-covalently with a domain within the same polypeptide." [GOC
	GO:0005200[0.0109](1/92):molecular_function	[name] structural constituent of cytoskeleton	[def] "The action of a molecule that contributes to the structural integrity of a cytoskeletal structure." [GOC
	GO:0015464[0.0109](1/92):molecular_function	[name] acetylcholine receptor activity	[def] "Combining with acetylcholine to initiate a change in cell activity." [GOC
	GO:0043813[0.0109](1/92):molecular_function	[name] phosphatidylinositol-3,5-bisphosphate 5-phosphatase activity	[def] "Catalysis of the reaction
	GO:0004842[0.0109](1/92):molecular_function	[name] ubiquitin-protein ligase activity	[def] "Catalysis of the reaction
	GO:0004713[0.0109](1/92):molecular_function	[name] protein tyrosine kinase activity	[def] "Catalysis of the reaction
	GO:0042802[0.0109](1/92):molecular_function	[name] identical protein binding	[def] "Interacting selectively and non-covalently with an identical protein or proteins." [GOC
	GO:0003950[0.0109](1/92):molecular_function	[name] NAD+ ADP-ribosyltransferase activity	[def] "Catalysis of the reaction
	GO:0016787[0.0109](1/92):molecular_function	[name] hydrolase activity	[def] "Catalysis of the hydrolysis of various bonds, e.g. C-O, C-N, C-C, phosphoric anhydride bonds, etc. Hydrolase is the systematic name for any enzyme of EC class 3." [ISBN
	GO:0003824[0.0109](1/92):molecular_function	[name] catalytic activity	[def] "Catalysis of a biochemical reaction at physiological temperatures. In biologically catalyzed reactions, the reactants are known as substrates, and the catalysts are naturally occurring macromolecular substances known as enzymes. Enzymes possess specific binding sites for substrates, and are usually composed wholly or largely of protein, but RNA that has catalytic activity (ribozyme) is often also regarded as enzymatic." [ISBN
	GO:0005230[0.0109](1/92):molecular_function	[name] extracellular ligand-gated ion channel activity	[def] "Catalysis of the transmembrane transfer of an ion by a channel that opens when a specific extracellular ligand has been bound by the channel complex or one of its constituent parts." [GOC
	GO:0003723[0.0109](1/92):molecular_function	[name] RNA binding	[def] "Interacting selectively and non-covalently with an RNA molecule or a portion thereof." [GOC
	GO:0019901[0.0109](1/92):molecular_function	[name] protein kinase binding	[def] "Interacting selectively and non-covalently with a protein kinase, any enzyme that catalyzes the transfer of a phosphate group, usually from ATP, to a protein substrate." [GOC
	GO:0016874[0.0109](1/92):molecular_function	[name] ligase activity	[def] "Catalysis of the joining of two substances, or two groups within a single molecule, with the concomitant hydrolysis of the diphosphate bond in ATP or a similar triphosphate." [EC
	GO:0004693[0.0109](1/92):molecular_function	[name] cyclin-dependent protein kinase activity	[def] "Catalysis of the reaction
	GO:0030275[0.0109](1/92):molecular_function	[name] LRR domain binding	[def] "Interacting selectively and non-covalently with a LRR domain (leucine rich repeats) of a protein." [GOC
	GO:0048037[0.0109](1/92):molecular_function	[name] cofactor binding	[def] "Interacting selectively and non-covalently with a cofactor, a substance that is required for the activity of an enzyme or other protein. Cofactors may be inorganic, such as the metal atoms zinc, iron, and copper in certain forms, or organic, in which case they are referred to as coenzymes. Cofactors may either be bound tightly to active sites or bind loosely with the substrate." [ISBN
	GO:0019903[0.0109](1/92):molecular_function	[name] protein phosphatase binding	[def] "Interacting selectively and non-covalently with any protein phosphatase." [GOC
	GO:0008276[0.0109](1/92):molecular_function	[name] protein methyltransferase activity	[def] "Catalysis of the transfer of a methyl group (CH3-) to a protein." [GOC
	GO:0008757[0.0109](1/92):molecular_function	[name] S-adenosylmethionine-dependent methyltransferase activity	[def] "Catalysis of the transfer of a methyl group from S-adenosyl-L-methionine to a substrate." [GOC
	GO:0004889[0.0109](1/92):molecular_function	[name] acetylcholine-activated cation-selective channel activity	[def] "Catalysis of the transmembrane transfer of a cation by a channel that opens upon binding acetylcholine." [GOC
[IL]
	GO:0005515[0.4198](55/131):molecular_function	[name] protein binding	[def] "Interacting selectively and non-covalently with any protein or protein complex (a complex of two or more proteins that may include other nonprotein molecules)." [GOC
	GO:0000166[0.1985](26/131):molecular_function	[name] nucleotide binding	[def] "Interacting selectively and non-covalently with a nucleotide, any compound consisting of a nucleoside that is esterified with (ortho)phosphate or an oligophosphate at any hydroxyl group on the ribose or deoxyribose." [GOC
	GO:0016740[0.1298](17/131):molecular_function	[name] transferase activity	[def] "Catalysis of the transfer of a group, e.g. a methyl group, glycosyl group, acyl group, phosphorus-containing, or other groups, from one compound (generally regarded as the donor) to another compound (generally regarded as the acceptor). Transferase is the systematic name for any enzyme of EC class 2." [ISBN
	GO:0005524[0.1298](17/131):molecular_function	[name] ATP binding	[def] "Interacting selectively and non-covalently with ATP, adenosine 5'-triphosphate, a universally important coenzyme and enzyme regulator." [ISBN
	GO:0005125[0.1298](17/131):molecular_function	[name] cytokine activity	[def] "Functions to control the survival, growth, differentiation and effector function of tissues and cells." [ISBN
	GO:0016301[0.1145](15/131):molecular_function	[name] kinase activity	[def] "Catalysis of the transfer of a phosphate group, usually from ATP, to a substrate molecule." [ISBN
	GO:0004672[0.0992](13/131):molecular_function	[name] protein kinase activity	[def] "Catalysis of the phosphorylation of an amino acid residue in a protein, usually according to the reaction
	GO:0016772[0.0992](13/131):molecular_function	[name] transferase activity, transferring phosphorus-containing groups	[def] "Catalysis of the transfer of a phosphorus-containing group from one compound (donor) to another (acceptor)." [GOC
	GO:0005102[0.0916](12/131):molecular_function	[name] receptor binding	[def] "Interacting selectively and non-covalently with one or more specific sites on a receptor molecule, a macromolecule that undergoes combination with a hormone, neurotransmitter, drug or intracellular messenger to initiate a change in cell function." [GOC
	GO:0046982[0.0687](9/131):molecular_function	[name] protein heterodimerization activity	[def] "Interacting selectively and non-covalently with a nonidentical protein to form a heterodimer." [GOC
	GO:0005525[0.0611](8/131):molecular_function	[name] GTP binding	[def] "Interacting selectively and non-covalently with GTP, guanosine triphosphate." [GOC
	GO:0003924[0.0611](8/131):molecular_function	[name] GTPase activity	[def] "Catalysis of the reaction
	GO:0004896[0.0611](8/131):molecular_function	[name] cytokine receptor activity	[def] "Combining with a cytokine to initiate a change in cell activity." [GOC
	GO:0003677[0.0534](7/131):molecular_function	[name] DNA binding	[def] "Any molecular function by which a gene product interacts selectively with DNA (deoxyribonucleic acid)." [GOC
	GO:0008083[0.0534](7/131):molecular_function	[name] growth factor activity	[def] "The function that stimulates a cell to grow or proliferate. Most growth factors have other actions besides the induction of cell growth or proliferation." [ISBN
	GO:0042803[0.0534](7/131):molecular_function	[name] protein homodimerization activity	[def] "Interacting selectively and non-covalently with an identical protein to form a homodimer." [GOC
	GO:0004714[0.0458](6/131):molecular_function	[name] transmembrane receptor protein tyrosine kinase activity	[def] "Combining with a signal and transmitting the signal from one side of the membrane to the other to initiate a change in cell activity by catalysis of the reaction
	GO:0004674[0.0458](6/131):molecular_function	[name] protein serine/threonine kinase activity	[def] "Catalysis of the reactions
	GO:0004713[0.0458](6/131):molecular_function	[name] protein tyrosine kinase activity	[def] "Catalysis of the reaction
	GO:0019901[0.0458](6/131):molecular_function	[name] protein kinase binding	[def] "Interacting selectively and non-covalently with a protein kinase, any enzyme that catalyzes the transfer of a phosphate group, usually from ATP, to a protein substrate." [GOC
	GO:0046872[0.0458](6/131):molecular_function	[name] metal ion binding	[def] "Interacting selectively and non-covalently with any metal ion." [GOC
	GO:0008009[0.0458](6/131):molecular_function	[name] chemokine activity	[def] "The function of a family of chemotactic pro-inflammatory activation-inducible cytokines acting primarily upon hemopoietic cells in immunoregulatory processes_ all chemokines possess a number of conserved cysteine residues involved in intramolecular disulfide bond formation." [http
	GO:0004888[0.0382](5/131):molecular_function	[name] transmembrane signaling receptor activity	[def] "Combining with an extracellular or intracellular signal and transmitting the signal from one side of the membrane to the other to initiate a change in cell activity." [GOC
	GO:0003723[0.0382](5/131):molecular_function	[name] RNA binding	[def] "Interacting selectively and non-covalently with an RNA molecule or a portion thereof." [GOC
	GO:0005021[0.0305](4/131):molecular_function	[name] vascular endothelial growth factor-activated receptor activity	[def] "Combining with vascular endothelial growth factor and transmitting the signal across the plasma membrane to initiate a change in cell activity." [GOC
	GO:0030246[0.0305](4/131):molecular_function	[name] carbohydrate binding	[def] "Interacting selectively and non-covalently with any carbohydrate, any of a group of organic compounds based of the general formula Cx(H2O)y." [GOC
	GO:0005164[0.0305](4/131):molecular_function	[name] tumor necrosis factor receptor binding	[def] "Interacting selectively and non-covalently with the tumor necrosis factor receptor." [GOC
	GO:0000287[0.0229](3/131):molecular_function	[name] magnesium ion binding	[def] "Interacting selectively and non-covalently with magnesium (Mg) ions." [GOC
	GO:0005178[0.0229](3/131):molecular_function	[name] integrin binding	[def] "Interacting selectively and non-covalently with an integrin." [GOC
	GO:0004708[0.0229](3/131):molecular_function	[name] MAP kinase kinase activity	[def] "Catalysis of the concomitant phosphorylation of threonine (T) and tyrosine (Y) residues in a Thr-Glu-Tyr (TEY) thiolester sequence in MAP kinases. It is a dual-specificity mitogen-activated protein kinase kinase and requires activation by the serine/threonine kinase, MAP kinase kinase kinase." [ISBN
	GO:0019899[0.0229](3/131):molecular_function	[name] enzyme binding	[def] "Interacting selectively and non-covalently with any enzyme." [GOC
	GO:0042802[0.0229](3/131):molecular_function	[name] identical protein binding	[def] "Interacting selectively and non-covalently with an identical protein or proteins." [GOC
	GO:0005518[0.0229](3/131):molecular_function	[name] collagen binding	[def] "Interacting selectively and non-covalently with collagen, a group of fibrous proteins of very high tensile strength that form the main component of connective tissue in animals. Collagen is highly enriched in glycine (some regions are 33% glycine) and proline, occurring predominantly as 3-hydroxyproline (about 20%)." [GOC
	GO:0019838[0.0229](3/131):molecular_function	[name] growth factor binding	[def] "Interacting selectively and non-covalently with any growth factor, proteins or polypeptides that stimulate a cell or organism to grow or proliferate." [GOC
	GO:0043027[0.0153](2/131):molecular_function	[name] cysteine-type endopeptidase inhibitor activity involved in apoptotic process	[def] "Stops, prevents or reduces the activity of a cysteine-type endopeptidase involved in the apoptotic process." [GOC
	GO:0044325[0.0153](2/131):molecular_function	[name] ion channel binding	[def] "Interacting selectively and non-covalently with one or more specific sites on an ion channel, a protein complex that spans a membrane and forms a water-filled channel across the phospholipid bilayer allowing selective ion transport down its electrochemical gradient." [GOC
	GO:0005509[0.0153](2/131):molecular_function	[name] calcium ion binding	[def] "Interacting selectively and non-covalently with calcium ions (Ca2+)." [GOC
	GO:0003743[0.0153](2/131):molecular_function	[name] translation initiation factor activity	[def] "Functions in the initiation of ribosome-mediated translation of mRNA into a polypeptide." [ISBN
	GO:0008047[0.0153](2/131):molecular_function	[name] enzyme activator activity	[def] "Increases the activity of an enzyme." [GOC
	GO:0008017[0.0153](2/131):molecular_function	[name] microtubule binding	[def] "Interacting selectively and non-covalently with microtubules, filaments composed of tubulin monomers." [GOC
	GO:0005179[0.0153](2/131):molecular_function	[name] hormone activity	[def] "The action characteristic of a hormone, any substance formed in very small amounts in one specialized organ or group of cells and carried (sometimes in the bloodstream) to another organ or group of cells in the same organism, upon which it has a specific regulatory action. The term was originally applied to agents with a stimulatory physiological action in vertebrate animals (as opposed to a chalone, which has a depressant action). Usage is now extended to regulatory compounds in lower animals and plants, and to synthetic substances having comparable effects_ all bind receptors and trigger some biological process." [GOC
	GO:0008201[0.0153](2/131):molecular_function	[name] heparin binding	[def] "Interacting selectively and non-covalently with heparin, any member of a group of glycosaminoglycans found mainly as an intracellular component of mast cells and which consist predominantly of alternating alpha-(1->4)-linked D-galactose and N-acetyl-D-glucosamine-6-sulfate residues." [GOC
	GO:0043498[0.0153](2/131):molecular_function	[name] cell surface binding	[def] "Interacting selectively and non-covalently with any component on the surface of a cell." [GOC
	GO:0030971[0.0153](2/131):molecular_function	[name] receptor tyrosine kinase binding	[def] "Interacting selectively and non-covalently with a receptor that possesses protein tyrosine kinase activity." [GOC
	GO:0019904[0.0153](2/131):molecular_function	[name] protein domain specific binding	[def] "Interacting selectively and non-covalently with a specific domain of a protein." [GOC
	GO:0004872[0.0153](2/131):molecular_function	[name] receptor activity	[def] "Combining with an extracellular or intracellular messenger to initiate a change in cell activity." [GOC
	GO:0016779[0.0153](2/131):molecular_function	[name] nucleotidyltransferase activity	[def] "Catalysis of the transfer of a nucleotidyl group to a reactant." [ISBN
	GO:0019955[0.0153](2/131):molecular_function	[name] cytokine binding	[def] "Interacting selectively and non-covalently with a cytokine, any of a group of proteins that function to control the survival, growth and differentiation of tissues and cells, and which have autocrine and paracrine activity." [GOC
	GO:0003725[0.0153](2/131):molecular_function	[name] double-stranded RNA binding	[def] "Interacting selectively and non-covalently with double-stranded RNA." [GOC
	GO:0016787[0.0153](2/131):molecular_function	[name] hydrolase activity	[def] "Catalysis of the hydrolysis of various bonds, e.g. C-O, C-N, C-C, phosphoric anhydride bonds, etc. Hydrolase is the systematic name for any enzyme of EC class 3." [ISBN
	GO:0008270[0.0153](2/131):molecular_function	[name] zinc ion binding	[def] "Interacting selectively and non-covalently with zinc (Zn) ions." [GOC
	GO:0003824[0.0153](2/131):molecular_function	[name] catalytic activity	[def] "Catalysis of a biochemical reaction at physiological temperatures. In biologically catalyzed reactions, the reactants are known as substrates, and the catalysts are naturally occurring macromolecular substances known as enzymes. Enzymes possess specific binding sites for substrates, and are usually composed wholly or largely of protein, but RNA that has catalytic activity (ribozyme) is often also regarded as enzymatic." [ISBN
	GO:0019205[0.0153](2/131):molecular_function	[name] nucleobase-containing compound kinase activity	[def] "Catalysis of the transfer of a phosphate group, usually from ATP or GTP, to a nucleobase, nucleoside, nucleotide or polynucleotide substrate." [GOC
	GO:0001730[0.0153](2/131):molecular_function	[name] 2'-5'-oligoadenylate synthetase activity	[def] "Catalysis of the reaction
	GO:0051879[0.0153](2/131):molecular_function	[name] Hsp90 protein binding	[def] "Interacting selectively and non-covalently with Hsp90 proteins, any of a group of heat shock proteins around 90kDa in size." [GOC
	GO:0004709[0.0153](2/131):molecular_function	[name] MAP kinase kinase kinase activity	[def] "Catalysis of the phosphorylation and activation of MAP kinase kinases_ each MAP kinase kinase can be phosphorylated by any of several MAP kinase kinase kinases." [PMID
	GO:0005149[0.0153](2/131):molecular_function	[name] interleukin-1 receptor binding	[def] "Interacting selectively and non-covalently with the interleukin-1 receptor." [GOC
	GO:0003682[0.0153](2/131):molecular_function	[name] chromatin binding	[def] "Interacting selectively and non-covalently with chromatin, the network of fibers of DNA, protein, and sometimes RNA, that make up the chromosomes of the eukaryotic nucleus during interphase." [GOC
	GO:0019903[0.0153](2/131):molecular_function	[name] protein phosphatase binding	[def] "Interacting selectively and non-covalently with any protein phosphatase." [GOC
	GO:0070891[0.0076](1/131):molecular_function	[name] lipoteichoic acid binding	[def] "Interacting selectively and non-covalently with lipoteichoic acid." [GOC
	GO:0005507[0.0076](1/131):molecular_function	[name] copper ion binding	[def] "Interacting selectively and non-covalently with copper (Cu) ions." [GOC
	GO:0042497[0.0076](1/131):molecular_function	[name] triacyl lipopeptide binding	[def] "Interacting selectively and non-covalently with a lipopeptide containing a nonprotein moiety consisting of three acyl groups." [GOC
	GO:0005201[0.0076](1/131):molecular_function	[name] extracellular matrix structural constituent	[def] "The action of a molecule that contributes to the structural integrity of the extracellular matrix." [GOC
	GO:0034211[0.0076](1/131):molecular_function	[name] GTP-dependent protein kinase activity	[def] "Catalysis of the reaction
	GO:0016773[0.0076](1/131):molecular_function	[name] phosphotransferase activity, alcohol group as acceptor	[def] "Catalysis of the transfer of a phosphorus-containing group from one compound (donor) to an alcohol group (acceptor)." [GOC
	GO:0017048[0.0076](1/131):molecular_function	[name] Rho GTPase binding	[def] "Interacting selectively and non-covalently with Rho protein, any member of the Rho subfamily of the Ras superfamily of monomeric GTPases. Proteins in the Rho subfamily are involved in relaying signals from cell-surface receptors to the actin cytoskeleton." [ISBN
	GO:0003691[0.0076](1/131):molecular_function	[name] double-stranded telomeric DNA binding	[def] "Interacting selectively and non-covalently with double-stranded telomere-associated DNA." [GOC
	GO:0005543[0.0076](1/131):molecular_function	[name] phospholipid binding	[def] "Interacting selectively and non-covalently with phospholipids, a class of lipids containing phosphoric acid as a mono- or diester." [ISBN
	GO:0016776[0.0076](1/131):molecular_function	[name] phosphotransferase activity, phosphate group as acceptor	[def] "Catalysis of the transfer of a phosphorus-containing group from one compound (donor) to a phosphate group (acceptor)." [GOC
	GO:0045519[0.0076](1/131):molecular_function	[name] interleukin-23 receptor binding	[def] "Interacting selectively and non-covalently with the interleukin-23 receptor." [GOC
	GO:0048407[0.0076](1/131):molecular_function	[name] platelet-derived growth factor binding	[def] "Interacting selectively and non-covalently with platelet-derived growth factor." [GOC
	GO:0005096[0.0076](1/131):molecular_function	[name] GTPase activator activity	[def] "Increases the activity of a GTPase, an enzyme that catalyzes the hydrolysis of GTP." [GOC
	GO:0001875[0.0076](1/131):molecular_function	[name] lipopolysaccharide receptor activity	[def] "Combining with a lipopolysaccharide to initiate a change in cell activity. Lipopolysaccharides (LPS) are major components of the outer membrane of Gram-negative bacteria, making them prime targets for recognition by the immune system." [PMID
	GO:0005143[0.0076](1/131):molecular_function	[name] interleukin-12 receptor binding	[def] "Interacting selectively and non-covalently with the interleukin-12 receptor." [GOC
	GO:0005057[0.0076](1/131):molecular_function	[name] receptor signaling protein activity	[def] "Conveys a signal from an upstream receptor or intracellular signal transducer, converting the signal into a form where it can ultimately trigger a change in the state or activity of a cell." [GOC
	GO:0008134[0.0076](1/131):molecular_function	[name] transcription factor binding	[def] "Interacting selectively and non-covalently with a transcription factor, any protein required to initiate or regulate transcription." [ISBN
	GO:0030544[0.0076](1/131):molecular_function	[name] Hsp70 protein binding	[def] "Interacting selectively and non-covalently with Hsp70 proteins, any of a group of heat shock proteins around 70kDa in size." [ISBN
	GO:0004017[0.0076](1/131):molecular_function	[name] adenylate kinase activity	[def] "Catalysis of the reaction
	GO:0005174[0.0076](1/131):molecular_function	[name] CD40 receptor binding	[def] "Interacting selectively and non-covalently with CD40, a receptor found on the surface of all B-lymphocytes." [GOC
	GO:0030145[0.0076](1/131):molecular_function	[name] manganese ion binding	[def] "Interacting selectively and non-covalently with manganese (Mn) ions." [GOC
	GO:0030297[0.0076](1/131):molecular_function	[name] transmembrane receptor protein tyrosine kinase activator activity	[def] "Increases the activity of a transmembrane receptor protein tyrosine kinase." [GOC
	GO:0004849[0.0076](1/131):molecular_function	[name] uridine kinase activity	[def] "Catalysis of the reaction
	GO:0043548[0.0076](1/131):molecular_function	[name] phosphatidylinositol 3-kinase binding	[def] "Interacting selectively and non-covalently with a phosphatidylinositol 3-kinase, any enzyme that catalyzes the addition of a phosphate group to an inositol lipid at the 3' position of the inositol ring." [PMID
	GO:0008329[0.0076](1/131):molecular_function	[name] pattern recognition receptor activity	[def] "Combining with a molecular pattern based on a repeating or polymeric structure, such as a polysaccharide or peptidoglycan, to initiate a change in cell activity. Such molecular patterns are sometimes associated with potential pathogens." [PMID
	GO:0042834[0.0076](1/131):molecular_function	[name] peptidoglycan binding	[def] "Interacting selectively and non-covalently, in a non-covalent manner, with peptidoglycan, any of a class of glycoconjugates found in bacterial cell walls." [GOC
	GO:0019962[0.0076](1/131):molecular_function	[name] type I interferon binding	[def] "Interacting selectively and non-covalently with a type I interferon. Type I interferons include the interferon-alpha, beta, delta, epsilon, zeta, kappa, tau, and omega gene families." [GOC
	GO:0003676[0.0076](1/131):molecular_function	[name] nucleic acid binding	[def] "Interacting selectively and non-covalently with any nucleic acid." [GOC
	GO:0004127[0.0076](1/131):molecular_function	[name] cytidylate kinase activity	[def] "Catalysis of the reaction
	GO:0043499[0.0076](1/131):molecular_function	[name] eukaryotic cell surface binding	[def] "Interacting selectively and non-covalently with any component on the surface of a eukaryotic cell." [GOC
	GO:0004905[0.0076](1/131):molecular_function	[name] type I interferon receptor activity	[def] "Combining with a type I interferon to initiate a change in cell activity. Type I interferons include the interferon-alpha, beta, delta, epsilon, zeta, kappa, tau, and omega gene families." [GOC
	GO:0003712[0.0076](1/131):molecular_function	[name] transcription cofactor activity	[def] "Interacting selectively and non-covalently with a regulatory transcription factor and also with the basal transcription machinery in order to modulate transcription. Cofactors generally do not bind DNA, but rather mediate protein-protein interactions between regulatory transcription factors and the basal transcription machinery." [GOC
	GO:0032947[0.0076](1/131):molecular_function	[name] protein complex scaffold	[def] "Functions to provide a physical support for the assembly of a multiprotein complex." [GOC
	GO:0003713[0.0076](1/131):molecular_function	[name] transcription coactivator activity	[def] "Interacting selectively and non-covalently with a activating transcription factor and also with the basal transcription machinery in order to increase the frequency, rate or extent of transcription. Cofactors generally do not bind DNA, but rather mediate protein-protein interactions between activating transcription factors and the basal transcription machinery." [GOC
	GO:0043125[0.0076](1/131):molecular_function	[name] ErbB-3 class receptor binding	[def] "Interacting selectively and non-covalently with the protein-tyrosine kinase receptor ErbB-3/HER3." [GOC
	GO:0051635[0.0076](1/131):molecular_function	[name] bacterial cell surface binding	[def] "Interacting selectively and non-covalently with any component on the surface of a bacterial cell." [GOC
	GO:0019787[0.0076](1/131):molecular_function	[name] small conjugating protein ligase activity	[def] "Catalysis of ATP-dependent isopeptide bond formation between the carboxy-terminal residues of a small conjugating protein such as ubiquitin or a ubiquitin-like protein, and a substrate lysine residue. This function may be performed alone or in conjunction with an E3, ubiquitin-like protein ligase." [GOC
	GO:0030346[0.0076](1/131):molecular_function	[name] protein phosphatase 2B binding	[def] "Interacting selectively and non-covalently with the enzyme protein phosphatase 2B." [GOC
	GO:0045523[0.0076](1/131):molecular_function	[name] interleukin-27 receptor binding	[def] "Interacting selectively and non-covalently with the interleukin-27 receptor." [GOC
	GO:0050786[0.0076](1/131):molecular_function	[name] RAGE receptor binding	[def] "Interacting selectively and non-covalently with the RAGE receptor, the receptor for advanced glycation end-products." [GOC
	GO:0051637[0.0076](1/131):molecular_function	[name] Gram-positive bacterial cell surface binding	[def] "Interacting selectively and non-covalently with any component on the surface of a Gram-positive bacterium." [GOC
	GO:0004722[0.0076](1/131):molecular_function	[name] protein serine/threonine phosphatase activity	[def] "Catalysis of the reaction
	GO:0042162[0.0076](1/131):molecular_function	[name] telomeric DNA binding	[def] "Interacting selectively and non-covalently with a telomere, a specific structure at the end of a linear chromosome required for the integrity and maintenance of the end." [GOC
	GO:0004866[0.0076](1/131):molecular_function	[name] endopeptidase inhibitor activity	[def] "Stops, prevents or reduces the activity of an endopeptidase, any enzyme that hydrolyzes nonterminal peptide bonds in polypeptides." [GOC
	GO:0004871[0.0076](1/131):molecular_function	[name] signal transducer activity	[def] "Conveys a signal across a cell to trigger a change in cell function or state. A signal is a physical entity or change in state that is used to transfer information in order to trigger a response." [GOC
	GO:0042393[0.0076](1/131):molecular_function	[name] histone binding	[def] "Interacting selectively and non-covalently with a histone, any of a group of water-soluble proteins found in association with the DNA of plant and animal chromosomes. They are involved in the condensation and coiling of chromosomes during cell division and have also been implicated in nonspecific suppression of gene activity." [GOC
	GO:0042164[0.0076](1/131):molecular_function	[name] interleukin-12 alpha subunit binding	[def] "Interacting selectively and non-covalently with the alpha subunit of interleukin-12." [GOC
	GO:0005261[0.0076](1/131):molecular_function	[name] cation channel activity	[def] "Catalysis of the energy-independent passage of cations across a lipid bilayer down a concentration gradient." [GOC
	GO:0005516[0.0076](1/131):molecular_function	[name] calmodulin binding	[def] "Interacting selectively and non-covalently with calmodulin, a calcium-binding protein with many roles, both in the calcium-bound and calcium-free states." [GOC
	GO:0004721[0.0076](1/131):molecular_function	[name] phosphoprotein phosphatase activity	[def] "Catalysis of the reaction
	GO:0001664[0.0076](1/131):molecular_function	[name] G-protein coupled receptor binding	[def] "Interacting selectively and non-covalently with a G-protein coupled receptor." [GOC
	GO:0015631[0.0076](1/131):molecular_function	[name] tubulin binding	[def] "Interacting selectively and non-covalently with monomeric or multimeric forms of tubulin, including microtubules." [GOC
	GO:0004111[0.0076](1/131):molecular_function	[name] creatine kinase activity	[def] "Catalysis of the reaction
	GO:0042296[0.0076](1/131):molecular_function	[name] ISG15 ligase activity	[def] "Catalysis of the covalent attachment of the ubiquitin-like protein ISG15 to other proteins." [GOC
	GO:0002039[0.0076](1/131):molecular_function	[name] p53 binding	[def] "Interacting selectively and non-covalently with one of the p53 family of proteins." [GOC
	GO:0016881[0.0076](1/131):molecular_function	[name] acid-amino acid ligase activity	[def] "Catalysis of the ligation of an acid to an amino acid via a carbon-nitrogen bond, with the concomitant hydrolysis of the diphosphate bond in ATP or a similar triphosphate." [GOC
	GO:0051019[0.0076](1/131):molecular_function	[name] mitogen-activated protein kinase binding	[def] "Interacting selectively and non-covalently with a mitogen-activated protein kinase." [GOC
	GO:0010521[0.0076](1/131):molecular_function	[name] telomerase inhibitor activity	[def] "Stops, prevents or reduces the activity of a telomerase. Telomerase catalyzes the reaction
	GO:0005506[0.0076](1/131):molecular_function	[name] iron ion binding	[def] "Interacting selectively and non-covalently with iron (Fe) ions." [GOC
	GO:0002114[0.0076](1/131):molecular_function	[name] interleukin-33 receptor activity	[def] "Combining with interleukin-33 to initiate a change in cell activity." [GOC
	GO:0031435[0.0076](1/131):molecular_function	[name] mitogen-activated protein kinase kinase kinase binding	[def] "Interacting selectively and non-covalently with a mitogen-activated protein kinase kinase kinase, any protein that can phosphorylate a MAP kinase kinase." [GOC
	GO:0008135[0.0076](1/131):molecular_function	[name] translation factor activity, nucleic acid binding	[def] "Functions during translation by binding nucleic acids during polypeptide synthesis at the ribosome." [GOC
	GO:0036326[0.0076](1/131):
	GO:0038085[0.0076](1/131):
	GO:0008603[0.0076](1/131):molecular_function	[name] cAMP-dependent protein kinase regulator activity	[def] "Modulation of the activity of the enzyme cAMP-dependent protein kinase." [GOC
	GO:0004842[0.0076](1/131):molecular_function	[name] ubiquitin-protein ligase activity	[def] "Catalysis of the reaction
	GO:0019003[0.0076](1/131):molecular_function	[name] GDP binding	[def] "Interacting selectively and non-covalently with GDP, guanosine 5'-diphosphate." [GOC
	GO:0038062[0.0076](1/131):
	GO:0036332[0.0076](1/131):
	GO:0005126[0.0076](1/131):molecular_function	[name] cytokine receptor binding	[def] "Interacting selectively with a cytokine receptor." [GOC
	GO:0002113[0.0076](1/131):molecular_function	[name] interleukin-33 binding	[def] "Interacting selectively and non-covalently with interleukin-33." [GOC
	GO:0005176[0.0076](1/131):molecular_function	[name] ErbB-2 class receptor binding	[def] "Interacting selectively and non-covalently with the protein-tyrosine kinase receptor Neu/ErbB-2/HER2." [GOC
	GO:0050839[0.0076](1/131):molecular_function	[name] cell adhesion molecule binding	[def] "Interacting selectively and non-covalently with a cell adhesion molecule." [GOC
	GO:0070699[0.0076](1/131):molecular_function	[name] type II activin receptor binding	[def] "Interacting selectively and non-covalently with a type II activin receptor." [GOC
	GO:0004716[0.0076](1/131):molecular_function	[name] receptor signaling protein tyrosine kinase activity	[def] "Conveys a signal from an upstream receptor or intracellular signal transducer by catalysis of the reaction
	GO:0031727[0.0076](1/131):molecular_function	[name] CCR2 chemokine receptor binding	[def] "Interacting selectively and non-covalently with a CCR2 chemokine receptor." [GOC
	GO:0019201[0.0076](1/131):molecular_function	[name] nucleotide kinase activity	[def] "Catalysis of the reaction
	GO:0008656[0.0076](1/131):molecular_function	[name] cysteine-type endopeptidase activator activity involved in apoptotic process	[def] "Increases the rate of proteolysis catalyzed by a cysteine-type endopeptidase involved in the apoptotic process." [GOC
	GO:0016874[0.0076](1/131):molecular_function	[name] ligase activity	[def] "Catalysis of the joining of two substances, or two groups within a single molecule, with the concomitant hydrolysis of the diphosphate bond in ATP or a similar triphosphate." [EC
	GO:0008301[0.0076](1/131):molecular_function	[name] DNA binding, bending	[def] "The activity of binding to and distorting the original structure of DNA, typically a straight helix, into a bend, or increasing the bend if the original structure was intrinsically bent due to its sequence." [GOC
	GO:0005152[0.0076](1/131):molecular_function	[name] interleukin-1 receptor antagonist activity	[def] "Blocks the binding of interleukin-1 to the interleukin-1 receptor complex." [GOC
	GO:0048487[0.0076](1/131):molecular_function	[name] beta-tubulin binding	[def] "Interacting selectively and non-covalently with the microtubule constituent protein beta-tubulin." [GOC
	GO:0003684[0.0076](1/131):molecular_function	[name] damaged DNA binding	[def] "Interacting selectively and non-covalently with damaged DNA." [GOC
	GO:0016176[0.0076](1/131):molecular_function	[name] superoxide-generating NADPH oxidase activator activity	[def] "Increases the activity of the enzyme superoxide-generating NADPH oxidase." [GOC
	GO:0030296[0.0076](1/131):molecular_function	[name] protein tyrosine kinase activator activity	[def] "Increases the activity of a protein tyrosine kinase, an enzyme which phosphorylates a tyrosyl phenolic group on a protein." [GOC
	GO:0019206[0.0076](1/131):molecular_function	[name] nucleoside kinase activity	[def] "Catalysis of the reaction
	GO:0005011[0.0076](1/131):molecular_function	[name] macrophage colony-stimulating factor receptor activity	[def] "Combining with macrophage colony-stimulating factor to initiate a change in cell activity." [GOC
	GO:0019209[0.0076](1/131):molecular_function	[name] kinase activator activity	[def] "Increases the activity of a kinase, an enzyme which catalyzes of the transfer of a phosphate group, usually from ATP, to a substrate molecule." [GOC
	GO:0004908[0.0076](1/131):molecular_function	[name] interleukin-1 receptor activity	[def] "Combining with interleukin-1 to initiate a change in cell activity. Interleukin-1 is produced mainly by activated macrophages and is involved in the inflammatory response." [GOC
	GO:0004677[0.0076](1/131):molecular_function	[name] DNA-dependent protein kinase activity	[def] "Catalysis of the reaction
	GO:0005161[0.0076](1/131):molecular_function	[name] platelet-derived growth factor receptor binding	[def] "Interacting selectively and non-covalently with the platelet-derived growth factor receptor." [GOC
	GO:0005154[0.0076](1/131):molecular_function	[name] epidermal growth factor receptor binding	[def] "Interacting selectively and non-covalently with the epidermal growth factor receptor." [GOC
	GO:0042498[0.0076](1/131):molecular_function	[name] diacyl lipopeptide binding	[def] "Interacting selectively and non-covalently with a lipopeptide containing a nonprotein moiety consisting of two acyl groups." [GOC
	GO:0017046[0.0076](1/131):molecular_function	[name] peptide hormone binding	[def] "Interacting selectively and non-covalently with any peptide with hormonal activity in animals." [GOC
	GO:0036327[0.0076](1/131):
	GO:0031714[0.0076](1/131):molecular_function	[name] C5a anaphylatoxin chemotactic receptor binding	[def] "Interacting selectively and non-covalently with a C5a anaphylatoxin chemotactic receptor." [GOC
	GO:0034237[0.0076](1/131):molecular_function	[name] protein kinase A regulatory subunit binding	[def] "Interacting selectively and non-covalently with one or both of the regulatory subunits of protein kinase A." [GOC
[Alpha6]
	GO:0046872[0.7500](27/36):molecular_function	[name] metal ion binding	[def] "Interacting selectively and non-covalently with any metal ion." [GOC
	GO:0003677[0.6944](25/36):molecular_function	[name] DNA binding	[def] "Any molecular function by which a gene product interacts selectively with DNA (deoxyribonucleic acid)." [GOC
	GO:0003676[0.6667](24/36):molecular_function	[name] nucleic acid binding	[def] "Interacting selectively and non-covalently with any nucleic acid." [GOC
	GO:0008270[0.6667](24/36):molecular_function	[name] zinc ion binding	[def] "Interacting selectively and non-covalently with zinc (Zn) ions." [GOC
	GO:0005515[0.3333](12/36):molecular_function	[name] protein binding	[def] "Interacting selectively and non-covalently with any protein or protein complex (a complex of two or more proteins that may include other nonprotein molecules)." [GOC
	GO:0003700[0.1944](7/36):molecular_function	[name] sequence-specific DNA binding transcription factor activity	[def] "Interacting selectively and non-covalently with a specific DNA sequence in order to modulate transcription. The transcription factor may or may not also interact selectively with a protein or macromolecular complex." [GOC
	GO:0043565[0.1111](4/36):molecular_function	[name] sequence-specific DNA binding	[def] "Interacting selectively and non-covalently with DNA of a specific nucleotide composition, e.g. GC-rich DNA binding, or with a specific sequence motif or type of DNA e.g. promotor binding or rDNA binding." [GOC
	GO:0042803[0.0833](3/36):molecular_function	[name] protein homodimerization activity	[def] "Interacting selectively and non-covalently with an identical protein to form a homodimer." [GOC
	GO:0005178[0.0556](2/36):molecular_function	[name] integrin binding	[def] "Interacting selectively and non-covalently with an integrin." [GOC
	GO:0005509[0.0556](2/36):molecular_function	[name] calcium ion binding	[def] "Interacting selectively and non-covalently with calcium ions (Ca2+)." [GOC
	GO:0000978[0.0556](2/36):molecular_function	[name] RNA polymerase II core promoter proximal region sequence-specific DNA binding	[def] "Interacting selectively and non-covalently with a sequence of DNA that is in cis with and relatively close to a core promoter for RNA polymerase II." [GOC
	GO:0003723[0.0556](2/36):molecular_function	[name] RNA binding	[def] "Interacting selectively and non-covalently with an RNA molecule or a portion thereof." [GOC
	GO:0003682[0.0556](2/36):molecular_function	[name] chromatin binding	[def] "Interacting selectively and non-covalently with chromatin, the network of fibers of DNA, protein, and sometimes RNA, that make up the chromosomes of the eukaryotic nucleus during interphase." [GOC
	GO:0005262[0.0278](1/36):molecular_function	[name] calcium channel activity	[def] "Catalysis of facilitated diffusion of a calcium ion (by an energy-independent process) involving passage through a transmembrane aqueous pore or channel without evidence for a carrier-mediated mechanism." [GOC
	GO:0042826[0.0278](1/36):molecular_function	[name] histone deacetylase binding	[def] "Interacting selectively and non-covalently with the enzyme histone deacetylase." [GOC
	GO:0051010[0.0278](1/36):molecular_function	[name] microtubule plus-end binding	[def] "Interacting selectively and non-covalently with the plus end of a microtubule." [GOC
	GO:0008134[0.0278](1/36):molecular_function	[name] transcription factor binding	[def] "Interacting selectively and non-covalently with a transcription factor, any protein required to initiate or regulate transcription." [ISBN
	GO:0030374[0.0278](1/36):molecular_function	[name] ligand-dependent nuclear receptor transcription coactivator activity	[def] "The function of a transcription cofactor that activates transcription in conjuction with a ligand-dependent nuclear receptor from a RNA polymerase II promoter_ does not bind DNA itself." [GOC
	GO:0005216[0.0278](1/36):molecular_function	[name] ion channel activity	[def] "Catalysis of facilitated diffusion of an ion (by an energy-independent process) by passage through a transmembrane aqueous pore or channel without evidence for a carrier-mediated mechanism." [GOC
	GO:0070326[0.0278](1/36):molecular_function	[name] very-low-density lipoprotein particle receptor binding	[def] "Interacting selectively and non-covalently with a very-low-density lipoprotein receptor." [GOC
	GO:0005244[0.0278](1/36):molecular_function	[name] voltage-gated ion channel activity	[def] "Catalysis of the transmembrane transfer of an ion by a voltage-gated channel. An ion is an atom or group of atoms carrying an electric charge by virtue of having gained or lost one or more electrons. A voltage-gated channel is a channel whose open state is dependent on the voltage across the membrane in which it is embedded." [GOC
	GO:0005102[0.0278](1/36):molecular_function	[name] receptor binding	[def] "Interacting selectively and non-covalently with one or more specific sites on a receptor molecule, a macromolecule that undergoes combination with a hormone, neurotransmitter, drug or intracellular messenger to initiate a change in cell function." [GOC
	GO:0008236[0.0278](1/36):molecular_function	[name] serine-type peptidase activity	[def] "Catalysis of the hydrolysis of peptide bonds in a polypeptide chain by a catalytic mechanism that involves a catalytic triad consisting of a serine nucleophile that is activated by a proton relay involving an acidic residue (e.g. aspartate or glutamate) and a basic residue (usually histidine)." [http
	GO:0005215[0.0278](1/36):molecular_function	[name] transporter activity	[def] "Enables the directed movement of substances (such as macromolecules, small molecules, ions) into, out of or within a cell, or between cells." [GOC
	GO:0050660[0.0278](1/36):molecular_function	[name] flavin adenine dinucleotide binding	[def] "Interacting selectively and non-covalently with FAD, flavin-adenine dinucleotide, the coenzyme or the prosthetic group of various flavoprotein oxidoreductase enzymes, in either the oxidized form, FAD, or the reduced form, FADH2." [CHEBI
	GO:0003779[0.0278](1/36):molecular_function	[name] actin binding	[def] "Interacting selectively and non-covalently with monomeric or multimeric forms of actin, including actin filaments." [GOC
	GO:0030246[0.0278](1/36):molecular_function	[name] carbohydrate binding	[def] "Interacting selectively and non-covalently with any carbohydrate, any of a group of organic compounds based of the general formula Cx(H2O)y." [GOC
	GO:0070325[0.0278](1/36):molecular_function	[name] lipoprotein particle receptor binding	[def] "Interacting selectively and non-covalently with a lipoprotein particle receptor." [GOC
	GO:0008022[0.0278](1/36):molecular_function	[name] protein C-terminus binding	[def] "Interacting selectively and non-covalently with a protein C-terminus, the end of any peptide chain at which the 1-carboxy function of a constituent amino acid is not attached in peptide linkage to another amino-acid residue." [ISBN
	GO:0046982[0.0278](1/36):molecular_function	[name] protein heterodimerization activity	[def] "Interacting selectively and non-covalently with a nonidentical protein to form a heterodimer." [GOC
	GO:0034649[0.0278](1/36):molecular_function	[name] histone demethylase activity (H3-monomethyl-K4 specific)	[def] "Catalysis of the reaction
	GO:0019904[0.0278](1/36):molecular_function	[name] protein domain specific binding	[def] "Interacting selectively and non-covalently with a specific domain of a protein." [GOC
	GO:0004872[0.0278](1/36):molecular_function	[name] receptor activity	[def] "Combining with an extracellular or intracellular messenger to initiate a change in cell activity." [GOC
	GO:0004712[0.0278](1/36):molecular_function	[name] protein serine/threonine/tyrosine kinase activity	[def] "Catalysis of the reactions
	GO:0005254[0.0278](1/36):molecular_function	[name] chloride channel activity	[def] "Catalysis of facilitated diffusion of a chloride (by an energy-independent process) involving passage through a transmembrane aqueous pore or channel without evidence for a carrier-mediated mechanism." [GOC
	GO:0001104[0.0278](1/36):molecular_function	[name] RNA polymerase II transcription cofactor activity	[def] "Interacting selectively and non-covalently with an RNA polymerase II (RNAP II) regulatory transcription factor and also with the RNAP II basal transcription machinery in order to modulate transcription. Cofactors generally do not bind DNA, but rather mediate protein-protein interactions between regulatory transcription factors and the basal RNAP II transcription machinery." [GOC
	GO:0016787[0.0278](1/36):molecular_function	[name] hydrolase activity	[def] "Catalysis of the hydrolysis of various bonds, e.g. C-O, C-N, C-C, phosphoric anhydride bonds, etc. Hydrolase is the systematic name for any enzyme of EC class 3." [ISBN
	GO:0003714[0.0278](1/36):molecular_function	[name] transcription corepressor activity	[def] "Interacting selectively and non-covalently with a repressing transcription factor and also with the basal transcription machinery in order to stop, prevent, or reduce the frequency, rate or extent of transcription. Cofactors generally do not bind DNA, but rather mediate protein-protein interactions between repressive transcription factors and the basal transcription machinery." [GOC
	GO:0016491[0.0278](1/36):molecular_function	[name] oxidoreductase activity	[def] "Catalysis of an oxidation-reduction (redox) reaction, a reversible chemical reaction in which the oxidation state of an atom or atoms within a molecule is altered. One substrate acts as a hydrogen or electron donor and becomes oxidized, while the other acts as hydrogen or electron acceptor and becomes reduced." [GOC
	GO:0035035[0.0278](1/36):molecular_function	[name] histone acetyltransferase binding	[def] "Interacting selectively and non-covalently with the enzyme histone acetyltransferase." [GOC
	GO:0008301[0.0278](1/36):molecular_function	[name] DNA binding, bending	[def] "The activity of binding to and distorting the original structure of DNA, typically a straight helix, into a bend, or increasing the bend if the original structure was intrinsically bent due to its sequence." [GOC
	GO:0034648[0.0278](1/36):molecular_function	[name] histone demethylase activity (H3-dimethyl-K4 specific)	[def] "Catalysis of the removal of a methyl group from dimethylated lysine at position 4 of the histone H3 protein." [GOC
	GO:0005198[0.0278](1/36):molecular_function	[name] structural molecule activity	[def] "The action of a molecule that contributes to the structural integrity of a complex or assembly within or outside a cell." [GOC
	GO:0008233[0.0278](1/36):molecular_function	[name] peptidase activity	[def] "Catalysis of the hydrolysis of a peptide bond. A peptide bond is a covalent bond formed when the carbon atom from the carboxyl group of one amino acid shares electrons with the nitrogen atom from the amino group of a second amino acid." [GOC
[AR]
	GO:0005515[0.3328](216/649):molecular_function	[name] protein binding	[def] "Interacting selectively and non-covalently with any protein or protein complex (a complex of two or more proteins that may include other nonprotein molecules)." [GOC
	GO:0046872[0.1849](120/649):molecular_function	[name] metal ion binding	[def] "Interacting selectively and non-covalently with any metal ion." [GOC
	GO:0008270[0.1464](95/649):molecular_function	[name] zinc ion binding	[def] "Interacting selectively and non-covalently with zinc (Zn) ions." [GOC
	GO:0003676[0.1248](81/649):molecular_function	[name] nucleic acid binding	[def] "Interacting selectively and non-covalently with any nucleic acid." [GOC
	GO:0000166[0.1079](70/649):molecular_function	[name] nucleotide binding	[def] "Interacting selectively and non-covalently with a nucleotide, any compound consisting of a nucleoside that is esterified with (ortho)phosphate or an oligophosphate at any hydroxyl group on the ribose or deoxyribose." [GOC
	GO:0003677[0.0971](63/649):molecular_function	[name] DNA binding	[def] "Any molecular function by which a gene product interacts selectively with DNA (deoxyribonucleic acid)." [GOC
	GO:0016787[0.0755](49/649):molecular_function	[name] hydrolase activity	[def] "Catalysis of the hydrolysis of various bonds, e.g. C-O, C-N, C-C, phosphoric anhydride bonds, etc. Hydrolase is the systematic name for any enzyme of EC class 3." [ISBN
	GO:0003723[0.0693](45/649):molecular_function	[name] RNA binding	[def] "Interacting selectively and non-covalently with an RNA molecule or a portion thereof." [GOC
	GO:0005524[0.0616](40/649):molecular_function	[name] ATP binding	[def] "Interacting selectively and non-covalently with ATP, adenosine 5'-triphosphate, a universally important coenzyme and enzyme regulator." [ISBN
	GO:0005509[0.0508](33/649):molecular_function	[name] calcium ion binding	[def] "Interacting selectively and non-covalently with calcium ions (Ca2+)." [GOC
	GO:0003700[0.0478](31/649):molecular_function	[name] sequence-specific DNA binding transcription factor activity	[def] "Interacting selectively and non-covalently with a specific DNA sequence in order to modulate transcription. The transcription factor may or may not also interact selectively with a protein or macromolecular complex." [GOC
	GO:0016740[0.0431](28/649):molecular_function	[name] transferase activity	[def] "Catalysis of the transfer of a group, e.g. a methyl group, glycosyl group, acyl group, phosphorus-containing, or other groups, from one compound (generally regarded as the donor) to another compound (generally regarded as the acceptor). Transferase is the systematic name for any enzyme of EC class 2." [ISBN
	GO:0042803[0.0431](28/649):molecular_function	[name] protein homodimerization activity	[def] "Interacting selectively and non-covalently with an identical protein to form a homodimer." [GOC
	GO:0043565[0.0385](25/649):molecular_function	[name] sequence-specific DNA binding	[def] "Interacting selectively and non-covalently with DNA of a specific nucleotide composition, e.g. GC-rich DNA binding, or with a specific sequence motif or type of DNA e.g. promotor binding or rDNA binding." [GOC
	GO:0008134[0.0354](23/649):molecular_function	[name] transcription factor binding	[def] "Interacting selectively and non-covalently with a transcription factor, any protein required to initiate or regulate transcription." [ISBN
	GO:0004672[0.0293](19/649):molecular_function	[name] protein kinase activity	[def] "Catalysis of the phosphorylation of an amino acid residue in a protein, usually according to the reaction
	GO:0008233[0.0293](19/649):molecular_function	[name] peptidase activity	[def] "Catalysis of the hydrolysis of a peptide bond. A peptide bond is a covalent bond formed when the carbon atom from the carboxyl group of one amino acid shares electrons with the nitrogen atom from the amino group of a second amino acid." [GOC
	GO:0044212[0.0277](18/649):molecular_function	[name] transcription regulatory region DNA binding	[def] "Interacting selectively and non-covalently with a DNA region that regulates the transcription of a region of DNA, which may be a gene, cistron, or operon. Binding may occur as a sequence specific interaction or as an interaction observed only once a factor has been recruited to the DNA by other factors." [GOC
	GO:0016772[0.0277](18/649):molecular_function	[name] transferase activity, transferring phosphorus-containing groups	[def] "Catalysis of the transfer of a phosphorus-containing group from one compound (donor) to another (acceptor)." [GOC
	GO:0003682[0.0277](18/649):molecular_function	[name] chromatin binding	[def] "Interacting selectively and non-covalently with chromatin, the network of fibers of DNA, protein, and sometimes RNA, that make up the chromosomes of the eukaryotic nucleus during interphase." [GOC
	GO:0003713[0.0231](15/649):molecular_function	[name] transcription coactivator activity	[def] "Interacting selectively and non-covalently with a activating transcription factor and also with the basal transcription machinery in order to increase the frequency, rate or extent of transcription. Cofactors generally do not bind DNA, but rather mediate protein-protein interactions between activating transcription factors and the basal transcription machinery." [GOC
	GO:0004674[0.0231](15/649):molecular_function	[name] protein serine/threonine kinase activity	[def] "Catalysis of the reactions
	GO:0046982[0.0231](15/649):molecular_function	[name] protein heterodimerization activity	[def] "Interacting selectively and non-covalently with a nonidentical protein to form a heterodimer." [GOC
	GO:0016301[0.0216](14/649):molecular_function	[name] kinase activity	[def] "Catalysis of the transfer of a phosphate group, usually from ATP, to a substrate molecule." [ISBN
	GO:0003714[0.0216](14/649):molecular_function	[name] transcription corepressor activity	[def] "Interacting selectively and non-covalently with a repressing transcription factor and also with the basal transcription machinery in order to stop, prevent, or reduce the frequency, rate or extent of transcription. Cofactors generally do not bind DNA, but rather mediate protein-protein interactions between repressive transcription factors and the basal transcription machinery." [GOC
	GO:0004386[0.0200](13/649):molecular_function	[name] helicase activity	[def] "Catalysis of the reaction
	GO:0003824[0.0200](13/649):molecular_function	[name] catalytic activity	[def] "Catalysis of a biochemical reaction at physiological temperatures. In biologically catalyzed reactions, the reactants are known as substrates, and the catalysts are naturally occurring macromolecular substances known as enzymes. Enzymes possess specific binding sites for substrates, and are usually composed wholly or largely of protein, but RNA that has catalytic activity (ribozyme) is often also regarded as enzymatic." [ISBN
	GO:0004842[0.0185](12/649):molecular_function	[name] ubiquitin-protein ligase activity	[def] "Catalysis of the reaction
	GO:0031625[0.0185](12/649):molecular_function	[name] ubiquitin protein ligase binding	[def] "Interacting selectively and non-covalently with a ubiquitin protein ligase enzyme, any of the E3 proteins." [GOC
	GO:0004222[0.0154](10/649):molecular_function	[name] metalloendopeptidase activity	[def] "Catalysis of the hydrolysis of internal, alpha-peptide bonds in a polypeptide chain by a mechanism in which water acts as a nucleophile, one or two metal ions hold the water molecule in place, and charged amino acid side chains are ligands for the metal ions." [GOC
	GO:0008237[0.0154](10/649):molecular_function	[name] metallopeptidase activity	[def] "Catalysis of the hydrolysis of peptide bonds by a mechanism in which water acts as a nucleophile, one or two metal ions hold the water molecule in place, and charged amino acid side chains are ligands for the metal ions." [GOC
	GO:0019901[0.0154](10/649):molecular_function	[name] protein kinase binding	[def] "Interacting selectively and non-covalently with a protein kinase, any enzyme that catalyzes the transfer of a phosphate group, usually from ATP, to a protein substrate." [GOC
	GO:0016874[0.0154](10/649):molecular_function	[name] ligase activity	[def] "Catalysis of the joining of two substances, or two groups within a single molecule, with the concomitant hydrolysis of the diphosphate bond in ATP or a similar triphosphate." [EC
	GO:0016491[0.0139](9/649):molecular_function	[name] oxidoreductase activity	[def] "Catalysis of an oxidation-reduction (redox) reaction, a reversible chemical reaction in which the oxidation state of an atom or atoms within a molecule is altered. One substrate acts as a hydrogen or electron donor and becomes oxidized, while the other acts as hydrogen or electron acceptor and becomes reduced." [GOC
	GO:0003707[0.0139](9/649):molecular_function	[name] steroid hormone receptor activity	[def] "Combining with a steroid hormone and transmitting the signal within the cell to initiate a change in cell activity or function." [GOC
	GO:0008026[0.0139](9/649):molecular_function	[name] ATP-dependent helicase activity	[def] "Catalysis of the reaction
	GO:0003674[0.0123](8/649):molecular_function	[name] molecular_function	[def] "Elemental activities, such as catalysis or binding, describing the actions of a gene product at the molecular level. A given gene product may exhibit one or more molecular functions." [GOC
	GO:0003705[0.0123](8/649):molecular_function	[name] sequence-specific distal enhancer binding RNA polymerase II transcription factor activity	[def] "Functions to initiate or regulate RNA polymerase II transcription by binding a distal enhancer region of DNA." [GOC
	GO:0003690[0.0123](8/649):molecular_function	[name] double-stranded DNA binding	[def] "Interacting selectively and non-covalently with double-stranded DNA." [GOC
	GO:0004879[0.0123](8/649):molecular_function	[name] ligand-activated sequence-specific DNA binding RNA polymerase II transcription factor activity	[def] "Combining with a signal and transmitting the signal to the transcriptional machinery by interacting selectively and non-covalently with a specific DNA sequence in order to modulate transcription by RNA polymerase II." [GOC
	GO:0008168[0.0123](8/649):molecular_function	[name] methyltransferase activity	[def] "Catalysis of the transfer of a methyl group to an acceptor molecule." [ISBN
	GO:0019904[0.0123](8/649):molecular_function	[name] protein domain specific binding	[def] "Interacting selectively and non-covalently with a specific domain of a protein." [GOC
	GO:0019899[0.0108](7/649):molecular_function	[name] enzyme binding	[def] "Interacting selectively and non-covalently with any enzyme." [GOC
	GO:0004871[0.0108](7/649):molecular_function	[name] signal transducer activity	[def] "Conveys a signal across a cell to trigger a change in cell function or state. A signal is a physical entity or change in state that is used to transfer information in order to trigger a response." [GOC
	GO:0042393[0.0108](7/649):molecular_function	[name] histone binding	[def] "Interacting selectively and non-covalently with a histone, any of a group of water-soluble proteins found in association with the DNA of plant and animal chromosomes. They are involved in the condensation and coiling of chromosomes during cell division and have also been implicated in nonspecific suppression of gene activity." [GOC
	GO:0016881[0.0108](7/649):molecular_function	[name] acid-amino acid ligase activity	[def] "Catalysis of the ligation of an acid to an amino acid via a carbon-nitrogen bond, with the concomitant hydrolysis of the diphosphate bond in ATP or a similar triphosphate." [GOC
	GO:0004252[0.0092](6/649):molecular_function	[name] serine-type endopeptidase activity	[def] "Catalysis of the hydrolysis of internal, alpha-peptide bonds in a polypeptide chain by a catalytic mechanism that involves a catalytic triad consisting of a serine nucleophile that is activated by a proton relay involving an acidic residue (e.g. aspartate or glutamate) and a basic residue (usually histidine)." [GOC
	GO:0042826[0.0092](6/649):molecular_function	[name] histone deacetylase binding	[def] "Interacting selectively and non-covalently with the enzyme histone deacetylase." [GOC
	GO:0070577[0.0092](6/649):molecular_function	[name] histone acetyl-lysine binding	[def] "Interacting selectively and non-covalently with an acetylated lysine residue within a histone." [GOC
	GO:0003779[0.0092](6/649):molecular_function	[name] actin binding	[def] "Interacting selectively and non-covalently with monomeric or multimeric forms of actin, including actin filaments." [GOC
	GO:0030331[0.0092](6/649):molecular_function	[name] estrogen receptor binding	[def] "Interacting selectively and non-covalently with an estrogen receptor." [GOC
	GO:0042802[0.0092](6/649):molecular_function	[name] identical protein binding	[def] "Interacting selectively and non-covalently with an identical protein or proteins." [GOC
	GO:0008301[0.0092](6/649):molecular_function	[name] DNA binding, bending	[def] "The activity of binding to and distorting the original structure of DNA, typically a straight helix, into a bend, or increasing the bend if the original structure was intrinsically bent due to its sequence." [GOC
	GO:0003729[0.0092](6/649):molecular_function	[name] mRNA binding	[def] "Interacting selectively and non-covalently with messenger RNA (mRNA), an intermediate molecule between DNA and protein. mRNA includes UTR and coding sequences, but does not contain introns." [GOC
	GO:0000287[0.0077](5/649):molecular_function	[name] magnesium ion binding	[def] "Interacting selectively and non-covalently with magnesium (Mg) ions." [GOC
	GO:0018024[0.0077](5/649):molecular_function	[name] histone-lysine N-methyltransferase activity	[def] "Catalysis of the reaction
	GO:0046983[0.0077](5/649):molecular_function	[name] protein dimerization activity	[def] "The formation of a protein dimer, a macromolecular structure consists of two noncovalently associated identical or nonidentical subunits." [ISBN
	GO:0008013[0.0077](5/649):molecular_function	[name] beta-catenin binding	[def] "Interacting selectively and non-covalently with the beta subunit of the catenin complex." [GOC
	GO:0004864[0.0077](5/649):molecular_function	[name] protein phosphatase inhibitor activity	[def] "Stops, prevents or reduces the activity of a protein phosphatase, an enzyme that hydrolyzes phosphate groups from phosphorylated proteins." [GOC
	GO:0008236[0.0077](5/649):molecular_function	[name] serine-type peptidase activity	[def] "Catalysis of the hydrolysis of peptide bonds in a polypeptide chain by a catalytic mechanism that involves a catalytic triad consisting of a serine nucleophile that is activated by a proton relay involving an acidic residue (e.g. aspartate or glutamate) and a basic residue (usually histidine)." [http
	GO:0002039[0.0077](5/649):molecular_function	[name] p53 binding	[def] "Interacting selectively and non-covalently with one of the p53 family of proteins." [GOC
	GO:0035064[0.0077](5/649):molecular_function	[name] methylated histone residue binding	[def] "Interacting selectively and non-covalently with a methylated residue on a histone protein. Histones are any of a group of water-soluble proteins found in association with the DNA of plant and animal chromosomes." [GOC
	GO:0003730[0.0077](5/649):molecular_function	[name] mRNA 3'-UTR binding	[def] "Interacting selectively and non-covalently with the 3' untranslated region of an mRNA molecule." [GOC
	GO:0005212[0.0062](4/649):molecular_function	[name] structural constituent of eye lens	[def] "The action of a molecule that contributes to the structural integrity of the lens of an eye." [GOC
	GO:0005543[0.0062](4/649):molecular_function	[name] phospholipid binding	[def] "Interacting selectively and non-covalently with phospholipids, a class of lipids containing phosphoric acid as a mono- or diester." [ISBN
	GO:0030374[0.0062](4/649):molecular_function	[name] ligand-dependent nuclear receptor transcription coactivator activity	[def] "The function of a transcription cofactor that activates transcription in conjuction with a ligand-dependent nuclear receptor from a RNA polymerase II promoter_ does not bind DNA itself." [GOC
	GO:0000988[0.0062](4/649):molecular_function	[name] protein binding transcription factor activity	[def] "Interacting selectively and non-covalently with any protein or protein complex (a complex of two or more proteins that may include other nonprotein molecules), in order to modulate transcription. A protein binding transcription factor may or may not also interact with the template nucleic acid (either DNA or RNA) as well." [GOC
	GO:0008234[0.0062](4/649):molecular_function	[name] cysteine-type peptidase activity	[def] "Catalysis of the hydrolysis of peptide bonds in a polypeptide chain by a mechanism in which the sulfhydryl group of a cysteine residue at the active center acts as a nucleophile." [GOC
	GO:0016853[0.0062](4/649):molecular_function	[name] isomerase activity	[def] "Catalysis of the geometric or structural changes within one molecule. Isomerase is the systematic name for any enzyme of EC class 5." [ISBN
	GO:0008022[0.0062](4/649):molecular_function	[name] protein C-terminus binding	[def] "Interacting selectively and non-covalently with a protein C-terminus, the end of any peptide chain at which the 1-carboxy function of a constituent amino acid is not attached in peptide linkage to another amino-acid residue." [ISBN
	GO:0017124[0.0062](4/649):molecular_function	[name] SH3 domain binding	[def] "Interacting selectively and non-covalently with a SH3 domain (Src homology 3) of a protein, small protein modules containing approximately 50 amino acid residues found in a great variety of intracellular or membrane-associated proteins." [GOC
	GO:0005506[0.0062](4/649):molecular_function	[name] iron ion binding	[def] "Interacting selectively and non-covalently with iron (Fe) ions." [GOC
	GO:0019900[0.0062](4/649):molecular_function	[name] kinase binding	[def] "Interacting selectively and non-covalently with a kinase, any enzyme that catalyzes the transfer of a phosphate group." [GOC
	GO:0008289[0.0062](4/649):molecular_function	[name] lipid binding	[def] "Interacting selectively and non-covalently with a lipid." [GOC
	GO:0016702[0.0062](4/649):molecular_function	[name] oxidoreductase activity, acting on single donors with incorporation of molecular oxygen, incorporation of two atoms of oxygen	[def] "Catalysis of an oxidation-reduction (redox) reaction in which hydrogen or electrons are transferred from one donor, and two oxygen atoms is incorporated into a donor." [GOC
	GO:0016817[0.0062](4/649):molecular_function	[name] hydrolase activity, acting on acid anhydrides	[def] "Catalysis of the hydrolysis of any acid anhydride." [GOC
	GO:0017091[0.0046](3/649):molecular_function	[name] AU-rich element binding	[def] "Interacting selectively and non-covalently with a region of RNA containing frequent adenine and uridine bases." [GOC
	GO:0016818[0.0046](3/649):molecular_function	[name] hydrolase activity, acting on acid anhydrides, in phosphorus-containing anhydrides	[def] "Catalysis of the hydrolysis of any acid anhydride which contains phosphorus." [GOC
	GO:0035242[0.0046](3/649):molecular_function	[name] protein-arginine omega-N asymmetric methyltransferase activity	[def] "Catalysis of the addition of a second methyl group to methylated peptidyl-arginine. Methylation is on the same terminal nitrogen (omega nitrogen) residue that was previously methylated, resulting in asymmetrical peptidyl-N(omega),N(omega)-dimethylated arginine residues." [PMID
	GO:0070742[0.0046](3/649):molecular_function	[name] C2H2 zinc finger domain binding	[def] "Interacting selectively and non-covalently with a C2H2-type zinc finger domain of a protein. The C2H2 zinc finger is the classical zinc finger domain, in which two conserved cysteines and histidines co-ordinate a zinc ion." [GOC
	GO:0051117[0.0046](3/649):molecular_function	[name] ATPase binding	[def] "Interacting selectively and non-covalently with an ATPase, any enzyme that catalyzes the hydrolysis of ATP." [GOC
	GO:0008081[0.0046](3/649):molecular_function	[name] phosphoric diester hydrolase activity	[def] "Catalysis of the hydrolysis of a phosphodiester to give a phosphomonoester and a free hydroxyl group." [EC
	GO:0004668[0.0046](3/649):molecular_function	[name] protein-arginine deiminase activity	[def] "Catalysis of the reaction
	GO:0097372[0.0046](3/649):
	GO:0070491[0.0046](3/649):molecular_function	[name] repressing transcription factor binding	[def] "Interacting selectively and non-covalently with a transcription repressor, any protein whose activity is required to prevent or downregulate transcription." [GOC
	GO:0030414[0.0046](3/649):molecular_function	[name] peptidase inhibitor activity	[def] "Stops, prevents or reduces the activity of a peptidase, any enzyme that catalyzes the hydrolysis peptide bonds." [GOC
	GO:0016705[0.0046](3/649):molecular_function	[name] oxidoreductase activity, acting on paired donors, with incorporation or reduction of molecular oxygen	[def] "Catalysis of an oxidation-reduction (redox) reaction in which hydrogen or electrons are transferred from each of two donors, and molecular oxygen is reduced or incorporated into a donor." [GOC
	GO:0001103[0.0046](3/649):molecular_function	[name] RNA polymerase II repressing transcription factor binding	[def] "Interacting selectively and non-covalently with an RNA polymerase II transcription repressing factor, a protein involved in negative regulation of transcription." [GOC
	GO:0051082[0.0046](3/649):molecular_function	[name] unfolded protein binding	[def] "Interacting selectively and non-covalently with an unfolded protein." [GOC
	GO:0031593[0.0046](3/649):molecular_function	[name] polyubiquitin binding	[def] "Interacting selectively and non-covalently with a polymer of ubiqutin." [GOC
	GO:0043130[0.0046](3/649):molecular_function	[name] ubiquitin binding	[def] "Interacting selectively and non-covalently with ubiquitin, a protein that when covalently bound to other cellular proteins marks them for proteolytic degradation." [GOC
	GO:0042800[0.0046](3/649):molecular_function	[name] histone methyltransferase activity (H3-K4 specific)	[def] "Catalysis of the reaction
	GO:0004003[0.0046](3/649):molecular_function	[name] ATP-dependent DNA helicase activity	[def] "Catalysis of the reaction
	GO:0004407[0.0046](3/649):molecular_function	[name] histone deacetylase activity	[def] "Catalysis of the reaction
	GO:0048306[0.0046](3/649):molecular_function	[name] calcium-dependent protein binding	[def] "Interacting selectively and non-covalently with any protein or protein complex (a complex of two or more proteins that may include other nonprotein molecules), in the presence of calcium." [GOC
	GO:0008656[0.0046](3/649):molecular_function	[name] cysteine-type endopeptidase activator activity involved in apoptotic process	[def] "Increases the rate of proteolysis catalyzed by a cysteine-type endopeptidase involved in the apoptotic process." [GOC
	GO:0035035[0.0046](3/649):molecular_function	[name] histone acetyltransferase binding	[def] "Interacting selectively and non-covalently with the enzyme histone acetyltransferase." [GOC
	GO:0030674[0.0046](3/649):molecular_function	[name] protein binding, bridging	[def] "The binding activity of a molecule that brings together two or more protein molecules, or a protein and another macromolecule or complex, permitting those molecules to function in a coordinated way." [GOC
	GO:0003755[0.0046](3/649):molecular_function	[name] peptidyl-prolyl cis-trans isomerase activity	[def] "Catalysis of the reaction
	GO:0008469[0.0046](3/649):molecular_function	[name] histone-arginine N-methyltransferase activity	[def] "Catalysis of the reaction
	GO:0008266[0.0046](3/649):molecular_function	[name] poly(U) RNA binding	[def] "Interacting selectively and non-covalently with a sequence of uracil residues in an RNA molecule." [GOC
	GO:0051371[0.0046](3/649):molecular_function	[name] muscle alpha-actinin binding	[def] "Interacting selectively and non-covalently with muscle isoforms of actinin. Muscle alpha-actinin isoforms are found in skeletal and cardiac muscle and are localized to the Z-disc." [PMID
	GO:0004860[0.0046](3/649):molecular_function	[name] protein kinase inhibitor activity	[def] "Stops, prevents or reduces the activity of a protein kinase, an enzyme which phosphorylates a protein." [GOC
	GO:0032403[0.0046](3/649):molecular_function	[name] protein complex binding	[def] "Interacting selectively and non-covalently with any protein complex (a complex of two or more proteins that may include other nonprotein molecules)." [GOC
	GO:0045182[0.0031](2/649):molecular_function	[name] translation regulator activity	[def] "Any molecular function involved in the initiation, activation, perpetuation, repression or termination of polypeptide synthesis at the ribosome." [GOC
	GO:0000976[0.0031](2/649):molecular_function	[name] transcription regulatory region sequence-specific DNA binding	[def] "Interacting selectively and non-covalently with a specific sequence of DNA that is part of a regulatory region that controls transcription of that section of the DNA. The transcribed region might be described as a gene, cistron, or operon." [GOC
	GO:0005507[0.0031](2/649):molecular_function	[name] copper ion binding	[def] "Interacting selectively and non-covalently with copper (Cu) ions." [GOC
	GO:0070403[0.0031](2/649):molecular_function	[name] NAD+ binding	[def] "Interacting selectively and non-covalently with the oxidized form, NAD, of nicotinamide adenine dinucleotide, a coenzyme involved in many redox and biosynthetic reactions." [GOC
	GO:0033558[0.0031](2/649):molecular_function	[name] protein deacetylase activity	[def] "Catalysis of the hydrolysis of an acetyl group or groups from a protein substrate." [GOC
	GO:0043027[0.0031](2/649):molecular_function	[name] cysteine-type endopeptidase inhibitor activity involved in apoptotic process	[def] "Stops, prevents or reduces the activity of a cysteine-type endopeptidase involved in the apoptotic process." [GOC
	GO:0005496[0.0031](2/649):molecular_function	[name] steroid binding	[def] "Interacting selectively and non-covalently with a steroid, any of a large group of substances that have in common a ring system based on 1,2-cyclopentanoperhydrophenanthrene." [GOC
	GO:0017151[0.0031](2/649):molecular_function	[name] DEAD/H-box RNA helicase binding	[def] "Interacting selectively and non-covalently with the enzyme DEAD/H-box RNA helicase." [GOC
	GO:0016746[0.0031](2/649):molecular_function	[name] transferase activity, transferring acyl groups	[def] "Catalysis of the transfer of an acyl group from one compound (donor) to another (acceptor)." [GOC
	GO:0030295[0.0031](2/649):molecular_function	[name] protein kinase activator activity	[def] "Increases the activity of a protein kinase, an enzyme which phosphorylates a protein." [GOC
	GO:0008432[0.0031](2/649):molecular_function	[name] JUN kinase binding	[def] "Interacting selectively and non-covalently with JUN kinase, an enzyme that catalyzes the phosphorylation and activation of members of the JUN family." [GOC
	GO:0004402[0.0031](2/649):molecular_function	[name] histone acetyltransferase activity	[def] "Catalysis of the reaction
	GO:0003727[0.0031](2/649):molecular_function	[name] single-stranded RNA binding	[def] "Interacting selectively and non-covalently with single-stranded RNA." [GOC
	GO:0016279[0.0031](2/649):molecular_function	[name] protein-lysine N-methyltransferase activity	[def] "Catalysis of the transfer of a methyl group from S-adenosyl-L-methionine to the epsilon-amino group of a lysine residue in a protein substrate." [PMID
	GO:0003712[0.0031](2/649):molecular_function	[name] transcription cofactor activity	[def] "Interacting selectively and non-covalently with a regulatory transcription factor and also with the basal transcription machinery in order to modulate transcription. Cofactors generally do not bind DNA, but rather mediate protein-protein interactions between regulatory transcription factors and the basal transcription machinery." [GOC
	GO:0008144[0.0031](2/649):molecular_function	[name] drug binding	[def] "Interacting selectively and non-covalently with a drug, any naturally occurring or synthetic substance, other than a nutrient, that, when administered or applied to an organism, affects the structure or functioning of the organism_ in particular, any such substance used in the diagnosis, prevention, or treatment of disease." [GOC
	GO:0001106[0.0031](2/649):molecular_function	[name] RNA polymerase II transcription corepressor activity	[def] "Interacting selectively and non-covalently with an RNA polymerase II repressing transcription factor and also with the RNA polymerase II basal transcription machinery in order to stop, prevent, or reduce the frequency, rate or extent of transcription. Cofactors generally do not bind DNA, but rather mediate protein-protein interactions between repressive transcription factors and the basal transcription machinery." [GOC
	GO:0004427[0.0031](2/649):molecular_function	[name] inorganic diphosphatase activity	[def] "Catalysis of the reaction
	GO:0008047[0.0031](2/649):molecular_function	[name] enzyme activator activity	[def] "Increases the activity of an enzyme." [GOC
	GO:0016706[0.0031](2/649):molecular_function	[name] oxidoreductase activity, acting on paired donors, with incorporation or reduction of molecular oxygen, 2-oxoglutarate as one donor, and incorporation of one atom each of oxygen into both donors	[def] "Catalysis of the reaction
	GO:0001047[0.0031](2/649):molecular_function	[name] core promoter binding	[def] "Interacting selectively and non-covalently with the regulatory region composed of the transcription start site and binding sites for the basal transcription machinery. Binding may occur as a sequence specific interaction or as an interaction observed only once a factor has been recruited to the DNA by other factors." [GOC
	GO:0016407[0.0031](2/649):molecular_function	[name] acetyltransferase activity	[def] "Catalysis of the transfer of an acetyl group to an acceptor molecule." [GOC
	GO:0000979[0.0031](2/649):molecular_function	[name] RNA polymerase II core promoter sequence-specific DNA binding	[def] "Interacting selectively and non-covalently with the regulatory region composed of the transcription start site and binding sites for transcription factors of the RNA polymerase II basal transcription machinery." [GOC
	GO:0031434[0.0031](2/649):molecular_function	[name] mitogen-activated protein kinase kinase binding	[def] "Interacting selectively and non-covalently with a mitogen-activated protein kinase kinase, any protein that can phosphorylate a MAP kinase." [GOC
	GO:0046970[0.0031](2/649):molecular_function	[name] NAD-dependent histone deacetylase activity (H4-K16 specific)	[def] "Catalysis of the reaction
	GO:0042054[0.0031](2/649):molecular_function	[name] histone methyltransferase activity	[def] "Catalysis of the reaction
	GO:0050786[0.0031](2/649):molecular_function	[name] RAGE receptor binding	[def] "Interacting selectively and non-covalently with the RAGE receptor, the receptor for advanced glycation end-products." [GOC
	GO:0004722[0.0031](2/649):molecular_function	[name] protein serine/threonine phosphatase activity	[def] "Catalysis of the reaction
	GO:0008601[0.0031](2/649):molecular_function	[name] protein phosphatase type 2A regulator activity	[def] "Modulation of the activity of the enzyme protein phosphatase type 2A." [GOC
	GO:0016018[0.0031](2/649):molecular_function	[name] cyclosporin A binding	[def] "Interacting selectively and non-covalently with cyclosporin A, a cyclic undecapeptide that contains several N-methylated and unusual amino acids." [GOC
	GO:0031418[0.0031](2/649):molecular_function	[name] L-ascorbic acid binding	[def] "Interacting selectively and non-covalently with L-ascorbic acid, (2R)-2-[(1S)-1,2-dihydroxyethyl]-4-hydroxy-5-oxo-2,5-dihydrofuran-3-olate_ L-ascorbic acid is vitamin C and has co-factor and anti-oxidant activities in many species." [CHEBI
	GO:0004721[0.0031](2/649):molecular_function	[name] phosphoprotein phosphatase activity	[def] "Catalysis of the reaction
	GO:0008092[0.0031](2/649):molecular_function	[name] cytoskeletal protein binding	[def] "Interacting selectively and non-covalently with any protein component of any cytoskeleton (actin, microtubule, or intermediate filament cytoskeleton)." [GOC
	GO:0043621[0.0031](2/649):molecular_function	[name] protein self-association	[def] "Interacting selectively and non-covalently with a domain within the same polypeptide." [GOC
	GO:0008094[0.0031](2/649):molecular_function	[name] DNA-dependent ATPase activity	[def] "Catalysis of the reaction
	GO:0004712[0.0031](2/649):molecular_function	[name] protein serine/threonine/tyrosine kinase activity	[def] "Catalysis of the reactions
	GO:0016929[0.0031](2/649):molecular_function	[name] SUMO-specific protease activity	[def] "Catalysis of the hydrolysis of SUMO, a small ubiquitin-related modifier, from previously sumoylated substrates." [GOC
	GO:0030284[0.0031](2/649):molecular_function	[name] estrogen receptor activity	[def] "Combining with estrogen and transmitting the signal within the cell to trigger a change in cell activity or function." [GOC
	GO:0032041[0.0031](2/649):molecular_function	[name] NAD-dependent histone deacetylase activity (H3-K14 specific)	[def] "Catalysis of the reaction
	GO:0031078[0.0031](2/649):molecular_function	[name] histone deacetylase activity (H3-K14 specific)	[def] "Catalysis of the reaction
	GO:0032129[0.0031](2/649):molecular_function	[name] histone deacetylase activity (H3-K9 specific)	[def] "Catalysis of the reaction
	GO:0046969[0.0031](2/649):molecular_function	[name] NAD-dependent histone deacetylase activity (H3-K9 specific)	[def] "Catalysis of the reaction
	GO:0031624[0.0031](2/649):molecular_function	[name] ubiquitin conjugating enzyme binding	[def] "Interacting selectively and non-covalently with a ubiquitin conjugating enzyme, any of the E2 proteins." [GOC
	GO:0003950[0.0031](2/649):molecular_function	[name] NAD+ ADP-ribosyltransferase activity	[def] "Catalysis of the reaction
	GO:0004435[0.0031](2/649):molecular_function	[name] phosphatidylinositol phospholipase C activity	[def] "Catalysis of the reaction
	GO:0001104[0.0031](2/649):molecular_function	[name] RNA polymerase II transcription cofactor activity	[def] "Interacting selectively and non-covalently with an RNA polymerase II (RNAP II) regulatory transcription factor and also with the RNAP II basal transcription machinery in order to modulate transcription. Cofactors generally do not bind DNA, but rather mediate protein-protein interactions between regulatory transcription factors and the basal RNAP II transcription machinery." [GOC
	GO:0008093[0.0031](2/649):molecular_function	[name] cytoskeletal adaptor activity	[def] "The binding activity of a molecule that brings together a cytoskeletal protein and one or more other molecules, permitting them to function in a coordinated way." [GOC
	GO:0035241[0.0031](2/649):molecular_function	[name] protein-arginine omega-N monomethyltransferase activity	[def] "Catalysis of the addition of a methyl group to either of the unmethylated terminal nitrogen atoms (also called omega nitrogen) in peptidyl-arginine to form an omega-N-G-monomethylated arginine residue." [PMID
	GO:0004693[0.0031](2/649):molecular_function	[name] cyclin-dependent protein kinase activity	[def] "Catalysis of the reaction
	GO:0020037[0.0031](2/649):molecular_function	[name] heme binding	[def] "Interacting selectively and non-covalently with heme, any compound of iron complexed in a porphyrin (tetrapyrrole) ring." [CHEBI
	GO:0030275[0.0031](2/649):molecular_function	[name] LRR domain binding	[def] "Interacting selectively and non-covalently with a LRR domain (leucine rich repeats) of a protein." [GOC
	GO:0003684[0.0031](2/649):molecular_function	[name] damaged DNA binding	[def] "Interacting selectively and non-covalently with damaged DNA." [GOC
	GO:0004629[0.0031](2/649):molecular_function	[name] phospholipase C activity	[def] "Catalysis of the reaction
	GO:0070016[0.0031](2/649):molecular_function	[name] armadillo repeat domain binding	[def] "Interacting selectively and non-covalently with the armadillo repeat domain of a protein, an approximately 40 amino acid long tandemly repeated sequence motif first identified in the Drosophila segment polarity protein armadillo. Arm-repeat proteins are involved in various processes, including intracellular signalling and cytoskeletal regulation." [GOC
	GO:0048027[0.0031](2/649):molecular_function	[name] mRNA 5'-UTR binding	[def] "Interacting selectively and non-covalently with the 5' untranslated region of an mRNA molecule." [GOC
	GO:0019894[0.0031](2/649):molecular_function	[name] kinesin binding	[def] "Interacting selectively and non-covalently and stoichiometrically with kinesin, a member of a superfamily of microtubule-based motor proteins that perform force-generating tasks such as organelle transport and chromosome segregation." [GOC
	GO:0008143[0.0031](2/649):molecular_function	[name] poly(A) RNA binding	[def] "Interacting selectively and non-covalently with a sequence of adenylyl residues in an RNA molecule, such as the poly(A) tail, a sequence of adenylyl residues at the 3' end of eukaryotic mRNA." [GOC
	GO:0008599[0.0031](2/649):molecular_function	[name] protein phosphatase type 1 regulator activity	[def] "Modulation of the activity of the enzyme protein phosphatase type 1." [GOC
	GO:0036310[0.0031](2/649):
	GO:0004867[0.0031](2/649):molecular_function	[name] serine-type endopeptidase inhibitor activity	[def] "Stops, prevents or reduces the activity of serine-type endopeptidases, enzymes that catalyze the hydrolysis of nonterminal peptide bonds in a polypeptide chain_ a serine residue (and a histidine residue) are at the active center of the enzyme." [GOC
	GO:0008276[0.0031](2/649):molecular_function	[name] protein methyltransferase activity	[def] "Catalysis of the transfer of a methyl group (CH3-) to a protein." [GOC
	GO:0004865[0.0031](2/649):molecular_function	[name] protein serine/threonine phosphatase inhibitor activity	[def] "Stops, prevents or reduces the activity of a serine/threonine protein phosphatase, an enzyme that catalyzes the reaction
	GO:0034739[0.0031](2/649):molecular_function	[name] histone deacetylase activity (H3-K16 specific)	[def] "Catalysis of the reaction
	GO:0030332[0.0015](1/649):molecular_function	[name] cyclin binding	[def] "Interacting selectively and non-covalently with cyclins, proteins whose levels in a cell varies markedly during the cell cycle, rising steadily until mitosis, then falling abruptly to zero. As cyclins reach a threshold level, they are thought to drive cells into G2 phase and thus to mitosis." [GOC
	GO:0046332[0.0015](1/649):molecular_function	[name] SMAD binding	[def] "Interacting selectively and non-covalently with a SMAD signaling protein." [GOC
	GO:0016747[0.0015](1/649):molecular_function	[name] transferase activity, transferring acyl groups other than amino-acyl groups	[def] "Catalysis of the transfer of an acyl group, other than amino-acyl, from one compound (donor) to another (acceptor)." [GOC
	GO:0008080[0.0015](1/649):molecular_function	[name] N-acetyltransferase activity	[def] "Catalysis of the transfer of an acetyl group to a nitrogen atom on the acceptor molecule." [GOC
	GO:0042903[0.0015](1/649):molecular_function	[name] tubulin deacetylase activity	[def] "Catalysis of the reaction
	GO:0004497[0.0015](1/649):molecular_function	[name] monooxygenase activity	[def] "Catalysis of the incorporation of one atom from molecular oxygen into a compound and the reduction of the other atom of oxygen to water." [http
	GO:0016773[0.0015](1/649):molecular_function	[name] phosphotransferase activity, alcohol group as acceptor	[def] "Catalysis of the transfer of a phosphorus-containing group from one compound (donor) to an alcohol group (acceptor)." [GOC
	GO:0001077[0.0015](1/649):molecular_function	[name] RNA polymerase II core promoter proximal region sequence-specific DNA binding transcription factor activity involved in positive regulation of transcription	[def] "Interacting selectively and non-covalently with a sequence of DNA that is in cis with and relatively close to a core promoter for RNA polymerase II (RNAP II) in order to activate or increase the frequency, rate or extent of transcription from the RNAP II promoter." [GOC
	GO:0017048[0.0015](1/649):molecular_function	[name] Rho GTPase binding	[def] "Interacting selectively and non-covalently with Rho protein, any member of the Rho subfamily of the Ras superfamily of monomeric GTPases. Proteins in the Rho subfamily are involved in relaying signals from cell-surface receptors to the actin cytoskeleton." [ISBN
	GO:0031072[0.0015](1/649):molecular_function	[name] heat shock protein binding	[def] "Interacting selectvely with a heat shock protein, any protein synthesized or activated in response to heat shock." [GOC
	GO:0097162[0.0015](1/649):molecular_function	[name] MADS box domain binding	[def] "Interacting selectively and non-covalently with a MADS box domain, a protein domain that encodes the DNA-binding MADS domain. The MADS domain binds to DNA sequences of high similarity to the motif CC[A/T]6GG termed the CArG-box. MADS-domain proteins are generally transcription factors. The length of the MADS-box is in the range of 168 to 180 base pairs." [GOC
	GO:0004519[0.0015](1/649):molecular_function	[name] endonuclease activity	[def] "Catalysis of the hydrolysis of ester linkages within nucleic acids by creating internal breaks." [GOC
	GO:0060090[0.0015](1/649):molecular_function	[name] binding, bridging	[def] "The binding activity of a molecule that brings together two or more molecules, permitting those molecules to function in a coordinated way." [GOC
	GO:0031013[0.0015](1/649):molecular_function	[name] troponin I binding	[def] "Interacting selectively and non-covalently with troponin I, the inhibitory subunit of the troponin complex." [GOC
	GO:0045502[0.0015](1/649):molecular_function	[name] dynein binding	[def] "Interacting selectively and non-covalently with dynein, the multisubunit protein complex that is associated with microtubules." [GOC
	GO:0004518[0.0015](1/649):molecular_function	[name] nuclease activity	[def] "Catalysis of the hydrolysis of ester linkages within nucleic acids." [ISBN
	GO:0031369[0.0015](1/649):molecular_function	[name] translation initiation factor binding	[def] "Interacting selectively and non-covalently with a translation initiation factor, any polypeptide factor involved in the initiation of ribosome-mediated translation." [GOC
	GO:0005096[0.0015](1/649):molecular_function	[name] GTPase activator activity	[def] "Increases the activity of a GTPase, an enzyme that catalyzes the hydrolysis of GTP." [GOC
	GO:0043022[0.0015](1/649):molecular_function	[name] ribosome binding	[def] "Interacting selectively and non-covalently with any part of a ribosome." [GOC
	GO:0031491[0.0015](1/649):molecular_function	[name] nucleosome binding	[def] "Interacting selectively and non-covalently with a nucleosome, a complex comprised of DNA wound around a multisubunit core and associated proteins, which forms the primary packing unit of DNA into higher order structures." [GOC
	GO:0004596[0.0015](1/649):molecular_function	[name] peptide alpha-N-acetyltransferase activity	[def] "Catalysis of the reaction
	GO:0009055[0.0015](1/649):molecular_function	[name] electron carrier activity	[def] "Any molecular entity that serves as an electron acceptor and electron donor in an electron transport system." [ISBN
	GO:0032036[0.0015](1/649):molecular_function	[name] myosin heavy chain binding	[def] "Interacting selectively and non-covalently with a heavy chain of a myosin complex." [GOC
	GO:0001076[0.0015](1/649):molecular_function	[name] RNA polymerase II transcription factor binding transcription factor activity	[def] "Interacting selectively and non-covalently with an RNA polymerase II transcription factor, which may be a single protein or a complex, in order to modulate transcription. A protein binding transcription factor may or may not also interact with the template nucleic acid (either DNA or RNA) as well." [GOC
	GO:0016811[0.0015](1/649):molecular_function	[name] hydrolase activity, acting on carbon-nitrogen (but not peptide) bonds, in linear amides	[def] "Catalysis of the hydrolysis of any non-peptide carbon-nitrogen bond in a linear amide." [GOC
	GO:0015459[0.0015](1/649):molecular_function	[name] potassium channel regulator activity	[def] "Modulates the activity of a potassium channel." [GOC
	GO:0070412[0.0015](1/649):molecular_function	[name] R-SMAD binding	[def] "Interacting selectively and non-covalently with a receptor-regulated SMAD signaling protein." [GOC
	GO:0052894[0.0015](1/649):
	GO:0030234[0.0015](1/649):molecular_function	[name] enzyme regulator activity	[def] "Modulates the activity of an enzyme." [GOC
	GO:0051287[0.0015](1/649):molecular_function	[name] NAD binding	[def] "Interacting selectively and non-covalently with nicotinamide adenine dinucleotide, a coenzyme involved in many redox and biosynthetic reactions_ binding may be to either the oxidized form, NAD+, or the reduced form, NADH." [GOC
	GO:0050661[0.0015](1/649):molecular_function	[name] NADP binding	[def] "Interacting selectively and non-covalently with nicotinamide-adenine dinucleotide phosphate, a coenzyme involved in many redox and biosynthetic reactions_ binding may be to either the oxidized form, NADP+, or the reduced form, NADPH." [GOC
	GO:0008969[0.0015](1/649):molecular_function	[name] phosphohistidine phosphatase activity	[def] "Catalysis of the reaction
	GO:0070888[0.0015](1/649):molecular_function	[name] E-box binding	[def] "Interacting selectively and non-covalently with an E-box, a DNA motif with the consensus sequence CANNTG that is found in the promoters of a wide array of genes expressed in neurons, muscle and other tissues." [GOC
	GO:0004087[0.0015](1/649):molecular_function	[name] carbamoyl-phosphate synthase (ammonia) activity	[def] "Catalysis of the reaction
	GO:0071889[0.0015](1/649):molecular_function	[name] 14-3-3 protein binding	[def] "Interacting selectively and non-covalently with a 14-3-3 protein. A 14-3-3 protein is any of a large family of approximately 30kDa acidic proteins which exist primarily as homo- and heterodimers within all eukaryotic cells, and have been implicated in the modulation of distinct biological processes by binding to specific phosphorylated sites on diverse target proteins, thereby forcing conformational changes or influencing interactions between their targets and other molecules. Each 14-3-3 protein sequence can be roughly divided into three sections
	GO:0004332[0.0015](1/649):molecular_function	[name] fructose-bisphosphate aldolase activity	[def] "Catalysis of the reaction
	GO:0003777[0.0015](1/649):molecular_function	[name] microtubule motor activity	[def] "Catalysis of movement along a microtubule, coupled to the hydrolysis of a nucleoside triphosphate (usually ATP)." [GOC
	GO:0030170[0.0015](1/649):molecular_function	[name] pyridoxal phosphate binding	[def] "Interacting selectively and non-covalently with pyridoxal 5' phosphate, 3-hydroxy-5-(hydroxymethyl)-2-methyl4-pyridine carboxaldehyde 5' phosphate, the biologically active form of vitamin B6." [GOC
	GO:0071796[0.0015](1/649):molecular_function	[name] K6-linked polyubiquitin binding	[def] "Interacting selectively and non-covalently and non-covalently with a polymer of ubiquitin formed by linkages between lysine residues at position 6 of the ubiquitin monomers." [GOC
	GO:0032089[0.0015](1/649):molecular_function	[name] NACHT domain binding	[def] "Interacting selectively and non-covalently with a NACHT (NAIP, CIITA, HET-E and TP1) domain. The NACHT domain consists of seven distinct conserved motifs, including an ATP/GTPase specific P-loop, a Mg(2+)-binding site and five more specific motifs." [GOC
	GO:0004221[0.0015](1/649):molecular_function	[name] ubiquitin thiolesterase activity	[def] "Catalysis of the reaction
	GO:0043021[0.0015](1/649):molecular_function	[name] ribonucleoprotein complex binding	[def] "Interacting selectively and non-covalently with any complex of RNA and protein." [GOC
	GO:0008995[0.0015](1/649):molecular_function	[name] ribonuclease E activity	[def] "Catalysis of the cleavage of single-stranded RNA that is monophosphorylated at its 5'-end_ cleavage occurs predominantly at 5 nucleotides from the 5'-end and in A + U-rich regions, and is blocked by the presence of a 5'-triphosphate group." [PMID
	GO:0050733[0.0015](1/649):molecular_function	[name] RS domain binding	[def] "Interacting selectively and non-covalently with an RS domain of a protein_ RS domains are usually highly phosphorylated and characterized by the presence of arginine (R)/serine (S) dipeptides. The RS domain promotes protein-protein interactions and directs subcellular localization and, in certain situations, nucleocytoplasmic shuttling of individual SR proteins. They also play a role in splicing." [PMID
	GO:0052658[0.0015](1/649):molecular_function	[name] inositol-1,4,5-trisphosphate 5-phosphatase activity	[def] "Catalysis of the reaction
	GO:0004175[0.0015](1/649):molecular_function	[name] endopeptidase activity	[def] "Catalysis of the hydrolysis of internal, alpha-peptide bonds in a polypeptide chain." [http
	GO:0051087[0.0015](1/649):molecular_function	[name] chaperone binding	[def] "Interacting selectively and non-covalently with a chaperone protein, a class of proteins that bind to nascent or unfolded polypeptides and ensure correct folding or transport." [http
	GO:0035258[0.0015](1/649):molecular_function	[name] steroid hormone receptor binding	[def] "Interacting selectively and non-covalently with a steroid hormone receptor." [GOC
	GO:0052870[0.0015](1/649):
	GO:0047714[0.0015](1/649):molecular_function	[name] galactolipase activity	[def] "Catalysis of the reaction
	GO:0031490[0.0015](1/649):molecular_function	[name] chromatin DNA binding	[def] "Interacting selectively and non-covalently with DNA that is assembled into chromatin." [GOC
	GO:0051539[0.0015](1/649):molecular_function	[name] 4 iron, 4 sulfur cluster binding	[def] "Interacting selectively and non-covalently with a 4 iron, 4 sulfur (4Fe-4S) cluster_ this cluster consists of four iron atoms, with the inorganic sulfur atoms found between the irons and acting as bridging ligands." [GOC
	GO:0001972[0.0015](1/649):molecular_function	[name] retinoic acid binding	[def] "Interacting selectively and non-covalently with retinoic acid, 3,7-dimethyl-9-(2,6,-trimethyl-1-cyclohexen-1-yl)-2,4,6,8-nonatetraenoic acid." [GOC
	GO:0004861[0.0015](1/649):molecular_function	[name] cyclin-dependent protein kinase inhibitor activity	[def] "Stops, prevents or reduces the activity of a cyclin-dependent protein kinase." [GOC
	GO:0032454[0.0015](1/649):molecular_function	[name] histone demethylase activity (H3-K9 specific)	[def] "Catalysis of the reaction
	GO:0016312[0.0015](1/649):molecular_function	[name] inositol bisphosphate phosphatase activity	[def] "Catalysis of the reaction
	GO:0000978[0.0015](1/649):molecular_function	[name] RNA polymerase II core promoter proximal region sequence-specific DNA binding	[def] "Interacting selectively and non-covalently with a sequence of DNA that is in cis with and relatively close to a core promoter for RNA polymerase II." [GOC
	GO:0052901[0.0015](1/649):
	GO:0016788[0.0015](1/649):molecular_function	[name] hydrolase activity, acting on ester bonds	[def] "Catalysis of the hydrolysis of any ester bond." [GOC
	GO:0050253[0.0015](1/649):molecular_function	[name] retinyl-palmitate esterase activity	[def] "Catalysis of the reaction
	GO:0005158[0.0015](1/649):molecular_function	[name] insulin receptor binding	[def] "Interacting selectively and non-covalently with the insulin receptor." [GOC
	GO:0052895[0.0015](1/649):
	GO:0005215[0.0015](1/649):molecular_function	[name] transporter activity	[def] "Enables the directed movement of substances (such as macromolecules, small molecules, ions) into, out of or within a cell, or between cells." [GOC
	GO:0050660[0.0015](1/649):molecular_function	[name] flavin adenine dinucleotide binding	[def] "Interacting selectively and non-covalently with FAD, flavin-adenine dinucleotide, the coenzyme or the prosthetic group of various flavoprotein oxidoreductase enzymes, in either the oxidized form, FAD, or the reduced form, FADH2." [CHEBI
	GO:0003917[0.0015](1/649):molecular_function	[name] DNA topoisomerase type I activity	[def] "Catalysis of a DNA topological transformation by transiently cleaving one DNA strand at a time to allow passage of another strand_ changes the linking number by +1 per catalytic cycle." [PMID
	GO:0070611[0.0015](1/649):molecular_function	[name] histone methyltransferase activity (H3-R2 specific)	[def] "Catalysis of the reaction
	GO:0046976[0.0015](1/649):molecular_function	[name] histone methyltransferase activity (H3-K27 specific)	[def] "Catalysis of the reaction
	GO:0044548[0.0015](1/649):
	GO:0070628[0.0015](1/649):molecular_function	[name] proteasome binding	[def] "Interacting selectively and non-covalently with a proteasome, a large multisubunit protein complex that catalyzes protein degradation." [GOC
	GO:0002020[0.0015](1/649):molecular_function	[name] protease binding	[def] "Interacting selectively and non-covalently with any protease or peptidase." [GOC
	GO:0004969[0.0015](1/649):molecular_function	[name] histamine receptor activity	[def] "Combining with histamine to initiate a change in cell activity. Histamine is a physiologically active amine, found in plant and animal tissue and released from mast cells as part of an allergic reaction in humans." [GOC
	GO:0050051[0.0015](1/649):molecular_function	[name] leukotriene-B4 20-monooxygenase activity	[def] "Catalysis of the reaction
	GO:0004197[0.0015](1/649):molecular_function	[name] cysteine-type endopeptidase activity	[def] "Catalysis of the hydrolysis of internal, alpha-peptide bonds in a polypeptide chain by a mechanism in which the sulfhydryl group of a cysteine residue at the active center acts as a nucleophile." [GOC
	GO:0008017[0.0015](1/649):molecular_function	[name] microtubule binding	[def] "Interacting selectively and non-covalently with microtubules, filaments composed of tubulin monomers." [GOC
	GO:0043023[0.0015](1/649):molecular_function	[name] ribosomal large subunit binding	[def] "Interacting selectively and non-covalently with any part of the larger ribosomal subunit." [GOC
	GO:0018685[0.0015](1/649):molecular_function	[name] alkane 1-monooxygenase activity	[def] "Catalysis of the reaction
	GO:0019863[0.0015](1/649):molecular_function	[name] IgE binding	[def] "Interacting selectively and non-covalently with an immunoglobulin of the IgE isotype." [GOC
	GO:0019887[0.0015](1/649):molecular_function	[name] protein kinase regulator activity	[def] "Modulates the activity of a protein kinase, an enzyme which phosphorylates a protein." [GOC
	GO:0001102[0.0015](1/649):molecular_function	[name] RNA polymerase II activating transcription factor binding	[def] "Interacting selectively and non-covalently with an RNA polymerase II transcription activating factor, a protein involved in positive regulation of transcription." [GOC
	GO:0000900[0.0015](1/649):molecular_function	[name] translation repressor activity, nucleic acid binding	[def] "Antagonizes the ribosome-mediated translation of mRNA into a polypeptide via direct binding to nucleic acid." [GOC
	GO:0051525[0.0015](1/649):molecular_function	[name] NFAT protein binding	[def] "Interacting selectively and non-covalently with NFAT (nuclear factor of activated T cells) proteins, a family of transcription factors. NFAT proteins have crucial roles in the development and function of the immune system." [PMID
	GO:0052659[0.0015](1/649):molecular_function	[name] inositol-1,3,4,5-tetrakisphosphate 5-phosphatase activity	[def] "Catalysis of the reaction
	GO:0005078[0.0015](1/649):molecular_function	[name] MAP-kinase scaffold activity	[def] "The binding activity of a molecule that functions as a physical support for the assembly of a multiprotein mitogen-activated protein kinase (MAPK) complex. Binds multiple kinases of the MAPKKK cascade, and also upstream signaling proteins, permitting those molecules to function in a coordinated way. Bringing together multiple enzymes and their substrates enables the signal to be transduced quickly and efficiently." [PMID
	GO:0008186[0.0015](1/649):molecular_function	[name] RNA-dependent ATPase activity	[def] "Catalysis of the reaction
	GO:0003916[0.0015](1/649):molecular_function	[name] DNA topoisomerase activity	[def] "Catalysis of the transient cleavage and passage of individual DNA strands or double helices through one another, resulting a topological transformation in double-stranded DNA." [GOC
	GO:0043996[0.0015](1/649):molecular_function	[name] histone acetyltransferase activity (H4-K8 specific)	[def] "Catalysis of the reaction
	GO:0051059[0.0015](1/649):molecular_function	[name] NF-kappaB binding	[def] "Interacting selectively and non-covalently with NF-kappaB, a transcription factor for eukaryotic RNA polymerase II promoters." [GOC
	GO:0043995[0.0015](1/649):molecular_function	[name] histone acetyltransferase activity (H4-K5 specific)	[def] "Catalysis of the reaction
	GO:0008307[0.0015](1/649):molecular_function	[name] structural constituent of muscle	[def] "The action of a molecule that contributes to the structural integrity of a muscle fiber." [GOC
	GO:0030246[0.0015](1/649):molecular_function	[name] carbohydrate binding	[def] "Interacting selectively and non-covalently with any carbohydrate, any of a group of organic compounds based of the general formula Cx(H2O)y." [GOC
	GO:0046972[0.0015](1/649):molecular_function	[name] histone acetyltransferase activity (H4-K16 specific)	[def] "Catalysis of the reaction
	GO:0016757[0.0015](1/649):molecular_function	[name] transferase activity, transferring glycosyl groups	[def] "Catalysis of the transfer of a glycosyl group from one compound (donor) to another (acceptor)." [GOC
	GO:0031210[0.0015](1/649):molecular_function	[name] phosphatidylcholine binding	[def] "Interacting selectively and non-covalently with phosphatidylcholine, a class of glycophospholipids in which a phosphatidyl group is esterified to the hydroxyl group of choline." [GOC
	GO:0003899[0.0015](1/649):molecular_function	[name] DNA-directed RNA polymerase activity	[def] "Catalysis of the reaction
	GO:0000981[0.0015](1/649):molecular_function	[name] sequence-specific DNA binding RNA polymerase II transcription factor activity	[def] "Interacting selectively and non-covalently with a specific DNA sequence in order to modulate transcription by RNA polymerase II. The transcription factor may or may not also interact selectively with a protein or macromolecular complex." [GOC
	GO:0008392[0.0015](1/649):molecular_function	[name] arachidonic acid epoxygenase activity	[def] "Catalysis of an NADPH- and oxygen-dependent reaction that converts arachidonic acid to a cis-epoxyeicosatrienoic acid." [http
	GO:0042162[0.0015](1/649):molecular_function	[name] telomeric DNA binding	[def] "Interacting selectively and non-covalently with a telomere, a specific structure at the end of a linear chromosome required for the integrity and maintenance of the end." [GOC
	GO:0043515[0.0015](1/649):molecular_function	[name] kinetochore binding	[def] "Interacting selectively and non-covalently with a kinetochore, a proteinaceous structure on a condensed chromosome, beside the centromere, to which the spindle fibers are attached." [GOC
	GO:0030159[0.0015](1/649):molecular_function	[name] receptor signaling complex scaffold activity	[def] "Functions to provide a physical support for the assembly of a multiprotein receptor signaling complex." [GOC
	GO:0052590[0.0015](1/649):molecular_function	[name] sn-glycerol-3-phosphate	[def] "Catalysis of the reaction
	GO:0051219[0.0015](1/649):molecular_function	[name] phosphoprotein binding	[def] "Interacting selectively and non-covalently with a phosphorylated protein." [GOC
	GO:0008353[0.0015](1/649):molecular_function	[name] RNA polymerase II carboxy-terminal domain kinase activity	[def] "Catalysis of the reaction
	GO:0048185[0.0015](1/649):molecular_function	[name] activin binding	[def] "Interacting selectively and non-covalently with activin, a dimer of inhibin-beta subunits." [GOC
	GO:0052869[0.0015](1/649):
	GO:0004843[0.0015](1/649):molecular_function	[name] ubiquitin-specific protease activity	[def] "Catalysis of the hydrolysis of various forms of polymeric ubiquitin sequences." [ISBN
	GO:0005044[0.0015](1/649):molecular_function	[name] scavenger receptor activity	[def] "Combining with any modified low-density lipoprotein (LDL) or other polyanionic ligand and delivering the ligand into the cell via endocytosis. Ligands include acetylated and oxidized LDL, Gram-positive and Gram-negative bacteria, apoptotic cells, beta-amyloid fibrils, and advanced glycation end products (AGEs)." [GOC
	GO:0046974[0.0015](1/649):molecular_function	[name] histone methyltransferase activity (H3-K9 specific)	[def] "Catalysis of the reaction
	GO:0004368[0.0015](1/649):molecular_function	[name] glycerol-3-phosphate dehydrogenase activity	[def] "Catalysis of the reaction
	GO:0004445[0.0015](1/649):molecular_function	[name] inositol-polyphosphate 5-phosphatase activity	[def] "Catalysis of the reactions
	GO:0047057[0.0015](1/649):molecular_function	[name] vitamin-K-epoxide reductase (warfarin-sensitive) activity	[def] "Catalysis of the reaction
	GO:0045295[0.0015](1/649):molecular_function	[name] gamma-catenin binding	[def] "Interacting selectively and non-covalently with the gamma subunit of the catenin complex." [GOC
	GO:0005520[0.0015](1/649):molecular_function	[name] insulin-like growth factor binding	[def] "Interacting selectively and non-covalently with an insulin-like growth factor, any member of a group of polypeptides that are structurally homologous to insulin and share many of its biological activities, but are immunologically distinct from it." [ISBN
	GO:0004802[0.0015](1/649):molecular_function	[name] transketolase activity	[def] "Catalysis of the reversible transfer of a 2-carbon ketol group (CH2OH-CO-) from a ketose phosphate donor to an aldose phosphate acceptor." [EC
	GO:0003724[0.0015](1/649):molecular_function	[name] RNA helicase activity	[def] "Catalysis of the reaction
	GO:0052591[0.0015](1/649):molecular_function	[name] sn-glycerol-3-phosphate	[def] "Catalysis of the reaction
	GO:0030165[0.0015](1/649):molecular_function	[name] PDZ domain binding	[def] "Interacting selectively and non-covalently with a PDZ domain of a protein, a domain found in diverse signaling proteins." [GOC
	GO:0031543[0.0015](1/649):molecular_function	[name] peptidyl-proline dioxygenase activity	[def] "Catalysis of the reaction
	GO:0005200[0.0015](1/649):molecular_function	[name] structural constituent of cytoskeleton	[def] "The action of a molecule that contributes to the structural integrity of a cytoskeletal structure." [GOC
	GO:0004872[0.0015](1/649):molecular_function	[name] receptor activity	[def] "Combining with an extracellular or intracellular messenger to initiate a change in cell activity." [GOC
	GO:0000993[0.0015](1/649):molecular_function	[name] RNA polymerase II core binding	[def] "Interacting selectively and non-covalently with RNA polymerase II core enzyme, a multisubunit eukaryotic nuclear RNA polymerase typically composed of twelve subunits." [GOC
	GO:0035257[0.0015](1/649):molecular_function	[name] nuclear hormone receptor binding	[def] "Interacting selectively and non-covalently with a nuclear hormone receptor, a ligand-dependent receptor found in the nucleus of the cell." [GOC
	GO:0017080[0.0015](1/649):molecular_function	[name] sodium channel regulator activity	[def] "Modulates the activity of a sodium channel." [GOC
	GO:0031435[0.0015](1/649):molecular_function	[name] mitogen-activated protein kinase kinase kinase binding	[def] "Interacting selectively and non-covalently with a mitogen-activated protein kinase kinase kinase, any protein that can phosphorylate a MAP kinase kinase." [GOC
	GO:0004869[0.0015](1/649):molecular_function	[name] cysteine-type endopeptidase inhibitor activity	[def] "Stops, prevents or reduces the activity of a cysteine-type endopeptidase, any enzyme that hydrolyzes peptide bonds in polypeptides by a mechanism in which the sulfhydryl group of a cysteine residue at the active center acts as a nucleophile." [GOC
	GO:0034485[0.0015](1/649):molecular_function	[name] phosphatidylinositol-3,4,5-trisphosphate 5-phosphatase activity	[def] "Catalysis of the reaction
	GO:0010181[0.0015](1/649):molecular_function	[name] FMN binding	[def] "Interacting selectively and non-covalently with FMN, flavin mononucleotide, the coenzyme or the prosthetic group of various flavoprotein oxidoreductase enzymes." [GOC
	GO:0004882[0.0015](1/649):molecular_function	[name] androgen receptor activity	[def] "Combining with an androgen and transmitting the signal to the transcriptional machinery by interacting selectively and non-covalently with a specific DNA sequence in order to modulate transcription by RNA polymerase II." [GOC
	GO:0070063[0.0015](1/649):molecular_function	[name] RNA polymerase binding	[def] "Interacting selectively and non-covalently with an RNA polymerase molecule or complex." [GOC
	GO:0003725[0.0015](1/649):molecular_function	[name] double-stranded RNA binding	[def] "Interacting selectively and non-covalently with double-stranded RNA." [GOC
	GO:0070061[0.0015](1/649):molecular_function	[name] fructose binding	[def] "Interacting selectively and non-covalently with the D- or L-enantiomer of fructose, the ketohexose arabino-hex-2-ulose." [CHEBI
	GO:0035642[0.0015](1/649):molecular_function	[name] histone methyltransferase activity (H3-R17 specific)	[def] "Catalysis of the reaction
	GO:0031545[0.0015](1/649):molecular_function	[name] peptidyl-proline 4-dioxygenase activity	[def] "Catalysis of the reaction
	GO:0055106[0.0015](1/649):molecular_function	[name] ubiquitin-protein ligase regulator activity	[def] "Modulates the activity of a ubiquitin-protein ligase, an enzyme that catalyzes the covalent attachment of ubiquitin to lysine in a substrate protein." [GOC
	GO:0016274[0.0015](1/649):molecular_function	[name] protein-arginine N-methyltransferase activity	[def] "Catalysis of the reaction
	GO:0034450[0.0015](1/649):molecular_function	[name] ubiquitin-ubiquitin ligase activity	[def] "Catalysis of the reaction
	GO:0034594[0.0015](1/649):molecular_function	[name] phosphatidylinositol trisphosphate phosphatase activity	[def] "Catalysis of the reaction
	GO:0051536[0.0015](1/649):molecular_function	[name] iron-sulfur cluster binding	[def] "Interacting selectively and non-covalently with an iron-sulfur cluster, a combination of iron and sulfur atoms." [GOC
	GO:0052871[0.0015](1/649):
	GO:0004720[0.0015](1/649):molecular_function	[name] protein-lysine 6-oxidase activity	[def] "Catalysis of the reaction
	GO:0046030[0.0015](1/649):molecular_function	[name] inositol trisphosphate phosphatase activity	[def] "Catalysis of the reaction
	GO:0044020[0.0015](1/649):molecular_function	[name] histone methyltransferase activity (H4-R3 specific)	[def] "Catalysis of the reaction
	GO:0035198[0.0015](1/649):molecular_function	[name] miRNA binding	[def] "Interacting selectively and non-covalently with a microRNA, a 21-23 nucleotide RNA that is processed from a stem-loop RNA precursor (pre-miRNA) that is encoded within plant and animal genomes." [PMID
	GO:0004027[0.0015](1/649):molecular_function	[name] alcohol sulfotransferase activity	[def] "Catalysis of the reaction
	GO:0034056[0.0015](1/649):molecular_function	[name] estrogen response element binding	[def] "Interacting selectively and non-covalently with the estrogen response element (ERE), a conserved sequence found in the promoters of genes whose expression is regulated in response to estrogen." [GOC
	GO:0072341[0.0015](1/649):molecular_function	[name] modified amino acid binding	[def] "Interacting selectively and non-covalently with a modified amino acid." [CHEBI
	GO:0001968[0.0015](1/649):molecular_function	[name] fibronectin binding	[def] "Interacting selectively and non-covalently with a fibronectin, a group of related adhesive glycoproteins of high molecular weight found on the surface of animal cells, connective tissue matrices, and in extracellular fluids." [GOC
	GO:0001918[0.0015](1/649):molecular_function	[name] farnesylated protein binding	[def] "Interacting selectively and non-covalently with a farnesylated protein." [GOC
	GO:0004190[0.0015](1/649):molecular_function	[name] aspartic-type endopeptidase activity	[def] "Catalysis of the hydrolysis of internal, alpha-peptide bonds in a polypeptide chain by a mechanism in which a water molecule bound by the side chains of aspartic residues at the active center acts as a nucleophile." [ISBN
	GO:0050294[0.0015](1/649):molecular_function	[name] steroid sulfotransferase activity	[def] "Catalysis of the reaction
	GO:0035326[0.0015](1/649):molecular_function	[name] enhancer binding	[def] "Interacting selectively and non-covalently with an enhancer, a transcription regulatory region that is somewhat distal from the core promoter and which enhances transcription from that promoter." [GOC
	GO:0050681[0.0015](1/649):molecular_function	[name] androgen receptor binding	[def] "Interacting selectively and non-covalently with an androgen receptor." [GOC
	GO:0050811[0.0015](1/649):molecular_function	[name] GABA receptor binding	[def] "Interacting selectively and non-covalently with the gamma-aminobutyric acid (GABA, 4-aminobutyrate) receptor." [GOC
	GO:0004806[0.0015](1/649):molecular_function	[name] triglyceride lipase activity	[def] "Catalysis of the reaction
	GO:0034595[0.0015](1/649):molecular_function	[name] phosphatidylinositol phosphate 5-phosphatase activity	[def] "Catalysis of the removal of the 5-phosphate group of a phosphatidylinositol phosphate." [GOC
	GO:0042835[0.0015](1/649):molecular_function	[name] BRE binding	[def] "Interacting selectively and non-covalently with the RNA element BRE (Bruno response element)." [PMID
	GO:0032183[0.0015](1/649):molecular_function	[name] SUMO binding	[def] "Interacting selectively and non-covalently with the small ubiquitin-like protein SUMO." [GOC
	GO:0046582[0.0015](1/649):molecular_function	[name] Rap GTPase activator activity	[def] "Increases the rate of GTP hydrolysis by a GTPase of the Rap family." [GOC
	GO:0071535[0.0015](1/649):molecular_function	[name] RING-like zinc finger domain binding	[def] "Interacting selectively and non-covalently with a RING-like zinc finger domain domain of a protein. The RING-like domain is a zinc finger domain that is related to the C3HC4 RING finger domain." [GOC
	GO:0008146[0.0015](1/649):molecular_function	[name] sulfotransferase activity	[def] "Catalysis of the transfer of a sulfate group from 3'-phosphoadenosine 5'-phosphosulfate to the hydroxyl group of an acceptor, producing the sulfated derivative and 3'-phosphoadenosine 5'-phosphate." [EC
	GO:0016595[0.0015](1/649):molecular_function	[name] glutamate binding	[def] "Interacting selectively and non-covalently with glutamate, the anion of 2-aminopentanedioic acid." [GOC
	GO:0070530[0.0015](1/649):molecular_function	[name] K63-linked polyubiquitin binding	[def] "Interacting selectively and non-covalently and non-covalently with a polymer of ubiquitin formed by linkages between lysine residues at position 63 of the ubiquitin monomers." [GOC
	GO:0031071[0.0015](1/649):molecular_function	[name] cysteine desulfurase activity	[def] "Catalysis of the reaction
	GO:0005000[0.0015](1/649):molecular_function	[name] vasopressin receptor activity	[def] "Combining with vasopressin to initiate a change in cell activity." [GOC
	GO:0032448[0.0015](1/649):molecular_function	[name] DNA hairpin binding	[def] "Interacting selectively and non-covalently with DNA containing a hairpin. A hairpin structure forms when a DNA strand folds back on itself and intrachain base pairing occurs between inverted repeat sequences." [GOC
	GO:0047372[0.0015](1/649):molecular_function	[name] acylglycerol lipase activity	[def] "Catalysis of the reaction
	GO:0003680[0.0015](1/649):molecular_function	[name] AT DNA binding	[def] "Interacting selectively and non-covalently with oligo(A) and oligo(T) tracts of DNA (AT DNA)." [GOC
	GO:0016791[0.0015](1/649):molecular_function	[name] phosphatase activity	[def] "Catalysis of the hydrolysis of phosphoric monoesters, releasing inorganic phosphate." [EC
	GO:0031683[0.0015](1/649):molecular_function	[name] G-protein beta/gamma-subunit complex binding	[def] "Interacting selectively and non-covalently with a complex of G-protein beta/gamma subunits." [GOC
	GO:0070612[0.0015](1/649):molecular_function	[name] histone methyltransferase activity (H2A-R3 specific)	[def] "Catalysis of the reaction
	GO:0051400[0.0015](1/649):molecular_function	[name] BH domain binding	[def] "Interacting selectively and non-covalently with the Bcl-2 homology (BH) domain of a protein. Bcl-2-related proteins share homology in one to four conserved regions designated the Bcl-2 homology (BH) domains BH1, BH2, BH3 and BH4. These domains contribute at multiple levels to the function of these proteins in cell death and survival. Anti-apoptotic members of the Bcl-2 family have four BH domains (BH1-BH4). Pro-apoptotic members have fewer BH domains." [PMID
	GO:0045322[0.0015](1/649):molecular_function	[name] unmethylated CpG binding	[def] "Interacting selectively and non-covalently with unmethylated CpG motifs. Unmethylated CpG dinucleotides are often associated with gene promoters." [GOC
	GO:0051020[0.0015](1/649):molecular_function	[name] GTPase binding	[def] "Interacting selectively and non-covalently with a GTPase, any enzyme that catalyzes the hydrolysis of GTP." [GOC
	GO:0042974[0.0015](1/649):molecular_function	[name] retinoic acid receptor binding	[def] "Interacting selectively and non-covalently with the retinoic acid receptor, a ligand-regulated transcription factor belonging to the nuclear receptor superfamily." [GOC
	GO:0032795[0.0015](1/649):molecular_function	[name] heterotrimeric G-protein binding	[def] "Interacting selectively and non-covalently with a heterotrimeric G-protein." [GOC
	GO:0003697[0.0015](1/649):molecular_function	[name] single-stranded DNA binding	[def] "Interacting selectively and non-covalently with single-stranded DNA." [GOC
	GO:0042577[0.0015](1/649):molecular_function	[name] lipid phosphatase activity	[def] "Catalysis of the reaction
	GO:0005085[0.0015](1/649):molecular_function	[name] guanyl-nucleotide exchange factor activity	[def] "Stimulates the exchange of guanyl nucleotides associated with a GTPase. Under normal cellular physiological conditions, the concentration of GTP is higher than that of GDP, favoring the replacement of GDP by GTP in association with the GTPase." [GOC
	GO:0016641[0.0015](1/649):molecular_function	[name] oxidoreductase activity, acting on the CH-NH2 group of donors, oxygen as acceptor	[def] "Catalysis of an oxidation-reduction (redox) reaction in which a CH-NH2 group acts as a hydrogen or electron donor and reduces an oxygen molecule." [GOC
	GO:0001085[0.0015](1/649):molecular_function	[name] RNA polymerase II transcription factor binding	[def] "Interacting selectively and non-covalently with an RNA polymerase II transcription factor, any protein required to initiate or regulate transcription by RNA polymerase II." [GOC
	GO:0000983[0.0015](1/649):molecular_function	[name] RNA polymerase II core promoter sequence-specific DNA binding transcription factor activity	[def] "Interacting selectively and non-covalently with a specific DNA sequence in an RNA polymerase II (Pol II) core promoter, the region composed of the transcription start site and binding sites for transcription factors of the Pol II basal transcription machinery, in order to modulate transcription by Pol II. The transcription factor may or may not also interact selectively with a protein or macromolecular complex." [GOC
	GO:0052872[0.0015](1/649):
	GO:0034046[0.0015](1/649):molecular_function	[name] poly(G) RNA binding	[def] "Interacting selectively and non-covalently with a sequence of guanine residues in an RNA molecule." [GOC
	GO:0046592[0.0015](1/649):molecular_function	[name] polyamine oxidase activity	[def] "Catalysis of the oxidative degradation or interconversion of polyamines." [EC
	GO:0017136[0.0015](1/649):molecular_function	[name] NAD-dependent histone deacetylase activity	[def] "Catalysis of the reaction
	GO:0043028[0.0015](1/649):molecular_function	[name] cysteine-type endopeptidase regulator activity involved in apoptotic process	[def] "Modulates the activity of a cysteine-type endopeptidase involved in the apoptotic process." [GOC
	GO:0005504[0.0015](1/649):molecular_function	[name] fatty acid binding	[def] "Interacting selectively and non-covalently with fatty acids, aliphatic monocarboxylic acids liberated from naturally occurring fats and oils by hydrolysis." [ISBN
	GO:0004620[0.0015](1/649):molecular_function	[name] phospholipase activity	[def] "Catalysis of the hydrolysis of a glycerophospholipid." [ISBN
	GO:0046965[0.0015](1/649):molecular_function	[name] retinoid X receptor binding	[def] "Interacting selectively and non-covalently with a retinoid X receptor." [GOC
	GO:0016829[0.0015](1/649):molecular_function	[name] lyase activity	[def] "Catalysis of the cleavage of C-C, C-O, C-N and other bonds by other means than by hydrolysis or oxidation, or conversely adding a group to a double bond. They differ from other enzymes in that two substrates are involved in one reaction direction, but only one in the other direction. When acting on the single substrate, a molecule is eliminated and this generates either a new double bond or a new ring." [EC
	GO:0004367[0.0015](1/649):molecular_function	[name] glycerol-3-phosphate dehydrogenase [NAD+] activity	[def] "Catalysis of the reaction
	GO:0008757[0.0015](1/649):molecular_function	[name] S-adenosylmethionine-dependent methyltransferase activity	[def] "Catalysis of the transfer of a methyl group from S-adenosyl-L-methionine to a substrate." [GOC
	GO:0001046[0.0015](1/649):molecular_function	[name] core promoter sequence-specific DNA binding	[def] "Interacting selectively and non-covalently with a sequence of DNA that is part of a core promoter region composed of the transcription start site and binding sites for the basal transcription machinery. The transcribed region might be described as a gene, cistron, or operon." [GOC
	GO:0004131[0.0015](1/649):molecular_function	[name] cytosine deaminase activity	[def] "Catalysis of the reaction
	GO:0042169[0.0015](1/649):molecular_function	[name] SH2 domain binding	[def] "Interacting selectively and non-covalently with a SH2 domain (Src homology 2) of a protein, a protein domain of about 100 amino-acid residues and belonging to the alpha + beta domain class." [GOC
	GO:0050682[0.0015](1/649):molecular_function	[name] AF-2 domain binding	[def] "Interacting selectively and non-covalently with the AF-2 domain of a protein, a highly conserved ligand-dependent transactivation domain which is essential for receptor-mediated transcriptional activation." [PMID
[BCR]
	GO:0005515[0.1864](33/177):molecular_function	[name] protein binding	[def] "Interacting selectively and non-covalently with any protein or protein complex (a complex of two or more proteins that may include other nonprotein molecules)." [GOC
	GO:0005125[0.1695](30/177):molecular_function	[name] cytokine activity	[def] "Functions to control the survival, growth, differentiation and effector function of tissues and cells." [ISBN
	GO:0008009[0.1525](27/177):molecular_function	[name] chemokine activity	[def] "The function of a family of chemotactic pro-inflammatory activation-inducible cytokines acting primarily upon hemopoietic cells in immunoregulatory processes_ all chemokines possess a number of conserved cysteine residues involved in intramolecular disulfide bond formation." [http
	GO:0004888[0.1130](20/177):molecular_function	[name] transmembrane signaling receptor activity	[def] "Combining with an extracellular or intracellular signal and transmitting the signal from one side of the membrane to the other to initiate a change in cell activity." [GOC
	GO:0016787[0.1073](19/177):molecular_function	[name] hydrolase activity	[def] "Catalysis of the hydrolysis of various bonds, e.g. C-O, C-N, C-C, phosphoric anhydride bonds, etc. Hydrolase is the systematic name for any enzyme of EC class 3." [ISBN
	GO:0030246[0.0847](15/177):molecular_function	[name] carbohydrate binding	[def] "Interacting selectively and non-covalently with any carbohydrate, any of a group of organic compounds based of the general formula Cx(H2O)y." [GOC
	GO:0005524[0.0791](14/177):molecular_function	[name] ATP binding	[def] "Interacting selectively and non-covalently with ATP, adenosine 5'-triphosphate, a universally important coenzyme and enzyme regulator." [ISBN
	GO:0000166[0.0791](14/177):molecular_function	[name] nucleotide binding	[def] "Interacting selectively and non-covalently with a nucleotide, any compound consisting of a nucleoside that is esterified with (ortho)phosphate or an oligophosphate at any hydroxyl group on the ribose or deoxyribose." [GOC
	GO:0005102[0.0621](11/177):molecular_function	[name] receptor binding	[def] "Interacting selectively and non-covalently with one or more specific sites on a receptor molecule, a macromolecule that undergoes combination with a hormone, neurotransmitter, drug or intracellular messenger to initiate a change in cell function." [GOC
	GO:0004872[0.0621](11/177):molecular_function	[name] receptor activity	[def] "Combining with an extracellular or intracellular messenger to initiate a change in cell activity." [GOC
	GO:0046872[0.0621](11/177):molecular_function	[name] metal ion binding	[def] "Interacting selectively and non-covalently with any metal ion." [GOC
	GO:0004725[0.0565](10/177):molecular_function	[name] protein tyrosine phosphatase activity	[def] "Catalysis of the reaction
[truncated: 437,375 more chars]
