# Supplementary material for: Multi-label multi-instance transfer learning for simultaneous reconstruction and cross-talk modeling of multiple human signaling pathways
Source: BMC Bioinformatics. 2015 Dec 30;16:417. doi: 10.1186/s12859-015-0841-4 (PMC4697333; doi:10.1186/s12859-015-0841-4)
Supplement: Additional file 17: — Text file contains the GO enrichment analysis of the predicted signaling components (cellular compartments). (ZIP 171 KB) [file 12859_2015_841_MOESM17_ESM.zip › 12859_2015_841_MOESM17_ESM.xml]

Part III
Section 12: The complete GO enrichment analysis of the predicted signaling components (cellular compartments)

[Notch]
	GO:0005634[0.4925](33/67):cellular_component	[name] nucleus	[def] "A membrane-bounded organelle of eukaryotic cells in which chromosomes are housed and replicated. In most cells, the nucleus contains all of the cell's chromosomes except the organellar chromosomes, and is the site of RNA synthesis and processing. In some species, or in specialized cell types, RNA metabolism or DNA replication may be absent." [GOC
	GO:0005576[0.2239](15/67):cellular_component	[name] extracellular region	[def] "The space external to the outermost structure of a cell. For cells without external protective or external encapsulating structures this refers to space outside of the plasma membrane. This term covers the host cell environment outside an intracellular parasite." [GOC
	GO:0005737[0.1940](13/67):cellular_component	[name] cytoplasm	[def] "All of the contents of a cell excluding the plasma membrane and nucleus, but including other subcellular structures." [ISBN
	GO:0031012[0.1642](11/67):cellular_component	[name] extracellular matrix	[def] "A structure lying external to one or more cells, which provides structural support for cells or tissues_ may be completely external to the cell (as in animals) or be part of the cell (as in plants)." [GOC
	GO:0005578[0.1493](10/67):cellular_component	[name] proteinaceous extracellular matrix	[def] "A layer consisting mainly of proteins (especially collagen) and glycosaminoglycans (mostly as proteoglycans) that forms a sheet underlying or overlying cells such as endothelial and epithelial cells. The proteins are secreted by cells in the vicinity. An example of this component is found in Mus musculus." [GOC
	GO:0005654[0.1493](10/67):cellular_component	[name] nucleoplasm	[def] "That part of the nuclear content other than the chromosomes or the nucleolus." [GOC
	GO:0016020[0.1343](9/67):cellular_component	[name] membrane	[def] "Double layer of lipid molecules that encloses all cells, and, in eukaryotes, many organelles_ may be a single or double lipid bilayer_ also includes associated proteins." [GOC
	GO:0005667[0.1194](8/67):cellular_component	[name] transcription factor complex	[def] "A protein complex, distinct from RNA polymerase, that associates with DNA at promoters or at cis-acting regulatory sequences, by direct binding or by interaction with other DNA-binding polypeptides or complexes, and regulates transcription." [GOC
	GO:0005615[0.1194](8/67):cellular_component	[name] extracellular space	[def] "That part of a multicellular organism outside the cells proper, usually taken to be outside the plasma membranes, and occupied by fluid." [ISBN
	GO:0005886[0.0896](6/67):cellular_component	[name] plasma membrane	[def] "The membrane surrounding a cell that separates the cell from its external environment. It consists of a phospholipid bilayer and associated proteins." [ISBN
	GO:0005730[0.0746](5/67):cellular_component	[name] nucleolus	[def] "A small, dense body one or more of which are present in the nucleus of eukaryotic cells. It is rich in RNA and protein, is not bounded by a limiting membrane, and is not seen during mitosis. Its prime function is the transcription of the nucleolar DNA into 45S ribosomal-precursor RNA, the processing of this RNA into 5.8S, 18S, and 28S components of ribosomal RNA, and the association of these components with 5S RNA and proteins synthesized outside the nucleolus. This association results in the formation of ribonucleoprotein precursors_ these pass into the cytoplasm and mature into the 40S and 60S subunits of the ribosome." [ISBN
	GO:0016021[0.0746](5/67):cellular_component	[name] integral to membrane	[def] "Penetrating at least one phospholipid bilayer of a membrane. May also refer to the state of being buried in the bilayer with no exposure outside the bilayer. When used to describe a protein, indicates that all or part of the peptide sequence is embedded in the membrane." [GOC
	GO:0009986[0.0746](5/67):cellular_component	[name] cell surface	[def] "The external part of the cell wall and/or plasma membrane." [GOC
	GO:0031519[0.0597](4/67):cellular_component	[name] PcG protein complex	[def] "A chromatin-associated multiprotein complex containing Polycomb Group proteins. In Drosophila, Polycomb group proteins are involved in the long-term maintenance of gene repression, and PcG protein complexes associate with Polycomb group response elements (PREs) in target genes to regulate higher-order chromatin structure." [PMID
	GO:0000118[0.0597](4/67):cellular_component	[name] histone deacetylase complex	[def] "A protein complex that possesses histone deacetylase activity." [GOC
	GO:0031225[0.0597](4/67):cellular_component	[name] anchored to membrane	[def] "Tethered to a membrane by a covalently attached anchor, such as a lipid group, that is embedded in the membrane. When used to describe a protein, indicates that none of the peptide sequence is embedded in the membrane." [GOC
	GO:0005887[0.0448](3/67):cellular_component	[name] integral to plasma membrane	[def] "Penetrating at least one phospholipid bilayer of a plasma membrane. May also refer to the state of being buried in the bilayer with no exposure outside the bilayer." [GOC
	GO:0030425[0.0448](3/67):cellular_component	[name] dendrite	[def] "A neuron projection that has a short, tapering, often branched, morphology, receives and integrates signals from other neurons or from sensory stimuli, and conducts a nerve impulse towards the axon or the cell body. In most neurons, the impulse is conveyed from dendrites to axon via the cell body, but in some types of unipolar neuron, the impulse does not travel via the cell body." [GOC
	GO:0005794[0.0448](3/67):cellular_component	[name] Golgi apparatus	[def] "A compound membranous cytoplasmic organelle of eukaryotic cells, consisting of flattened, ribosome-free vesicles arranged in a more or less regular stack. The Golgi apparatus differs from the endoplasmic reticulum in often having slightly thicker membranes, appearing in sections as a characteristic shallow semicircle so that the convex side (cis or entry face) abuts the endoplasmic reticulum, secretory vesicles emerging from the concave side (trans or exit face). In vertebrate cells there is usually one such organelle, while in invertebrates and plants, where they are known usually as dictyosomes, there may be several scattered in the cytoplasm. The Golgi apparatus processes proteins produced on the ribosomes of the rough endoplasmic reticulum_ such processing includes modification of the core oligosaccharides of glycoproteins, and the sorting and packaging of proteins for transport to a variety of cellular locations. Three different regions of the Golgi are now recognized both in terms of structure and function
	GO:0071339[0.0299](2/67):cellular_component	[name] MLL1 complex	[def] "A protein complex that can methylate lysine-4 of histone H3. MLL1/MLL is the catalytic methyltransferase subunit, and the complex also contains the core components ASH2L, HCFC1/HCF1 WDR5 and RBBP5." [GOC
	GO:0001739[0.0299](2/67):cellular_component	[name] sex chromatin	[def] "A condensed mass of compacted chromatin that represents an inactivated X chromosome." [ISBN
	GO:0005796[0.0299](2/67):cellular_component	[name] Golgi lumen	[def] "The volume enclosed by the membranes of any cisterna or subcompartment of the Golgi apparatus, including the cis- and trans-Golgi networks." [GOC
	GO:0035102[0.0299](2/67):cellular_component	[name] PRC1 complex	[def] "An insect multiprotein complex containing the products of many of the Polycomb Group genes including Polycomb, Posterior sex combs, polyhomeotic and Sex comb on midleg. The Polycomb Group proteins are required for stable long-term maintenance of transcriptionally repressed states and the PRC1 complex directly antagonizes ATP-dependent remodeling of nucleosomal arrays." [GOC
	GO:0017053[0.0299](2/67):cellular_component	[name] transcriptional repressor complex	[def] "A protein complex that possesses activity that prevents or downregulates transcription." [GOC
	GO:0043025[0.0299](2/67):cellular_component	[name] neuronal cell body	[def] "The portion of a neuron that includes the nucleus, but excludes all cell projections such as axons and dendrites." [GOC
	GO:0043231[0.0299](2/67):cellular_component	[name] intracellular membrane-bounded organelle	[def] "Organized structure of distinctive morphology and function, bounded by a single or double lipid bilayer membrane and occurring within the cell. Includes the nucleus, mitochondria, plastids, vacuoles, and vesicles. Excludes the plasma membrane." [GOC
	GO:0009897[0.0299](2/67):cellular_component	[name] external side of plasma membrane	[def] "The side of the plasma membrane that is opposite to the side that faces the cytoplasm." [GOC
	GO:0000785[0.0299](2/67):cellular_component	[name] chromatin	[def] "The ordered and organized complex of DNA, protein, and sometimes RNA, that forms the chromosome." [GOC
	GO:0005829[0.0299](2/67):cellular_component	[name] cytosol	[def] "The part of the cytoplasm that does not contain organelles but which does contain other particulate matter, such as protein complexes." [GOC
	GO:0005876[0.0299](2/67):cellular_component	[name] spindle microtubule	[def] "Any microtubule that is part of a mitotic or meiotic spindle_ anchored at one spindle pole." [ISBN
	GO:0000139[0.0299](2/67):cellular_component	[name] Golgi membrane	[def] "The lipid bilayer surrounding any of the compartments of the Golgi apparatus." [GOC
	GO:0016604[0.0299](2/67):cellular_component	[name] nuclear body	[def] "Extra-nucleolar nuclear domains usually visualized by confocal microscopy and fluorescent antibodies to specific proteins." [GOC
	GO:0005622[0.0149](1/67):cellular_component	[name] intracellular	[def] "The living contents of a cell_ the matter contained within (but not including) the plasma membrane, usually taken to exclude large vacuoles and masses of secretory or ingested material. In eukaryotes it includes the nucleus and cytoplasm." [ISBN
	GO:0043209[0.0149](1/67):cellular_component	[name] myelin sheath	[def] "An electrically insulating fatty layer that surrounds the axons of many neurons. It is an outgrowth of glial cells
	GO:0000151[0.0149](1/67):cellular_component	[name] ubiquitin ligase complex	[def] "A protein complex that includes a ubiquitin-protein ligase and other proteins that may confer substrate specificity on the complex." [PMID
	GO:0035097[0.0149](1/67):cellular_component	[name] histone methyltransferase complex	[def] "A multimeric complex that is able to catalyze the addition of methyl groups to histone proteins." [GOC
	GO:0000792[0.0149](1/67):cellular_component	[name] heterochromatin	[def] "A compact and highly condensed form of chromatin." [GOC
	GO:0000775[0.0149](1/67):cellular_component	[name] chromosome, centromeric region	[def] "The region of a chromosome that includes the centromeric DNA and associated proteins. In monocentric chromosomes, this region corresponds to a single area of the chromosome, whereas in holocentric chromosomes, it is evenly distributed along the chromosome." [GOC
	GO:0008076[0.0149](1/67):cellular_component	[name] voltage-gated potassium channel complex	[def] "A protein complex that forms a transmembrane channel through which potassium ions may cross a cell membrane in response to changes in membrane potential." [GOC
	GO:0030018[0.0149](1/67):cellular_component	[name] Z disc	[def] "Platelike region of a muscle sarcomere to which the plus ends of actin filaments are attached." [GOC
	GO:0032580[0.0149](1/67):cellular_component	[name] Golgi cisterna membrane	[def] "The lipid bilayer surrounding any of the thin, flattened compartments that form the central portion of the Golgi complex." [GOC
	GO:0044456[0.0149](1/67):cellular_component	[name] synapse part	[def] "Any constituent part of a synapse, the junction between a nerve fiber of one neuron and another neuron or muscle fiber or glial cell." [GOC
	GO:0043234[0.0149](1/67):cellular_component	[name] protein complex	[def] "Any macromolecular complex composed of two or more polypeptide subunits, which may or may not be identical. Protein complexes may have other associated non-protein prosthetic groups, such as nucleotides, metal ions or other small molecules." [GOC
	GO:0000138[0.0149](1/67):cellular_component	[name] Golgi trans cisterna	[def] "The Golgi cisterna farthest from the endoplasmic reticulum_ the final processing compartment through which proteins pass before exiting the Golgi apparatus_ the compartment in which N-linked protein glycosylation is completed." [ISBN
	GO:0016591[0.0149](1/67):cellular_component	[name] DNA-directed RNA polymerase II, holoenzyme	[def] "Large protein complex composed of the RNA polymerase core complex and a variety of other proteins including transcription factor complexes TFIIA, D, E, F, and H which are required for promoter recognition, and the Mediator subcomplex. Catalyzes the synthesis of eukaryotic pre-mRNA." [GOC
	GO:0000790[0.0149](1/67):cellular_component	[name] nuclear chromatin	[def] "The ordered and organized complex of DNA, protein, and sometimes RNA, that forms the chromosome in the nucleus." [GOC
	GO:0016593[0.0149](1/67):cellular_component	[name] Cdc73/Paf1 complex	[def] "A multiprotein complex that associates with RNA polymerase II and general RNA polymerase II transcription factor complexes and may be involved in both transcriptional initiation and elongation. In Saccharomyces the complex contains Paf1p, Cdc73p, Ctr9p, Rtf1p, and Leo1p." [PMID
	GO:0043005[0.0149](1/67):cellular_component	[name] neuron projection	[def] "A prolongation or process extending from a nerve cell, e.g. an axon or dendrite." [GOC
	GO:0030112[0.0149](1/67):cellular_component	[name] glycocalyx	[def] "A viscous, carbohydrate rich layer at the outermost periphery of a cell." [GOC
	GO:0044297[0.0149](1/67):cellular_component	[name] cell body	[def] "The portion of a cell bearing surface projections such as axons, dendrites, cilia, or flagella that includes the nucleus, but excludes all cell projections." [GOC
	GO:0030173[0.0149](1/67):cellular_component	[name] integral to Golgi membrane	[def] "Located such that some or all of the gene product itself penetrates at least one phospholipid bilayer of the Golgi complex membrane. May also refer to the state of being buried in the bilayer with no exposure outside the bilayer." [GOC
	GO:0030424[0.0149](1/67):cellular_component	[name] axon	[def] "The long process of a neuron that conducts nerve impulses, usually away from the cell body to the terminals and varicosities, which are sites of storage and release of neurotransmitter." [GOC
	GO:0035327[0.0149](1/67):cellular_component	[name] transcriptionally active chromatin	[def] "The ordered and organized complex of DNA and protein that forms regions of the chromosome that are being actively transcribed." [GOC
	GO:0033268[0.0149](1/67):cellular_component	[name] node of Ranvier	[def] "An axon part that is a gap in the myelin where voltage-gated sodium channels cluster and saltatory conduction is executed." [GOC
	GO:0016592[0.0149](1/67):cellular_component	[name] mediator complex	[def] "A protein complex that interacts with the carboxy-terminal domain of the largest subunit of RNA polymerase II and plays an active role in transducing the signal from a transcription factor to the transcriptional machinery. The mediator complex is required for activation of transcription of most protein-coding genes, but can also act as a transcriptional corepressor. The Saccharomyces complex contains several identifiable subcomplexes
	GO:0031526[0.0149](1/67):cellular_component	[name] brush border membrane	[def] "The portion of the plasma membrane surrounding the brush border." [GOC
	GO:0016607[0.0149](1/67):cellular_component	[name] nuclear speck	[def] "A discrete extra-nucleolar subnuclear domain, 20-50 in number, in which splicing factors are seen to be localized by immunofluorescence microscopy." [http
	GO:0005720[0.0149](1/67):cellular_component	[name] nuclear heterochromatin	[def] "A condensed form of chromatin, occurring in the nucleus during interphase, that stains strongly with basophilic dyes. The DNA of heterochromatin is typically replicated at a later stage in the cell-division cycle than euchromatin." [ISBN
	GO:0005694[0.0149](1/67):cellular_component	[name] chromosome	[def] "A structure composed of a very long molecule of DNA and associated proteins (e.g. histones) that carries hereditary information." [ISBN
	GO:0044224[0.0149](1/67):cellular_component	[name] juxtaparanode region of axon	[def] "A region of an axon near a node of Ranvier that is between the paranode and internode regions." [GOC
	GO:0030057[0.0149](1/67):cellular_component	[name] desmosome	[def] "A cell-cell junction in which
	GO:0016323[0.0149](1/67):cellular_component	[name] basolateral plasma membrane	[def] "The region of the plasma membrane that includes the basal end and sides of the cell. Often used in reference to animal polarized epithelial membranes, where the basal membrane is the part attached to the extracellular matrix, or in plant cells, where the basal membrane is defined with respect to the zygotic axis." [GOC
[TCR]
	GO:0016020[0.4909](324/660):cellular_component	[name] membrane	[def] "Double layer of lipid molecules that encloses all cells, and, in eukaryotes, many organelles_ may be a single or double lipid bilayer_ also includes associated proteins." [GOC
	GO:0005886[0.4545](300/660):cellular_component	[name] plasma membrane	[def] "The membrane surrounding a cell that separates the cell from its external environment. It consists of a phospholipid bilayer and associated proteins." [ISBN
	GO:0005737[0.3545](234/660):cellular_component	[name] cytoplasm	[def] "All of the contents of a cell excluding the plasma membrane and nucleus, but including other subcellular structures." [ISBN
	GO:0016021[0.3121](206/660):cellular_component	[name] integral to membrane	[def] "Penetrating at least one phospholipid bilayer of a membrane. May also refer to the state of being buried in the bilayer with no exposure outside the bilayer. When used to describe a protein, indicates that all or part of the peptide sequence is embedded in the membrane." [GOC
	GO:0005887[0.2030](134/660):cellular_component	[name] integral to plasma membrane	[def] "Penetrating at least one phospholipid bilayer of a plasma membrane. May also refer to the state of being buried in the bilayer with no exposure outside the bilayer." [GOC
	GO:0005634[0.1545](102/660):cellular_component	[name] nucleus	[def] "A membrane-bounded organelle of eukaryotic cells in which chromosomes are housed and replicated. In most cells, the nucleus contains all of the cell's chromosomes except the organellar chromosomes, and is the site of RNA synthesis and processing. In some species, or in specialized cell types, RNA metabolism or DNA replication may be absent." [GOC
	GO:0005829[0.1530](101/660):cellular_component	[name] cytosol	[def] "The part of the cytoplasm that does not contain organelles but which does contain other particulate matter, such as protein complexes." [GOC
	GO:0005856[0.1273](84/660):cellular_component	[name] cytoskeleton	[def] "Any of the various filamentous elements that form the internal framework of cells, and typically remain after treatment of the cells with mild detergent to remove membrane constituents and soluble components of the cytoplasm. The term embraces intermediate filaments, microfilaments, microtubules, the microtrabecular lattice, and other structures characterized by a polymeric filamentous nature and long-range order within the cell. The various elements of the cytoskeleton not only serve in the maintenance of cellular shape but also have roles in other cellular functions, including cellular movement, cell division, endocytosis, and movement of organelles." [GOC
	GO:0005622[0.0879](58/660):cellular_component	[name] intracellular	[def] "The living contents of a cell_ the matter contained within (but not including) the plasma membrane, usually taken to exclude large vacuoles and masses of secretory or ingested material. In eukaryotes it includes the nucleus and cytoplasm." [ISBN
	GO:0005730[0.0833](55/660):cellular_component	[name] nucleolus	[def] "A small, dense body one or more of which are present in the nucleus of eukaryotic cells. It is rich in RNA and protein, is not bounded by a limiting membrane, and is not seen during mitosis. Its prime function is the transcription of the nucleolar DNA into 45S ribosomal-precursor RNA, the processing of this RNA into 5.8S, 18S, and 28S components of ribosomal RNA, and the association of these components with 5S RNA and proteins synthesized outside the nucleolus. This association results in the formation of ribonucleoprotein precursors_ these pass into the cytoplasm and mature into the 40S and 60S subunits of the ribosome." [ISBN
	GO:0030054[0.0712](47/660):cellular_component	[name] cell junction	[def] "A plasma membrane part that forms a specialized region of connection between two cells or between a cell and the extracellular matrix. At a cell junction, anchoring proteins extend through the plasma membrane to link cytoskeletal proteins in one cell to cytoskeletal proteins in neighboring cells or to proteins in the extracellular matrix." [GOC
	GO:0009986[0.0576](38/660):cellular_component	[name] cell surface	[def] "The external part of the cell wall and/or plasma membrane." [GOC
	GO:0005768[0.0515](34/660):cellular_component	[name] endosome	[def] "A membrane-bounded organelle to which materials ingested by endocytosis are delivered." [ISBN
	GO:0042995[0.0439](29/660):cellular_component	[name] cell projection	[def] "A prolongation or process extending from a cell, e.g. a flagellum or axon." [GOC
	GO:0005874[0.0379](25/660):cellular_component	[name] microtubule	[def] "Any of the long, generally straight, hollow tubes of internal diameter 12-15 nm and external diameter 24 nm found in a wide variety of eukaryotic cells_ each consists (usually) of 13 protofilaments of polymeric tubulin, staggered in such a manner that the tubulin monomers are arranged in a helical pattern on the microtubular surface, and with the alpha/beta axes of the tubulin subunits parallel to the long axis of the tubule_ exist in equilibrium with pool of tubulin monomers and can be rapidly assembled or disassembled in response to physiological stimuli_ concerned with force generation, e.g. in the spindle." [ISBN
	GO:0009897[0.0318](21/660):cellular_component	[name] external side of plasma membrane	[def] "The side of the plasma membrane that is opposite to the side that faces the cytoplasm." [GOC
	GO:0045202[0.0318](21/660):cellular_component	[name] synapse	[def] "The junction between a nerve fiber of one neuron and another neuron or muscle fiber or glial cell_ the site of interneuronal communication. As the nerve fiber approaches the synapse it enlarges into a specialized structure, the presynaptic nerve ending, which contains mitochondria and synaptic vesicles. At the tip of the nerve ending is the presynaptic membrane_ facing it, and separated from it by a minute cleft (the synaptic cleft) is a specialized area of membrane on the receiving cell, known as the postsynaptic membrane. In response to the arrival of nerve impulses, the presynaptic nerve ending secretes molecules of neurotransmitters into the synaptic cleft. These diffuse across the cleft and transmit the signal to the postsynaptic membrane." [ISBN
	GO:0016324[0.0303](20/660):cellular_component	[name] apical plasma membrane	[def] "The region of the plasma membrane located at the apical end of the cell." [GOC
	GO:0005654[0.0303](20/660):cellular_component	[name] nucleoplasm	[def] "That part of the nuclear content other than the chromosomes or the nucleolus." [GOC
	GO:0043234[0.0303](20/660):cellular_component	[name] protein complex	[def] "Any macromolecular complex composed of two or more polypeptide subunits, which may or may not be identical. Protein complexes may have other associated non-protein prosthetic groups, such as nucleotides, metal ions or other small molecules." [GOC
	GO:0005794[0.0288](19/660):cellular_component	[name] Golgi apparatus	[def] "A compound membranous cytoplasmic organelle of eukaryotic cells, consisting of flattened, ribosome-free vesicles arranged in a more or less regular stack. The Golgi apparatus differs from the endoplasmic reticulum in often having slightly thicker membranes, appearing in sections as a characteristic shallow semicircle so that the convex side (cis or entry face) abuts the endoplasmic reticulum, secretory vesicles emerging from the concave side (trans or exit face). In vertebrate cells there is usually one such organelle, while in invertebrates and plants, where they are known usually as dictyosomes, there may be several scattered in the cytoplasm. The Golgi apparatus processes proteins produced on the ribosomes of the rough endoplasmic reticulum_ such processing includes modification of the core oligosaccharides of glycoproteins, and the sorting and packaging of proteins for transport to a variety of cellular locations. Three different regions of the Golgi are now recognized both in terms of structure and function
	GO:0030027[0.0242](16/660):cellular_component	[name] lamellipodium	[def] "A thin sheetlike process extended by the leading edge of a crawling fibroblast_ contains a dense meshwork of actin filaments." [ISBN
	GO:0005783[0.0227](15/660):cellular_component	[name] endoplasmic reticulum	[def] "The irregular network of unit membranes, visible only by electron microscopy, that occurs in the cytoplasm of many eukaryotic cells. The membranes form a complex meshwork of tubular channels, which are often expanded into slitlike cavities called cisternae. The ER takes two forms, rough (or granular), with ribosomes adhering to the outer surface, and smooth (with no ribosomes attached)." [ISBN
	GO:0045211[0.0227](15/660):cellular_component	[name] postsynaptic membrane	[def] "A specialized area of membrane facing the presynaptic membrane on the tip of the nerve ending and separated from it by a minute cleft (the synaptic cleft). Neurotransmitters across the synaptic cleft and transmit the signal to the postsynaptic membrane." [ISBN
	GO:0015630[0.0227](15/660):cellular_component	[name] microtubule cytoskeleton	[def] "The part of the cytoskeleton (the internal framework of a cell) composed of microtubules and associated proteins." [GOC
	GO:0045121[0.0227](15/660):cellular_component	[name] membrane raft	[def] "Any of the small (10-200 nm), heterogeneous, highly dynamic, sterol- and sphingolipid-enriched membrane domains that compartmentalize cellular processes. Small rafts can sometimes be stabilized to form larger platforms through protein-protein and protein-lipid interactions." [PMID
	GO:0005923[0.0212](14/660):cellular_component	[name] tight junction	[def] "An occluding cell-cell junction that is composed of a branching network of sealing strands that completely encircles the apical end of each cell in an epithelial sheet_ the outer leaflets of the two interacting plasma membranes are seen to be tightly apposed where sealing strands are present. Each sealing strand is composed of a long row of transmembrane adhesion proteins embedded in each of the two interacting plasma membranes." [GOC
	GO:0001726[0.0197](13/660):cellular_component	[name] ruffle	[def] "Projection at the leading edge of a crawling cell_ the protrusions are supported by a microfilament meshwork." [ISBN
	GO:0031410[0.0197](13/660):cellular_component	[name] cytoplasmic vesicle	[def] "A vesicle formed of membrane or protein, found in the cytoplasm of a cell." [GOC
	GO:0010008[0.0197](13/660):cellular_component	[name] endosome membrane	[def] "The lipid bilayer surrounding an endosome." [GOC
	GO:0048471[0.0197](13/660):cellular_component	[name] perinuclear region of cytoplasm	[def] "Cytoplasm situated near, or occurring around, the nucleus." [GOC
	GO:0005739[0.0197](13/660):cellular_component	[name] mitochondrion	[def] "A semiautonomous, self replicating organelle that occurs in varying numbers, shapes, and sizes in the cytoplasm of virtually all eukaryotic cells. It is notably the site of tissue respiration." [ISBN
	GO:0043025[0.0167](11/660):cellular_component	[name] neuronal cell body	[def] "The portion of a neuron that includes the nucleus, but excludes all cell projections such as axons and dendrites." [GOC
	GO:0014069[0.0167](11/660):cellular_component	[name] postsynaptic density	[def] "The post synaptic density is a region that lies adjacent to the cytoplasmic face of the postsynaptic membrane at excitatory synapse. It forms a disc that consists of a range of proteins with different functions, some of which contact the cytoplasmic domains of ion channels in the postsynaptic membrane. The proteins making up the disc include receptors, and structural proteins linked to the actin cytoskeleton. They also include signalling machinery, such as protein kinases and phosphatases." [GOC
	GO:0005789[0.0167](11/660):cellular_component	[name] endoplasmic reticulum membrane	[def] "The lipid bilayer surrounding the endoplasmic reticulum." [GOC
	GO:0030425[0.0152](10/660):cellular_component	[name] dendrite	[def] "A neuron projection that has a short, tapering, often branched, morphology, receives and integrates signals from other neurons or from sensory stimuli, and conducts a nerve impulse towards the axon or the cell body. In most neurons, the impulse is conveyed from dendrites to axon via the cell body, but in some types of unipolar neuron, the impulse does not travel via the cell body." [GOC
	GO:0005681[0.0152](10/660):cellular_component	[name] spliceosomal complex	[def] "Any of a series of ribonucleoprotein complexes that contain RNA and small nuclear ribonucleoproteins (snRNPs), and are formed sequentially during the splicing of a messenger RNA primary transcript to excise an intron." [GOC
	GO:0005813[0.0152](10/660):cellular_component	[name] centrosome	[def] "A structure comprised of a core structure (in most organisms, a pair of centrioles) and peripheral material from which a microtubule-based structure, such as a spindle apparatus, is organized. Centrosomes occur close to the nucleus during interphase in many eukaryotic cells, though in animal cells it changes continually during the cell-division cycle." [GOC
	GO:0043005[0.0152](10/660):cellular_component	[name] neuron projection	[def] "A prolongation or process extending from a nerve cell, e.g. an axon or dendrite." [GOC
	GO:0030424[0.0152](10/660):cellular_component	[name] axon	[def] "The long process of a neuron that conducts nerve impulses, usually away from the cell body to the terminals and varicosities, which are sites of storage and release of neurotransmitter." [GOC
	GO:0016459[0.0136](9/660):cellular_component	[name] myosin complex	[def] "A protein complex, formed of one or more myosin heavy chains plus associated light chains and other proteins, that functions as a molecular motor_ uses the energy of ATP hydrolysis to move actin filaments or to move vesicles or other cargo on fixed actin filaments_ has magnesium-ATPase activity and binds actin. Myosin classes are distinguished based on sequence features of the motor, or head, domain, but also have distinct tail regions that are believed to bind specific cargoes." [GOC
	GO:0005769[0.0136](9/660):cellular_component	[name] early endosome	[def] "A membrane-bounded organelle that receives incoming material from primary endocytic vesicles that have been generated by clathrin-dependent and clathrin-independent endocytosis_ vesicles fuse with the early endosome to deliver cargo for sorting into recycling or degradation pathways." [GOC
	GO:0030175[0.0136](9/660):cellular_component	[name] filopodium	[def] "Thin, stiff protrusion extended by the leading edge of a motile cell such as a crawling fibroblast or amoeba, or an axonal growth cone_ usually approximately 0.1 um wide, 5-10 um long, can be up to 50 um long in axon growth cones_ contains a loose bundle of about 20 actin filaments oriented with their plus ends pointing outward." [GOC
	GO:0016607[0.0136](9/660):cellular_component	[name] nuclear speck	[def] "A discrete extra-nucleolar subnuclear domain, 20-50 in number, in which splicing factors are seen to be localized by immunofluorescence microscopy." [http
	GO:0043197[0.0121](8/660):cellular_component	[name] dendritic spine	[def] "Protrusion from a dendrite. Spines are specialised subcellular compartments involved in the synaptic transmission. They are linked to the dendritic shaft by a restriction. Because of their bulb shape, they function as a biochemical and an electrical compartment. Spine remodeling is though to be involved in synaptic plasticity." [GOC
	GO:0005911[0.0121](8/660):cellular_component	[name] cell-cell junction	[def] "A cell junction that forms a connection between two cells_ excludes direct cytoplasmic junctions such as ring canals." [GOC
	GO:0005938[0.0121](8/660):cellular_component	[name] cell cortex	[def] "The region of a cell that lies just beneath the plasma membrane and often, but not always, contains a network of actin filaments and associated proteins." [GOC
	GO:0015629[0.0121](8/660):cellular_component	[name] actin cytoskeleton	[def] "The part of the cytoskeleton (the internal framework of a cell) composed of actin and associated proteins. Includes actin cytoskeleton-associated complexes." [GOC
	GO:0045177[0.0121](8/660):cellular_component	[name] apical part of cell	[def] "The region of a polarized cell that forms a tip or is distal to a base. For example, in a polarized epithelial cell, the apical region has an exposed surface and lies opposite to the basal lamina that separates the epithelium from other tissue." [GOC
	GO:0005576[0.0106](7/660):cellular_component	[name] extracellular region	[def] "The space external to the outermost structure of a cell. For cells without external protective or external encapsulating structures this refers to space outside of the plasma membrane. This term covers the host cell environment outside an intracellular parasite." [GOC
	GO:0031225[0.0106](7/660):cellular_component	[name] anchored to membrane	[def] "Tethered to a membrane by a covalently attached anchor, such as a lipid group, that is embedded in the membrane. When used to describe a protein, indicates that none of the peptide sequence is embedded in the membrane." [GOC
	GO:0030529[0.0106](7/660):cellular_component	[name] ribonucleoprotein complex	[def] "A macromolecular complex containing both protein and RNA molecules." [GOC
	GO:0071013[0.0106](7/660):cellular_component	[name] catalytic step 2 spliceosome	[def] "A spliceosomal complex that contains three snRNPs, including U5, bound to a splicing intermediate in which the first catalytic cleavage of the 5' splice site has occurred. The precise subunit composition differs significantly from that of the catalytic step 1, or activated, spliceosome, and includes many proteins in addition to those found in the associated snRNPs." [GOC
	GO:0000139[0.0091](6/660):cellular_component	[name] Golgi membrane	[def] "The lipid bilayer surrounding any of the compartments of the Golgi apparatus." [GOC
	GO:0031901[0.0091](6/660):cellular_component	[name] early endosome membrane	[def] "The lipid bilayer surrounding an early endosome." [GOC
	GO:0005764[0.0091](6/660):cellular_component	[name] lysosome	[def] "A small lytic vacuole that has cell cycle-independent morphology and is found in most animal cells and that contains a variety of hydrolases, most of which have their maximal activities in the pH range 5-6. The contained enzymes display latency if properly isolated. About 40 different lysosomal hydrolases are known and lysosomes have a great variety of morphologies and functions." [GOC
	GO:0005815[0.0091](6/660):cellular_component	[name] microtubule organizing center	[def] "A cytoplasmic structure that can catalyze gamma-tubulin-dependent microtubule nucleation and that can anchor microtubules by interacting with their minus ends, plus ends or sides." [ISBN
	GO:0005575[0.0091](6/660):cellular_component	[name] cellular_component	[def] "The part of a cell or its extracellular environment in which a gene product is located. A gene product may be located in one or more parts of a cell and its location may be as specific as a particular macromolecular complex, that is, a stable, persistent association of macromolecules that function together." [GOC
	GO:0042734[0.0091](6/660):cellular_component	[name] presynaptic membrane	[def] "A specialized area of membrane of the axon terminal that faces the plasma membrane of the neuron or muscle fiber with which the axon terminal establishes a synaptic junction_ many synaptic junctions exhibit structural presynaptic characteristics, such as conical, electron-dense internal protrusions, that distinguish it from the remainder of the axon plasma membrane." [GOC
	GO:0005925[0.0091](6/660):cellular_component	[name] focal adhesion	[def] "Small region on the surface of a cell that anchors the cell to the extracellular matrix and that forms a point of termination of actin filaments." [ISBN
	GO:0032587[0.0091](6/660):cellular_component	[name] ruffle membrane	[def] "The portion of the plasma membrane surrounding a ruffle." [GOC
	GO:0005615[0.0091](6/660):cellular_component	[name] extracellular space	[def] "That part of a multicellular organism outside the cells proper, usually taken to be outside the plasma membranes, and occupied by fluid." [ISBN
	GO:0008305[0.0076](5/660):cellular_component	[name] integrin complex	[def] "A protein complex that is composed of one alpha subunit and one beta subunit, both of which are members of the integrin superfamily of cell adhesion receptors_ the complex spans the plasma membrane and binds to extracellular matrix ligands, cell-surface ligands, and soluble ligands." [PMID
	GO:0016323[0.0076](5/660):cellular_component	[name] basolateral plasma membrane	[def] "The region of the plasma membrane that includes the basal end and sides of the cell. Often used in reference to animal polarized epithelial membranes, where the basal membrane is the part attached to the extracellular matrix, or in plant cells, where the basal membrane is defined with respect to the zygotic axis." [GOC
	GO:0005802[0.0076](5/660):cellular_component	[name] trans-Golgi network	[def] "The network of interconnected tubular and cisternal structures located at the side of the Golgi apparatus distal to the endoplasmic reticulum, from which secretory vesicles emerge. The trans-Golgi network is important in the later stages of protein secretion where it is thought to play a key role in the sorting and targeting of secreted proteins to the correct destination." [GOC
	GO:0009925[0.0076](5/660):cellular_component	[name] basal plasma membrane	[def] "The region of the plasma membrane located at the basal end of the cell. Often used in reference to animal polarized epithelial membranes, where the basal membrane is the part attached to the extracellular matrix, or in plant cells, where the basal membrane is defined with respect to the zygotic axis." [GOC
	GO:0042383[0.0076](5/660):cellular_component	[name] sarcolemma	[def] "The outer membrane of a muscle cell, consisting of the plasma membrane, a covering basement membrane (about 100 nm thick and sometimes common to more than one fiber), and the associated loose network of collagen fibers." [ISBN
	GO:0005832[0.0061](4/660):cellular_component	[name] chaperonin-containing T-complex	[def] "A multisubunit ring-shaped complex that mediates protein folding in the cytosol without a cofactor." [GOC
	GO:0005635[0.0061](4/660):cellular_component	[name] nuclear envelope	[def] "The double lipid bilayer enclosing the nucleus and separating its contents from the rest of the cytoplasm_ includes the intermembrane space, a gap of width 20-40 nm (also called the perinuclear space)." [ISBN
	GO:0031965[0.0061](4/660):cellular_component	[name] nuclear membrane	[def] "Either of the lipid bilayers that surround the nucleus and form the nuclear envelope_ excludes the intermembrane space." [GOC
	GO:0005922[0.0061](4/660):cellular_component	[name] connexon complex	[def] "An assembly of six molecules of connexin, made in the Golgi apparatus and subsequently transported to the plasma membrane, where docking of two connexons on apposed plasma membranes across the extracellular space forms a gap junction." [PMID
	GO:0009898[0.0061](4/660):cellular_component	[name] internal side of plasma membrane	[def] "The side of the plasma membrane that faces the cytoplasm." [GOC
	GO:0008021[0.0061](4/660):cellular_component	[name] synaptic vesicle	[def] "A secretory organelle, some 50 nm in diameter, of presynaptic nerve terminals_ accumulates in high concentrations of neurotransmitters and is secreted these into the synaptic cleft by fusion with the 'active zone' of the presynaptic plasma membrane." [PMID
	GO:0005913[0.0061](4/660):cellular_component	[name] cell-cell adherens junction	[def] "An adherens junction which connects two cells to each other." [GOC
	GO:0005929[0.0061](4/660):cellular_component	[name] cilium	[def] "A specialized eukaryotic organelle that consists of a filiform extrusion of the cell surface. Each cilium is bounded by an extrusion of the cytoplasmic membrane, and contains a regular longitudinal array of microtubules, anchored basally in a centriole." [GOC
	GO:0005921[0.0061](4/660):cellular_component	[name] gap junction	[def] "A cell-cell junction that is composed of an array of small channels that permit small molecules to pass from one cell to another. At gap junctions, the membranes of two adjacent cells are separated by a uniform narrow gap of about 2-4 nm that is spanned by channel-forming proteins called connexins, which form hexagonal tubes called connexons." [GOC
	GO:0001750[0.0061](4/660):cellular_component	[name] photoreceptor outer segment	[def] "The outer segment of a vertebrate photoreceptor that contains discs of photoreceptive membranes." [ISBN
	GO:0005765[0.0061](4/660):cellular_component	[name] lysosomal membrane	[def] "The lipid bilayer surrounding the lysosome and separating its contents from the cell cytoplasm." [GOC
	GO:0001725[0.0061](4/660):cellular_component	[name] stress fiber	[def] "A contractile actin filament bundle that consists of short actin filaments with alternating polarity, cross-linked by alpha-actinin and possibly other actin bundling proteins, and with myosin present in a periodic distribution along the fiber." [PMID
	GO:0005912[0.0061](4/660):cellular_component	[name] adherens junction	[def] "A cell junction at which anchoring proteins (cadherins or integrins) extend through the plasma membrane and are attached to actin filaments." [GOC
	GO:0001772[0.0061](4/660):cellular_component	[name] immunological synapse	[def] "An area of close contact between a lymphocyte (T-, B-, or natural killer cell) and a target cell formed through the clustering of particular signaling and adhesion molecules and their associated membrane rafts on both the lymphocyte and the target cell and facilitating activation of the lymphocyte, transfer of membrane from the target cell to the lymphocyte, and in some situations killing of the target cell through release of secretory granules and/or death-pathway ligand-receptor interaction." [GOC
	GO:0042470[0.0061](4/660):cellular_component	[name] melanosome	[def] "A tissue-specific, membrane-bounded cytoplasmic organelle within which melanin pigments are synthesized and stored. Melanosomes are synthesized in melanocyte cells." [GOC
	GO:0001669[0.0061](4/660):cellular_component	[name] acrosomal vesicle	[def] "A structure in the head of a spermatozoon that contains acid hydrolases, and is concerned with the breakdown of the outer membrane of the ovum during fertilization. It lies just beneath the plasma membrane and is derived from the lysosome." [ISBN
	GO:0055037[0.0061](4/660):cellular_component	[name] recycling endosome	[def] "Organelle consisting of networks of 60nm tubules organized around the microtubule organizing centre in some cell types. They transport receptors from late endosomes back to the plasma membrane for recycling and are also involved in membrane trafficking." [GOC
	GO:0043231[0.0061](4/660):cellular_component	[name] intracellular membrane-bounded organelle	[def] "Organized structure of distinctive morphology and function, bounded by a single or double lipid bilayer membrane and occurring within the cell. Includes the nucleus, mitochondria, plastids, vacuoles, and vesicles. Excludes the plasma membrane." [GOC
	GO:0005770[0.0061](4/660):cellular_component	[name] late endosome	[def] "A prelysosomal endocytic organelle differentiated from early endosomes by lower lumenal pH and different protein composition. Late endosomes are more spherical than early endosomes and are mostly juxtanuclear, being concentrated near the microtubule organizing center." [PMID
	GO:0030670[0.0061](4/660):cellular_component	[name] phagocytic vesicle membrane	[def] "The lipid bilayer surrounding a phagocytic vesicle." [GOC
	GO:0030018[0.0061](4/660):cellular_component	[name] Z disc	[def] "Platelike region of a muscle sarcomere to which the plus ends of actin filaments are attached." [GOC
	GO:0043034[0.0061](4/660):cellular_component	[name] costamere	[def] "Regular periodic sub membranous arrays of vinculin in skeletal and cardiac muscle cells, these arrays link Z-discs to the sarcolemma and are associated with links to extracellular matrix." [GOC
	GO:0005871[0.0045](3/660):cellular_component	[name] kinesin complex	[def] "Any complex that includes a dimer of molecules from the kinesin superfamily, a group of related proteins that contain an extended region of predicted alpha-helical coiled coil in the main chain that likely produces dimerization. The native complexes of several kinesin family members have also been shown to contain additional peptides, often designated light chains as all of the noncatalytic subunits that are currently known are smaller than the chain that contains the motor unit. Kinesin complexes generally possess a force-generating enzymatic activity, or motor, which converts the free energy of the gamma phosphate bond of ATP into mechanical work." [GOC
	GO:0031594[0.0045](3/660):cellular_component	[name] neuromuscular junction	[def] "The junction between the axon of a motor neuron and a muscle fiber. In response to the arrival of action potentials, the presynaptic button releases molecules of neurotransmitters into the synaptic cleft. These diffuse across the cleft and transmit the signal to the postsynaptic membrane of the muscle fiber, leading to a post-synaptic potential responsible of the muscle contraction." [GOC
	GO:0046658[0.0045](3/660):cellular_component	[name] anchored to plasma membrane	[def] "Tethered to the plasma membrane by a covalently attached anchor, such as a lipid group, that is embedded in the membrane. When used to describe a protein, indicates that the peptide sequence does not span the membrane." [GOC
	GO:0055038[0.0045](3/660):cellular_component	[name] recycling endosome membrane	[def] "The lipid bilayer surrounding a recycling endosome." [GOC
	GO:0043296[0.0045](3/660):cellular_component	[name] apical junction complex	[def] "A functional unit located near the cell apex at the points of contact between epithelial cells, which in vertebrates is composed of the tight junction, the zonula adherens, and desmosomes and in invertebrates is composed of the subapical complex (SAC), the zonula adherens and the septate junction. Functions in the regulation of cell polarity, tissue integrity and intercellular adhesion and permeability." [GOC
	GO:0031941[0.0045](3/660):cellular_component	[name] filamentous actin	[def] "A two-stranded helical polymer of the protein actin." [GOC
	GO:0005884[0.0045](3/660):cellular_component	[name] actin filament	[def] "A filamentous structure formed of a two-stranded helical polymer of the protein actin and associated proteins. Actin filaments are a major component of the contractile apparatus of skeletal muscle and the microfilaments of the cytoskeleton of eukaryotic cells. The filaments, comprising polymerized globular actin molecules, appear as flexible structures with a diameter of 5-9 nm. They are organized into a variety of linear bundles, two-dimensional networks, and three dimensional gels. In the cytoskeleton they are most highly concentrated in the cortex of the cell just beneath the plasma membrane." [GOC
	GO:0030426[0.0045](3/660):cellular_component	[name] growth cone	[def] "The migrating motile tip of a growing nerve cell axon or dendrite." [ISBN
	GO:0005759[0.0045](3/660):cellular_component	[name] mitochondrial matrix	[def] "The gel-like material, with considerable fine structure, that lies in the matrix space, or lumen, of a mitochondrion. It contains the enzymes of the tricarboxylic acid cycle and, in some organisms, the enzymes concerned with fatty acid oxidation." [GOC
	GO:0005845[0.0045](3/660):cellular_component	[name] mRNA cap binding complex	[def] "Any protein complex that binds to an mRNA cap at any time in the lifetime of the mRNA." [GOC
	GO:0043195[0.0045](3/660):cellular_component	[name] terminal button	[def] "Terminal inflated portion of the axon, containing the specialized apparatus necessary to release neurotransmitters. The axon terminus is considered to be the whole region of thickening and the terminal button is a specialized region of it." [GOC
	GO:0032154[0.0045](3/660):cellular_component	[name] cleavage furrow	[def] "In animal cells, the first sign of cleavage, or cytokinesis, is the appearance of a shallow groove in the cell surface near the old metaphase plate. A contractile ring containing actin and myosin is located just inside the plasma membrane at the location of the furrow. Ring contraction is associated with centripetal growth of the membrane that deepens the cleavage furrow and divides the cytoplasm of the two daughter cells. While the term 'cleavage furrow' was initially associated with animal cells, such a structure occurs in many other types of cells, including unicellular protists." [ISBN
	GO:0032420[0.0045](3/660):cellular_component	[name] stereocilium	[def] "An actin-based protrusion from the apical surface of auditory and vestibular hair cells. Bundles of stereocilia act as mechanosensory organelles." [GOC
	GO:0005901[0.0045](3/660):cellular_component	[name] caveola	[def] "A membrane raft that forms small pit, depression, or invagination that communicates with the outside of a cell and extends inward, indenting the cytoplasm and the cell membrane. Examples include any of the minute pits or incuppings of the cell membrane formed during pinocytosis. Such caveolae may be pinched off to form free vesicles within the cytoplasm." [GOC
	GO:0016328[0.0045](3/660):cellular_component	[name] lateral plasma membrane	[def] "The membranes on the sides of epithelial cells which lie at the interface of adjacent cells." [GOC
	GO:0031224[0.0045](3/660):cellular_component	[name] intrinsic to membrane	[def] "Located in a membrane such that some covalently attached portion of the gene product, for example part of a peptide sequence or some other covalently attached group such as a GPI anchor, spans or is embedded in one or both leaflets of the membrane." [GOC
	GO:0015030[0.0045](3/660):cellular_component	[name] Cajal body	[def] "A class of nuclear body, first seen after silver staining by Ramon y Cajal in 1903, enriched in small nuclear ribonucleoproteins, and certain general RNA polymerase II transcription factors_ ultrastructurally, they appear as a tangle of coiled, electron-dense threads roughly 0.5 micrometers in diameter_ involved in aspects of snRNP biogenesis_ the protein coilin serves as a marker for Cajal bodies. Some argue that Cajal bodies are the sites for preassembly of transcriptosomes, unitary particles involved in transcription and processing of RNA." [http
	GO:0030496[0.0045](3/660):cellular_component	[name] midbody	[def] "A thin cytoplasmic bridge formed between daughter cells at the end of cytokinesis. The midbody forms where the contractile ring constricts, and may persist for some time before finally breaking to complete cytokinesis." [ISBN
	GO:0005743[0.0045](3/660):cellular_component	[name] mitochondrial inner membrane	[def] "The inner, i.e. lumen-facing, lipid bilayer of the mitochondrial envelope. It is highly folded to form cristae." [GOC
	GO:0019898[0.0045](3/660):cellular_component	[name] extrinsic to membrane	[def] "Loosely bound to one surface of a membrane, but not integrated into the hydrophobic region." [GOC
	GO:0002116[0.0045](3/660):cellular_component	[name] semaphorin receptor complex	[def] "A stable binary complex of a neurophilin and a plexin, together forming a functional semaphorin receptor." [GOC
	GO:0030864[0.0045](3/660):cellular_component	[name] cortical actin cytoskeleton	[def] "The portion of the actin cytoskeleton, comprising filamentous actin and associated proteins, that lies just beneath the plasma membrane." [GOC
	GO:0008180[0.0030](2/660):cellular_component	[name] signalosome	[def] "A protein complex that catalyzes the deneddylation of proteins, including the cullin component of SCF ubiquitin E3 ligase_ deneddylation increases the activity of cullin family ubiquitin ligases. The signalosome is involved in many regulatory process, including some which control development, in many species_ also regulates photomorphogenesis in plants_ in many species its subunits are highly similar to those of the proteasome." [PMID
	GO:0001917[0.0030](2/660):cellular_component	[name] photoreceptor inner segment	[def] "The inner segment of a vertebrate photoreceptor containing mitochondria, ribosomes and membranes where opsin molecules are assembled and passed to be part of the outer segment discs." [GOC
	GO:0019897[0.0030](2/660):cellular_component	[name] extrinsic to plasma membrane	[def] "Loosely bound to one surface of the plasma membrane, but not integrated into the hydrophobic region." [GOC
	GO:0031982[0.0030](2/660):cellular_component	[name] vesicle	[def] "Any small, fluid-filled, spherical organelle enclosed by membrane or protein." [GOC
	GO:0036057[0.0030](2/660):cellular_component	[name] slit diaphragm	[def] "A specialized cell-cell junction found between the interdigitating foot processes of the glomerular epithelium (the podocytes) in the vertebrate kidney, which is adapted for facilitating glomerular filtration." [GOC
	GO:0031527[0.0030](2/660):cellular_component	[name] filopodium membrane	[def] "The portion of the plasma membrane surrounding a filopodium." [GOC
	GO:0043198[0.0030](2/660):cellular_component	[name] dendritic shaft	[def] "Cylindric portion of the dendrite, directly stemming from the perikaryon, and carrying the dendritic spines." [GOC
	GO:0035085[0.0030](2/660):cellular_component	[name] cilium axoneme	[def] "The bundle of microtubules and associated proteins that forms the core of cilia in eukaryotic cells and is responsible for their movements." [GOC
	GO:0045178[0.0030](2/660):cellular_component	[name] basal part of cell	[def] "The region of a cell situated near the base. For example, in a polarized epithelial cell, the basal surface rests on the basal lamina that separates the epithelium from other tissue." [GOC
	GO:0060076[0.0030](2/660):cellular_component	[name] excitatory synapse	[def] "A synapse in which an action potential in the presynaptic cell increases the probability of an action potential occurring in the postsynaptic cell." [GOC
	GO:0030286[0.0030](2/660):cellular_component	[name] dynein complex	[def] "Any of several large complexes that contain two or three dynein heavy chains and several light chains, and have microtubule motor activity." [ISBN
	GO:0005905[0.0030](2/660):cellular_component	[name] coated pit	[def] "A part of the endomembrane system in the form of an invagination of a membrane upon which a clathrin coat forms, and that can be converted by vesicle budding into a clathrin-coated vesicle. Coated pits form on the plasma membrane, where they are involved in receptor-mediated selective transport of many proteins and other macromolecules across the cell membrane, in the trans-Golgi network, and on some endosomes." [GOC
	GO:0008091[0.0030](2/660):cellular_component	[name] spectrin	[def] "Membrane associated dimeric protein (240 and 220 kDa) of erythrocytes. Forms a complex with ankyrin, actin and probably other components of the membrane cytoskeleton, so that there is a mesh of proteins underlying the plasma membrane, potentially restricting the lateral mobility of integral proteins." [GOC
	GO:0009434[0.0030](2/660):cellular_component	[name] microtubule-based flagellum	[def] "A long, whiplike protrusion from the surface of a eukaryotic cell, whose undulations drive the cell through a liquid medium_ similar in structure to a cilium. The flagellum is based on a 9+2 arrangement of microtubules." [GOC
	GO:0048179[0.0030](2/660):cellular_component	[name] activin receptor complex	[def] "A protein complex that acts as an activin receptor. Heterodimeric activin receptors, comprising one Type I activin receptor and one Type II receptor polypeptide, and heterotrimeric receptors have been observed." [PMID
	GO:0005890[0.0030](2/660):cellular_component	[name] sodium	[def] "Sodium
	GO:0030141[0.0030](2/660):cellular_component	[name] secretory granule	[def] "A small subcellular vesicle, surrounded by a membrane, that is formed from the Golgi apparatus and contains a highly concentrated protein destined for secretion. Secretory granules move towards the periphery of the cell and upon stimulation, their membranes fuse with the cell membrane, and their protein load is exteriorized. Processing of the contained protein may take place in secretory granules." [GOC
	GO:0005881[0.0030](2/660):cellular_component	[name] cytoplasmic microtubule	[def] "Any microtubule in the cytoplasm of a cell." [GOC
	GO:0030658[0.0030](2/660):cellular_component	[name] transport vesicle membrane	[def] "The lipid bilayer surrounding a transport vesicle." [GOC
	GO:0005793[0.0030](2/660):cellular_component	[name] endoplasmic reticulum-Golgi intermediate compartment	[def] "A complex system of membrane-bounded compartments located between endoplasmic reticulum (ER) and the Golgi complex, with a distinctive membrane protein composition_ involved in ER-to-Golgi transport." [GOC
	GO:0005741[0.0030](2/660):cellular_component	[name] mitochondrial outer membrane	[def] "The outer, i.e. cytoplasm-facing, lipid bilayer of the mitochondrial envelope." [GOC
	GO:0035253[0.0030](2/660):cellular_component	[name] ciliary rootlet	[def] "A cytoskeleton-like structure, originating from the basal body at the proximal end of a cilium, and extending proximally toward the cell nucleus. Rootlets are typically 80-100 nm in diameter and contain cross striae distributed at regular intervals of approximately 55-70 nm." [PMID
	GO:0030863[0.0030](2/660):cellular_component	[name] cortical cytoskeleton	[def] "The portion of the cytoskeleton that lies just beneath the plasma membrane." [GOC
	GO:0030659[0.0030](2/660):cellular_component	[name] cytoplasmic vesicle membrane	[def] "The lipid bilayer surrounding a cytoplasmic vesicle." [GOC
	GO:0032059[0.0030](2/660):cellular_component	[name] bleb	[def] "A cell extension characterized by rapid formation, rounded shape, and scarcity of organelles within the protrusions." [PMID
	GO:0005774[0.0030](2/660):cellular_component	[name] vacuolar membrane	[def] "The lipid bilayer surrounding the vacuole and separating its contents from the cytoplasm of the cell." [GOC
	GO:0005902[0.0030](2/660):cellular_component	[name] microvillus	[def] "Thin cylindrical membrane-covered projections on the surface of an animal cell containing a core bundle of actin filaments. Present in especially large numbers on the absorptive surface of intestinal cells." [ISBN
	GO:0014704[0.0030](2/660):cellular_component	[name] intercalated disc	[def] "A complex cell-cell junction at which myofibrils terminate in cardiomyocytes_ mediates mechanical and electrochemical integration between individual cardiomyocytes. The intercalated disc contains regions of tight mechanical attachment (fasciae adherentes and desmosomes) and electrical coupling (gap junctions) between adjacent cells." [GOC
	GO:0014731[0.0030](2/660):cellular_component	[name] spectrin-associated cytoskeleton	[def] "The part of the cytoskeleton composed of spectrin, protein 4.1 and ankyrin. Spectrin-associated cytoskeleton is associated with the plasma membrane." [GOC
	GO:0005819[0.0030](2/660):cellular_component	[name] spindle	[def] "The array of microtubules and associated molecules that forms between opposite poles of a eukaryotic cell during mitosis or meiosis and serves to move the duplicated chromosomes apart." [ISBN
	GO:0032584[0.0030](2/660):cellular_component	[name] growth cone membrane	[def] "The portion of the plasma membrane surrounding a growth cone." [GOC
	GO:0005640[0.0030](2/660):cellular_component	[name] nuclear outer membrane	[def] "The outer, i.e. cytoplasm-facing, lipid bilayer of the nuclear envelope_ continuous with the endoplasmic reticulum of the cell and sometimes studded with ribosomes." [ISBN
	GO:0031092[0.0030](2/660):cellular_component	[name] platelet alpha granule membrane	[def] "The lipid bilayer surrounding the platelet alpha granule." [GOC
	GO:0005795[0.0030](2/660):cellular_component	[name] Golgi stack	[def] "The set of thin, flattened membrane-bounded compartments, called cisternae, that form the central portion of the Golgi complex. The stack usually comprises cis, medial, and trans cisternae_ the cis- and trans-Golgi networks are not considered part of the stack." [GOC
	GO:0019861[0.0030](2/660):cellular_component	[name] flagellum	[def] "Long whiplike or feathery structures borne either singly or in groups by the motile cells of many bacteria and unicellular eukaryotes and by the motile male gametes of many eukaryotic organisms, which propel the cell through a liquid medium." [SP_KW
	GO:0016023[0.0030](2/660):cellular_component	[name] cytoplasmic membrane-bounded vesicle	[def] "A membrane-bounded vesicle found in the cytoplasm of the cell." [GOC
	GO:0042612[0.0030](2/660):cellular_component	[name] MHC class I protein complex	[def] "A transmembrane protein complex composed of a MHC class I alpha chain and an invariant beta2-microglobin chain, and with or without a bound peptide antigen. Class I here refers to classical class I molecules." [GOC
	GO:0016363[0.0030](2/660):cellular_component	[name] nuclear matrix	[def] "The dense fibrillar network lying on the inner side of the nuclear membrane." [ISBN
	GO:0072534[0.0015](1/660):cellular_component	[name] perineuronal net	[def] "A dense extracellular matrix (ECM) structure that forms around many neuronal cell bodies and dendrites late in development and is responsible for synaptic stabilization in the adult brain." [GOC
	GO:0044291[0.0015](1/660):cellular_component	[name] cell-cell contact zone	[def] "Extended zone of intimate apposition between two cells containing one or more types of intercellular junctions, e.g., the intercalated disk of muscle." [NIF_Subcellular
	GO:0016529[0.0015](1/660):cellular_component	[name] sarcoplasmic reticulum	[def] "A fine reticular network of membrane-limited elements that pervades the sarcoplasm of a muscle cell_ continuous over large portions of the cell and with the nuclear envelope_ that part of the endoplasmic reticulum specialized for calcium release, uptake and storage." [GOC
	GO:0005932[0.0015](1/660):cellular_component	[name] microtubule basal body	[def] "A short cylindrical array of microtubules and associated proteins found at the base of a eukaryotic cilium or flagellum that is similar in structure to a centriole. The basal body serves as a nucleation site for axoneme growth." [GOC
	GO:0043220[0.0015](1/660):cellular_component	[name] Schmidt-Lanterman incisure	[def] "Regions within compact myelin in which the cytoplasmic faces of the enveloping myelin sheath are not tightly juxtaposed, and include cytoplasm from the cell responsible for making the myelin. Schmidt-Lanterman incisures occur in the compact myelin internode, while lateral loops are analogous structures found in the paranodal region adjacent to the nodes of Ranvier." [GOC
	GO:0005579[0.0015](1/660):cellular_component	[name] membrane attack complex	[def] "A protein complex produced by sequentially activated components of the complement cascade inserted into a target cell membrane and forming a pore leading to cell lysis via ion and water flow." [GOC
	GO:0005862[0.0015](1/660):cellular_component	[name] muscle thin filament tropomyosin	[def] "A form of the tropomyosin dimer found associated with actin and the troponin complex in muscle thin filaments." [ISBN
	GO:0030118[0.0015](1/660):cellular_component	[name] clathrin coat	[def] "A membrane coat found on coated pits and some coated vesicles_ consists of polymerized clathrin triskelions, each comprising three clathrin heavy chains and three clathrin light chains, linked to the membrane via one of the AP adaptor complexes." [GOC
	GO:0033268[0.0015](1/660):cellular_component	[name] node of Ranvier	[def] "An axon part that is a gap in the myelin where voltage-gated sodium channels cluster and saltatory conduction is executed." [GOC
	GO:0032010[0.0015](1/660):cellular_component	[name] phagolysosome	[def] "A membrane-bounded intracellular vesicle formed by maturation of an early phagosome following the ingestion of particulate material by phagocytosis_ during maturation, phagosomes acquire markers of late endosomes and lysosomes." [GOC
	GO:0042645[0.0015](1/660):cellular_component	[name] mitochondrial nucleoid	[def] "The region of a mitochondrion to which the DNA is confined." [GOC
	GO:0060170[0.0015](1/660):cellular_component	[name] cilium membrane	[def] "The portion of the plasma membrane surrounding a cilium." [GOC
	GO:0031088[0.0015](1/660):cellular_component	[name] platelet dense granule membrane	[def] "The lipid bilayer surrounding the platelet dense granule." [GOC
	GO:0046696[0.0015](1/660):cellular_component	[name] lipopolysaccharide receptor complex	[def] "A multiprotein complex that consists of at least three proteins, CD14, TLR4, and MD-2, each of which is glycosylated." [PMID
	GO:0016028[0.0015](1/660):cellular_component	[name] rhabdomere	[def] "The specialized microvilli-containing organelle on the apical surfaces of a photoreceptor cell containing the visual pigment rhodopsin and most of the proteins involved in phototransduction." [GOC
	GO:0005889[0.0015](1/660):cellular_component	[name] hydrogen	[def] "A protein complex that possesses hydrogen
	GO:0017053[0.0015](1/660):cellular_component	[name] transcriptional repressor complex	[def] "A protein complex that possesses activity that prevents or downregulates transcription." [GOC
	GO:0031226[0.0015](1/660):cellular_component	[name] intrinsic to plasma membrane	[def] "Located in the plasma membrane such that some covalently attached portion of the gene product, for example part of a peptide sequence or some other covalently attached group such as a GPI anchor, spans or is embedded in one or both leaflets of the membrane." [GOC
	GO:0032391[0.0015](1/660):cellular_component	[name] photoreceptor connecting cilium	[def] "A nonmotile primary cilium that has a 9+0 microtubule array and forms the portion of the axoneme traversing the boundary between the photoreceptor inner and outer segments." [PMID
	GO:0070820[0.0015](1/660):cellular_component	[name] tertiary granule	[def] "A secretory granule that contains cathepsin and gelatinase and is readily exocytosed upon cell activation_ found primarily in mature neutrophil cells." [GOC
	GO:0097060[0.0015](1/660):cellular_component	[name] synaptic membrane	[def] "A specialized area of membrane on either the presynaptic or the postsynaptic side of a synapse, the junction between a nerve fiber of one neuron and another neuron or muscle fiber or glial cell." [GOC
	GO:0032002[0.0015](1/660):cellular_component	[name] interleukin-28 receptor complex	[def] "A protein complex that binds interleukin-28 and interleukin-29. Composed of two subunits, IL-28R alpha and IL-10R beta." [GOC
	GO:0005924[0.0015](1/660):cellular_component	[name] cell-substrate adherens junction	[def] "An adherens junction which connects a cell to the extracellular matrix." [GOC
	GO:0031526[0.0015](1/660):cellular_component	[name] brush border membrane	[def] "The portion of the plasma membrane surrounding the brush border." [GOC
	GO:0042382[0.0015](1/660):cellular_component	[name] paraspeckles	[def] "Discrete subnuclear bodies in the interchromatin nucleoplasmic space, often located adjacent to nuclear specks. 10-20 paraspeckles are typically found in human cell nuclei." [GOC
	GO:0042581[0.0015](1/660):cellular_component	[name] specific granule	[def] "Granule with a membranous, tubular internal structure, found primarily in mature neutrophil cells. Most are released into the extracellular fluid. Specific granules contain lactoferrin, lysozyme, vitamin B12 binding protein and elastase." [GOC
	GO:0005883[0.0015](1/660):cellular_component	[name] neurofilament	[def] "A type of intermediate filament found in the core of neuronal axons. Neurofilaments are heteropolymers composed of three type IV polypeptides
	GO:0032421[0.0015](1/660):cellular_component	[name] stereocilium bundle	[def] "An actin-based, cross-linked cellular protrusion on the apical surface of auditory and vestibular hair cells. Stereocilium bundles act as mechanosensory organelles by responding to fluid motion or fluid pressure changes." [GOC
	GO:0005643[0.0015](1/660):cellular_component	[name] nuclear pore	[def] "Any of the numerous similar discrete openings in the nuclear envelope of a eukaryotic cell, where the inner and outer nuclear membranes are joined." [ISBN
	GO:0045335[0.0015](1/660):cellular_component	[name] phagocytic vesicle	[def] "A membrane-bounded intracellular vesicle that arises from the ingestion of particulate material by phagocytosis." [GOC
	GO:0000242[0.0015](1/660):cellular_component	[name] pericentriolar material	[def] "A network of small fibers that surrounds the centrioles in cells_ contains the microtubule nucleating activity of the centrosome." [GOC
	GO:0043235[0.0015](1/660):cellular_component	[name] receptor complex	[def] "Any protein complex that undergoes combination with a hormone, neurotransmitter, drug or intracellular messenger to initiate a change in cell function." [GOC
	GO:0000164[0.0015](1/660):cellular_component	[name] protein phosphatase type 1 complex	[def] "A protein complex that possesses magnesium-dependent protein serine/threonine phosphatase (AMD phosphatase) activity, and consists of a catalytic subunit and one or more regulatory subunits that dictates the phosphatase's substrate specificity, function, and activity." [GOC
	GO:0071920[0.0015](1/660):cellular_component	[name] cleavage body	[def] "A nuclear body that contains proteins involved in pre-mRNA 3'-end cleavage and polyadenylation, such as DDX1, CSTF2 and CPSFs, as well as the transcription factors TFIIE and TFIIF. Cleavage bodies are localized adjacent to Cajal bodies and are involved in mRNA3'-end processing." [PMID
	GO:0033256[0.0015](1/660):cellular_component	[name] I-kappaB/NF-kappaB complex	[def] "A protein complex containing an I-kappaB protein and one or more copies of an NF-kappaB protein_ mediates regulation of NF-kappaB activity by I-kappaB." [GOC
	GO:0071547[0.0015](1/660):cellular_component	[name] piP-body	[def] "A P granule that contains the PIWIL4-TDRD9 module, a set of proteins that act in the secondary piRNA pathway." [GOC
	GO:0005847[0.0015](1/660):cellular_component	[name] mRNA cleavage and polyadenylation specificity factor complex	[def] "A multisubunit complex that binds to the canonical AAUAAA hexamer and to U-rich upstream sequence elements on the pre-mRNA, thereby stimulating the otherwise weakly active and nonspecific polymerase to elongate efficiently RNAs containing a poly(A) signal." [PMID
	GO:0030117[0.0015](1/660):cellular_component	[name] membrane coat	[def] "Any of several different proteinaceous coats that can associate with membranes. Membrane coats include those formed by clathrin plus an adaptor complex, the COPI and COPII complexes, and possibly others. They are found associated with membranes on many vesicles as well as other membrane features such as pits and perhaps tubules." [GOC
	GO:0031315[0.0015](1/660):cellular_component	[name] extrinsic to mitochondrial outer membrane	[def] "Loosely bound to one surface of the mitochondrial outer membrane, but not integrated into the hydrophobic region." [GOC
	GO:0005858[0.0015](1/660):cellular_component	[name] axonemal dynein complex	[def] "A dynein complex found in eukaryotic cilia and flagella_ the motor domain heads interact with adjacent microtubules to generate a sliding force which is converted to a bending motion. May contain two or three dynein heavy chains as well as several light chains." [ISBN
	GO:0043204[0.0015](1/660):cellular_component	[name] perikaryon	[def] "The portion of the cell soma (cell body) that excludes the nucleus." [GOC
	GO:0005873[0.0015](1/660):cellular_component	[name] plus-end kinesin complex	[def] "Any complex that includes a dimer of molecules from the kinesin superfamily and any associated proteins, and moves towards the plus end of a microtubule." [GOC
	GO:0016010[0.0015](1/660):cellular_component	[name] dystrophin-associated glycoprotein complex	[def] "A multiprotein complex that forms a strong mechanical link between the cytoskeleton and extracellular matrix_ typical of, but not confined to, muscle cells. The complex is composed of transmembrane, cytoplasmic, and extracellular proteins, including dystrophin, sarcoglycans, dystroglycan, dystrobrevins, syntrophins, sarcospan, caveolin-3, and NO synthase." [PMID
	GO:0042622[0.0015](1/660):cellular_component	[name] photoreceptor outer segment membrane	[def] "The membrane surrounding the outer segment of a vertebrate photoreceptor." [GOC
	GO:0014701[0.0015](1/660):cellular_component	[name] junctional sarcoplasmic reticulum membrane	[def] "The part of the sarcoplasmic reticulum membrane that contains calcium release channels, is devoted to calcium release and is juxtaposed to transverse tubule membrane. The junctional sarcoplasmic reticulum membrane consists of the junctional region of the terminal cisterna membrane." [GOC
	GO:0034673[0.0015](1/660):cellular_component	[name] inhibin-betaglycan-ActRII complex	[def] "A protein complex that consists of inhibin, type III transforming growth factor beta receptor (also known as betaglycan), and the type II activin receptor ActRII. The complex is thought to negatively regulate the activity of activin B." [GOC
	GO:0042584[0.0015](1/660):cellular_component	[name] chromaffin granule membrane	[def] "The lipid bilayer surrounding a chromaffin granule, a specialized secretory vesicle found in the cells of adrenal glands and various other organs, which is concerned with the synthesis, storage, metabolism, and secretion of epinephrine and norepinephrine." [GOC
	GO:0005850[0.0015](1/660):cellular_component	[name] eukaryotic translation initiation factor 2 complex	[def] "Complex of three heterogeneous polypeptide chains, that form a ternary complex with initiator methionyl-tRNA and GTP. This ternary complex binds to free 40S subunit, which subsequently binds the 5' end of mRNA." [PMID
	GO:0034704[0.0015](1/660):cellular_component	[name] calcium channel complex	[def] "An ion channel complex through which calcium ions pass." [GOC
	GO:0030055[0.0015](1/660):cellular_component	[name] cell-substrate junction	[def] "A cell junction that forms a connection between a cell and the extracellular matrix." [GOC
	GO:0005875[0.0015](1/660):cellular_component	[name] microtubule associated complex	[def] "Any multimeric complex connected to a microtubule." [GOC
	GO:0071204[0.0015](1/660):cellular_component	[name] histone pre-mRNA 3'end processing complex	[def] "A ribonucleoprotein that binds to specific sites in, and is required for cleavage of, the 3'-end of histone pre-mRNAs. The complex contains the U7 snRNP and additional proteins, including the stem-loop binding protein (SLBP) and the exonuclease 3'hExo/Eri-1." [GOC
	GO:0045244[0.0015](1/660):cellular_component	[name] succinate-CoA ligase complex (GDP-forming)	[def] "A heterodimeric enzyme complex, usually composed of an alpha and beta chain. Functions in the TCA cycle, hydrolyzing succinyl-CoA into succinate and CoA, thereby forming GTP." [EC
	GO:0060077[0.0015](1/660):cellular_component	[name] inhibitory synapse	[def] "A synapse in which an action potential in the presynaptic cell reduces the probability of an action potential occurring in the postsynaptic cell." [GOC
	GO:0008385[0.0015](1/660):cellular_component	[name] IkappaB kinase complex	[def] "A protein serine/threonine kinase that phosphorylates IkappaB, thereby targeting this for proteasomal degradation and allowing the nuclear translocation of kB. Composed of alpha, beta and gamma subunits, the latter not having kinase activity but presumed to play a regulatory role." [GOC
	GO:0031235[0.0015](1/660):cellular_component	[name] intrinsic to internal side of plasma membrane	[def] "Located in the plasma membrane such that some covalently attached portion of the gene product, for example part of a peptide sequence or some other covalently attached group such as a GPI anchor, spans or is embedded in one or both leaflets of the membrane, with the bulk of the gene product located on the side that faces the cytoplasm." [GOC
	GO:0043679[0.0015](1/660):cellular_component	[name] axon terminus	[def] "Terminal inflated portion of the axon, containing the specialized apparatus necessary to release neurotransmitters. The axon terminus is considered to be the whole region of thickening and the terminal button is a specialized region of it." [GOC
	GO:0016327[0.0015](1/660):cellular_component	[name] apicolateral plasma membrane	[def] "The apical end of the lateral plasma membrane of epithelial cells." [GOC
	GO:0036020[0.0015](1/660):cellular_component	[name] endolysosome membrane	[def] "The lipid bilayer surrounding an endolysosome. An endolysosome is a transient hybrid organelle formed by fusion of a late endosome with a lysosome." [GOC
	GO:0033267[0.0015](1/660):cellular_component	[name] axon part	[def] "A part of an axon, a cell projection of a neuron." [GOC
	GO:0005914[0.0015](1/660):cellular_component	[name] spot adherens junction	[def] "A small junction assembled during the cellularization stage of insect embyrogenesis_ spot adherens junctions later fuse to form the zonula adherens." [PMID
	GO:0005915[0.0015](1/660):cellular_component	[name] zonula adherens	[def] "A cell-cell adherens junction which forms a continuous belt near the apex of epithelial cells." [ISBN
	GO:0001891[0.0015](1/660):cellular_component	[name] phagocytic cup	[def] "An invagination of the cell membrane formed by an actin dependent process during phagocytosis. Following internalization it is converted into a phagosome." [PMID
	GO:0005682[0.0015](1/660):cellular_component	[name] U5 snRNP	[def] "A ribonucleoprotein complex that contains small nuclear RNA U5." [GOC
	GO:0005903[0.0015](1/660):cellular_component	[name] brush border	[def] "Dense covering of microvilli on the apical surface of epithelial cells in tissues such as the intestine, kidney, and choroid plexus_ the microvilli aid absorption by increasing the surface area of the cell." [GOC
	GO:0008076[0.0015](1/660):cellular_component	[name] voltage-gated potassium channel complex	[def] "A protein complex that forms a transmembrane channel through which potassium ions may cross a cell membrane in response to changes in membrane potential." [GOC
	GO:0032433[0.0015](1/660):cellular_component	[name] filopodium tip	[def] "The end of a filopodium distal to the body of the cell." [GOC
	GO:0016272[0.0015](1/660):cellular_component	[name] prefoldin complex	[def] "A multisubunit chaperone that acts to delivers unfolded proteins to cytosolic chaperonin. In humans, the complex is a heterohexamer of two PFD-alpha and four PFD-beta type subunits." [GOC
	GO:0033270[0.0015](1/660):cellular_component	[name] paranode region of axon	[def] "An axon part that is located adjacent to the nodes of Ranvier and surrounded by lateral loop portions of myelin sheath." [GOC
	GO:0070937[0.0015](1/660):cellular_component	[name] CRD-mediated mRNA stability complex	[def] "A protein complex that binds to, and promotes stabilization of, mRNA molecules containing the coding region instability determinant (CRD). In human, IGF2BP1 and at least four additional proteins
	GO:0005899[0.0015](1/660):cellular_component	[name] insulin receptor complex	[def] "A disulfide-bonded, heterotetrameric receptor complex. The alpha chains are entirely extracellular, while each beta chain has one transmembrane domain. The ligand binds to the alpha subunit extracellular domain and the kinase is associated with the beta subunit intracellular domain." [ISBN
	GO:0042101[0.0015](1/660):cellular_component	[name] T cell receptor complex	[def] "A protein complex that contains a disulfide-linked heterodimer of T cell receptor (TCR) chains, which are members of the immunoglobulin superfamily, and mediates antigen recognition, ultimately resulting in T cell activation. The TCR heterodimer is associated with the CD3 complex, which consists of the nonpolymorphic polypeptides gamma, delta, epsilon, zeta, and, in some cases, eta (an RNA splice variant of zeta) or Fc epsilon chains." [GOC
	GO:0005639[0.0015](1/660):cellular_component	[name] integral to nuclear inner membrane	[def] "Located such that some or all of the gene product itself penetrates at least one phospholipid bilayer of the nuclear inner membrane. May also refer to the state of being buried in the bilayer with no exposure outside the bilayer." [GOC
	GO:0005882[0.0015](1/660):cellular_component	[name] intermediate filament	[def] "A cytoskeletal structure that forms a distinct elongated structure, characteristically 10 nm in diameter, that occurs in the cytoplasm of eukaryotic cells. Intermediate filaments form a fibrous system, composed of chemically heterogeneous subunits and involved in mechanically integrating the various components of the cytoplasmic space. Intermediate filaments may be divided into five chemically distinct classes
	GO:0030867[0.0015](1/660):cellular_component	[name] rough endoplasmic reticulum membrane	[def] "The lipid bilayer surrounding the rough endoplasmic reticulum." [GOC
	GO:0005798[0.0015](1/660):cellular_component	[name] Golgi-associated vesicle	[def] "Any vesicle associated with the Golgi complex and involved in mediating transport within the Golgi or between the Golgi and other parts of the cell." [GOC
	GO:0005790[0.0015](1/660):cellular_component	[name] smooth endoplasmic reticulum	[def] "The smooth endoplasmic reticulum (ER) has with no ribosomes attached to it. The smooth is the recipient of the proteins synthesized in the rough ER. Those proteins to be exported are passed to the Golgi complex, the resident proteins are returned to the rough ER and the lysosomal proteins after phosphorylation of their mannose residues are passed to the lysosomes. Glycosylation of the glycoproteins also continues. The smooth ER is the site of synthesis of lipids, including the phospholipids. The membranes of the smooth ER also contain enzymes that catalyze a series of reactions to detoxify both lipid-soluble drugs and harmful products of metabolism. Large quantities of certain compounds such as phenobarbital cause an increase in the amount of the smooth ER." [ISBN
	GO:0031528[0.0015](1/660):cellular_component	[name] microvillus membrane	[def] "The portion of the plasma membrane surrounding a microvillus." [GOC
	GO:0005814[0.0015](1/660):cellular_component	[name] centriole	[def] "A cellular organelle, found close to the nucleus in many eukaryotic cells, consisting of a small cylinder with microtubular walls, 300-500 nm long and 150-250 nm in diameter. It contains nine short, parallel, peripheral microtubular fibrils, each fibril consisting of one complete microtubule fused to two incomplete microtubules. Cells usually have two centrioles, lying at right angles to each other. At division, each pair of centrioles generates another pair and the twin pairs form the pole of the mitotic spindle." [ISBN
	GO:0016460[0.0015](1/660):cellular_component	[name] myosin II complex	[def] "A myosin complex containing two class II myosin heavy chains, two myosin essential light chains and two myosin regulatory light chains. Also known as classical myosin or conventional myosin, the myosin II class includes the major muscle myosin of vertebrate and invertebrate muscle, and is characterized by alpha-helical coiled coil tails that self assemble to form a variety of filament structures." [http
	GO:0032585[0.0015](1/660):cellular_component	[name] multivesicular body membrane	[def] "The lipid bilayer surrounding a multivesicular body." [GOC
	GO:0031902[0.0015](1/660):cellular_component	[name] late endosome membrane	[def] "The lipid bilayer surrounding a late endosome." [GOC
	GO:0030016[0.0015](1/660):cellular_component	[name] myofibril	[def] "The contractile element of skeletal and cardiac muscle_ a long, highly organized bundle of actin, myosin, and other proteins that contracts by a sliding filament mechanism." [ISBN
	GO:0071065[0.0015](1/660):cellular_component	[name] alpha9-beta1 integrin-vascular cell adhesion molecule-1 complex	[def] "A protein complex that consists of an alpha9-beta1 integrin complex bound to vascular cell adhesion molecule-1." [PMID
	GO:0044424[0.0015](1/660):cellular_component	[name] intracellular part	[def] "Any constituent part of the living contents of a cell_ the matter contained within (but not including) the plasma membrane, usually taken to exclude large vacuoles and masses of secretory or ingested material. In eukaryotes it includes the nucleus and cytoplasm." [GOC
	GO:0033596[0.0015](1/660):cellular_component	[name] TSC1-TSC2 complex	[def] "A heterodimeric protein complex consisting of tumerin and hamartin_ its formation may regulate hamartin homomultimer formation. The complex acts as a GTPase activating protein (GAP) for the small GTPase (Rheb), and inhibits the TOR signaling pathway." [PMID
	GO:0071133[0.0015](1/660):cellular_component	[name] alpha9-beta1 integrin-ADAM8 complex	[def] "A protein complex that consists of an alpha9-beta1 integrin complex bound to the transmembrane metallopeptidase ADAM8." [PMID
	GO:0036038[0.0015](1/660):cellular_component	[name] tectonic complex	[def] "A protein complex that is located at the ciliary transition zone and consists of tectonic 1 (Tctn1) in complex with other proteins. Acts to control ciliary assembly and trafficking. In mouse, other members of the complex include Mks1, Tmem216, Tmem67, Cep290, B9d1, Tctn2 and Cc2d2a." [PMID
	GO:0045111[0.0015](1/660):cellular_component	[name] intermediate filament cytoskeleton	[def] "Cytoskeletal structure made from intermediate filaments, typically organized in the cytosol as an extended system that stretches from the nuclear envelope to the plasma membrane. Some intermediate filaments run parallel to the cell surface, while others traverse the cytosol_ together they form an internal framework that helps support the shape and resilience of the cell." [ISBN
	GO:0002079[0.0015](1/660):cellular_component	[name] inner acrosomal membrane	[def] "The acrosomal membrane region that underlies the acrosomal vesicle and is located toward the sperm nucleus. This region is responsible for molecular interactions allowing the sperm to penetrate the zona pellucida and fuses with the egg plasma membrane." [GOC
	GO:0005578[0.0015](1/660):cellular_component	[name] proteinaceous extracellular matrix	[def] "A layer consisting mainly of proteins (especially collagen) and glycosaminoglycans (mostly as proteoglycans) that forms a sheet underlying or overlying cells such as endothelial and epithelial cells. The proteins are secreted by cells in the vicinity. An example of this component is found in Mus musculus." [GOC
	GO:0005791[0.0015](1/660):cellular_component	[name] rough endoplasmic reticulum	[def] "The rough (or granular) endoplasmic reticulum (ER) has ribosomes adhering to the outer surface_ the ribosomes are the site of translation of the mRNA for those proteins which are either to be retained within the cisternae (ER-resident proteins), the proteins of the lysosomes, or the proteins destined for export from the cell. Glycoproteins undergo their initial glycosylation within the cisternae." [ISBN
	GO:0071439[0.0015](1/660):cellular_component	[name] clathrin complex	[def] "A protein complex that consists of three clathrin heavy chains and three clathrin light chains, organized into a symmetrical three-legged structure called a triskelion. In clathrin-coated vesicles clathrin is the main component of the coat and forms a polymeric mechanical scaffold on the vesicle surface." [GOC
	GO:0016514[0.0015](1/660):cellular_component	[name] SWI/SNF complex	[def] "A SWI/SNF-type complex that contains nine or more proteins, including both conserved (core) and nonconserved components_ the Swi2/Snf2 ATPase is one of the core components." [GOC
	GO:0005581[0.0015](1/660):cellular_component	[name] collagen	[def] "Any of the various assemblies in which collagen chains form a left-handed triple helix_ may assemble into higher order structures." [GOC
	GO:0012506[0.0015](1/660):cellular_component	[name] vesicle membrane	[def] "The lipid bilayer surrounding any membrane-bounded vesicle in the cell." [GOC
	GO:0030667[0.0015](1/660):cellular_component	[name] secretory granule membrane	[def] "The lipid bilayer surrounding a secretory granule." [GOC
	GO:0010494[0.0015](1/660):cellular_component	[name] cytoplasmic stress granule	[def] "A dense aggregation in the cytosol composed of proteins and RNAs that appear when the cell is under stress." [GOC
	GO:0032127[0.0015](1/660):cellular_component	[name] dense core granule membrane	[def] "The lipid bilayer surrounding a dense core granule." [GOC
	GO:0000346[0.0015](1/660):cellular_component	[name] transcription export complex	[def] "The transcription export (TREX) complex couples transcription elongation by RNA polymerase II to mRNA export. The complex associates with the polymerase and travels with it along the length of the transcribed gene. TREX is composed of the THO transcription elongation complex as well as other proteins that couple THO to mRNA export proteins. The TREX complex is known to be found in a wide range of eukaryotes, including S. cerevisiae and metazoans." [GOC
	GO:0035355[0.0015](1/660):cellular_component	[name] Toll-like receptor 2-Toll-like receptor 6 protein complex	[def] "A heterodimeric protein complex containing Toll-like receptor 2 (TLR2) and Toll-like receptor 6 (TLR6)." [GOC
	GO:0030139[0.0015](1/660):cellular_component	[name] endocytic vesicle	[def] "A membrane-bounded intracellular vesicle formed by invagination of the plasma membrane around an extracellular substance. Endocytic vesicles fuse with early endosomes to deliver the cargo for further sorting." [GOC
	GO:0033017[0.0015](1/660):cellular_component	[name] sarcoplasmic reticulum membrane	[def] "The lipid bilayer surrounding the sarcoplasmic reticulum." [GOC
	GO:0043209[0.0015](1/660):cellular_component	[name] myelin sheath	[def] "An electrically insulating fatty layer that surrounds the axons of many neurons. It is an outgrowth of glial cells
	GO:0031240[0.0015](1/660):cellular_component	[name] external side of cell outer membrane	[def] "The side of the outer membrane that is opposite to the side that faces the periplasm of the cell." [GOC
	GO:0030017[0.0015](1/660):cellular_component	[name] sarcomere	[def] "The repeating unit of a myofibril in a muscle cell, composed of an array of overlapping thick and thin filaments between two adjacent Z discs." [ISBN
	GO:0030136[0.0015](1/660):cellular_component	[name] clathrin-coated vesicle	[def] "A vesicle with a coat formed of clathrin connected to the membrane via one of the clathrin adaptor complexes." [GOC
	GO:0005720[0.0015](1/660):cellular_component	[name] nuclear heterochromatin	[def] "A condensed form of chromatin, occurring in the nucleus during interphase, that stains strongly with basophilic dyes. The DNA of heterochromatin is typically replicated at a later stage in the cell-division cycle than euchromatin." [ISBN
	GO:0044445[0.0015](1/660):cellular_component	[name] cytosolic part	[def] "Any constituent part of cytosol, that part of the cytoplasm that does not contain membranous or particulate subcellular components." [GOC
	GO:0030057[0.0015](1/660):cellular_component	[name] desmosome	[def] "A cell-cell junction in which
	GO:0030176[0.0015](1/660):cellular_component	[name] integral to endoplasmic reticulum membrane	[def] "Penetrating at least one phospholipid bilayer of an endoplasmic reticulum membrane. May also refer to the state of being buried in the bilayer with no exposure outside the bilayer." [GOC
	GO:0030315[0.0015](1/660):cellular_component	[name] T-tubule	[def] "Invagination of the plasma membrane of a muscle cell that extends inward from the cell surface around each myofibril. The ends of T-tubules make contact with the sarcoplasmic reticulum membrane." [GOC
	GO:0031258[0.0015](1/660):cellular_component	[name] lamellipodium membrane	[def] "The portion of the plasma membrane surrounding a lamellipodium." [GOC
	GO:0012505[0.0015](1/660):cellular_component	[name] endomembrane system	[def] "A collection of membranous structures involved in transport within the cell. The main components of the endomembrane system are endoplasmic reticulum, Golgi bodies, vesicles, cell membrane and nuclear envelope. Members of the endomembrane system pass materials through each other or though the use of vesicles." [GOC
	GO:0005688[0.0015](1/660):cellular_component	[name] U6 snRNP	[def] "A ribonucleoprotein complex that contains small nuclear RNA U6." [GOC
	GO:0031012[0.0015](1/660):cellular_component	[name] extracellular matrix	[def] "A structure lying external to one or more cells, which provides structural support for cells or tissues_ may be completely external to the cell (as in animals) or be part of the cell (as in plants)." [GOC
	GO:0002102[0.0015](1/660):cellular_component	[name] podosome	[def] "An actin-rich adhesion structure characterized by formation upon cell substrate contact and localization at the substrate-attached part of the cell, contain an F-actin-rich core surrounded by a ring structure containing proteins such as vinculin and talin, and have a diameter of 0.5 mm." [PMID
	GO:0005687[0.0015](1/660):cellular_component	[name] U4 snRNP	[def] "A ribonucleoprotein complex that contains small nuclear RNA U4." [GOC
	GO:0043194[0.0015](1/660):cellular_component	[name] initial segment	[def] "Portion of the axon proximal to the neuronal cell body, at the level of the axon hillock. The action potentials that propagate along the axon are generated at the level of this initial segment." [GOC
	GO:0035354[0.0015](1/660):cellular_component	[name] Toll-like receptor 1-Toll-like receptor 2 protein complex	[def] "A heterodimeric protein complex containing Toll-like receptor 1 (TLR1) and Toll-like receptor 2 (TLR2)." [GOC
	GO:0016235[0.0015](1/660):cellular_component	[name] aggresome	[def] "An inclusion body formed by dynein-dependent retrograde transport of an aggregated protein on microtubules." [PMID
[TGFBeta]
	GO:0005737[0.4452](130/292):cellular_component	[name] cytoplasm	[def] "All of the contents of a cell excluding the plasma membrane and nucleus, but including other subcellular structures." [ISBN
	GO:0005634[0.4281](125/292):cellular_component	[name] nucleus	[def] "A membrane-bounded organelle of eukaryotic cells in which chromosomes are housed and replicated. In most cells, the nucleus contains all of the cell's chromosomes except the organellar chromosomes, and is the site of RNA synthesis and processing. In some species, or in specialized cell types, RNA metabolism or DNA replication may be absent." [GOC
	GO:0005829[0.2397](70/292):cellular_component	[name] cytosol	[def] "The part of the cytoplasm that does not contain organelles but which does contain other particulate matter, such as protein complexes." [GOC
	GO:0005654[0.1233](36/292):cellular_component	[name] nucleoplasm	[def] "That part of the nuclear content other than the chromosomes or the nucleolus." [GOC
	GO:0005622[0.1062](31/292):cellular_component	[name] intracellular	[def] "The living contents of a cell_ the matter contained within (but not including) the plasma membrane, usually taken to exclude large vacuoles and masses of secretory or ingested material. In eukaryotes it includes the nucleus and cytoplasm." [ISBN
	GO:0005730[0.0822](24/292):cellular_component	[name] nucleolus	[def] "A small, dense body one or more of which are present in the nucleus of eukaryotic cells. It is rich in RNA and protein, is not bounded by a limiting membrane, and is not seen during mitosis. Its prime function is the transcription of the nucleolar DNA into 45S ribosomal-precursor RNA, the processing of this RNA into 5.8S, 18S, and 28S components of ribosomal RNA, and the association of these components with 5S RNA and proteins synthesized outside the nucleolus. This association results in the formation of ribonucleoprotein precursors_ these pass into the cytoplasm and mature into the 40S and 60S subunits of the ribosome." [ISBN
	GO:0016020[0.0788](23/292):cellular_component	[name] membrane	[def] "Double layer of lipid molecules that encloses all cells, and, in eukaryotes, many organelles_ may be a single or double lipid bilayer_ also includes associated proteins." [GOC
	GO:0005667[0.0651](19/292):cellular_component	[name] transcription factor complex	[def] "A protein complex, distinct from RNA polymerase, that associates with DNA at promoters or at cis-acting regulatory sequences, by direct binding or by interaction with other DNA-binding polypeptides or complexes, and regulates transcription." [GOC
	GO:0005856[0.0445](13/292):cellular_component	[name] cytoskeleton	[def] "Any of the various filamentous elements that form the internal framework of cells, and typically remain after treatment of the cells with mild detergent to remove membrane constituents and soluble components of the cytoplasm. The term embraces intermediate filaments, microfilaments, microtubules, the microtrabecular lattice, and other structures characterized by a polymeric filamentous nature and long-range order within the cell. The various elements of the cytoskeleton not only serve in the maintenance of cellular shape but also have roles in other cellular functions, including cellular movement, cell division, endocytosis, and movement of organelles." [GOC
	GO:0048471[0.0411](12/292):cellular_component	[name] perinuclear region of cytoplasm	[def] "Cytoplasm situated near, or occurring around, the nucleus." [GOC
	GO:0005813[0.0342](10/292):cellular_component	[name] centrosome	[def] "A structure comprised of a core structure (in most organisms, a pair of centrioles) and peripheral material from which a microtubule-based structure, such as a spindle apparatus, is organized. Centrosomes occur close to the nucleus during interphase in many eukaryotic cells, though in animal cells it changes continually during the cell-division cycle." [GOC
	GO:0005576[0.0342](10/292):cellular_component	[name] extracellular region	[def] "The space external to the outermost structure of a cell. For cells without external protective or external encapsulating structures this refers to space outside of the plasma membrane. This term covers the host cell environment outside an intracellular parasite." [GOC
	GO:0005886[0.0342](10/292):cellular_component	[name] plasma membrane	[def] "The membrane surrounding a cell that separates the cell from its external environment. It consists of a phospholipid bilayer and associated proteins." [ISBN
	GO:0005768[0.0342](10/292):cellular_component	[name] endosome	[def] "A membrane-bounded organelle to which materials ingested by endocytosis are delivered." [ISBN
	GO:0005874[0.0240](7/292):cellular_component	[name] microtubule	[def] "Any of the long, generally straight, hollow tubes of internal diameter 12-15 nm and external diameter 24 nm found in a wide variety of eukaryotic cells_ each consists (usually) of 13 protofilaments of polymeric tubulin, staggered in such a manner that the tubulin monomers are arranged in a helical pattern on the microtubular surface, and with the alpha/beta axes of the tubulin subunits parallel to the long axis of the tubule_ exist in equilibrium with pool of tubulin monomers and can be rapidly assembled or disassembled in response to physiological stimuli_ concerned with force generation, e.g. in the spindle." [ISBN
	GO:0016021[0.0205](6/292):cellular_component	[name] integral to membrane	[def] "Penetrating at least one phospholipid bilayer of a membrane. May also refer to the state of being buried in the bilayer with no exposure outside the bilayer. When used to describe a protein, indicates that all or part of the peptide sequence is embedded in the membrane." [GOC
	GO:0005815[0.0205](6/292):cellular_component	[name] microtubule organizing center	[def] "A cytoplasmic structure that can catalyze gamma-tubulin-dependent microtubule nucleation and that can anchor microtubules by interacting with their minus ends, plus ends or sides." [ISBN
	GO:0005739[0.0205](6/292):cellular_component	[name] mitochondrion	[def] "A semiautonomous, self replicating organelle that occurs in varying numbers, shapes, and sizes in the cytoplasm of virtually all eukaryotic cells. It is notably the site of tissue respiration." [ISBN
	GO:0005769[0.0171](5/292):cellular_component	[name] early endosome	[def] "A membrane-bounded organelle that receives incoming material from primary endocytic vesicles that have been generated by clathrin-dependent and clathrin-independent endocytosis_ vesicles fuse with the early endosome to deliver cargo for sorting into recycling or degradation pathways." [GOC
	GO:0005794[0.0171](5/292):cellular_component	[name] Golgi apparatus	[def] "A compound membranous cytoplasmic organelle of eukaryotic cells, consisting of flattened, ribosome-free vesicles arranged in a more or less regular stack. The Golgi apparatus differs from the endoplasmic reticulum in often having slightly thicker membranes, appearing in sections as a characteristic shallow semicircle so that the convex side (cis or entry face) abuts the endoplasmic reticulum, secretory vesicles emerging from the concave side (trans or exit face). In vertebrate cells there is usually one such organelle, while in invertebrates and plants, where they are known usually as dictyosomes, there may be several scattered in the cytoplasm. The Golgi apparatus processes proteins produced on the ribosomes of the rough endoplasmic reticulum_ such processing includes modification of the core oligosaccharides of glycoproteins, and the sorting and packaging of proteins for transport to a variety of cellular locations. Three different regions of the Golgi are now recognized both in terms of structure and function
	GO:0000790[0.0171](5/292):cellular_component	[name] nuclear chromatin	[def] "The ordered and organized complex of DNA, protein, and sometimes RNA, that forms the chromosome in the nucleus." [GOC
	GO:0042995[0.0171](5/292):cellular_component	[name] cell projection	[def] "A prolongation or process extending from a cell, e.g. a flagellum or axon." [GOC
	GO:0043234[0.0171](5/292):cellular_component	[name] protein complex	[def] "Any macromolecular complex composed of two or more polypeptide subunits, which may or may not be identical. Protein complexes may have other associated non-protein prosthetic groups, such as nucleotides, metal ions or other small molecules." [GOC
	GO:0000151[0.0137](4/292):cellular_component	[name] ubiquitin ligase complex	[def] "A protein complex that includes a ubiquitin-protein ligase and other proteins that may confer substrate specificity on the complex." [PMID
	GO:0010008[0.0137](4/292):cellular_component	[name] endosome membrane	[def] "The lipid bilayer surrounding an endosome." [GOC
	GO:0030054[0.0137](4/292):cellular_component	[name] cell junction	[def] "A plasma membrane part that forms a specialized region of connection between two cells or between a cell and the extracellular matrix. At a cell junction, anchoring proteins extend through the plasma membrane to link cytoskeletal proteins in one cell to cytoskeletal proteins in neighboring cells or to proteins in the extracellular matrix." [GOC
	GO:0015630[0.0137](4/292):cellular_component	[name] microtubule cytoskeleton	[def] "The part of the cytoskeleton (the internal framework of a cell) composed of microtubules and associated proteins." [GOC
	GO:0005764[0.0137](4/292):cellular_component	[name] lysosome	[def] "A small lytic vacuole that has cell cycle-independent morphology and is found in most animal cells and that contains a variety of hydrolases, most of which have their maximal activities in the pH range 5-6. The contained enzymes display latency if properly isolated. About 40 different lysosomal hydrolases are known and lysosomes have a great variety of morphologies and functions." [GOC
	GO:0005694[0.0137](4/292):cellular_component	[name] chromosome	[def] "A structure composed of a very long molecule of DNA and associated proteins (e.g. histones) that carries hereditary information." [ISBN
	GO:0031410[0.0103](3/292):cellular_component	[name] cytoplasmic vesicle	[def] "A vesicle formed of membrane or protein, found in the cytoplasm of a cell." [GOC
	GO:0031901[0.0103](3/292):cellular_component	[name] early endosome membrane	[def] "The lipid bilayer surrounding an early endosome." [GOC
	GO:0030425[0.0103](3/292):cellular_component	[name] dendrite	[def] "A neuron projection that has a short, tapering, often branched, morphology, receives and integrates signals from other neurons or from sensory stimuli, and conducts a nerve impulse towards the axon or the cell body. In most neurons, the impulse is conveyed from dendrites to axon via the cell body, but in some types of unipolar neuron, the impulse does not travel via the cell body." [GOC
	GO:0005759[0.0103](3/292):cellular_component	[name] mitochondrial matrix	[def] "The gel-like material, with considerable fine structure, that lies in the matrix space, or lumen, of a mitochondrion. It contains the enzymes of the tricarboxylic acid cycle and, in some organisms, the enzymes concerned with fatty acid oxidation." [GOC
	GO:0030286[0.0103](3/292):cellular_component	[name] dynein complex	[def] "Any of several large complexes that contain two or three dynein heavy chains and several light chains, and have microtubule motor activity." [ISBN
	GO:0043005[0.0103](3/292):cellular_component	[name] neuron projection	[def] "A prolongation or process extending from a nerve cell, e.g. an axon or dendrite." [GOC
	GO:0005887[0.0103](3/292):cellular_component	[name] integral to plasma membrane	[def] "Penetrating at least one phospholipid bilayer of a plasma membrane. May also refer to the state of being buried in the bilayer with no exposure outside the bilayer." [GOC
	GO:0005575[0.0103](3/292):cellular_component	[name] cellular_component	[def] "The part of a cell or its extracellular environment in which a gene product is located. A gene product may be located in one or more parts of a cell and its location may be as specific as a particular macromolecular complex, that is, a stable, persistent association of macromolecules that function together." [GOC
	GO:0005868[0.0103](3/292):cellular_component	[name] cytoplasmic dynein complex	[def] "Any dynein complex that catalyzes movement along a cytoplasmic microtubule_ cytoplasmic dynein complexes participates in many transport activities in eukaryotes, such as mRNA localization, intermediate filament transport, nuclear envelope breakdown, apoptosis, transport of centrosomal proteins, mitotic spindle assembly, virus transport, kinetochore functions, and movement of signaling and spindle checkpoint proteins. Subunits associated with the dynein heavy chain mediate association between dynein heavy chain and cargoes,and may include light chains and light intermediate chains." [GOC
	GO:0044424[0.0103](3/292):cellular_component	[name] intracellular part	[def] "Any constituent part of the living contents of a cell_ the matter contained within (but not including) the plasma membrane, usually taken to exclude large vacuoles and masses of secretory or ingested material. In eukaryotes it includes the nucleus and cytoplasm." [GOC
	GO:0000776[0.0103](3/292):cellular_component	[name] kinetochore	[def] "A multisubunit complex that is located at the centromeric region of DNA and provides an attachment point for the spindle microtubules." [GOC
	GO:0005578[0.0103](3/292):cellular_component	[name] proteinaceous extracellular matrix	[def] "A layer consisting mainly of proteins (especially collagen) and glycosaminoglycans (mostly as proteoglycans) that forms a sheet underlying or overlying cells such as endothelial and epithelial cells. The proteins are secreted by cells in the vicinity. An example of this component is found in Mus musculus." [GOC
	GO:0030424[0.0103](3/292):cellular_component	[name] axon	[def] "The long process of a neuron that conducts nerve impulses, usually away from the cell body to the terminals and varicosities, which are sites of storage and release of neurotransmitter." [GOC
	GO:0016605[0.0103](3/292):cellular_component	[name] PML body	[def] "A class of nuclear body_ they react against SP100 auto-antibodies (PML, promyelocytic leukemia)_ cells typically contain 10-30 PML bodies per nucleus_ alterations in the localization of PML bodies occurs after viral infection." [GOC
	GO:0000922[0.0103](3/292):cellular_component	[name] spindle pole	[def] "Either of the ends of a spindle, where spindle microtubules are organized_ usually contains a microtubule organizing center and accessory molecules, spindle microtubules and astral microtubules." [GOC
	GO:0005743[0.0103](3/292):cellular_component	[name] mitochondrial inner membrane	[def] "The inner, i.e. lumen-facing, lipid bilayer of the mitochondrial envelope. It is highly folded to form cristae." [GOC
	GO:0005680[0.0103](3/292):cellular_component	[name] anaphase-promoting complex	[def] "A ubiquitin ligase complex that degrades mitotic cyclins and anaphase inhibitory protein, thereby triggering sister chromatid separation and exit from mitosis. Substrate recognition by APC occurs through degradation signals, the most common of which is termed the Dbox degradation motif, originally discovered in cyclin B." [GOC
	GO:0031012[0.0103](3/292):cellular_component	[name] extracellular matrix	[def] "A structure lying external to one or more cells, which provides structural support for cells or tissues_ may be completely external to the cell (as in animals) or be part of the cell (as in plants)." [GOC
	GO:0001726[0.0068](2/292):cellular_component	[name] ruffle	[def] "Projection at the leading edge of a crawling cell_ the protrusions are supported by a microfilament meshwork." [ISBN
	GO:0000775[0.0068](2/292):cellular_component	[name] chromosome, centromeric region	[def] "The region of a chromosome that includes the centromeric DNA and associated proteins. In monocentric chromosomes, this region corresponds to a single area of the chromosome, whereas in holocentric chromosomes, it is evenly distributed along the chromosome." [GOC
	GO:0000139[0.0068](2/292):cellular_component	[name] Golgi membrane	[def] "The lipid bilayer surrounding any of the compartments of the Golgi apparatus." [GOC
	GO:0045202[0.0068](2/292):cellular_component	[name] synapse	[def] "The junction between a nerve fiber of one neuron and another neuron or muscle fiber or glial cell_ the site of interneuronal communication. As the nerve fiber approaches the synapse it enlarges into a specialized structure, the presynaptic nerve ending, which contains mitochondria and synaptic vesicles. At the tip of the nerve ending is the presynaptic membrane_ facing it, and separated from it by a minute cleft (the synaptic cleft) is a specialized area of membrane on the receiving cell, known as the postsynaptic membrane. In response to the arrival of nerve impulses, the presynaptic nerve ending secretes molecules of neurotransmitters into the synaptic cleft. These diffuse across the cleft and transmit the signal to the postsynaptic membrane." [ISBN
	GO:0030426[0.0068](2/292):cellular_component	[name] growth cone	[def] "The migrating motile tip of a growing nerve cell axon or dendrite." [ISBN
	GO:0005875[0.0068](2/292):cellular_component	[name] microtubule associated complex	[def] "Any multimeric complex connected to a microtubule." [GOC
	GO:0005765[0.0068](2/292):cellular_component	[name] lysosomal membrane	[def] "The lipid bilayer surrounding the lysosome and separating its contents from the cell cytoplasm." [GOC
	GO:0005852[0.0068](2/292):cellular_component	[name] eukaryotic translation initiation factor 3 complex	[def] "A complex of several polypeptides that plays at least two important roles in protein synthesis
	GO:0000777[0.0068](2/292):cellular_component	[name] condensed chromosome kinetochore	[def] "A multisubunit complex that is located at the centromeric region of a condensed chromosome and provides an attachment point for the spindle microtubules." [GOC
	GO:0043231[0.0068](2/292):cellular_component	[name] intracellular membrane-bounded organelle	[def] "Organized structure of distinctive morphology and function, bounded by a single or double lipid bilayer membrane and occurring within the cell. Includes the nucleus, mitochondria, plastids, vacuoles, and vesicles. Excludes the plasma membrane." [GOC
	GO:0032993[0.0068](2/292):cellular_component	[name] protein-DNA complex	[def] "A macromolecular complex containing both protein and DNA molecules." [GOC
	GO:0031902[0.0068](2/292):cellular_component	[name] late endosome membrane	[def] "The lipid bilayer surrounding a late endosome." [GOC
	GO:0030659[0.0068](2/292):cellular_component	[name] cytoplasmic vesicle membrane	[def] "The lipid bilayer surrounding a cytoplasmic vesicle." [GOC
	GO:0005770[0.0068](2/292):cellular_component	[name] late endosome	[def] "A prelysosomal endocytic organelle differentiated from early endosomes by lower lumenal pH and different protein composition. Late endosomes are more spherical than early endosomes and are mostly juxtanuclear, being concentrated near the microtubule organizing center." [PMID
	GO:0031252[0.0068](2/292):cellular_component	[name] cell leading edge	[def] "The area of a motile cell closest to the direction of movement." [GOC
	GO:0005819[0.0068](2/292):cellular_component	[name] spindle	[def] "The array of microtubules and associated molecules that forms between opposite poles of a eukaryotic cell during mitosis or meiosis and serves to move the duplicated chromosomes apart." [ISBN
	GO:0012505[0.0068](2/292):cellular_component	[name] endomembrane system	[def] "A collection of membranous structures involved in transport within the cell. The main components of the endomembrane system are endoplasmic reticulum, Golgi bodies, vesicles, cell membrane and nuclear envelope. Members of the endomembrane system pass materials through each other or though the use of vesicles." [GOC
	GO:0016607[0.0068](2/292):cellular_component	[name] nuclear speck	[def] "A discrete extra-nucleolar subnuclear domain, 20-50 in number, in which splicing factors are seen to be localized by immunofluorescence microscopy." [http
	GO:0005615[0.0068](2/292):cellular_component	[name] extracellular space	[def] "That part of a multicellular organism outside the cells proper, usually taken to be outside the plasma membranes, and occupied by fluid." [ISBN
	GO:0005871[0.0034](1/292):cellular_component	[name] kinesin complex	[def] "Any complex that includes a dimer of molecules from the kinesin superfamily, a group of related proteins that contain an extended region of predicted alpha-helical coiled coil in the main chain that likely produces dimerization. The native complexes of several kinesin family members have also been shown to contain additional peptides, often designated light chains as all of the noncatalytic subunits that are currently known are smaller than the chain that contains the motor unit. Kinesin complexes generally possess a force-generating enzymatic activity, or motor, which converts the free energy of the gamma phosphate bond of ATP into mechanical work." [GOC
	GO:0016529[0.0034](1/292):cellular_component	[name] sarcoplasmic reticulum	[def] "A fine reticular network of membrane-limited elements that pervades the sarcoplasm of a muscle cell_ continuous over large portions of the cell and with the nuclear envelope_ that part of the endoplasmic reticulum specialized for calcium release, uptake and storage." [GOC
	GO:0070969[0.0034](1/292):cellular_component	[name] ULK1-ATG13-FIP200 complex	[def] "A protein complex that is essential for mammalian autophagy, and consists of at least 3 proteins
	GO:0000791[0.0034](1/292):cellular_component	[name] euchromatin	[def] "A dispersed and relatively uncompacted form of chromatin." [GOC
	GO:0043292[0.0034](1/292):cellular_component	[name] contractile fiber	[def] "Fibers, composed of actin, myosin, and associated proteins, found in cells of smooth or striated muscle." [GOC
	GO:0005932[0.0034](1/292):cellular_component	[name] microtubule basal body	[def] "A short cylindrical array of microtubules and associated proteins found at the base of a eukaryotic cilium or flagellum that is similar in structure to a centriole. The basal body serves as a nucleation site for axoneme growth." [GOC
	GO:0031966[0.0034](1/292):cellular_component	[name] mitochondrial membrane	[def] "Either of the lipid bilayers that surround the mitochondrion and form the mitochondrial envelope." [GOC
	GO:0005777[0.0034](1/292):cellular_component	[name] peroxisome	[def] "A small, membrane-bounded organelle that uses dioxygen (O2) to oxidize organic molecules_ contains some enzymes that produce and others that degrade hydrogen peroxide (H2O2)." [ISBN
	GO:0043025[0.0034](1/292):cellular_component	[name] neuronal cell body	[def] "The portion of a neuron that includes the nucleus, but excludes all cell projections such as axons and dendrites." [GOC
	GO:0005635[0.0034](1/292):cellular_component	[name] nuclear envelope	[def] "The double lipid bilayer enclosing the nucleus and separating its contents from the rest of the cytoplasm_ includes the intermembrane space, a gap of width 20-40 nm (also called the perinuclear space)." [ISBN
	GO:0005724[0.0034](1/292):cellular_component	[name] nuclear telomeric heterochromatin	[def] "Heterochromatic regions of the chromosome found at the telomeres of a chromosome in the nucleus." [GOC
	GO:0031965[0.0034](1/292):cellular_component	[name] nuclear membrane	[def] "Either of the lipid bilayers that surround the nucleus and form the nuclear envelope_ excludes the intermembrane space." [GOC
	GO:0005721[0.0034](1/292):cellular_component	[name] centromeric heterochromatin	[def] "A region of heterochromatin located near the centromere of a chromosome." [PMID
	GO:0030897[0.0034](1/292):cellular_component	[name] HOPS complex	[def] "A multimeric protein complex that associates with the vacuolar membrane and is involved in homotypic vacuole fusion and vacuole protein sorting. For example, the Saccharomyces complex contains Vps41p, Vam6p, Pep5p, Vps16p, Pep3p, and Vps33p." [PMID
	GO:0070531[0.0034](1/292):cellular_component	[name] BRCA1-A complex	[def] "A protein complex that contains the BRCA1-BARD1 heterodimer, RAP80/UIMC1, BRCC3/BRCC36, BRE/BRCC45, FAM175A/CCDC98/Abraxas and MERIT40/NBA1, and specifically recognizes and binds K63-linked polyubiquitin chains present on histone H2A and H2AX at DNA damage sites." [GOC
	GO:0017053[0.0034](1/292):cellular_component	[name] transcriptional repressor complex	[def] "A protein complex that possesses activity that prevents or downregulates transcription." [GOC
	GO:0008021[0.0034](1/292):cellular_component	[name] synaptic vesicle	[def] "A secretory organelle, some 50 nm in diameter, of presynaptic nerve terminals_ accumulates in high concentrations of neurotransmitters and is secreted these into the synaptic cleft by fusion with the 'active zone' of the presynaptic plasma membrane." [PMID
	GO:0000788[0.0034](1/292):cellular_component	[name] nuclear nucleosome	[def] "A complex comprised of DNA wound around a multisubunit core and associated proteins, which forms the primary packing unit of DNA in the nucleus into higher order structures." [GOC
	GO:0005643[0.0034](1/292):cellular_component	[name] nuclear pore	[def] "Any of the numerous similar discrete openings in the nuclear envelope of a eukaryotic cell, where the inner and outer nuclear membranes are joined." [ISBN
	GO:0016323[0.0034](1/292):cellular_component	[name] basolateral plasma membrane	[def] "The region of the plasma membrane that includes the basal end and sides of the cell. Often used in reference to animal polarized epithelial membranes, where the basal membrane is the part attached to the extracellular matrix, or in plant cells, where the basal membrane is defined with respect to the zygotic axis." [GOC
	GO:0030672[0.0034](1/292):cellular_component	[name] synaptic vesicle membrane	[def] "The lipid bilayer surrounding a synaptic vesicle." [GOC
	GO:0000242[0.0034](1/292):cellular_component	[name] pericentriolar material	[def] "A network of small fibers that surrounds the centrioles in cells_ contains the microtubule nucleating activity of the centrosome." [GOC
	GO:0005929[0.0034](1/292):cellular_component	[name] cilium	[def] "A specialized eukaryotic organelle that consists of a filiform extrusion of the cell surface. Each cilium is bounded by an extrusion of the cytoplasmic membrane, and contains a regular longitudinal array of microtubules, anchored basally in a centriole." [GOC
	GO:0005783[0.0034](1/292):cellular_component	[name] endoplasmic reticulum	[def] "The irregular network of unit membranes, visible only by electron microscopy, that occurs in the cytoplasm of many eukaryotic cells. The membranes form a complex meshwork of tubular channels, which are often expanded into slitlike cavities called cisternae. The ER takes two forms, rough (or granular), with ribosomes adhering to the outer surface, and smooth (with no ribosomes attached)." [ISBN
	GO:0031315[0.0034](1/292):cellular_component	[name] extrinsic to mitochondrial outer membrane	[def] "Loosely bound to one surface of the mitochondrial outer membrane, but not integrated into the hydrophobic region." [GOC
	GO:0005726[0.0034](1/292):cellular_component	[name] perichromatin fibrils	[def] "Structures of variable diameter visible in the nucleoplasm by electron microscopy, mainly observed near the border of condensed chromatin. The fibrils are enriched in RNA, and are believed to be sites of pre-mRNA splicing and polyadenylylation representing the in situ form of nascent transcripts." [PMID
	GO:0005802[0.0034](1/292):cellular_component	[name] trans-Golgi network	[def] "The network of interconnected tubular and cisternal structures located at the side of the Golgi apparatus distal to the endoplasmic reticulum, from which secretory vesicles emerge. The trans-Golgi network is important in the later stages of protein secretion where it is thought to play a key role in the sorting and targeting of secreted proteins to the correct destination." [GOC
	GO:0030027[0.0034](1/292):cellular_component	[name] lamellipodium	[def] "A thin sheetlike process extended by the leading edge of a crawling fibroblast_ contains a dense meshwork of actin filaments." [ISBN
	GO:0035189[0.0034](1/292):cellular_component	[name] Rb-E2F complex	[def] "A multiprotein complex containing a heterodimeric E2F transcription factor and a Retinoblastoma (Rb) family member. This complex is capable of repressing transcription of E2F-regulated genes in order to regulate cell cycle progression." [PMID
	GO:0045211[0.0034](1/292):cellular_component	[name] postsynaptic membrane	[def] "A specialized area of membrane facing the presynaptic membrane on the tip of the nerve ending and separated from it by a minute cleft (the synaptic cleft). Neurotransmitters across the synaptic cleft and transmit the signal to the postsynaptic membrane." [ISBN
	GO:0005845[0.0034](1/292):cellular_component	[name] mRNA cap binding complex	[def] "Any protein complex that binds to an mRNA cap at any time in the lifetime of the mRNA." [GOC
	GO:0031430[0.0034](1/292):cellular_component	[name] M band	[def] "The midline of aligned thick filaments in a sarcomere_ location of specific proteins that link thick filaments. Depending on muscle type the M band consists of different numbers of M lines." [GOC
	GO:0005681[0.0034](1/292):cellular_component	[name] spliceosomal complex	[def] "Any of a series of ribonucleoprotein complexes that contain RNA and small nuclear ribonucleoproteins (snRNPs), and are formed sequentially during the splicing of a messenger RNA primary transcript to excise an intron." [GOC
	GO:0034704[0.0034](1/292):cellular_component	[name] calcium channel complex	[def] "An ion channel complex through which calcium ions pass." [GOC
	GO:0035985[0.0034](1/292):cellular_component	[name] senescence-associated heterochromatin focus	[def] "A transcriptionally-silent heterochromatin structure present in senescent cells. Contains the condensed chromatin of one chromosome and is enriched for histone modifications. Thought to repress expression of proliferation-promoting genes." [GOC
	GO:0008385[0.0034](1/292):cellular_component	[name] IkappaB kinase complex	[def] "A protein serine/threonine kinase that phosphorylates IkappaB, thereby targeting this for proteasomal degradation and allowing the nuclear translocation of kB. Composed of alpha, beta and gamma subunits, the latter not having kinase activity but presumed to play a regulatory role." [GOC
	GO:0043679[0.0034](1/292):cellular_component	[name] axon terminus	[def] "Terminal inflated portion of the axon, containing the specialized apparatus necessary to release neurotransmitters. The axon terminus is considered to be the whole region of thickening and the terminal button is a specialized region of it." [GOC
	GO:0005912[0.0034](1/292):cellular_component	[name] adherens junction	[def] "A cell junction at which anchoring proteins (cadherins or integrins) extend through the plasma membrane and are attached to actin filaments." [GOC
	GO:0070552[0.0034](1/292):cellular_component	[name] BRISC complex	[def] "A protein complex that contains the FAM175B/ABRO1, BRCC3/BRCC36, BRE/BRCC45 and MERIT40/NBA1 proteins, and specifically cleaves K63-linked polyubiquitin chains." [GOC
	GO:0000792[0.0034](1/292):cellular_component	[name] heterochromatin	[def] "A compact and highly condensed form of chromatin." [GOC
	GO:0001669[0.0034](1/292):cellular_component	[name] acrosomal vesicle	[def] "A structure in the head of a spermatozoon that contains acid hydrolases, and is concerned with the breakdown of the outer membrane of the ovum during fertilization. It lies just beneath the plasma membrane and is derived from the lysosome." [ISBN
	GO:0016324[0.0034](1/292):cellular_component	[name] apical plasma membrane	[def] "The region of the plasma membrane located at the apical end of the cell." [GOC
	GO:0005882[0.0034](1/292):cellular_component	[name] intermediate filament	[def] "A cytoskeletal structure that forms a distinct elongated structure, characteristically 10 nm in diameter, that occurs in the cytoplasm of eukaryotic cells. Intermediate filaments form a fibrous system, composed of chemically heterogeneous subunits and involved in mechanically integrating the various components of the cytoplasmic space. Intermediate filaments may be divided into five chemically distinct classes
	GO:0031672[0.0034](1/292):cellular_component	[name] A band	[def] "The dark-staining region of a sarcomere, in which myosin thick filaments are present_ the center is traversed by the paler H zone, which in turn contains the M line." [ISBN
	GO:0005901[0.0034](1/292):cellular_component	[name] caveola	[def] "A membrane raft that forms small pit, depression, or invagination that communicates with the outside of a cell and extends inward, indenting the cytoplasm and the cell membrane. Examples include any of the minute pits or incuppings of the cell membrane formed during pinocytosis. Such caveolae may be pinched off to form free vesicles within the cytoplasm." [GOC
	GO:0005719[0.0034](1/292):cellular_component	[name] nuclear euchromatin	[def] "The dispersed less dense form of chromatin in the interphase nucleus. It exists in at least two forms, a some being in the form of transcriptionally active chromatin which is the least condensed, while the rest is inactive euchromatin which is more condensed than active chromatin but less condensed than heterochromatin." [ISBN
	GO:0034045[0.0034](1/292):cellular_component	[name] pre-autophagosomal structure membrane	[def] "A cellular membrane associated with the pre-autophagosomal structure." [GOC
	GO:0005790[0.0034](1/292):cellular_component	[name] smooth endoplasmic reticulum	[def] "The smooth endoplasmic reticulum (ER) has with no ribosomes attached to it. The smooth is the recipient of the proteins synthesized in the rough ER. Those proteins to be exported are passed to the Golgi complex, the resident proteins are returned to the rough ER and the lysosomal proteins after phosphorylation of their mannose residues are passed to the lysosomes. Glycosylation of the glycoproteins also continues. The smooth ER is the site of synthesis of lipids, including the phospholipids. The membranes of the smooth ER also contain enzymes that catalyze a series of reactions to detoxify both lipid-soluble drugs and harmful products of metabolism. Large quantities of certain compounds such as phenobarbital cause an increase in the amount of the smooth ER." [ISBN
	GO:0005814[0.0034](1/292):cellular_component	[name] centriole	[def] "A cellular organelle, found close to the nucleus in many eukaryotic cells, consisting of a small cylinder with microtubular walls, 300-500 nm long and 150-250 nm in diameter. It contains nine short, parallel, peripheral microtubular fibrils, each fibril consisting of one complete microtubule fused to two incomplete microtubules. Cells usually have two centrioles, lying at right angles to each other. At division, each pair of centrioles generates another pair and the twin pairs form the pole of the mitotic spindle." [ISBN
	GO:0030673[0.0034](1/292):cellular_component	[name] axolemma	[def] "The portion of the plasma membrane surrounding an axon_ it is a specialized trilaminar random mosaic of protein molecules floating within a fluid matrix of highly mobile phospholipid molecules, 7-8 nm in thickness." [http
	GO:0005861[0.0034](1/292):cellular_component	[name] troponin complex	[def] "A complex of accessory proteins (typically troponin T, troponin I and troponin C) found associated with actin in muscle thin filaments_ involved in calcium regulation of muscle contraction." [ISBN
	GO:0000502[0.0034](1/292):cellular_component	[name] proteasome complex	[def] "A large multisubunit complex which catalyzes protein degradation. This complex consists of the barrel shaped proteasome core complex and one or two associated proteins or complexes that act in regulating entry into or exit from the core." [GOC
	GO:0042383[0.0034](1/292):cellular_component	[name] sarcolemma	[def] "The outer membrane of a muscle cell, consisting of the plasma membrane, a covering basement membrane (about 100 nm thick and sometimes common to more than one fiber), and the associated loose network of collagen fibers." [ISBN
	GO:0045111[0.0034](1/292):cellular_component	[name] intermediate filament cytoskeleton	[def] "Cytoskeletal structure made from intermediate filaments, typically organized in the cytosol as an extended system that stretches from the nuclear envelope to the plasma membrane. Some intermediate filaments run parallel to the cell surface, while others traverse the cytosol_ together they form an internal framework that helps support the shape and resilience of the cell." [ISBN
	GO:0033503[0.0034](1/292):cellular_component	[name] HULC complex	[def] "A ubiquitin-conjugating enzyme complex that contains two RING finger proteins, which have ubiquitin ligase activity, in addition to a protein with ubiquitin-conjugating enzyme activity_ catalyzes the ubiquitination of histone H2B at lysine 119 (or the equivalent residue). In Schizosaccharomyces the subunits are Rhp1, Brl2/Rfp1 and Brl1/Rfp2." [GOC
	GO:0014704[0.0034](1/292):cellular_component	[name] intercalated disc	[def] "A complex cell-cell junction at which myofibrils terminate in cardiomyocytes_ mediates mechanical and electrochemical integration between individual cardiomyocytes. The intercalated disc contains regions of tight mechanical attachment (fasciae adherentes and desmosomes) and electrical coupling (gap junctions) between adjacent cells." [GOC
	GO:0045121[0.0034](1/292):cellular_component	[name] membrane raft	[def] "Any of the small (10-200 nm), heterogeneous, highly dynamic, sterol- and sphingolipid-enriched membrane domains that compartmentalize cellular processes. Small rafts can sometimes be stabilized to form larger platforms through protein-protein and protein-lipid interactions." [PMID
	GO:0000785[0.0034](1/292):cellular_component	[name] chromatin	[def] "The ordered and organized complex of DNA, protein, and sometimes RNA, that forms the chromosome." [GOC
	GO:0035145[0.0034](1/292):cellular_component	[name] exon-exon junction complex	[def] "A multi-subunit complex deposited by the spliceosome upstream of messenger RNA exon-exon junctions. The exon-exon junction complex provides a binding platform for factors involved in mRNA export and nonsense-mediated mRNA decay." [PMID
	GO:0031313[0.0034](1/292):cellular_component	[name] extrinsic to endosome membrane	[def] "Loosely bound to one surface of the endosome membrane, but not integrated into the hydrophobic region." [GOC
	GO:0031225[0.0034](1/292):cellular_component	[name] anchored to membrane	[def] "Tethered to a membrane by a covalently attached anchor, such as a lipid group, that is embedded in the membrane. When used to describe a protein, indicates that none of the peptide sequence is embedded in the membrane." [GOC
	GO:0005828[0.0034](1/292):cellular_component	[name] kinetochore microtubule	[def] "Any of the spindle microtubules that attach to the kinetochores of chromosomes by their plus ends, and maneuver the chromosomes during mitotic or meiotic chromosome segregation." [ISBN
	GO:0031201[0.0034](1/292):cellular_component	[name] SNARE complex	[def] "A protein complex involved in membrane fusion_ a stable ternary complex consisting of a four-helix bundle, usually formed from one R-SNARE and three Q-SNAREs with an ionic layer sandwiched between hydrophobic layers. One well-characterized example is the neuronal SNARE complex formed of synaptobrevin 2, syntaxin 1a, and SNAP-25." [PMID
	GO:0010494[0.0034](1/292):cellular_component	[name] cytoplasmic stress granule	[def] "A dense aggregation in the cytosol composed of proteins and RNAs that appear when the cell is under stress." [GOC
	GO:0044464[0.0034](1/292):cellular_component	[name] cell part	[def] "Any constituent part of a cell, the basic structural and functional unit of all organisms." [GOC
	GO:0033017[0.0034](1/292):cellular_component	[name] sarcoplasmic reticulum membrane	[def] "The lipid bilayer surrounding the sarcoplasmic reticulum." [GOC
	GO:0005925[0.0034](1/292):cellular_component	[name] focal adhesion	[def] "Small region on the surface of a cell that anchors the cell to the extracellular matrix and that forms a point of termination of actin filaments." [ISBN
	GO:0031462[0.0034](1/292):cellular_component	[name] Cul2-RING ubiquitin ligase complex	[def] "A ubiquitin ligase complex in which a cullin from the Cul2 subfamily and a RING domain protein form the catalytic core_ substrate specificity is conferred by an elongin-BC adaptor and a SOCS/BC box protein." [PMID
	GO:0030018[0.0034](1/292):cellular_component	[name] Z disc	[def] "Platelike region of a muscle sarcomere to which the plus ends of actin filaments are attached." [GOC
	GO:0005776[0.0034](1/292):cellular_component	[name] autophagic vacuole	[def] "A double-membrane-bounded compartment in which endogenous cellular material is sequestered_ known as autophagosome in yeast." [ISBN
	GO:0000152[0.0034](1/292):cellular_component	[name] nuclear ubiquitin ligase complex	[def] "A ubiquitin ligase complex found in the nucleus." [GOC
	GO:0060053[0.0034](1/292):cellular_component	[name] neurofilament cytoskeleton	[def] "Intermediate filament cytoskeletal structure that is made up of neurofilaments. Neurofilaments are specialized intermediate filaments found in neurons." [GOC
	GO:0030017[0.0034](1/292):cellular_component	[name] sarcomere	[def] "The repeating unit of a myofibril in a muscle cell, composed of an array of overlapping thick and thin filaments between two adjacent Z discs." [ISBN
	GO:0044297[0.0034](1/292):cellular_component	[name] cell body	[def] "The portion of a cell bearing surface projections such as axons, dendrites, cilia, or flagella that includes the nucleus, but excludes all cell projections." [GOC
	GO:0031461[0.0034](1/292):cellular_component	[name] cullin-RING ubiquitin ligase complex	[def] "Any ubiquitin ligase complex in which the catalytic core consists of a member of the cullin family and a RING domain protein_ the core is associated with one or more additional proteins that confer substrate specificity." [PMID
	GO:0000407[0.0034](1/292):cellular_component	[name] pre-autophagosomal structure	[def] "A punctate structure localized in the vicinity of the vacuole that is required for the formation of autophagosomes." [GOC
	GO:0044425[0.0034](1/292):cellular_component	[name] membrane part	[def] "Any constituent part of a membrane, a double layer of lipid molecules that encloses all cells, and, in eukaryotes, many organelles_ may be a single or double lipid bilayer_ also includes associated proteins." [GOC
	GO:0005657[0.0034](1/292):cellular_component	[name] replication fork	[def] "The Y-shaped region of a replicating DNA molecule, resulting from the separation of the DNA strands and in which the synthesis of new strands takes place. Also includes associated protein complexes." [GOC
	GO:0044445[0.0034](1/292):cellular_component	[name] cytosolic part	[def] "Any constituent part of cytosol, that part of the cytoplasm that does not contain membranous or particulate subcellular components." [GOC
	GO:0030904[0.0034](1/292):cellular_component	[name] retromer complex	[def] "A conserved multimeric membrane-associated complex involved in retrograde transport from endosomes to the Golgi apparatus. For example, the budding yeast retromer comprises Vps35p, Vps29p, Vps26p, Vps5p, and Vps17p." [PMID
	GO:0001527[0.0034](1/292):cellular_component	[name] microfibril	[def] "Extracellular matrix components occurring independently or along with elastin. Thought to have force-bearing functions in tendon. In addition to fibrillins, microfibrils may contain other associated proteins." [http
	GO:0005952[0.0034](1/292):cellular_component	[name] cAMP-dependent protein kinase complex	[def] "An enzyme complex, composed of regulatory and catalytic subunits, that catalyzes protein phosphorylation. Inactive forms of the enzyme have two regulatory chains and two catalytic chains_ activation by cAMP produces two active catalytic monomers and a regulatory dimer." [EC
	GO:0030315[0.0034](1/292):cellular_component	[name] T-tubule	[def] "Invagination of the plasma membrane of a muscle cell that extends inward from the cell surface around each myofibril. The ends of T-tubules make contact with the sarcoplasmic reticulum membrane." [GOC
	GO:0071013[0.0034](1/292):cellular_component	[name] catalytic step 2 spliceosome	[def] "A spliceosomal complex that contains three snRNPs, including U5, bound to a splicing intermediate in which the first catalytic cleavage of the 5' splice site has occurred. The precise subunit composition differs significantly from that of the catalytic step 1, or activated, spliceosome, and includes many proteins in addition to those found in the associated snRNPs." [GOC
	GO:0035861[0.0034](1/292):cellular_component	[name] site of double-strand break	[def] "A region of a chromosome at which a DNA double-strand break has occurred. DNA damage signaling and repair proteins accumulate at the lesion to respond to the damage and repair the DNA to form a continuous DNA helix." [GOC
	GO:0016585[0.0034](1/292):cellular_component	[name] chromatin remodeling complex	[def] "Any complex that mediates dynamic changes in eukaryotic chromatin." [GOC
	GO:0019861[0.0034](1/292):cellular_component	[name] flagellum	[def] "Long whiplike or feathery structures borne either singly or in groups by the motile cells of many bacteria and unicellular eukaryotes and by the motile male gametes of many eukaryotic organisms, which propel the cell through a liquid medium." [SP_KW
	GO:0016023[0.0034](1/292):cellular_component	[name] cytoplasmic membrane-bounded vesicle	[def] "A membrane-bounded vesicle found in the cytoplasm of the cell." [GOC
	GO:0015629[0.0034](1/292):cellular_component	[name] actin cytoskeleton	[def] "The part of the cytoskeleton (the internal framework of a cell) composed of actin and associated proteins. Includes actin cytoskeleton-associated complexes." [GOC
	GO:0016235[0.0034](1/292):cellular_component	[name] aggresome	[def] "An inclusion body formed by dynein-dependent retrograde transport of an aggregated protein on microtubules." [PMID
	GO:0045254[0.0034](1/292):cellular_component	[name] pyruvate dehydrogenase complex	[def] "Complex that carries out the oxidative decarboxylation of pyruvate to form acetyl-CoA_ comprises subunits possessing three catalytic activities
	GO:0043034[0.0034](1/292):cellular_component	[name] costamere	[def] "Regular periodic sub membranous arrays of vinculin in skeletal and cardiac muscle cells, these arrays link Z-discs to the sarcolemma and are associated with links to extracellular matrix." [GOC
	GO:0016363[0.0034](1/292):cellular_component	[name] nuclear matrix	[def] "The dense fibrillar network lying on the inner side of the nuclear membrane." [ISBN
[TNF]
	GO:0005737[0.2894](189/653):cellular_component	[name] cytoplasm	[def] "All of the contents of a cell excluding the plasma membrane and nucleus, but including other subcellular structures." [ISBN
	GO:0005634[0.2389](156/653):cellular_component	[name] nucleus	[def] "A membrane-bounded organelle of eukaryotic cells in which chromosomes are housed and replicated. In most cells, the nucleus contains all of the cell's chromosomes except the organellar chromosomes, and is the site of RNA synthesis and processing. In some species, or in specialized cell types, RNA metabolism or DNA replication may be absent." [GOC
	GO:0005829[0.1409](92/653):cellular_component	[name] cytosol	[def] "The part of the cytoplasm that does not contain organelles but which does contain other particulate matter, such as protein complexes." [GOC
	GO:0016020[0.1210](79/653):cellular_component	[name] membrane	[def] "Double layer of lipid molecules that encloses all cells, and, in eukaryotes, many organelles_ may be a single or double lipid bilayer_ also includes associated proteins." [GOC
	GO:0005730[0.0995](65/653):cellular_component	[name] nucleolus	[def] "A small, dense body one or more of which are present in the nucleus of eukaryotic cells. It is rich in RNA and protein, is not bounded by a limiting membrane, and is not seen during mitosis. Its prime function is the transcription of the nucleolar DNA into 45S ribosomal-precursor RNA, the processing of this RNA into 5.8S, 18S, and 28S components of ribosomal RNA, and the association of these components with 5S RNA and proteins synthesized outside the nucleolus. This association results in the formation of ribonucleoprotein precursors_ these pass into the cytoplasm and mature into the 40S and 60S subunits of the ribosome." [ISBN
	GO:0005622[0.0628](41/653):cellular_component	[name] intracellular	[def] "The living contents of a cell_ the matter contained within (but not including) the plasma membrane, usually taken to exclude large vacuoles and masses of secretory or ingested material. In eukaryotes it includes the nucleus and cytoplasm." [ISBN
	GO:0005654[0.0613](40/653):cellular_component	[name] nucleoplasm	[def] "That part of the nuclear content other than the chromosomes or the nucleolus." [GOC
	GO:0005886[0.0475](31/653):cellular_component	[name] plasma membrane	[def] "The membrane surrounding a cell that separates the cell from its external environment. It consists of a phospholipid bilayer and associated proteins." [ISBN
	GO:0016459[0.0459](30/653):cellular_component	[name] myosin complex	[def] "A protein complex, formed of one or more myosin heavy chains plus associated light chains and other proteins, that functions as a molecular motor_ uses the energy of ATP hydrolysis to move actin filaments or to move vesicles or other cargo on fixed actin filaments_ has magnesium-ATPase activity and binds actin. Myosin classes are distinguished based on sequence features of the motor, or head, domain, but also have distinct tail regions that are believed to bind specific cargoes." [GOC
	GO:0005783[0.0413](27/653):cellular_component	[name] endoplasmic reticulum	[def] "The irregular network of unit membranes, visible only by electron microscopy, that occurs in the cytoplasm of many eukaryotic cells. The membranes form a complex meshwork of tubular channels, which are often expanded into slitlike cavities called cisternae. The ER takes two forms, rough (or granular), with ribosomes adhering to the outer surface, and smooth (with no ribosomes attached)." [ISBN
	GO:0016021[0.0413](27/653):cellular_component	[name] integral to membrane	[def] "Penetrating at least one phospholipid bilayer of a membrane. May also refer to the state of being buried in the bilayer with no exposure outside the bilayer. When used to describe a protein, indicates that all or part of the peptide sequence is embedded in the membrane." [GOC
	GO:0005856[0.0383](25/653):cellular_component	[name] cytoskeleton	[def] "Any of the various filamentous elements that form the internal framework of cells, and typically remain after treatment of the cells with mild detergent to remove membrane constituents and soluble components of the cytoplasm. The term embraces intermediate filaments, microfilaments, microtubules, the microtrabecular lattice, and other structures characterized by a polymeric filamentous nature and long-range order within the cell. The various elements of the cytoskeleton not only serve in the maintenance of cellular shape but also have roles in other cellular functions, including cellular movement, cell division, endocytosis, and movement of organelles." [GOC
	GO:0005794[0.0322](21/653):cellular_component	[name] Golgi apparatus	[def] "A compound membranous cytoplasmic organelle of eukaryotic cells, consisting of flattened, ribosome-free vesicles arranged in a more or less regular stack. The Golgi apparatus differs from the endoplasmic reticulum in often having slightly thicker membranes, appearing in sections as a characteristic shallow semicircle so that the convex side (cis or entry face) abuts the endoplasmic reticulum, secretory vesicles emerging from the concave side (trans or exit face). In vertebrate cells there is usually one such organelle, while in invertebrates and plants, where they are known usually as dictyosomes, there may be several scattered in the cytoplasm. The Golgi apparatus processes proteins produced on the ribosomes of the rough endoplasmic reticulum_ such processing includes modification of the core oligosaccharides of glycoproteins, and the sorting and packaging of proteins for transport to a variety of cellular locations. Three different regions of the Golgi are now recognized both in terms of structure and function
	GO:0005874[0.0306](20/653):cellular_component	[name] microtubule	[def] "Any of the long, generally straight, hollow tubes of internal diameter 12-15 nm and external diameter 24 nm found in a wide variety of eukaryotic cells_ each consists (usually) of 13 protofilaments of polymeric tubulin, staggered in such a manner that the tubulin monomers are arranged in a helical pattern on the microtubular surface, and with the alpha/beta axes of the tubulin subunits parallel to the long axis of the tubule_ exist in equilibrium with pool of tubulin monomers and can be rapidly assembled or disassembled in response to physiological stimuli_ concerned with force generation, e.g. in the spindle." [ISBN
	GO:0031410[0.0260](17/653):cellular_component	[name] cytoplasmic vesicle	[def] "A vesicle formed of membrane or protein, found in the cytoplasm of a cell." [GOC
	GO:0000139[0.0260](17/653):cellular_component	[name] Golgi membrane	[def] "The lipid bilayer surrounding any of the compartments of the Golgi apparatus." [GOC
	GO:0005789[0.0260](17/653):cellular_component	[name] endoplasmic reticulum membrane	[def] "The lipid bilayer surrounding the endoplasmic reticulum." [GOC
	GO:0005575[0.0230](15/653):cellular_component	[name] cellular_component	[def] "The part of a cell or its extracellular environment in which a gene product is located. A gene product may be located in one or more parts of a cell and its location may be as specific as a particular macromolecular complex, that is, a stable, persistent association of macromolecules that function together." [GOC
	GO:0005739[0.0230](15/653):cellular_component	[name] mitochondrion	[def] "A semiautonomous, self replicating organelle that occurs in varying numbers, shapes, and sizes in the cytoplasm of virtually all eukaryotic cells. It is notably the site of tissue respiration." [ISBN
	GO:0048471[0.0199](13/653):cellular_component	[name] perinuclear region of cytoplasm	[def] "Cytoplasm situated near, or occurring around, the nucleus." [GOC
	GO:0005576[0.0184](12/653):cellular_component	[name] extracellular region	[def] "The space external to the outermost structure of a cell. For cells without external protective or external encapsulating structures this refers to space outside of the plasma membrane. This term covers the host cell environment outside an intracellular parasite." [GOC
	GO:0032982[0.0184](12/653):cellular_component	[name] myosin filament	[def] "A protein complex containing myosin heavy chains, plus associated light chains and other proteins, in which the myosin heavy chains are arranged into a filament." [GOC
	GO:0005859[0.0168](11/653):cellular_component	[name] muscle myosin complex	[def] "A filament of myosin found in a muscle cell of any type." [GOC
	GO:0030016[0.0153](10/653):cellular_component	[name] myofibril	[def] "The contractile element of skeletal and cardiac muscle_ a long, highly organized bundle of actin, myosin, and other proteins that contracts by a sliding filament mechanism." [ISBN
	GO:0005768[0.0153](10/653):cellular_component	[name] endosome	[def] "A membrane-bounded organelle to which materials ingested by endocytosis are delivered." [ISBN
	GO:0010008[0.0138](9/653):cellular_component	[name] endosome membrane	[def] "The lipid bilayer surrounding an endosome." [GOC
	GO:0005788[0.0138](9/653):cellular_component	[name] endoplasmic reticulum lumen	[def] "The volume enclosed by the membranes of the endoplasmic reticulum." [ISBN
	GO:0043231[0.0138](9/653):cellular_component	[name] intracellular membrane-bounded organelle	[def] "Organized structure of distinctive morphology and function, bounded by a single or double lipid bilayer membrane and occurring within the cell. Includes the nucleus, mitochondria, plastids, vacuoles, and vesicles. Excludes the plasma membrane." [GOC
	GO:0000502[0.0138](9/653):cellular_component	[name] proteasome complex	[def] "A large multisubunit complex which catalyzes protein degradation. This complex consists of the barrel shaped proteasome core complex and one or two associated proteins or complexes that act in regulating entry into or exit from the core." [GOC
	GO:0005925[0.0138](9/653):cellular_component	[name] focal adhesion	[def] "Small region on the surface of a cell that anchors the cell to the extracellular matrix and that forms a point of termination of actin filaments." [ISBN
	GO:0005643[0.0123](8/653):cellular_component	[name] nuclear pore	[def] "Any of the numerous similar discrete openings in the nuclear envelope of a eukaryotic cell, where the inner and outer nuclear membranes are joined." [ISBN
	GO:0005813[0.0123](8/653):cellular_component	[name] centrosome	[def] "A structure comprised of a core structure (in most organisms, a pair of centrioles) and peripheral material from which a microtubule-based structure, such as a spindle apparatus, is organized. Centrosomes occur close to the nucleus during interphase in many eukaryotic cells, though in animal cells it changes continually during the cell-division cycle." [GOC
	GO:0030017[0.0123](8/653):cellular_component	[name] sarcomere	[def] "The repeating unit of a myofibril in a muscle cell, composed of an array of overlapping thick and thin filaments between two adjacent Z discs." [ISBN
	GO:0043234[0.0123](8/653):cellular_component	[name] protein complex	[def] "Any macromolecular complex composed of two or more polypeptide subunits, which may or may not be identical. Protein complexes may have other associated non-protein prosthetic groups, such as nucleotides, metal ions or other small molecules." [GOC
	GO:0005839[0.0107](7/653):cellular_component	[name] proteasome core complex	[def] "A multisubunit barrel shaped endoprotease complex, which is the core of the proteasome complex." [GOC
	GO:0008180[0.0107](7/653):cellular_component	[name] signalosome	[def] "A protein complex that catalyzes the deneddylation of proteins, including the cullin component of SCF ubiquitin E3 ligase_ deneddylation increases the activity of cullin family ubiquitin ligases. The signalosome is involved in many regulatory process, including some which control development, in many species_ also regulates photomorphogenesis in plants_ in many species its subunits are highly similar to those of the proteasome." [PMID
	GO:0001725[0.0107](7/653):cellular_component	[name] stress fiber	[def] "A contractile actin filament bundle that consists of short actin filaments with alternating polarity, cross-linked by alpha-actinin and possibly other actin bundling proteins, and with myosin present in a periodic distribution along the fiber." [PMID
	GO:0005764[0.0107](7/653):cellular_component	[name] lysosome	[def] "A small lytic vacuole that has cell cycle-independent morphology and is found in most animal cells and that contains a variety of hydrolases, most of which have their maximal activities in the pH range 5-6. The contained enzymes display latency if properly isolated. About 40 different lysosomal hydrolases are known and lysosomes have a great variety of morphologies and functions." [GOC
	GO:0005819[0.0107](7/653):cellular_component	[name] spindle	[def] "The array of microtubules and associated molecules that forms between opposite poles of a eukaryotic cell during mitosis or meiosis and serves to move the duplicated chromosomes apart." [ISBN
	GO:0005815[0.0092](6/653):cellular_component	[name] microtubule organizing center	[def] "A cytoplasmic structure that can catalyze gamma-tubulin-dependent microtubule nucleation and that can anchor microtubules by interacting with their minus ends, plus ends or sides." [ISBN
	GO:0030126[0.0077](5/653):cellular_component	[name] COPI vesicle coat	[def] "One of two multimeric complexes that forms a membrane vesicle coat. The mammalian COPI subunits are called alpha-, beta-, beta'-, gamma-, delta-, epsilon- and zeta-COP. Vesicles with COPI coats are found associated with Golgi membranes at steady state." [GOC
	GO:0030117[0.0077](5/653):cellular_component	[name] membrane coat	[def] "Any of several different proteinaceous coats that can associate with membranes. Membrane coats include those formed by clathrin plus an adaptor complex, the COPI and COPII complexes, and possibly others. They are found associated with membranes on many vesicles as well as other membrane features such as pits and perhaps tubules." [GOC
	GO:0031235[0.0077](5/653):cellular_component	[name] intrinsic to internal side of plasma membrane	[def] "Located in the plasma membrane such that some covalently attached portion of the gene product, for example part of a peptide sequence or some other covalently attached group such as a GPI anchor, spans or is embedded in one or both leaflets of the membrane, with the bulk of the gene product located on the side that faces the cytoplasm." [GOC
	GO:0030663[0.0077](5/653):cellular_component	[name] COPI coated vesicle membrane	[def] "The lipid bilayer surrounding a COPI-coated vesicle." [GOC
	GO:0016461[0.0077](5/653):cellular_component	[name] unconventional myosin complex	[def] "A portmanteau term for myosins other than myosin II." [GOC
	GO:0031461[0.0077](5/653):cellular_component	[name] cullin-RING ubiquitin ligase complex	[def] "Any ubiquitin ligase complex in which the catalytic core consists of a member of the cullin family and a RING domain protein_ the core is associated with one or more additional proteins that confer substrate specificity." [PMID
	GO:0042995[0.0077](5/653):cellular_component	[name] cell projection	[def] "A prolongation or process extending from a cell, e.g. a flagellum or axon." [GOC
	GO:0005615[0.0077](5/653):cellular_component	[name] extracellular space	[def] "That part of a multicellular organism outside the cells proper, usually taken to be outside the plasma membranes, and occupied by fluid." [ISBN
	GO:0000151[0.0061](4/653):cellular_component	[name] ubiquitin ligase complex	[def] "A protein complex that includes a ubiquitin-protein ligase and other proteins that may confer substrate specificity on the complex." [PMID
	GO:0043292[0.0061](4/653):cellular_component	[name] contractile fiber	[def] "Fibers, composed of actin, myosin, and associated proteins, found in cells of smooth or striated muscle." [GOC
	GO:0031966[0.0061](4/653):cellular_component	[name] mitochondrial membrane	[def] "Either of the lipid bilayers that surround the mitochondrion and form the mitochondrial envelope." [GOC
	GO:0031965[0.0061](4/653):cellular_component	[name] nuclear membrane	[def] "Either of the lipid bilayers that surround the nucleus and form the nuclear envelope_ excludes the intermembrane space." [GOC
	GO:0016323[0.0061](4/653):cellular_component	[name] basolateral plasma membrane	[def] "The region of the plasma membrane that includes the basal end and sides of the cell. Often used in reference to animal polarized epithelial membranes, where the basal membrane is the part attached to the extracellular matrix, or in plant cells, where the basal membrane is defined with respect to the zygotic axis." [GOC
	GO:0031941[0.0061](4/653):cellular_component	[name] filamentous actin	[def] "A two-stranded helical polymer of the protein actin." [GOC
	GO:0005929[0.0061](4/653):cellular_component	[name] cilium	[def] "A specialized eukaryotic organelle that consists of a filiform extrusion of the cell surface. Each cilium is bounded by an extrusion of the cytoplasmic membrane, and contains a regular longitudinal array of microtubules, anchored basally in a centriole." [GOC
	GO:0030426[0.0061](4/653):cellular_component	[name] growth cone	[def] "The migrating motile tip of a growing nerve cell axon or dendrite." [ISBN
	GO:0005759[0.0061](4/653):cellular_component	[name] mitochondrial matrix	[def] "The gel-like material, with considerable fine structure, that lies in the matrix space, or lumen, of a mitochondrion. It contains the enzymes of the tricarboxylic acid cycle and, in some organisms, the enzymes concerned with fatty acid oxidation." [GOC
	GO:0015630[0.0061](4/653):cellular_component	[name] microtubule cytoskeleton	[def] "The part of the cytoskeleton (the internal framework of a cell) composed of microtubules and associated proteins." [GOC
	GO:0043005[0.0061](4/653):cellular_component	[name] neuron projection	[def] "A prolongation or process extending from a nerve cell, e.g. an axon or dendrite." [GOC
	GO:0031672[0.0061](4/653):cellular_component	[name] A band	[def] "The dark-staining region of a sarcomere, in which myosin thick filaments are present_ the center is traversed by the paler H zone, which in turn contains the M line." [ISBN
	GO:0005798[0.0061](4/653):cellular_component	[name] Golgi-associated vesicle	[def] "Any vesicle associated with the Golgi complex and involved in mediating transport within the Golgi or between the Golgi and other parts of the cell." [GOC
	GO:0042555[0.0061](4/653):cellular_component	[name] MCM complex	[def] "A hexameric protein complex required for the initiation and regulation of DNA replication." [GOC
	GO:0000776[0.0061](4/653):cellular_component	[name] kinetochore	[def] "A multisubunit complex that is located at the centromeric region of DNA and provides an attachment point for the spindle microtubules." [GOC
	GO:0030496[0.0061](4/653):cellular_component	[name] midbody	[def] "A thin cytoplasmic bridge formed between daughter cells at the end of cytokinesis. The midbody forms where the contractile ring constricts, and may persist for some time before finally breaking to complete cytokinesis." [ISBN
	GO:0005694[0.0061](4/653):cellular_component	[name] chromosome	[def] "A structure composed of a very long molecule of DNA and associated proteins (e.g. histones) that carries hereditary information." [ISBN
	GO:0030529[0.0061](4/653):cellular_component	[name] ribonucleoprotein complex	[def] "A macromolecular complex containing both protein and RNA molecules." [GOC
	GO:0005938[0.0061](4/653):cellular_component	[name] cell cortex	[def] "The region of a cell that lies just beneath the plasma membrane and often, but not always, contains a network of actin filaments and associated proteins." [GOC
	GO:0005871[0.0046](3/653):cellular_component	[name] kinesin complex	[def] "Any complex that includes a dimer of molecules from the kinesin superfamily, a group of related proteins that contain an extended region of predicted alpha-helical coiled coil in the main chain that likely produces dimerization. The native complexes of several kinesin family members have also been shown to contain additional peptides, often designated light chains as all of the noncatalytic subunits that are currently known are smaller than the chain that contains the motor unit. Kinesin complexes generally possess a force-generating enzymatic activity, or motor, which converts the free energy of the gamma phosphate bond of ATP into mechanical work." [GOC
	GO:0005832[0.0046](3/653):cellular_component	[name] chaperonin-containing T-complex	[def] "A multisubunit ring-shaped complex that mediates protein folding in the cytosol without a cofactor." [GOC
	GO:0043025[0.0046](3/653):cellular_component	[name] neuronal cell body	[def] "The portion of a neuron that includes the nucleus, but excludes all cell projections such as axons and dendrites." [GOC
	GO:0030054[0.0046](3/653):cellular_component	[name] cell junction	[def] "A plasma membrane part that forms a specialized region of connection between two cells or between a cell and the extracellular matrix. At a cell junction, anchoring proteins extend through the plasma membrane to link cytoskeletal proteins in one cell to cytoskeletal proteins in neighboring cells or to proteins in the extracellular matrix." [GOC
	GO:0000775[0.0046](3/653):cellular_component	[name] chromosome, centromeric region	[def] "The region of a chromosome that includes the centromeric DNA and associated proteins. In monocentric chromosomes, this region corresponds to a single area of the chromosome, whereas in holocentric chromosomes, it is evenly distributed along the chromosome." [GOC
	GO:0005875[0.0046](3/653):cellular_component	[name] microtubule associated complex	[def] "Any multimeric complex connected to a microtubule." [GOC
	GO:0036020[0.0046](3/653):cellular_component	[name] endolysosome membrane	[def] "The lipid bilayer surrounding an endolysosome. An endolysosome is a transient hybrid organelle formed by fusion of a late endosome with a lysosome." [GOC
	GO:0000777[0.0046](3/653):cellular_component	[name] condensed chromosome kinetochore	[def] "A multisubunit complex that is located at the centromeric region of a condensed chromosome and provides an attachment point for the spindle microtubules." [GOC
	GO:0005887[0.0046](3/653):cellular_component	[name] integral to plasma membrane	[def] "Penetrating at least one phospholipid bilayer of a plasma membrane. May also refer to the state of being buried in the bilayer with no exposure outside the bilayer." [GOC
	GO:0042470[0.0046](3/653):cellular_component	[name] melanosome	[def] "A tissue-specific, membrane-bounded cytoplasmic organelle within which melanin pigments are synthesized and stored. Melanosomes are synthesized in melanocyte cells." [GOC
	GO:0005903[0.0046](3/653):cellular_component	[name] brush border	[def] "Dense covering of microvilli on the apical surface of epithelial cells in tissues such as the intestine, kidney, and choroid plexus_ the microvilli aid absorption by increasing the surface area of the cell." [GOC
	GO:0005793[0.0046](3/653):cellular_component	[name] endoplasmic reticulum-Golgi intermediate compartment	[def] "A complex system of membrane-bounded compartments located between endoplasmic reticulum (ER) and the Golgi complex, with a distinctive membrane protein composition_ involved in ER-to-Golgi transport." [GOC
	GO:0016328[0.0046](3/653):cellular_component	[name] lateral plasma membrane	[def] "The membranes on the sides of epithelial cells which lie at the interface of adjacent cells." [GOC
	GO:0005741[0.0046](3/653):cellular_component	[name] mitochondrial outer membrane	[def] "The outer, i.e. cytoplasm-facing, lipid bilayer of the mitochondrial envelope." [GOC
	GO:0030659[0.0046](3/653):cellular_component	[name] cytoplasmic vesicle membrane	[def] "The lipid bilayer surrounding a cytoplasmic vesicle." [GOC
	GO:0005902[0.0046](3/653):cellular_component	[name] microvillus	[def] "Thin cylindrical membrane-covered projections on the surface of an animal cell containing a core bundle of actin filaments. Present in especially large numbers on the absorptive surface of intestinal cells." [ISBN
	GO:0016514[0.0046](3/653):cellular_component	[name] SWI/SNF complex	[def] "A SWI/SNF-type complex that contains nine or more proteins, including both conserved (core) and nonconserved components_ the Swi2/Snf2 ATPase is one of the core components." [GOC
	GO:0000785[0.0046](3/653):cellular_component	[name] chromatin	[def] "The ordered and organized complex of DNA, protein, and sometimes RNA, that forms the chromosome." [GOC
	GO:0030424[0.0046](3/653):cellular_component	[name] axon	[def] "The long process of a neuron that conducts nerve impulses, usually away from the cell body to the terminals and varicosities, which are sites of storage and release of neurotransmitter." [GOC
	GO:0030018[0.0046](3/653):cellular_component	[name] Z disc	[def] "Platelike region of a muscle sarcomere to which the plus ends of actin filaments are attached." [GOC
	GO:0005834[0.0046](3/653):cellular_component	[name] heterotrimeric G-protein complex	[def] "Any of a family of heterotrimeric GTP-binding and hydrolyzing proteins_ they belong to a superfamily of GTPases that includes monomeric proteins such as EF-Tu and RAS. Heterotrimeric G-proteins consist of three subunits_ the alpha subunit contains the guanine nucleotide binding site and possesses GTPase activity_ the beta and gamma subunits are tightly associated and function as a beta-gamma heterodimer_ extrinsic plasma membrane proteins (cytoplasmic face) that function as a complex to transduce signals from G-protein coupled receptors to an effector protein." [ISBN
	GO:0016023[0.0046](3/653):cellular_component	[name] cytoplasmic membrane-bounded vesicle	[def] "A membrane-bounded vesicle found in the cytoplasm of the cell." [GOC
	GO:0015629[0.0046](3/653):cellular_component	[name] actin cytoskeleton	[def] "The part of the cytoskeleton (the internal framework of a cell) composed of actin and associated proteins. Includes actin cytoskeleton-associated complexes." [GOC
	GO:0030133[0.0031](2/653):cellular_component	[name] transport vesicle	[def] "Any of the vesicles of the constitutive secretory pathway, which carry cargo from the endoplasmic reticulum to the Golgi, between Golgi cisternae, or to destinations within or outside the cell." [GOC
	GO:0030131[0.0031](2/653):cellular_component	[name] clathrin adaptor complex	[def] "A membrane coat adaptor complex that links clathrin to a membrane." [GOC
	GO:0045335[0.0031](2/653):cellular_component	[name] phagocytic vesicle	[def] "A membrane-bounded intracellular vesicle that arises from the ingestion of particulate material by phagocytosis." [GOC
	GO:0080008[0.0031](2/653):cellular_component	[name] CUL4 RING ubiquitin ligase complex	[def] "A ubiquitin ligase complex in which a cullin from the Cul4 family and a RING domain protein form the catalytic core_ substrate specificity is conferred by an adaptor protein." [PMID
	GO:0005802[0.0031](2/653):cellular_component	[name] trans-Golgi network	[def] "The network of interconnected tubular and cisternal structures located at the side of the Golgi apparatus distal to the endoplasmic reticulum, from which secretory vesicles emerge. The trans-Golgi network is important in the later stages of protein secretion where it is thought to play a key role in the sorting and targeting of secreted proteins to the correct destination." [GOC
	GO:0030425[0.0031](2/653):cellular_component	[name] dendrite	[def] "A neuron projection that has a short, tapering, often branched, morphology, receives and integrates signals from other neurons or from sensory stimuli, and conducts a nerve impulse towards the axon or the cell body. In most neurons, the impulse is conveyed from dendrites to axon via the cell body, but in some types of unipolar neuron, the impulse does not travel via the cell body." [GOC
	GO:0005884[0.0031](2/653):cellular_component	[name] actin filament	[def] "A filamentous structure formed of a two-stranded helical polymer of the protein actin and associated proteins. Actin filaments are a major component of the contractile apparatus of skeletal muscle and the microfilaments of the cytoskeleton of eukaryotic cells. The filaments, comprising polymerized globular actin molecules, appear as flexible structures with a diameter of 5-9 nm. They are organized into a variety of linear bundles, two-dimensional networks, and three dimensional gels. In the cytoskeleton they are most highly concentrated in the cortex of the cell just beneath the plasma membrane." [GOC
	GO:0001750[0.0031](2/653):cellular_component	[name] photoreceptor outer segment	[def] "The outer segment of a vertebrate photoreceptor that contains discs of photoreceptive membranes." [ISBN
	GO:0009925[0.0031](2/653):cellular_component	[name] basal plasma membrane	[def] "The region of the plasma membrane located at the basal end of the cell. Often used in reference to animal polarized epithelial membranes, where the basal membrane is the part attached to the extracellular matrix, or in plant cells, where the basal membrane is defined with respect to the zygotic axis." [GOC
	GO:0032009[0.0031](2/653):cellular_component	[name] early phagosome	[def] "A membrane-bounded intracellular vesicle as initially formed upon the ingestion of particulate material by phagocytosis." [GOC
	GO:0030141[0.0031](2/653):cellular_component	[name] secretory granule	[def] "A small subcellular vesicle, surrounded by a membrane, that is formed from the Golgi apparatus and contains a highly concentrated protein destined for secretion. Secretory granules move towards the periphery of the cell and upon stimulation, their membranes fuse with the cell membrane, and their protein load is exteriorized. Processing of the contained protein may take place in secretory granules." [GOC
	GO:0022627[0.0031](2/653):cellular_component	[name] cytosolic small ribosomal subunit	[def] "The small subunit of a ribosome located in the cytosol." [GOC
	GO:0005769[0.0031](2/653):cellular_component	[name] early endosome	[def] "A membrane-bounded organelle that receives incoming material from primary endocytic vesicles that have been generated by clathrin-dependent and clathrin-independent endocytosis_ vesicles fuse with the early endosome to deliver cargo for sorting into recycling or degradation pathways." [GOC
	GO:0015935[0.0031](2/653):cellular_component	[name] small ribosomal subunit	[def] "The smaller of the two subunits of a ribosome." [GOC
	GO:0032420[0.0031](2/653):cellular_component	[name] stereocilium	[def] "An actin-based protrusion from the apical surface of auditory and vestibular hair cells. Bundles of stereocilia act as mechanosensory organelles." [GOC
	GO:0016324[0.0031](2/653):cellular_component	[name] apical plasma membrane	[def] "The region of the plasma membrane located at the apical end of the cell." [GOC
	GO:0005665[0.0031](2/653):cellular_component	[name] DNA-directed RNA polymerase II, core complex	[def] "RNA polymerase II, one of three nuclear DNA-directed RNA polymerases found in all eukaryotes, is a multisubunit complex_ typically it produces mRNAs, snoRNAs, and some of the snRNAs. Two large subunits comprise the most conserved portion including the catalytic site and share similarity with other eukaryotic and bacterial multisubunit RNA polymerases. The largest subunit of RNA polymerase II contains an essential carboxyl-terminal domain (CTD) composed of a variable number of heptapeptide repeats (YSPTSPS). The remainder of the complex is composed of smaller subunits (generally ten or more), some of which are also found in RNA polymerases I and III. Although the core is competent to mediate ribonucleic acid synthesis, it requires additional factors to select the appropriate template." [GOC
	GO:0071565[0.0031](2/653):cellular_component	[name] nBAF complex	[def] "A SWI/SNF-type complex that is found in post-mitotic neurons, and in human contains actin and proteins encoded by the ARID1A/BAF250A or ARID1B/BAF250B, SMARCD1/BAF60A, SMARCD3/BAF60C, SMARCA2/BRM/BAF190B, SMARCA4/BRG1/BAF190A, SMARCB1/BAF47, SMARCC1/BAF155, SMARCE1/BAF57, SMARCC2/BAF170, DPF1/BAF45B, DPF3/BAF45C, ACTL6B/BAF53B genes. The nBAF complex along with CREST plays a role regulating the activity of genes essential for dendrite growth." [GOC
	GO:0042641[0.0031](2/653):cellular_component	[name] actomyosin	[def] "Any complex of actin, myosin, and accessory proteins." [GOC
	GO:0005770[0.0031](2/653):cellular_component	[name] late endosome	[def] "A prelysosomal endocytic organelle differentiated from early endosomes by lower lumenal pH and different protein composition. Late endosomes are more spherical than early endosomes and are mostly juxtanuclear, being concentrated near the microtubule organizing center." [PMID
	GO:0005840[0.0031](2/653):cellular_component	[name] ribosome	[def] "An intracellular organelle, about 200 A in diameter, consisting of RNA and protein. It is the site of protein biosynthesis resulting from translation of messenger RNA (mRNA). It consists of two subunits, one large and one small, each containing only protein and RNA. Both the ribosome and its subunits are characterized by their sedimentation coefficients, expressed in Svedberg units (symbol
	GO:0071944[0.0031](2/653):cellular_component	[name] cell periphery	[def] "The part of a cell encompassing the cell cortex, the plasma membrane, and any external encapsulating structures." [GOC
	GO:0071564[0.0031](2/653):cellular_component	[name] npBAF complex	[def] "A SWI/SNF-type complex that is found in neural stem or progenitor cells, and in human contains actin and proteins encoded by the ARID1A/BAF250A or ARID1B/BAF250B, SMARCD1/BAF60A, SMARCD3/BAF60C, SMARCA2/BRM/BAF190B, SMARCA4/BRG1/BAF190A, SMARCB1/BAF47, SMARCC1/BAF155, SMARCE1/BAF57, SMARCC2/BAF170, PHF10/BAF45A, ACTL6A/BAF53A genes. The npBAF complex is essential for the self-renewal/proliferative capacity of the multipotent neural stem cells." [GOC
	GO:0016605[0.0031](2/653):cellular_component	[name] PML body	[def] "A class of nuclear body_ they react against SP100 auto-antibodies (PML, promyelocytic leukemia)_ cells typically contain 10-30 PML bodies per nucleus_ alterations in the localization of PML bodies occurs after viral infection." [GOC
	GO:0071778[0.0031](2/653):cellular_component	[name] WINAC complex	[def] "A SWI/SNF-type complex that directly interacts with the vitamin D receptor (VDR) through the Williams syndrome transcription factor (WSTF), and mediates the recruitment of unliganded VDR to VDR target sites in promoters. The WINAC complex contains at least 13 subunits, including WSTF, several SWI/SNF components, and DNA replication-related factors." [GOC
	GO:0031307[0.0031](2/653):cellular_component	[name] integral to mitochondrial outer membrane	[def] "Located such that some or all of the gene product itself penetrates at least one phospholipid bilayer of the mitochondrial outer membrane. May also refer to the state of being buried in the bilayer with no exposure outside the bilayer." [GOC
	GO:0045171[0.0031](2/653):cellular_component	[name] intercellular bridge	[def] "A direct link between the cytoplasms of sister cells that allows cells to communicate with one another. Germline intercellular bridges facilitate the passage of cytoplasmic components between cells during development. Intercellular bridges have also been found connecting somatic cells." [PMID
	GO:0032593[0.0031](2/653):cellular_component	[name] insulin-responsive compartment	[def] "A small membrane-bounded vesicle that releases its contents by exocytosis in response to insulin stimulation_ the contents are enriched in GLUT4, IRAP and VAMP2." [PMID
	GO:0030176[0.0031](2/653):cellular_component	[name] integral to endoplasmic reticulum membrane	[def] "Penetrating at least one phospholipid bilayer of an endoplasmic reticulum membrane. May also refer to the state of being buried in the bilayer with no exposure outside the bilayer." [GOC
	GO:0005911[0.0031](2/653):cellular_component	[name] cell-cell junction	[def] "A cell junction that forms a connection between two cells_ excludes direct cytoplasmic junctions such as ring canals." [GOC
	GO:0000793[0.0031](2/653):cellular_component	[name] condensed chromosome	[def] "A highly compacted molecule of DNA and associated proteins resulting in a cytologically distinct structure." [GOC
	GO:0016585[0.0031](2/653):cellular_component	[name] chromatin remodeling complex	[def] "Any complex that mediates dynamic changes in eukaryotic chromatin." [GOC
	GO:0043596[0.0031](2/653):cellular_component	[name] nuclear replication fork	[def] "The Y-shaped region of a nuclear replicating DNA molecule, resulting from the separation of the DNA strands and in which the synthesis of new strands takes place. Also includes associated protein complexes." [GOC
	GO:0016607[0.0031](2/653):cellular_component	[name] nuclear speck	[def] "A discrete extra-nucleolar subnuclear domain, 20-50 in number, in which splicing factors are seen to be localized by immunofluorescence microscopy." [http
	GO:0030864[0.0031](2/653):cellular_component	[name] cortical actin cytoskeleton	[def] "The portion of the actin cytoskeleton, comprising filamentous actin and associated proteins, that lies just beneath the plasma membrane." [GOC
	GO:0016363[0.0031](2/653):cellular_component	[name] nuclear matrix	[def] "The dense fibrillar network lying on the inner side of the nuclear membrane." [ISBN
	GO:0097169[0.0015](1/653):cellular_component	[name] AIM2 inflammasome complex	[def] "A protein complex that consists of AIM2, ASC, and caspase-1. AIM2 is a member of the HN-200 protein family that appears to be the sensor of cytosolic double-stranded DNA." [GOC
	GO:0001726[0.0015](1/653):cellular_component	[name] ruffle	[def] "Projection at the leading edge of a crawling cell_ the protrusions are supported by a microfilament meshwork." [ISBN
	GO:0072372[0.0015](1/653):cellular_component	[name] primary cilium	[def] "A cilium found on many different cell types that is typically present in a single copy per cell. A primary cilium may have a variable array of axonemal microtubules and may or may not contain molecular motors." [GOC
	GO:0033276[0.0015](1/653):cellular_component	[name] transcription factor TFTC complex	[def] "A protein complex that does not contain either a TATA-binding protein (TBP) or a TBP-like factor, but is composed of several TAFIIs and other proteins, including a histone acetyltransferase. This complex is able to nucleate transcription initiation by RNA polymerase II, can mediate transcriptional activation, and has histone acetyltransferase activity." [PMID
	GO:0031594[0.0015](1/653):cellular_component	[name] neuromuscular junction	[def] "The junction between the axon of a motor neuron and a muscle fiber. In response to the arrival of action potentials, the presynaptic button releases molecules of neurotransmitters into the synaptic cleft. These diffuse across the cleft and transmit the signal to the postsynaptic membrane of the muscle fiber, leading to a post-synaptic potential responsible of the muscle contraction." [GOC
	GO:0005923[0.0015](1/653):cellular_component	[name] tight junction	[def] "An occluding cell-cell junction that is composed of a branching network of sealing strands that completely encircles the apical end of each cell in an epithelial sheet_ the outer leaflets of the two interacting plasma membranes are seen to be tightly apposed where sealing strands are present. Each sealing strand is composed of a long row of transmembrane adhesion proteins embedded in each of the two interacting plasma membranes." [GOC
	GO:0014705[0.0015](1/653):cellular_component	[name] C zone	[def] "A region of the A band in which myosin-binding protein C is located and that can be seen by electron microscopy. This is a functional zone that also includes myosin." [GOC
	GO:0005777[0.0015](1/653):cellular_component	[name] peroxisome	[def] "A small, membrane-bounded organelle that uses dioxygen (O2) to oxidize organic molecules_ contains some enzymes that produce and others that degrade hydrogen peroxide (H2O2)." [ISBN
	GO:0005635[0.0015](1/653):cellular_component	[name] nuclear envelope	[def] "The double lipid bilayer enclosing the nucleus and separating its contents from the rest of the cytoplasm_ includes the intermembrane space, a gap of width 20-40 nm (also called the perinuclear space)." [ISBN
	GO:0000124[0.0015](1/653):cellular_component	[name] SAGA complex	[def] "A SAGA-type histone acetyltransferase complex that contains Spt8 (in budding yeast) or a homolog thereof_ additional polypeptides include Spt group, consisting of Spt7, Spt3, and Spt20/Ada5, which interact with the TATA-binding protein (TBP)_ the Ada group, consisting of Ada1, Ada2, Ada3, Ada4/Gcn5, and Ada5/Spt20, which is functionally linked to the nucleosomal HAT activity_ Tra1, an ATM/PI-3 kinase-related protein that targets DNA-bound activators for recruitment to promoters_ the TBP-associated factor (TAF) proteins, consisting of Taf5, Taf6, Taf9, Taf10, and Taf12, which mediate nucleosomal HAT activity and are thought to help recruit the basal transcription machinery." [PMID
	GO:0014069[0.0015](1/653):cellular_component	[name] postsynaptic density	[def] "The post synaptic density is a region that lies adjacent to the cytoplasmic face of the postsynaptic membrane at excitatory synapse. It forms a disc that consists of a range of proteins with different functions, some of which contact the cytoplasmic domains of ion channels in the postsynaptic membrane. The proteins making up the disc include receptors, and structural proteins linked to the actin cytoskeleton. They also include signalling machinery, such as protein kinases and phosphatases." [GOC
	GO:0005721[0.0015](1/653):cellular_component	[name] centromeric heterochromatin	[def] "A region of heterochromatin located near the centromere of a chromosome." [PMID
	GO:0044431[0.0015](1/653):cellular_component	[name] Golgi apparatus part	[def] "Any constituent part of the Golgi apparatus, a compound membranous cytoplasmic organelle of eukaryotic cells, consisting of flattened, ribosome-free vesicles arranged in a more or less regular stack." [GOC
	GO:0072686[0.0015](1/653):cellular_component	[name] mitotic spindle	[def] "A spindle that forms as part of mitosis. Mitotic and meiotic spindles contain distinctive complements of proteins associated with microtubules." [GOC
	GO:0005740[0.0015](1/653):cellular_component	[name] mitochondrial envelope	[def] "The double lipid bilayer enclosing the mitochondrion and separating its contents from the cell cytoplasm_ includes the intermembrane space." [GOC
	GO:0001917[0.0015](1/653):cellular_component	[name] photoreceptor inner segment	[def] "The inner segment of a vertebrate photoreceptor containing mitochondria, ribosomes and membranes where opsin molecules are assembled and passed to be part of the outer segment discs." [GOC
	GO:0035267[0.0015](1/653):cellular_component	[name] NuA4 histone acetyltransferase complex	[def] "A complex having histone acetylase activity on chromatin, as well as ATPase, DNA helicase and structural DNA binding activities. The complex is thought to be involved in double-strand DNA break repair. Subunits of the human complex include HTATIP/TIP60, TRRAP, RUVBL1, BUVBL2, beta-actin and BAF53/ACTL6A. In yeast, the complex has 13 subunits, including the catalytic subunit Esa1 (homologous to human Tip60)." [GOC
	GO:0071818[0.0015](1/653):cellular_component	[name] BAT3 complex	[def] "An ER membrane insertion complex that acts by facilitating tail-anchored protein capture by ASNA1/TRC40. In mammals the complex contains Bat3, TRC35 and Ubl4A." [GOC
	GO:0034663[0.0015](1/653):cellular_component	[name] endoplasmic reticulum chaperone complex	[def] "A protein complex that is located in the endoplasmic reticulum and is composed of chaperone proteins, including BiP, GRP94_ CaBP1, protein disulfide isomerase (PDI), ERdj3, cyclophilin B, ERp72, GRP170, UDP-glucosyltransferase, and SDF2-L1." [PMID
	GO:0017119[0.0015](1/653):cellular_component	[name] Golgi transport complex	[def] "A complex of proteins that, in vitro, stimulates intra-Golgi transport_ a 13S complex, about 800 kDa in size and consists of at least five polypeptides. In yeast, this complex is called the Sec34/35 complex and is composed of eight subunits (Sec34p, Sec35p, Dor1p, Cod1p, Cod2p, Cod3p, Cod4p, and Cod5p)." [GOC
	GO:0055038[0.0015](1/653):cellular_component	[name] recycling endosome membrane	[def] "The lipid bilayer surrounding a recycling endosome." [GOC
	GO:0043293[0.0015](1/653):cellular_component	[name] apoptosome	[def] "A multisubunit protein complex involved in the activation of apoptosis. In mammals it is typically composed of seven Apaf-1 subunits bound to cytochrome c and caspase-9. A similar complex to promote apoptosis is formed from homologous gene products in other eukaryotic organisms." [PMID
	GO:0072669[0.0015](1/653):cellular_component	[name] tRNA-splicing ligase complex	[def] "A protein complex that catalyzes the ligation of cleaved pre-tRNAs by directly joining spliced tRNA halves to mature-sized tRNAs by incorporating the precursor-derived splice junction phosphate into the mature tRNA as a canonical 3',5'-phosphodiester." [GOC
	GO:0072558[0.0015](1/653):cellular_component	[name] NLRP1 inflammasome complex	[def] "A protein complex that consists of two components, NLRP1 (NALP1) and caspase-1 or caspase-5. The exact mechanisms of NLRP1 activation remain obscure, but potassium ion efflux appears to be essential." [GOC
	GO:0031982[0.0015](1/653):cellular_component	[name] vesicle	[def] "Any small, fluid-filled, spherical organelle enclosed by membrane or protein." [GOC
	GO:0031466[0.0015](1/653):cellular_component	[name] Cul5-RING ubiquitin ligase complex	[def] "A ubiquitin ligase complex in which a cullin from the Cul5 subfamily and a RING domain protein form the catalytic core_ substrate specificity is conferred by an elongin-BC adaptor and a SOCS/BC box protein." [PMID
	GO:0046930[0.0015](1/653):cellular_component	[name] pore complex	[def] "Any small opening in a membrane that allows the passage of gases and/or liquids." [ISBN
	GO:0032391[0.0015](1/653):cellular_component	[name] photoreceptor connecting cilium	[def] "A nonmotile primary cilium that has a 9+0 microtubule array and forms the portion of the axoneme traversing the boundary between the photoreceptor inner and outer segments." [PMID
	GO:0005658[0.0015](1/653):cellular_component	[name] alpha DNA polymerase	[def] "A complex of four polypeptides, comprising large and small DNA polymerase alpha subunits and two primase subunits, which catalyzes the synthesis of an RNA primer on the lagging strand of replicating DNA_ the smaller of the two primase subunits alone can catalyze oligoribonucleotide synthesis." [GOC
	GO:0000118[0.0015](1/653):cellular_component	[name] histone deacetylase complex	[def] "A protein complex that possesses histone deacetylase activity." [GOC
	GO:0034423[0.0015](1/653):cellular_component	[name] autophagic vacuole lumen	[def] "The volume enclosed within the autophagic vacuole membrane." [GOC
	GO:0045202[0.0015](1/653):cellular_component	[name] synapse	[def] "The junction between a nerve fiber of one neuron and another neuron or muscle fiber or glial cell_ the site of interneuronal communication. As the nerve fiber approaches the synapse it enlarges into a specialized structure, the presynaptic nerve ending, which contains mitochondria and synaptic vesicles. At the tip of the nerve ending is the presynaptic membrane_ facing it, and separated from it by a minute cleft (the synaptic cleft) is a specialized area of membrane on the receiving cell, known as the postsynaptic membrane. In response to the arrival of nerve impulses, the presynaptic nerve ending secretes molecules of neurotransmitters into the synaptic cleft. These diffuse across the cleft and transmit the signal to the postsynaptic membrane." [ISBN
	GO:0044444[0.0015](1/653):cellular_component	[name] cytoplasmic part	[def] "Any constituent part of the cytoplasm, all of the contents of a cell excluding the plasma membrane and nucleus, but including other subcellular structures." [GOC
	GO:0005954[0.0015](1/653):cellular_component	[name] calcium- and calmodulin-dependent protein kinase complex	[def] "An enzyme complex which in eukaryotes is composed of four different chains
	GO:0043198[0.0015](1/653):cellular_component	[name] dendritic shaft	[def] "Cylindric portion of the dendrite, directly stemming from the perikaryon, and carrying the dendritic spines." [GOC
	GO:0043227[0.0015](1/653):cellular_component	[name] membrane-bounded organelle	[def] "Organized structure of distinctive morphology and function, bounded by a single or double lipid bilayer membrane. Includes the nucleus, mitochondria, plastids, vacuoles, and vesicles. Excludes the plasma membrane." [GOC
	GO:0035339[0.0015](1/653):cellular_component	[name] SPOTS complex	[def] "A multiprotein complex at least composed of serine palmitoyltransferases and ORM proteins (known as ORMDL proteins in mammals and other higher vertebrates) that plays a key role in sphingolipid homeostasis." [PMID
	GO:0000786[0.0015](1/653):cellular_component	[name] nucleosome	[def] "A complex comprised of DNA wound around a multisubunit core and associated proteins, which forms the primary packing unit of DNA into higher order structures." [GOC
	GO:0071920[0.0015](1/653):cellular_component	[name] cleavage body	[def] "A nuclear body that contains proteins involved in pre-mRNA 3'-end cleavage and polyadenylation, such as DDX1, CSTF2 and CPSFs, as well as the transcription factors TFIIE and TFIIF. Cleavage bodies are localized adjacent to Cajal bodies and are involved in mRNA3'-end processing." [PMID
	GO:0030121[0.0015](1/653):cellular_component	[name] AP-1 adaptor complex	[def] "A heterotetrameric AP-type membrane coat adaptor complex that consists of beta1, gamma, mu1 and sigma1 subunits and links clathrin to the membrane surface of a vesicle_ vesicles with AP-1-containing coats are normally found primarily in the trans-Golgi network. In at least humans, the AP-1 complex can be heterogeneric due to the existence of multiple subunit isoforms encoded by different genes (gamma1 and gamma2, mu1A and mu1B, and sigma1A, sigma1B and sigma1C)." [GOC
	GO:0031901[0.0015](1/653):cellular_component	[name] early endosome membrane	[def] "The lipid bilayer surrounding an early endosome." [GOC
	GO:0016939[0.0015](1/653):cellular_component	[name] kinesin II complex	[def] "A complex consisting of two distinct motor subunits that form a heterodimer complexed with a third non-motor accessory subunit, the kinesin associated protein or KAP_ the KIF3 heterodimer interacts via its C-terminal portion with KAP, which is thought to regulate the binding of the motor to cargo membranes." [http
	GO:0035371[0.0015](1/653):cellular_component	[name] microtubule plus end	[def] "The growing (plus) end of a microtubule. In vitro, microtubules polymerize more quickly at the plus end than at the minus end. In vivo, microtubule growth occurs only at the plus end, and the plus end switches between periods of growth and shortening, a behavior known as dynamic instability." [GOC
	GO:0030666[0.0015](1/653):cellular_component	[name] endocytic vesicle membrane	[def] "The lipid bilayer surrounding an endocytic vesicle." [GOC
	GO:0070461[0.0015](1/653):cellular_component	[name] SAGA-type complex	[def] "A histone acetyltransferase complex that acetylates nucleosomal H3 and H2B and is required for the expression of a subset of Pol II-transcribed genes. The budding yeast complex includes the acetyltransferase Gcn5p, several proteins of the Spt and Ada families, and several TBP-associate proteins (TAFs)_ analogous complexes in other species have analogous compositions, and usually contain homologs of the yeast proteins." [GOC
	GO:0005765[0.0015](1/653):cellular_component	[name] lysosomal membrane	[def] "The lipid bilayer surrounding the lysosome and separating its contents from the cell cytoplasm." [GOC
	GO:0045160[0.0015](1/653):cellular_component	[name] myosin I complex	[def] "A myosin complex containing a class I myosin heavy chain and associated light chains_ myosin I heavy chains are single-headed, possess tails of various lengths, and do not self-associate into bipolar filaments_ myosin I complexes are involved in diverse processes related to membrane traffic and cell movement." [GOC
	GO:0005669[0.0015](1/653):cellular_component	[name] transcription factor TFIID complex	[def] "A complex composed of TATA binding protein (TBP) and TBP associated factors (TAFs)_ the total mass is typically about 800 kDa. Most of the TAFs are conserved across species. In TATA-containing promoters for RNA polymerase II (Pol II), TFIID is believed to recognize at least two distinct elements, the TATA element and a downstream promoter element. TFIID is also involved in recognition of TATA-less Pol II promoters. Binding of TFIID to DNA is necessary but not sufficient for transcription initiation from most RNA polymerase II promoters." [GOC
	GO:0032154[0.0015](1/653):cellular_component	[name] cleavage furrow	[def] "In animal cells, the first sign of cleavage, or cytokinesis, is the appearance of a shallow groove in the cell surface near the old metaphase plate. A contractile ring containing actin and myosin is located just inside the plasma membrane at the location of the furrow. Ring contraction is associated with centripetal growth of the membrane that deepens the cleavage furrow and divides the cytoplasm of the two daughter cells. While the term 'cleavage furrow' was initially associated with animal cells, such a structure occurs in many other types of cells, including unicellular protists." [ISBN
	GO:0005876[0.0015](1/653):cellular_component	[name] spindle microtubule	[def] "Any microtubule that is part of a mitotic or meiotic spindle_ anchored at one spindle pole." [ISBN
	GO:0000794[0.0015](1/653):cellular_component	[name] condensed nuclear chromosome	[def] "A highly compacted molecule of DNA and associated proteins resulting in a cytologically distinct structure that remains in the nucleus." [GOC
	GO:0001518[0.0015](1/653):cellular_component	[name] voltage-gated sodium channel complex	[def] "A sodium channel in a cell membrane whose opening is governed by the membrane potential." [ISBN
	GO:0002080[0.0015](1/653):cellular_component	[name] acrosomal membrane	[def] "The membrane that surrounds the acrosomal lumen. The acrosome is a special type of lysosome in the head of a spermatozoon that contains acid hydrolases and is concerned with the breakdown of the outer membrane of the ovum during fertilization." [GOC
	GO:0072559[0.0015](1/653):cellular_component	[name] NLRP3 inflammasome complex	[def] "A protein complex that consists of three components, NLRP3 (NALP3), PYCARD and caspase-1. It is activated upon exposure to whole pathogens, as well as a number of structurally diverse pathogen- and danger-associated molecular patterns (PAMPs and DAMPs) and environmental irritants. Whole pathogens demonstrated to activate the NLRP3 inflammasome complex include the fungi Candida albicans and Saccharomyces cerevisiae, bacteria that produce pore-forming toxins, including Listeria monocytogenes and Staphylococcus aureus, and viruses such as Sendai virus, adenovirus, and influenza virus." [GOC
	GO:0005664[0.0015](1/653):cellular_component	[name] nuclear origin of replication recognition complex	[def] "A multisubunit complex that is located at the replication origins of a chromosome in the nucleus." [GOC
	GO:0032588[0.0015](1/653):cellular_component	[name] trans-Golgi network membrane	[def] "The lipid bilayer surrounding any of the compartments that make up the trans-Golgi network." [GOC
	GO:0030485[0.0015](1/653):cellular_component	[name] smooth muscle contractile fiber	[def] "The contractile fiber of smooth muscle cells." [GOC
	GO:0000792[0.0015](1/653):cellular_component	[name] heterochromatin	[def] "A compact and highly condensed form of chromatin." [GOC
	GO:0001740[0.0015](1/653):cellular_component	[name] Barr body	[def] "A structure found in a female mammalian cell containing an unpaired X chromosome that has become densely heterochromatic, silenced and localized at the nuclear periphery." [GOC
	GO:0033186[0.0015](1/653):cellular_component	[name] CAF-1 complex	[def] "A conserved heterotrimeric protein complex that promotes histone H3 and H4 deposition onto newly synthesized DNA during replication or DNA repair_ specifically facilitates replication-dependent nucleosome assembly with the major histone H3 (H3.1). In many species the CAF-1 subunits are designated p150, p60, and p48." [PMID
	GO:0031105[0.0015](1/653):cellular_component	[name] septin complex	[def] "Any of several heterooligomeric complexes containing multiple septins." [GOC
	GO:0030137[0.0015](1/653):cellular_component	[name] COPI-coated vesicle	[def] "A vesicle with a coat formed of the COPI coat complex proteins. COPI-coated vesicles are found associated with Golgi membranes at steady state, are involved in Golgi to endoplasmic reticulum (retrograde) vesicle transport, and possibly also in intra-Golgi transport." [GOC
	GO:0055037[0.0015](1/653):cellular_component	[name] recycling endosome	[def] "Organelle consisting of networks of 60nm tubules organized around the microtubule organizing centre in some cell types. They transport receptors from late endosomes back to the plasma membrane for recycling and are also involved in membrane trafficking." [GOC
	GO:0072557[0.0015](1/653):cellular_component	[name] IPAF inflammasome complex	[def] "A protein complex that consists of three components, IPAF, NAIP and caspase-1, and includes among its functions the sensing of flagellin derived from Legionella pneumophila, Salmonella typhimurium, Pseudomonas aeruginosa and Shigella flexneri." [GOC
	GO:0005901[0.0015](1/653):cellular_component	[name] caveola	[def] "A membrane raft that forms small pit, depression, or invagination that communicates with the outside of a cell and extends inward, indenting the cytoplasm and the cell membrane. Examples include any of the minute pits or incuppings of the cell membrane formed during pinocytosis. Such caveolae may be pinched off to form free vesicles within the cytoplasm." [GOC
	GO:0005882[0.0015](1/653):cellular_component	[name] intermediate filament	[def] "A cytoskeletal structure that forms a distinct elongated structure, characteristically 10 nm in diameter, that occurs in the cytoplasm of eukaryotic cells. Intermediate filaments form a fibrous system, composed of chemically heterogeneous subunits and involved in mechanically integrating the various components of the cytoplasmic space. Intermediate filaments may be divided into five chemically distinct classes
	GO:0042734[0.0015](1/653):cellular_component	[name] presynaptic membrane	[def] "A specialized area of membrane of the axon terminal that faces the plasma membrane of the neuron or muscle fiber with which the axon terminal establishes a synaptic junction_ many synaptic junctions exhibit structural presynaptic characteristics, such as conical, electron-dense internal protrusions, that distinguish it from the remainder of the axon plasma membrane." [GOC
	GO:0030175[0.0015](1/653):cellular_component	[name] filopodium	[def] "Thin, stiff protrusion extended by the leading edge of a motile cell such as a crawling fibroblast or amoeba, or an axonal growth cone_ usually approximately 0.1 um wide, 5-10 um long, can be up to 50 um long in axon growth cones_ contains a loose bundle of about 20 actin filaments oriented with their plus ends pointing outward." [GOC
	GO:0005790[0.0015](1/653):cellular_component	[name] smooth endoplasmic reticulum	[def] "The smooth endoplasmic reticulum (ER) has with no ribosomes attached to it. The smooth is the recipient of the proteins synthesized in the rough ER. Those proteins to be exported are passed to the Golgi complex, the resident proteins are returned to the rough ER and the lysosomal proteins after phosphorylation of their mannose residues are passed to the lysosomes. Glycosylation of the glycoproteins also continues. The smooth ER is the site of synthesis of lipids, including the phospholipids. The membranes of the smooth ER also contain enzymes that catalyze a series of reactions to detoxify both lipid-soluble drugs and harmful products of metabolism. Large quantities of certain compounds such as phenobarbital cause an increase in the amount of the smooth ER." [ISBN
	GO:0005863[0.0015](1/653):cellular_component	[name] striated muscle myosin thick filament	[def] "Bipolar filaments formed of polymers of a muscle-specific myosin II isoform, found in the middle of sarcomeres in myofibrils." [GOC
	GO:0035253[0.0015](1/653):cellular_component	[name] ciliary rootlet	[def] "A cytoskeleton-like structure, originating from the basal body at the proximal end of a cilium, and extending proximally toward the cell nucleus. Rootlets are typically 80-100 nm in diameter and contain cross striae distributed at regular intervals of approximately 55-70 nm." [PMID
	GO:0005814[0.0015](1/653):cellular_component	[name] centriole	[def] "A cellular organelle, found close to the nucleus in many eukaryotic cells, consisting of a small cylinder with microtubular walls, 300-500 nm long and 150-250 nm in diameter. It contains nine short, parallel, peripheral microtubular fibrils, each fibril consisting of one complete microtubule fused to two incomplete microtubules. Cells usually have two centrioles, lying at right angles to each other. At division, each pair of centrioles generates another pair and the twin pairs form the pole of the mitotic spindle." [ISBN
	GO:0016460[0.0015](1/653):cellular_component	[name] myosin II complex	[def] "A myosin complex containing two class II myosin heavy chains, two myosin essential light chains and two myosin regulatory light chains. Also known as classical myosin or conventional myosin, the myosin II class includes the major muscle myosin of vertebrate and invertebrate muscle, and is characterized by alpha-helical coiled coil tails that self assemble to form a variety of filament structures." [http
	GO:0030673[0.0015](1/653):cellular_component	[name] axolemma	[def] "The portion of the plasma membrane surrounding an axon_ it is a specialized trilaminar random mosaic of protein molecules floating within a fluid matrix of highly mobile phospholipid molecules, 7-8 nm in thickness." [http
	GO:0043197[0.0015](1/653):cellular_component	[name] dendritic spine	[def] "Protrusion from a dendrite. Spines are specialised subcellular compartments involved in the synaptic transmission. They are linked to the dendritic shaft by a restriction. Because of their bulb shape, they function as a biochemical and an electrical compartment. Spine remodeling is though to be involved in synaptic plasticity." [GOC
	GO:0005826[0.0015](1/653):cellular_component	[name] actomyosin contractile ring	[def] "A cytoskeletal structure composed of actin filaments and myosin that forms beneath the plasma membrane of many cells, including animal cells and yeast cells, in a plane perpendicular to the axis of the spindle, i.e. the cell division plane. Ring contraction is associated with centripetal growth of the membrane that divides the cytoplasm of the two daughter cells. In animal cells, the contractile ring is located inside the plasma membrane at the location of the cleavage furrow. In budding fungal cells, e.g. mitotic S. cerevisiae cells, the contractile ring forms beneath the plasma membrane at the mother-bud neck before mitosis." [GOC
	GO:0031463[0.0015](1/653):cellular_component	[name] Cul3-RING ubiquitin ligase complex	[def] "A ubiquitin ligase complex in which a cullin from the Cul3 subfamily and a RING domain protein form the catalytic core_ substrate specificity is conferred by a BTB-domain-containing protein." [PMID
	GO:0045111[0.0015](1/653):cellular_component	[name] intermediate filament cytoskeleton	[def] "Cytoskeletal structure made from intermediate filaments, typically organized in the cytosol as an extended system that stretches from the nuclear envelope to the plasma membrane. Some intermediate filaments run parallel to the cell surface, while others traverse the cytosol_ together they form an internal framework that helps support the shape and resilience of the cell." [ISBN
	GO:0045121[0.0015](1/653):cellular_component	[name] membrane raft	[def] "Any of the small (10-200 nm), heterogeneous, highly dynamic, sterol- and sphingolipid-enriched membrane domains that compartmentalize cellular processes. Small rafts can sometimes be stabilized to form larger platforms through protein-protein and protein-lipid interactions." [PMID
	GO:0005678[0.0015](1/653):cellular_component	[name] chromatin assembly complex	[def] "Any protein complex that acts in the formation of nucleosomes or higher order chromatin structure." [GOC
	GO:0009986[0.0015](1/653):cellular_component	[name] cell surface	[def] "The external part of the cell wall and/or plasma membrane." [GOC
	GO:0008023[0.0015](1/653):cellular_component	[name] transcription elongation factor complex	[def] "Any protein complex that interacts with RNA polymerase II to increase (positive transcription elongation factor) or reduce (negative transcription elongation factor) the rate of transcription elongation." [GOC
	GO:0036128[0.0015](1/653):
	GO:0010494[0.0015](1/653):cellular_component	[name] cytoplasmic stress granule	[def] "A dense aggregation in the cytosol composed of proteins and RNAs that appear when the cell is under stress." [GOC
	GO:0071797[0.0015](1/653):cellular_component	[name] LUBAC complex	[def] "A ubiquitin ligase complex that catalyzes linear head-to-tail polyubiquitin conjugation on its targets. In human the complex consists of RBCK1, RNF31 and SHARPIN, and has an MW of approximately 600 kDa, suggesting a heteromultimeric assembly of its subunits. LUBAC stands for Linear Ubiquitin Chain Assembly Complex." [GOC
	GO:0000145[0.0015](1/653):cellular_component	[name] exocyst	[def] "A protein complex peripherally associated with the plasma membrane that determines where vesicles dock and fuse. At least eight complex components are conserved between yeast and mammals." [PMID
	GO:0031464[0.0015](1/653):cellular_component	[name] Cul4A-RING ubiquitin ligase complex	[def] "A ubiquitin ligase complex in which a cullin from the Cul4A subfamily and a RING domain protein form the catalytic core_ substrate specificity is conferred by an adaptor protein." [PMID
	GO:0060091[0.0015](1/653):cellular_component	[name] kinocilium	[def] "A nonmotile primary cilium that is found at the apical surface of auditory receptor cells. The kinocilium is surrounded by actin-based stereocilia." [GOC
	GO:0005666[0.0015](1/653):cellular_component	[name] DNA-directed RNA polymerase III complex	[def] "RNA polymerase III, one of three nuclear DNA-directed RNA polymerases found in all eukaryotes, is a multisubunit complex_ typically it produces 5S rRNA, tRNAs and some of the small nuclear RNAs. Two large subunits comprise the most conserved portion including the catalytic site and share similarity with other eukaryotic and bacterial multisubunit RNA polymerases. The remainder of the complex is composed of smaller subunits (generally ten or more), some of which are also found in RNA polymerase I and others of which are also found in RNA polymerases I and II. Although the core is competent to mediate ribonucleic acid synthesis, it requires additional factors to select the appropriate template." [GOC
	GO:0060171[0.0015](1/653):cellular_component	[name] stereocilium membrane	[def] "The portion of the plasma membrane surrounding a stereocilium." [GOC
	GO:0031462[0.0015](1/653):cellular_component	[name] Cul2-RING ubiquitin ligase complex	[def] "A ubiquitin ligase complex in which a cullin from the Cul2 subfamily and a RING domain protein form the catalytic core_ substrate specificity is conferred by an elongin-BC adaptor and a SOCS/BC box protein." [PMID
	GO:0030891[0.0015](1/653):cellular_component	[name] VCB complex	[def] "A protein complex that possesses ubiquitin ligase activity_ the complex is usually pentameric_ for example, in mammals the subunits are pVHL, elongin B, elongin C, cullin-2 (Cul2), and Rbx1." [GOC
	GO:0000790[0.0015](1/653):cellular_component	[name] nuclear chromatin	[def] "The ordered and organized complex of DNA, protein, and sometimes RNA, that forms the chromosome in the nucleus." [GOC
	GO:0015030[0.0015](1/653):cellular_component	[name] Cajal body	[def] "A class of nuclear body, first seen after silver staining by Ramon y Cajal in 1903, enriched in small nuclear ribonucleoproteins, and certain general RNA polymerase II transcription factors_ ultrastructurally, they appear as a tangle of coiled, electron-dense threads roughly 0.5 micrometers in diameter_ involved in aspects of snRNP biogenesis_ the protein coilin serves as a marker for Cajal bodies. Some argue that Cajal bodies are the sites for preassembly of transcriptosomes, unitary particles involved in transcription and processing of RNA." [http
	GO:0022624[0.0015](1/653):cellular_component	[name] proteasome accessory complex	[def] "A protein complex, that caps one or both ends of the proteasome core complex and regulates entry into, or exit from, the proteasome core complex." [GOC
	GO:0044297[0.0015](1/653):cellular_component	[name] cell body	[def] "The portion of a cell bearing surface projections such as axons, dendrites, cilia, or flagella that includes the nucleus, but excludes all cell projections." [GOC
	GO:0008290[0.0015](1/653):cellular_component	[name] F-actin capping protein complex	[def] "A heterodimer consisting of alpha and beta subunits that binds to and caps the barbed ends of actin filaments, thereby regulating the polymerization of actin monomers but not severing actin filaments." [GOC
	GO:0000922[0.0015](1/653):cellular_component	[name] spindle pole	[def] "Either of the ends of a spindle, where spindle microtubules are organized_ usually contains a microtubule organizing center and accessory molecules, spindle microtubules and astral microtubules." [GOC
	GO:0005743[0.0015](1/653):cellular_component	[name] mitochondrial inner membrane	[def] "The inner, i.e. lumen-facing, lipid bilayer of the mitochondrial envelope. It is highly folded to form cristae." [GOC
	GO:0005680[0.0015](1/653):cellular_component	[name] anaphase-promoting complex	[def] "A ubiquitin ligase complex that degrades mitotic cyclins and anaphase inhibitory protein, thereby triggering sister chromatid separation and exit from mitosis. Substrate recognition by APC occurs through degradation signals, the most common of which is termed the Dbox degradation motif, originally discovered in cyclin B." [GOC
	GO:0000781[0.0015](1/653):cellular_component	[name] chromosome, telomeric region	[def] "The terminal region of a linear chromosome that includes the telomeric DNA repeats and associated proteins." [GOC
	GO:0031011[0.0015](1/653):cellular_component	[name] Ino80 complex	[def] "A multisubunit protein complex that contains the Ino80p ATPase_ exhibits chromatin remodeling activity and 3' to 5' DNA helicase activity." [GOC
	GO:0000123[0.0015](1/653):cellular_component	[name] histone acetyltransferase complex	[def] "A protein complex that possesses histone acetyltransferase activity." [GOC
	GO:0030315[0.0015](1/653):cellular_component	[name] T-tubule	[def] "Invagination of the plasma membrane of a muscle cell that extends inward from the cell surface around each myofibril. The ends of T-tubules make contact with the sarcoplasmic reticulum membrane." [GOC
	GO:0035517[0.0015](1/653):cellular_component	[name] PR-DUB complex	[def] "A multimeric protein complex that removes monoubiquitin from histone H2A. In Drosophila and mammals, the core of the complex is composed of Calypso/BAP1 and Asx/ASXL1, respectively." [PMID
	GO:0035861[0.0015](1/653):cellular_component	[name] site of double-strand break	[def] "A region of a chromosome at which a DNA double-strand break has occurred. DNA damage signaling and repair proteins accumulate at the lesion to respond to the damage and repair the DNA to form a continuous DNA helix." [GOC
	GO:0005795[0.0015](1/653):cellular_component	[name] Golgi stack	[def] "The set of thin, flattened membrane-bounded compartments, called cisternae, that form the central portion of the Golgi complex. The stack usually comprises cis, medial, and trans cisternae_ the cis- and trans-Golgi networks are not considered part of the stack." [GOC
	GO:0031674[0.0015](1/653):cellular_component	[name] I band	[def] "A region of a sarcomere that appears as a light band on each side of the Z disc, comprising a region of the sarcomere where thin (actin) filaments are not overlapped by thick (myosin) filaments_ contains actin, troponin, and tropomyosin_ each sarcomere includes half of an I band at each end." [ISBN
	GO:0012505[0.0015](1/653):cellular_component	[name] endomembrane system	[def] "A collection of membranous structures involved in transport within the cell. The main components of the endomembrane system are endoplasmic reticulum, Golgi bodies, vesicles, cell membrane and nuclear envelope. Members of the endomembrane system pass materials through each other or though the use of vesicles." [GOC
	GO:0097149[0.0015](1/653):cellular_component	[name] centralspindlin complex	[def] "A heterotetrameric protein complex playing a key role in the formation of the central spindle in mitosis. Made up of two molecules each of a mitotic kinesin (ZEN-4 in Caenorhabditis elegans or MKLP1 in mammals) and of two molecules each of a GTPase activating protein (GAP) factor (CYK-4 in Caenorhabditis elegans or MgcRacGAP in mammals)." [GOC
	GO:0045179[0.0015](1/653):cellular_component	[name] apical cortex	[def] "The region that lies just beneath the plasma membrane on the apical edge of a cell." [GOC
	GO:0016235[0.0015](1/653):cellular_component	[name] aggresome	[def] "An inclusion body formed by dynein-dependent retrograde transport of an aggregated protein on microtubules." [PMID
	GO:0045254[0.0015](1/653):cellular_component	[name] pyruvate dehydrogenase complex	[def] "Complex that carries out the oxidative decarboxylation of pyruvate to form acetyl-CoA_ comprises subunits possessing three catalytic activities
	GO:0043020[0.0015](1/653):cellular_component	[name] NADPH oxidase complex	[def] "A enzyme complex of which the core is a heterodimer composed of a light (alpha) and heavy (beta) chain, and requires several other water-soluble proteins of cytosolic origin for activity. Functions in superoxide generation by the NADPH-dependent reduction of O2." [GOC
[Wnt]
	GO:0005576[0.3043](28/92):cellular_component	[name] extracellular region	[def] "The space external to the outermost structure of a cell. For cells without external protective or external encapsulating structures this refers to space outside of the plasma membrane. This term covers the host cell environment outside an intracellular parasite." [GOC
	GO:0005886[0.3043](28/92):cellular_component	[name] plasma membrane	[def] "The membrane surrounding a cell that separates the cell from its external environment. It consists of a phospholipid bilayer and associated proteins." [ISBN
	GO:0005634[0.2935](27/92):cellular_component	[name] nucleus	[def] "A membrane-bounded organelle of eukaryotic cells in which chromosomes are housed and replicated. In most cells, the nucleus contains all of the cell's chromosomes except the organellar chromosomes, and is the site of RNA synthesis and processing. In some species, or in specialized cell types, RNA metabolism or DNA replication may be absent." [GOC
	GO:0005737[0.2500](23/92):cellular_component	[name] cytoplasm	[def] "All of the contents of a cell excluding the plasma membrane and nucleus, but including other subcellular structures." [ISBN
	GO:0016020[0.2391](22/92):cellular_component	[name] membrane	[def] "Double layer of lipid molecules that encloses all cells, and, in eukaryotes, many organelles_ may be a single or double lipid bilayer_ also includes associated proteins." [GOC
	GO:0005615[0.2283](21/92):cellular_component	[name] extracellular space	[def] "That part of a multicellular organism outside the cells proper, usually taken to be outside the plasma membranes, and occupied by fluid." [ISBN
	GO:0005578[0.1630](15/92):cellular_component	[name] proteinaceous extracellular matrix	[def] "A layer consisting mainly of proteins (especially collagen) and glycosaminoglycans (mostly as proteoglycans) that forms a sheet underlying or overlying cells such as endothelial and epithelial cells. The proteins are secreted by cells in the vicinity. An example of this component is found in Mus musculus." [GOC
	GO:0016021[0.0761](7/92):cellular_component	[name] integral to membrane	[def] "Penetrating at least one phospholipid bilayer of a membrane. May also refer to the state of being buried in the bilayer with no exposure outside the bilayer. When used to describe a protein, indicates that all or part of the peptide sequence is embedded in the membrane." [GOC
	GO:0005829[0.0761](7/92):cellular_component	[name] cytosol	[def] "The part of the cytoplasm that does not contain organelles but which does contain other particulate matter, such as protein complexes." [GOC
	GO:0005887[0.0761](7/92):cellular_component	[name] integral to plasma membrane	[def] "Penetrating at least one phospholipid bilayer of a plasma membrane. May also refer to the state of being buried in the bilayer with no exposure outside the bilayer." [GOC
	GO:0005694[0.0761](7/92):cellular_component	[name] chromosome	[def] "A structure composed of a very long molecule of DNA and associated proteins (e.g. histones) that carries hereditary information." [ISBN
	GO:0043202[0.0652](6/92):cellular_component	[name] lysosomal lumen	[def] "The volume enclosed within the lysosomal membrane." [GOC
	GO:0005796[0.0652](6/92):cellular_component	[name] Golgi lumen	[def] "The volume enclosed by the membranes of any cisterna or subcompartment of the Golgi apparatus, including the cis- and trans-Golgi networks." [GOC
	GO:0031225[0.0435](4/92):cellular_component	[name] anchored to membrane	[def] "Tethered to a membrane by a covalently attached anchor, such as a lipid group, that is embedded in the membrane. When used to describe a protein, indicates that none of the peptide sequence is embedded in the membrane." [GOC
	GO:0009986[0.0435](4/92):cellular_component	[name] cell surface	[def] "The external part of the cell wall and/or plasma membrane." [GOC
	GO:0005856[0.0326](3/92):cellular_component	[name] cytoskeleton	[def] "Any of the various filamentous elements that form the internal framework of cells, and typically remain after treatment of the cells with mild detergent to remove membrane constituents and soluble components of the cytoplasm. The term embraces intermediate filaments, microfilaments, microtubules, the microtrabecular lattice, and other structures characterized by a polymeric filamentous nature and long-range order within the cell. The various elements of the cytoskeleton not only serve in the maintenance of cellular shape but also have roles in other cellular functions, including cellular movement, cell division, endocytosis, and movement of organelles." [GOC
	GO:0005667[0.0326](3/92):cellular_component	[name] transcription factor complex	[def] "A protein complex, distinct from RNA polymerase, that associates with DNA at promoters or at cis-acting regulatory sequences, by direct binding or by interaction with other DNA-binding polypeptides or complexes, and regulates transcription." [GOC
	GO:0030054[0.0326](3/92):cellular_component	[name] cell junction	[def] "A plasma membrane part that forms a specialized region of connection between two cells or between a cell and the extracellular matrix. At a cell junction, anchoring proteins extend through the plasma membrane to link cytoskeletal proteins in one cell to cytoskeletal proteins in neighboring cells or to proteins in the extracellular matrix." [GOC
	GO:0000775[0.0326](3/92):cellular_component	[name] chromosome, centromeric region	[def] "The region of a chromosome that includes the centromeric DNA and associated proteins. In monocentric chromosomes, this region corresponds to a single area of the chromosome, whereas in holocentric chromosomes, it is evenly distributed along the chromosome." [GOC
	GO:0048471[0.0326](3/92):cellular_component	[name] perinuclear region of cytoplasm	[def] "Cytoplasm situated near, or occurring around, the nucleus." [GOC
	GO:0000139[0.0326](3/92):cellular_component	[name] Golgi membrane	[def] "The lipid bilayer surrounding any of the compartments of the Golgi apparatus." [GOC
	GO:0005730[0.0326](3/92):cellular_component	[name] nucleolus	[def] "A small, dense body one or more of which are present in the nucleus of eukaryotic cells. It is rich in RNA and protein, is not bounded by a limiting membrane, and is not seen during mitosis. Its prime function is the transcription of the nucleolar DNA into 45S ribosomal-precursor RNA, the processing of this RNA into 5.8S, 18S, and 28S components of ribosomal RNA, and the association of these components with 5S RNA and proteins synthesized outside the nucleolus. This association results in the formation of ribonucleoprotein precursors_ these pass into the cytoplasm and mature into the 40S and 60S subunits of the ribosome." [ISBN
	GO:0005874[0.0326](3/92):cellular_component	[name] microtubule	[def] "Any of the long, generally straight, hollow tubes of internal diameter 12-15 nm and external diameter 24 nm found in a wide variety of eukaryotic cells_ each consists (usually) of 13 protofilaments of polymeric tubulin, staggered in such a manner that the tubulin monomers are arranged in a helical pattern on the microtubular surface, and with the alpha/beta axes of the tubulin subunits parallel to the long axis of the tubule_ exist in equilibrium with pool of tubulin monomers and can be rapidly assembled or disassembled in response to physiological stimuli_ concerned with force generation, e.g. in the spindle." [ISBN
	GO:0005575[0.0326](3/92):cellular_component	[name] cellular_component	[def] "The part of a cell or its extracellular environment in which a gene product is located. A gene product may be located in one or more parts of a cell and its location may be as specific as a particular macromolecular complex, that is, a stable, persistent association of macromolecules that function together." [GOC
	GO:0005794[0.0326](3/92):cellular_component	[name] Golgi apparatus	[def] "A compound membranous cytoplasmic organelle of eukaryotic cells, consisting of flattened, ribosome-free vesicles arranged in a more or less regular stack. The Golgi apparatus differs from the endoplasmic reticulum in often having slightly thicker membranes, appearing in sections as a characteristic shallow semicircle so that the convex side (cis or entry face) abuts the endoplasmic reticulum, secretory vesicles emerging from the concave side (trans or exit face). In vertebrate cells there is usually one such organelle, while in invertebrates and plants, where they are known usually as dictyosomes, there may be several scattered in the cytoplasm. The Golgi apparatus processes proteins produced on the ribosomes of the rough endoplasmic reticulum_ such processing includes modification of the core oligosaccharides of glycoproteins, and the sorting and packaging of proteins for transport to a variety of cellular locations. Three different regions of the Golgi are now recognized both in terms of structure and function
	GO:0042995[0.0326](3/92):cellular_component	[name] cell projection	[def] "A prolongation or process extending from a cell, e.g. a flagellum or axon." [GOC
	GO:0005635[0.0217](2/92):cellular_component	[name] nuclear envelope	[def] "The double lipid bilayer enclosing the nucleus and separating its contents from the rest of the cytoplasm_ includes the intermembrane space, a gap of width 20-40 nm (also called the perinuclear space)." [ISBN
	GO:0031410[0.0217](2/92):cellular_component	[name] cytoplasmic vesicle	[def] "A vesicle formed of membrane or protein, found in the cytoplasm of a cell." [GOC
	GO:0009897[0.0217](2/92):cellular_component	[name] external side of plasma membrane	[def] "The side of the plasma membrane that is opposite to the side that faces the cytoplasm." [GOC
	GO:0045202[0.0217](2/92):cellular_component	[name] synapse	[def] "The junction between a nerve fiber of one neuron and another neuron or muscle fiber or glial cell_ the site of interneuronal communication. As the nerve fiber approaches the synapse it enlarges into a specialized structure, the presynaptic nerve ending, which contains mitochondria and synaptic vesicles. At the tip of the nerve ending is the presynaptic membrane_ facing it, and separated from it by a minute cleft (the synaptic cleft) is a specialized area of membrane on the receiving cell, known as the postsynaptic membrane. In response to the arrival of nerve impulses, the presynaptic nerve ending secretes molecules of neurotransmitters into the synaptic cleft. These diffuse across the cleft and transmit the signal to the postsynaptic membrane." [ISBN
	GO:0032589[0.0217](2/92):cellular_component	[name] neuron projection membrane	[def] "The portion of the plasma membrane surrounding a neuron projection." [GOC
	GO:0005783[0.0217](2/92):cellular_component	[name] endoplasmic reticulum	[def] "The irregular network of unit membranes, visible only by electron microscopy, that occurs in the cytoplasm of many eukaryotic cells. The membranes form a complex meshwork of tubular channels, which are often expanded into slitlike cavities called cisternae. The ER takes two forms, rough (or granular), with ribosomes adhering to the outer surface, and smooth (with no ribosomes attached)." [ISBN
	GO:0000794[0.0217](2/92):cellular_component	[name] condensed nuclear chromosome	[def] "A highly compacted molecule of DNA and associated proteins resulting in a cytologically distinct structure that remains in the nucleus." [GOC
	GO:0000308[0.0217](2/92):cellular_component	[name] cytoplasmic cyclin-dependent protein kinase holoenzyme complex	[def] "Cyclin-dependent protein kinase (CDK) complex found in the cytoplasm." [GOC
	GO:0005622[0.0217](2/92):cellular_component	[name] intracellular	[def] "The living contents of a cell_ the matter contained within (but not including) the plasma membrane, usually taken to exclude large vacuoles and masses of secretory or ingested material. In eukaryotes it includes the nucleus and cytoplasm." [ISBN
	GO:0045121[0.0217](2/92):cellular_component	[name] membrane raft	[def] "Any of the small (10-200 nm), heterogeneous, highly dynamic, sterol- and sphingolipid-enriched membrane domains that compartmentalize cellular processes. Small rafts can sometimes be stabilized to form larger platforms through protein-protein and protein-lipid interactions." [PMID
	GO:0005768[0.0217](2/92):cellular_component	[name] endosome	[def] "A membrane-bounded organelle to which materials ingested by endocytosis are delivered." [ISBN
	GO:0005789[0.0217](2/92):cellular_component	[name] endoplasmic reticulum membrane	[def] "The lipid bilayer surrounding the endoplasmic reticulum." [GOC
	GO:0031012[0.0217](2/92):cellular_component	[name] extracellular matrix	[def] "A structure lying external to one or more cells, which provides structural support for cells or tissues_ may be completely external to the cell (as in animals) or be part of the cell (as in plants)." [GOC
	GO:0005923[0.0109](1/92):cellular_component	[name] tight junction	[def] "An occluding cell-cell junction that is composed of a branching network of sealing strands that completely encircles the apical end of each cell in an epithelial sheet_ the outer leaflets of the two interacting plasma membranes are seen to be tightly apposed where sealing strands are present. Each sealing strand is composed of a long row of transmembrane adhesion proteins embedded in each of the two interacting plasma membranes." [GOC
	GO:0000784[0.0109](1/92):cellular_component	[name] nuclear chromosome, telomeric region	[def] "The terminal region of a linear chromosome in the nucleus that includes the telomeric DNA repeats and associated proteins." [GOC
	GO:0008180[0.0109](1/92):cellular_component	[name] signalosome	[def] "A protein complex that catalyzes the deneddylation of proteins, including the cullin component of SCF ubiquitin E3 ligase_ deneddylation increases the activity of cullin family ubiquitin ligases. The signalosome is involved in many regulatory process, including some which control development, in many species_ also regulates photomorphogenesis in plants_ in many species its subunits are highly similar to those of the proteasome." [PMID
	GO:0010008[0.0109](1/92):cellular_component	[name] endosome membrane	[def] "The lipid bilayer surrounding an endosome." [GOC
	GO:0033553[0.0109](1/92):cellular_component	[name] rDNA heterochromatin	[def] "A region of heterochromatin located at the rDNA repeats in a chromosome." [GOC
	GO:0005605[0.0109](1/92):cellular_component	[name] basal lamina	[def] "A thin sheet of proteoglycans and glycoproteins, especially laminin, secreted by cells as an extracellular matrix." [ISBN
	GO:0005604[0.0109](1/92):cellular_component	[name] basement membrane	[def] "A thin layer of dense material found in various animal tissues interposed between the cells and the adjacent connective tissue. It consists of the basal lamina plus an associated layer of reticulin fibers." [ISBN
	GO:0000242[0.0109](1/92):cellular_component	[name] pericentriolar material	[def] "A network of small fibers that surrounds the centrioles in cells_ contains the microtubule nucleating activity of the centrosome." [GOC
	GO:0005929[0.0109](1/92):cellular_component	[name] cilium	[def] "A specialized eukaryotic organelle that consists of a filiform extrusion of the cell surface. Each cilium is bounded by an extrusion of the cytoplasmic membrane, and contains a regular longitudinal array of microtubules, anchored basally in a centriole." [GOC
	GO:0031901[0.0109](1/92):cellular_component	[name] early endosome membrane	[def] "The lipid bilayer surrounding an early endosome." [GOC
	GO:0030027[0.0109](1/92):cellular_component	[name] lamellipodium	[def] "A thin sheetlike process extended by the leading edge of a crawling fibroblast_ contains a dense meshwork of actin filaments." [ISBN
	GO:0005884[0.0109](1/92):cellular_component	[name] actin filament	[def] "A filamentous structure formed of a two-stranded helical polymer of the protein actin and associated proteins. Actin filaments are a major component of the contractile apparatus of skeletal muscle and the microfilaments of the cytoskeleton of eukaryotic cells. The filaments, comprising polymerized globular actin molecules, appear as flexible structures with a diameter of 5-9 nm. They are organized into a variety of linear bundles, two-dimensional networks, and three dimensional gels. In the cytoskeleton they are most highly concentrated in the cortex of the cell just beneath the plasma membrane." [GOC
	GO:0045211[0.0109](1/92):cellular_component	[name] postsynaptic membrane	[def] "A specialized area of membrane facing the presynaptic membrane on the tip of the nerve ending and separated from it by a minute cleft (the synaptic cleft). Neurotransmitters across the synaptic cleft and transmit the signal to the postsynaptic membrane." [ISBN
	GO:0005677[0.0109](1/92):cellular_component	[name] chromatin silencing complex	[def] "Any protein complex that mediates changes in chromatin structure that result in transcriptional silencing." [GOC
	GO:0005813[0.0109](1/92):cellular_component	[name] centrosome	[def] "A structure comprised of a core structure (in most organisms, a pair of centrioles) and peripheral material from which a microtubule-based structure, such as a spindle apparatus, is organized. Centrosomes occur close to the nucleus during interphase in many eukaryotic cells, though in animal cells it changes continually during the cell-division cycle." [GOC
	GO:0000777[0.0109](1/92):cellular_component	[name] condensed chromosome kinetochore	[def] "A multisubunit complex that is located at the centromeric region of a condensed chromosome and provides an attachment point for the spindle microtubules." [GOC
	GO:0005881[0.0109](1/92):cellular_component	[name] cytoplasmic microtubule	[def] "Any microtubule in the cytoplasm of a cell." [GOC
	GO:0000792[0.0109](1/92):cellular_component	[name] heterochromatin	[def] "A compact and highly condensed form of chromatin." [GOC
	GO:0016324[0.0109](1/92):cellular_component	[name] apical plasma membrane	[def] "The region of the plasma membrane located at the apical end of the cell." [GOC
	GO:0005815[0.0109](1/92):cellular_component	[name] microtubule organizing center	[def] "A cytoplasmic structure that can catalyze gamma-tubulin-dependent microtubule nucleation and that can anchor microtubules by interacting with their minus ends, plus ends or sides." [ISBN
	GO:0031902[0.0109](1/92):cellular_component	[name] late endosome membrane	[def] "The lipid bilayer surrounding a late endosome." [GOC
	GO:0000776[0.0109](1/92):cellular_component	[name] kinetochore	[def] "A multisubunit complex that is located at the centromeric region of DNA and provides an attachment point for the spindle microtubules." [GOC
	GO:0005902[0.0109](1/92):cellular_component	[name] microvillus	[def] "Thin cylindrical membrane-covered projections on the surface of an animal cell containing a core bundle of actin filaments. Present in especially large numbers on the absorptive surface of intestinal cells." [ISBN
	GO:0000785[0.0109](1/92):cellular_component	[name] chromatin	[def] "The ordered and organized complex of DNA, protein, and sometimes RNA, that forms the chromosome." [GOC
	GO:0012506[0.0109](1/92):cellular_component	[name] vesicle membrane	[def] "The lipid bilayer surrounding any membrane-bounded vesicle in the cell." [GOC
	GO:0005739[0.0109](1/92):cellular_component	[name] mitochondrion	[def] "A semiautonomous, self replicating organelle that occurs in varying numbers, shapes, and sizes in the cytoplasm of virtually all eukaryotic cells. It is notably the site of tissue respiration." [ISBN
	GO:0030496[0.0109](1/92):cellular_component	[name] midbody	[def] "A thin cytoplasmic bridge formed between daughter cells at the end of cytokinesis. The midbody forms where the contractile ring constricts, and may persist for some time before finally breaking to complete cytokinesis." [ISBN
	GO:0031519[0.0109](1/92):cellular_component	[name] PcG protein complex	[def] "A chromatin-associated multiprotein complex containing Polycomb Group proteins. In Drosophila, Polycomb group proteins are involved in the long-term maintenance of gene repression, and PcG protein complexes associate with Polycomb group response elements (PREs) in target genes to regulate higher-order chromatin structure." [PMID
	GO:0005654[0.0109](1/92):cellular_component	[name] nucleoplasm	[def] "That part of the nuclear content other than the chromosomes or the nucleolus." [GOC
	GO:0005819[0.0109](1/92):cellular_component	[name] spindle	[def] "The array of microtubules and associated molecules that forms between opposite poles of a eukaryotic cell during mitosis or meiosis and serves to move the duplicated chromosomes apart." [ISBN
	GO:0016342[0.0109](1/92):cellular_component	[name] catenin complex	[def] "Complex of peripheral cytoplasmic proteins (alpha-, beta- and gamma-catenin) that interact with the cytoplasmic region of uvomorulin/E-cadherin to connect it to the actin cytoskeleton." [ISBN
	GO:0000922[0.0109](1/92):cellular_component	[name] spindle pole	[def] "Either of the ends of a spindle, where spindle microtubules are organized_ usually contains a microtubule organizing center and accessory molecules, spindle microtubules and astral microtubules." [GOC
	GO:0005720[0.0109](1/92):cellular_component	[name] nuclear heterochromatin	[def] "A condensed form of chromatin, occurring in the nucleus during interphase, that stains strongly with basophilic dyes. The DNA of heterochromatin is typically replicated at a later stage in the cell-division cycle than euchromatin." [ISBN
	GO:0000781[0.0109](1/92):cellular_component	[name] chromosome, telomeric region	[def] "The terminal region of a linear chromosome that includes the telomeric DNA repeats and associated proteins." [GOC
	GO:0030176[0.0109](1/92):cellular_component	[name] integral to endoplasmic reticulum membrane	[def] "Penetrating at least one phospholipid bilayer of an endoplasmic reticulum membrane. May also refer to the state of being buried in the bilayer with no exposure outside the bilayer." [GOC
	GO:0016589[0.0109](1/92):cellular_component	[name] NURF complex	[def] "A four subunit ISWI-containing protein complex that facilitates nucleosome mobility and transcriptional activation in an ATP-dependent manner. In contrast to other chromatin remodeling complexes, the ATPase activity of NURF requires nucleosomes rather than free DNA or histones." [GOC
	GO:0005911[0.0109](1/92):cellular_component	[name] cell-cell junction	[def] "A cell junction that forms a connection between two cells_ excludes direct cytoplasmic junctions such as ring canals." [GOC
	GO:0031258[0.0109](1/92):cellular_component	[name] lamellipodium membrane	[def] "The portion of the plasma membrane surrounding a lamellipodium." [GOC
	GO:0035098[0.0109](1/92):cellular_component	[name] ESC/E(Z) complex	[def] "A multimeric protein complex that can methylate lysine-27 and lysine-9 residues of histone H3. In Drosophila the core subunits of the complex include ESC, E(Z), CAF1 (NURF-55) and SU(Z)12. In mammals the core subunits of the complex include EED, EZH2, SUZ12 and RBBP4." [GOC
	GO:0043234[0.0109](1/92):cellular_component	[name] protein complex	[def] "Any macromolecular complex composed of two or more polypeptide subunits, which may or may not be identical. Protein complexes may have other associated non-protein prosthetic groups, such as nucleotides, metal ions or other small molecules." [GOC
	GO:0045120[0.0109](1/92):cellular_component	[name] pronucleus	[def] "The nucleus of either the ovum or the spermatozoon following fertilization. Thus, in the fertilized ovum, there are two pronuclei, one originating from the ovum, the other from the spermatozoon that brought about fertilization_ they approach each other, but do not fuse until just before the first cleavage, when each pronucleus loses its membrane to release its contents." [ISBN
	GO:0005892[0.0109](1/92):cellular_component	[name] acetylcholine-gated channel complex	[def] "A homo- or hetero-pentameric protein complex that forms a transmembrane channel through which ions may pass in response to acetylcholine binding." [GOC
[IL]
	GO:0016020[0.3206](42/131):cellular_component	[name] membrane	[def] "Double layer of lipid molecules that encloses all cells, and, in eukaryotes, many organelles_ may be a single or double lipid bilayer_ also includes associated proteins." [GOC
	GO:0005576[0.2595](34/131):cellular_component	[name] extracellular region	[def] "The space external to the outermost structure of a cell. For cells without external protective or external encapsulating structures this refers to space outside of the plasma membrane. This term covers the host cell environment outside an intracellular parasite." [GOC
	GO:0005886[0.2443](32/131):cellular_component	[name] plasma membrane	[def] "The membrane surrounding a cell that separates the cell from its external environment. It consists of a phospholipid bilayer and associated proteins." [ISBN
	GO:0016021[0.2366](31/131):cellular_component	[name] integral to membrane	[def] "Penetrating at least one phospholipid bilayer of a membrane. May also refer to the state of being buried in the bilayer with no exposure outside the bilayer. When used to describe a protein, indicates that all or part of the peptide sequence is embedded in the membrane." [GOC
	GO:0005737[0.2137](28/131):cellular_component	[name] cytoplasm	[def] "All of the contents of a cell excluding the plasma membrane and nucleus, but including other subcellular structures." [ISBN
	GO:0005615[0.2137](28/131):cellular_component	[name] extracellular space	[def] "That part of a multicellular organism outside the cells proper, usually taken to be outside the plasma membranes, and occupied by fluid." [ISBN
	GO:0005634[0.1908](25/131):cellular_component	[name] nucleus	[def] "A membrane-bounded organelle of eukaryotic cells in which chromosomes are housed and replicated. In most cells, the nucleus contains all of the cell's chromosomes except the organellar chromosomes, and is the site of RNA synthesis and processing. In some species, or in specialized cell types, RNA metabolism or DNA replication may be absent." [GOC
	GO:0005829[0.1374](18/131):cellular_component	[name] cytosol	[def] "The part of the cytoplasm that does not contain organelles but which does contain other particulate matter, such as protein complexes." [GOC
	GO:0005887[0.1374](18/131):cellular_component	[name] integral to plasma membrane	[def] "Penetrating at least one phospholipid bilayer of a plasma membrane. May also refer to the state of being buried in the bilayer with no exposure outside the bilayer." [GOC
	GO:0009897[0.0687](9/131):cellular_component	[name] external side of plasma membrane	[def] "The side of the plasma membrane that is opposite to the side that faces the cytoplasm." [GOC
	GO:0009986[0.0687](9/131):cellular_component	[name] cell surface	[def] "The external part of the cell wall and/or plasma membrane." [GOC
	GO:0005739[0.0458](6/131):cellular_component	[name] mitochondrion	[def] "A semiautonomous, self replicating organelle that occurs in varying numbers, shapes, and sizes in the cytoplasm of virtually all eukaryotic cells. It is notably the site of tissue respiration." [ISBN
	GO:0005654[0.0458](6/131):cellular_component	[name] nucleoplasm	[def] "That part of the nuclear content other than the chromosomes or the nucleolus." [GOC
	GO:0048471[0.0382](5/131):cellular_component	[name] perinuclear region of cytoplasm	[def] "Cytoplasm situated near, or occurring around, the nucleus." [GOC
	GO:0005730[0.0305](4/131):cellular_component	[name] nucleolus	[def] "A small, dense body one or more of which are present in the nucleus of eukaryotic cells. It is rich in RNA and protein, is not bounded by a limiting membrane, and is not seen during mitosis. Its prime function is the transcription of the nucleolar DNA into 45S ribosomal-precursor RNA, the processing of this RNA into 5.8S, 18S, and 28S components of ribosomal RNA, and the association of these components with 5S RNA and proteins synthesized outside the nucleolus. This association results in the formation of ribonucleoprotein precursors_ these pass into the cytoplasm and mature into the 40S and 60S subunits of the ribosome." [ISBN
	GO:0005622[0.0305](4/131):cellular_component	[name] intracellular	[def] "The living contents of a cell_ the matter contained within (but not including) the plasma membrane, usually taken to exclude large vacuoles and masses of secretory or ingested material. In eukaryotes it includes the nucleus and cytoplasm." [ISBN
	GO:0005694[0.0305](4/131):cellular_component	[name] chromosome	[def] "A structure composed of a very long molecule of DNA and associated proteins (e.g. histones) that carries hereditary information." [ISBN
	GO:0005856[0.0229](3/131):cellular_component	[name] cytoskeleton	[def] "Any of the various filamentous elements that form the internal framework of cells, and typically remain after treatment of the cells with mild detergent to remove membrane constituents and soluble components of the cytoplasm. The term embraces intermediate filaments, microfilaments, microtubules, the microtrabecular lattice, and other structures characterized by a polymeric filamentous nature and long-range order within the cell. The various elements of the cytoskeleton not only serve in the maintenance of cellular shape but also have roles in other cellular functions, including cellular movement, cell division, endocytosis, and movement of organelles." [GOC
	GO:0043025[0.0229](3/131):cellular_component	[name] neuronal cell body	[def] "The portion of a neuron that includes the nucleus, but excludes all cell projections such as axons and dendrites." [GOC
	GO:0016323[0.0229](3/131):cellular_component	[name] basolateral plasma membrane	[def] "The region of the plasma membrane that includes the basal end and sides of the cell. Often used in reference to animal polarized epithelial membranes, where the basal membrane is the part attached to the extracellular matrix, or in plant cells, where the basal membrane is defined with respect to the zygotic axis." [GOC
	GO:0000786[0.0229](3/131):cellular_component	[name] nucleosome	[def] "A complex comprised of DNA wound around a multisubunit core and associated proteins, which forms the primary packing unit of DNA into higher order structures." [GOC
	GO:0005783[0.0229](3/131):cellular_component	[name] endoplasmic reticulum	[def] "The irregular network of unit membranes, visible only by electron microscopy, that occurs in the cytoplasm of many eukaryotic cells. The membranes form a complex meshwork of tubular channels, which are often expanded into slitlike cavities called cisternae. The ER takes two forms, rough (or granular), with ribosomes adhering to the outer surface, and smooth (with no ribosomes attached)." [ISBN
	GO:0045121[0.0229](3/131):cellular_component	[name] membrane raft	[def] "Any of the small (10-200 nm), heterogeneous, highly dynamic, sterol- and sphingolipid-enriched membrane domains that compartmentalize cellular processes. Small rafts can sometimes be stabilized to form larger platforms through protein-protein and protein-lipid interactions." [PMID
	GO:0042995[0.0229](3/131):cellular_component	[name] cell projection	[def] "A prolongation or process extending from a cell, e.g. a flagellum or axon." [GOC
	GO:0031594[0.0153](2/131):cellular_component	[name] neuromuscular junction	[def] "The junction between the axon of a motor neuron and a muscle fiber. In response to the arrival of action potentials, the presynaptic button releases molecules of neurotransmitters into the synaptic cleft. These diffuse across the cleft and transmit the signal to the postsynaptic membrane of the muscle fiber, leading to a post-synaptic potential responsible of the muscle contraction." [GOC
	GO:0031410[0.0153](2/131):cellular_component	[name] cytoplasmic vesicle	[def] "A vesicle formed of membrane or protein, found in the cytoplasm of a cell." [GOC
	GO:0001917[0.0153](2/131):cellular_component	[name] photoreceptor inner segment	[def] "The inner segment of a vertebrate photoreceptor containing mitochondria, ribosomes and membranes where opsin molecules are assembled and passed to be part of the outer segment discs." [GOC
	GO:0031093[0.0153](2/131):cellular_component	[name] platelet alpha granule lumen	[def] "The volume enclosed by the membrane of the platelet alpha granule." [GOC
	GO:0005788[0.0153](2/131):cellular_component	[name] endoplasmic reticulum lumen	[def] "The volume enclosed by the membranes of the endoplasmic reticulum." [ISBN
	GO:0043202[0.0153](2/131):cellular_component	[name] lysosomal lumen	[def] "The volume enclosed within the lysosomal membrane." [GOC
	GO:0005929[0.0153](2/131):cellular_component	[name] cilium	[def] "A specialized eukaryotic organelle that consists of a filiform extrusion of the cell surface. Each cilium is bounded by an extrusion of the cytoplasmic membrane, and contains a regular longitudinal array of microtubules, anchored basally in a centriole." [GOC
	GO:0001750[0.0153](2/131):cellular_component	[name] photoreceptor outer segment	[def] "The outer segment of a vertebrate photoreceptor that contains discs of photoreceptive membranes." [ISBN
	GO:0000794[0.0153](2/131):cellular_component	[name] condensed nuclear chromosome	[def] "A highly compacted molecule of DNA and associated proteins resulting in a cytologically distinct structure that remains in the nucleus." [GOC
	GO:0005764[0.0153](2/131):cellular_component	[name] lysosome	[def] "A small lytic vacuole that has cell cycle-independent morphology and is found in most animal cells and that contains a variety of hydrolases, most of which have their maximal activities in the pH range 5-6. The contained enzymes display latency if properly isolated. About 40 different lysosomal hydrolases are known and lysosomes have a great variety of morphologies and functions." [GOC
	GO:0043231[0.0153](2/131):cellular_component	[name] intracellular membrane-bounded organelle	[def] "Organized structure of distinctive morphology and function, bounded by a single or double lipid bilayer membrane and occurring within the cell. Includes the nucleus, mitochondria, plastids, vacuoles, and vesicles. Excludes the plasma membrane." [GOC
	GO:0005741[0.0153](2/131):cellular_component	[name] mitochondrial outer membrane	[def] "The outer, i.e. cytoplasm-facing, lipid bilayer of the mitochondrial envelope." [GOC
	GO:0005902[0.0153](2/131):cellular_component	[name] microvillus	[def] "Thin cylindrical membrane-covered projections on the surface of an animal cell containing a core bundle of actin filaments. Present in especially large numbers on the absorptive surface of intestinal cells." [ISBN
	GO:0005578[0.0153](2/131):cellular_component	[name] proteinaceous extracellular matrix	[def] "A layer consisting mainly of proteins (especially collagen) and glycosaminoglycans (mostly as proteoglycans) that forms a sheet underlying or overlying cells such as endothelial and epithelial cells. The proteins are secreted by cells in the vicinity. An example of this component is found in Mus musculus." [GOC
	GO:0071944[0.0153](2/131):cellular_component	[name] cell periphery	[def] "The part of a cell encompassing the cell cortex, the plasma membrane, and any external encapsulating structures." [GOC
	GO:0005581[0.0153](2/131):cellular_component	[name] collagen	[def] "Any of the various assemblies in which collagen chains form a left-handed triple helix_ may assemble into higher order structures." [GOC
	GO:0031224[0.0153](2/131):cellular_component	[name] intrinsic to membrane	[def] "Located in a membrane such that some covalently attached portion of the gene product, for example part of a peptide sequence or some other covalently attached group such as a GPI anchor, spans or is embedded in one or both leaflets of the membrane." [GOC
	GO:0043512[0.0153](2/131):cellular_component	[name] inhibin A complex	[def] "Heterodimeric hormone composed of an inhibin alpha subunit complexed with an inhibin beta-A subunit." [GOC
	GO:0005768[0.0153](2/131):cellular_component	[name] endosome	[def] "A membrane-bounded organelle to which materials ingested by endocytosis are delivered." [ISBN
	GO:0005743[0.0153](2/131):cellular_component	[name] mitochondrial inner membrane	[def] "The inner, i.e. lumen-facing, lipid bilayer of the mitochondrial envelope. It is highly folded to form cristae." [GOC
	GO:0000781[0.0153](2/131):cellular_component	[name] chromosome, telomeric region	[def] "The terminal region of a linear chromosome that includes the telomeric DNA repeats and associated proteins." [GOC
	GO:0016023[0.0153](2/131):cellular_component	[name] cytoplasmic membrane-bounded vesicle	[def] "A membrane-bounded vesicle found in the cytoplasm of the cell." [GOC
	GO:0030061[0.0153](2/131):cellular_component	[name] mitochondrial crista	[def] "Any of the inward folds of the mitochondrial inner membrane. Their number, extent, and shape differ in mitochondria from different tissues and organisms. They appear to be devices for increasing the surface area of the mitochondrial inner membrane, where the enzymes of electron transport and oxidative phosphorylation are found. Their shape can vary with the respiratory state of the mitochondria." [ISBN
	GO:0043220[0.0076](1/131):cellular_component	[name] Schmidt-Lanterman incisure	[def] "Regions within compact myelin in which the cytoplasmic faces of the enveloping myelin sheath are not tightly juxtaposed, and include cytoplasm from the cell responsible for making the myelin. Schmidt-Lanterman incisures occur in the compact myelin internode, while lateral loops are analogous structures found in the paranodal region adjacent to the nodes of Ranvier." [GOC
	GO:0005579[0.0076](1/131):cellular_component	[name] membrane attack complex	[def] "A protein complex produced by sequentially activated components of the complement cascade inserted into a target cell membrane and forming a pore leading to cell lysis via ion and water flow." [GOC
	GO:0005667[0.0076](1/131):cellular_component	[name] transcription factor complex	[def] "A protein complex, distinct from RNA polymerase, that associates with DNA at promoters or at cis-acting regulatory sequences, by direct binding or by interaction with other DNA-binding polypeptides or complexes, and regulates transcription." [GOC
	GO:0005635[0.0076](1/131):cellular_component	[name] nuclear envelope	[def] "The double lipid bilayer enclosing the nucleus and separating its contents from the rest of the cytoplasm_ includes the intermembrane space, a gap of width 20-40 nm (also called the perinuclear space)." [ISBN
	GO:0000784[0.0076](1/131):cellular_component	[name] nuclear chromosome, telomeric region	[def] "The terminal region of a linear chromosome in the nucleus that includes the telomeric DNA repeats and associated proteins." [GOC
	GO:0014069[0.0076](1/131):cellular_component	[name] postsynaptic density	[def] "The post synaptic density is a region that lies adjacent to the cytoplasmic face of the postsynaptic membrane at excitatory synapse. It forms a disc that consists of a range of proteins with different functions, some of which contact the cytoplasmic domains of ion channels in the postsynaptic membrane. The proteins making up the disc include receptors, and structural proteins linked to the actin cytoskeleton. They also include signalling machinery, such as protein kinases and phosphatases." [GOC
	GO:0070419[0.0076](1/131):cellular_component	[name] nonhomologous end joining complex	[def] "A protein complex that plays a role in DNA double-strand break repair via nonhomologous end joining. Such complexes typically contain a specialized DNA ligase (e.g. Lig4 in eukaryotes) and one or more proteins that bind to DNA ends." [GOC
	GO:0010008[0.0076](1/131):cellular_component	[name] endosome membrane	[def] "The lipid bilayer surrounding an endosome." [GOC
	GO:0000775[0.0076](1/131):cellular_component	[name] chromosome, centromeric region	[def] "The region of a chromosome that includes the centromeric DNA and associated proteins. In monocentric chromosomes, this region corresponds to a single area of the chromosome, whereas in holocentric chromosomes, it is evenly distributed along the chromosome." [GOC
	GO:0009898[0.0076](1/131):cellular_component	[name] internal side of plasma membrane	[def] "The side of the plasma membrane that faces the cytoplasm." [GOC
	GO:0008021[0.0076](1/131):cellular_component	[name] synaptic vesicle	[def] "A secretory organelle, some 50 nm in diameter, of presynaptic nerve terminals_ accumulates in high concentrations of neurotransmitters and is secreted these into the synaptic cleft by fusion with the 'active zone' of the presynaptic plasma membrane." [PMID
	GO:0000139[0.0076](1/131):cellular_component	[name] Golgi membrane	[def] "The lipid bilayer surrounding any of the compartments of the Golgi apparatus." [GOC
	GO:0000939[0.0076](1/131):cellular_component	[name] condensed chromosome inner kinetochore	[def] "The region of a condensed chromosome kinetochore closest to centromeric DNA_ in mammals the CREST antigens (CENP proteins) are found in this layer_ this layer may help define underlying centromeric chromatin structure and position of the kinetochore on the chromosome." [GOC
	GO:0045202[0.0076](1/131):cellular_component	[name] synapse	[def] "The junction between a nerve fiber of one neuron and another neuron or muscle fiber or glial cell_ the site of interneuronal communication. As the nerve fiber approaches the synapse it enlarges into a specialized structure, the presynaptic nerve ending, which contains mitochondria and synaptic vesicles. At the tip of the nerve ending is the presynaptic membrane_ facing it, and separated from it by a minute cleft (the synaptic cleft) is a specialized area of membrane on the receiving cell, known as the postsynaptic membrane. In response to the arrival of nerve impulses, the presynaptic nerve ending secretes molecules of neurotransmitters into the synaptic cleft. These diffuse across the cleft and transmit the signal to the postsynaptic membrane." [ISBN
	GO:0032473[0.0076](1/131):cellular_component	[name] external side of mitochondrial outer membrane	[def] "The external (cytoplasmic face) of the mitochondrial outer membrane." [GOC
	GO:0043235[0.0076](1/131):cellular_component	[name] receptor complex	[def] "Any protein complex that undergoes combination with a hormone, neurotransmitter, drug or intracellular messenger to initiate a change in cell function." [GOC
	GO:0005874[0.0076](1/131):cellular_component	[name] microtubule	[def] "Any of the long, generally straight, hollow tubes of internal diameter 12-15 nm and external diameter 24 nm found in a wide variety of eukaryotic cells_ each consists (usually) of 13 protofilaments of polymeric tubulin, staggered in such a manner that the tubulin monomers are arranged in a helical pattern on the microtubular surface, and with the alpha/beta axes of the tubulin subunits parallel to the long axis of the tubule_ exist in equilibrium with pool of tubulin monomers and can be rapidly assembled or disassembled in response to physiological stimuli_ concerned with force generation, e.g. in the spindle." [ISBN
	GO:0000778[0.0076](1/131):cellular_component	[name] condensed nuclear chromosome kinetochore	[def] "A multisubunit complex that is located at the centromeric region of a condensed chromosome in the nucleus and provides an attachment point for the spindle microtubules." [GOC
	GO:0005802[0.0076](1/131):cellular_component	[name] trans-Golgi network	[def] "The network of interconnected tubular and cisternal structures located at the side of the Golgi apparatus distal to the endoplasmic reticulum, from which secretory vesicles emerge. The trans-Golgi network is important in the later stages of protein secretion where it is thought to play a key role in the sorting and targeting of secreted proteins to the correct destination." [GOC
	GO:0043509[0.0076](1/131):cellular_component	[name] activin A complex	[def] "A nonsteroidal regulator, composed of two covalently linked inhibin beta-A subunits (sometimes known as activin beta-A or activin/inhibin beta-A)." [GOC
	GO:0005637[0.0076](1/131):cellular_component	[name] nuclear inner membrane	[def] "The inner, i.e. lumen-facing, lipid bilayer of the nuclear envelope." [GOC
	GO:0030425[0.0076](1/131):cellular_component	[name] dendrite	[def] "A neuron projection that has a short, tapering, often branched, morphology, receives and integrates signals from other neurons or from sensory stimuli, and conducts a nerve impulse towards the axon or the cell body. In most neurons, the impulse is conveyed from dendrites to axon via the cell body, but in some types of unipolar neuron, the impulse does not travel via the cell body." [GOC
	GO:0031512[0.0076](1/131):cellular_component	[name] motile primary cilium	[def] "A primary cilium which may contain a variable array of axonemal microtubules and also contains molecular motors. Motile primary cilia display a distinct twirling motion that directs fluid flow asymmetrically across the cellular surface to affect asymmetric body plan organization." [GOC
	GO:0005759[0.0076](1/131):cellular_component	[name] mitochondrial matrix	[def] "The gel-like material, with considerable fine structure, that lies in the matrix space, or lumen, of a mitochondrion. It contains the enzymes of the tricarboxylic acid cycle and, in some organisms, the enzymes concerned with fatty acid oxidation." [GOC
	GO:0045211[0.0076](1/131):cellular_component	[name] postsynaptic membrane	[def] "A specialized area of membrane facing the presynaptic membrane on the tip of the nerve ending and separated from it by a minute cleft (the synaptic cleft). Neurotransmitters across the synaptic cleft and transmit the signal to the postsynaptic membrane." [ISBN
	GO:0060205[0.0076](1/131):cellular_component	[name] cytoplasmic membrane-bounded vesicle lumen	[def] "The volume enclosed by the membrane of a cytoplasmic membrane-bounded vesicle." [GOC
	GO:0001673[0.0076](1/131):cellular_component	[name] male germ cell nucleus	[def] "The nucleus of a male germ cell, a reproductive cell in males." [CL
	GO:0034673[0.0076](1/131):cellular_component	[name] inhibin-betaglycan-ActRII complex	[def] "A protein complex that consists of inhibin, type III transforming growth factor beta receptor (also known as betaglycan), and the type II activin receptor ActRII. The complex is thought to negatively regulate the activity of activin B." [GOC
	GO:0005758[0.0076](1/131):cellular_component	[name] mitochondrial intermembrane space	[def] "The region between the inner and outer lipid bilayers of the mitochondrial envelope." [GOC
	GO:0005811[0.0076](1/131):cellular_component	[name] lipid particle	[def] "Any particle of coalesced lipids in the cytoplasm of a cell. May include associated proteins." [GOC
	GO:0005813[0.0076](1/131):cellular_component	[name] centrosome	[def] "A structure comprised of a core structure (in most organisms, a pair of centrioles) and peripheral material from which a microtubule-based structure, such as a spindle apparatus, is organized. Centrosomes occur close to the nucleus during interphase in many eukaryotic cells, though in animal cells it changes continually during the cell-division cycle." [GOC
	GO:0043005[0.0076](1/131):cellular_component	[name] neuron projection	[def] "A prolongation or process extending from a nerve cell, e.g. an axon or dendrite." [GOC
	GO:0001772[0.0076](1/131):cellular_component	[name] immunological synapse	[def] "An area of close contact between a lymphocyte (T-, B-, or natural killer cell) and a target cell formed through the clustering of particular signaling and adhesion molecules and their associated membrane rafts on both the lymphocyte and the target cell and facilitating activation of the lymphocyte, transfer of membrane from the target cell to the lymphocyte, and in some situations killing of the target cell through release of secretory granules and/or death-pathway ligand-receptor interaction." [GOC
	GO:0005852[0.0076](1/131):cellular_component	[name] eukaryotic translation initiation factor 3 complex	[def] "A complex of several polypeptides that plays at least two important roles in protein synthesis
	GO:0000777[0.0076](1/131):cellular_component	[name] condensed chromosome kinetochore	[def] "A multisubunit complex that is located at the centromeric region of a condensed chromosome and provides an attachment point for the spindle microtubules." [GOC
	GO:0005769[0.0076](1/131):cellular_component	[name] early endosome	[def] "A membrane-bounded organelle that receives incoming material from primary endocytic vesicles that have been generated by clathrin-dependent and clathrin-independent endocytosis_ vesicles fuse with the early endosome to deliver cargo for sorting into recycling or degradation pathways." [GOC
	GO:0033270[0.0076](1/131):cellular_component	[name] paranode region of axon	[def] "An axon part that is located adjacent to the nodes of Ranvier and surrounded by lateral loop portions of myelin sheath." [GOC
	GO:0016324[0.0076](1/131):cellular_component	[name] apical plasma membrane	[def] "The region of the plasma membrane located at the apical end of the cell." [GOC
	GO:0005639[0.0076](1/131):cellular_component	[name] integral to nuclear inner membrane	[def] "Located such that some or all of the gene product itself penetrates at least one phospholipid bilayer of the nuclear inner membrane. May also refer to the state of being buried in the bilayer with no exposure outside the bilayer." [GOC
	GO:0070743[0.0076](1/131):cellular_component	[name] interleukin-23 complex	[def] "A protein complex that is composed of an interleukin-23 alpha (p19, product of the IL23A gene) and an interleukin-12 beta (p40, product of the IL12B gene) subunit and is secreted into the extracellular space." [GOC
	GO:0005901[0.0076](1/131):cellular_component	[name] caveola	[def] "A membrane raft that forms small pit, depression, or invagination that communicates with the outside of a cell and extends inward, indenting the cytoplasm and the cell membrane. Examples include any of the minute pits or incuppings of the cell membrane formed during pinocytosis. Such caveolae may be pinched off to form free vesicles within the cytoplasm." [GOC
	GO:0030175[0.0076](1/131):cellular_component	[name] filopodium	[def] "Thin, stiff protrusion extended by the leading edge of a motile cell such as a crawling fibroblast or amoeba, or an axonal growth cone_ usually approximately 0.1 um wide, 5-10 um long, can be up to 50 um long in axon growth cones_ contains a loose bundle of about 20 actin filaments oriented with their plus ends pointing outward." [GOC
	GO:0016281[0.0076](1/131):cellular_component	[name] eukaryotic translation initiation factor 4F complex	[def] "The eukaryotic translation initiation factor 4F complex is composed of eIF4E, eIF4A and eIF4G_ it is involved in the recognition of the mRNA cap, ATP-dependent unwinding of the 5'-terminal secondary structure and recruitment of the mRNA to the ribosome." [GOC
	GO:0043197[0.0076](1/131):cellular_component	[name] dendritic spine	[def] "Protrusion from a dendrite. Spines are specialised subcellular compartments involved in the synaptic transmission. They are linked to the dendritic shaft by a restriction. Because of their bulb shape, they function as a biochemical and an electrical compartment. Spine remodeling is though to be involved in synaptic plasticity." [GOC
	GO:0071065[0.0076](1/131):cellular_component	[name] alpha9-beta1 integrin-vascular cell adhesion molecule-1 complex	[def] "A protein complex that consists of an alpha9-beta1 integrin complex bound to vascular cell adhesion molecule-1." [PMID
	GO:0043514[0.0076](1/131):cellular_component	[name] interleukin-12 complex	[def] "A protein complex that is composed of an interleukin-12 alpha (p35, product of the IL12A gene) and an interleukin-12 beta subunit (p40, product of the IL12B gene) and is secreted into the extracellular space." [GOC
	GO:0005796[0.0076](1/131):cellular_component	[name] Golgi lumen	[def] "The volume enclosed by the membranes of any cisterna or subcompartment of the Golgi apparatus, including the cis- and trans-Golgi networks." [GOC
	GO:0000780[0.0076](1/131):cellular_component	[name] condensed nuclear chromosome, centromeric region	[def] "The region of a condensed chromosome in the nucleus that includes the centromere and associated proteins, including the kinetochore. In monocentric chromosomes, this region corresponds to a single area of the chromosome, whereas in holocentric chromosomes, it is evenly distributed along the chromosome." [GOC
	GO:0042383[0.0076](1/131):cellular_component	[name] sarcolemma	[def] "The outer membrane of a muscle cell, consisting of the plasma membrane, a covering basement membrane (about 100 nm thick and sometimes common to more than one fiber), and the associated loose network of collagen fibers." [ISBN
	GO:0000776[0.0076](1/131):cellular_component	[name] kinetochore	[def] "A multisubunit complex that is located at the centromeric region of DNA and provides an attachment point for the spindle microtubules." [GOC
	GO:0000785[0.0076](1/131):cellular_component	[name] chromatin	[def] "The ordered and organized complex of DNA, protein, and sometimes RNA, that forms the chromosome." [GOC
	GO:0031225[0.0076](1/131):cellular_component	[name] anchored to membrane	[def] "Tethered to a membrane by a covalently attached anchor, such as a lipid group, that is embedded in the membrane. When used to describe a protein, indicates that none of the peptide sequence is embedded in the membrane." [GOC
	GO:0001741[0.0076](1/131):cellular_component	[name] XY body	[def] "A structure found in a male mammalian spermatocyte containing an unpaired X chromosome that has become densely heterochromatic, silenced and localized at the nuclear periphery." [GOC
	GO:0005794[0.0076](1/131):cellular_component	[name] Golgi apparatus	[def] "A compound membranous cytoplasmic organelle of eukaryotic cells, consisting of flattened, ribosome-free vesicles arranged in a more or less regular stack. The Golgi apparatus differs from the endoplasmic reticulum in often having slightly thicker membranes, appearing in sections as a characteristic shallow semicircle so that the convex side (cis or entry face) abuts the endoplasmic reticulum, secretory vesicles emerging from the concave side (trans or exit face). In vertebrate cells there is usually one such organelle, while in invertebrates and plants, where they are known usually as dictyosomes, there may be several scattered in the cytoplasm. The Golgi apparatus processes proteins produced on the ribosomes of the rough endoplasmic reticulum_ such processing includes modification of the core oligosaccharides of glycoproteins, and the sorting and packaging of proteins for transport to a variety of cellular locations. Three different regions of the Golgi are now recognized both in terms of structure and function
	GO:0035355[0.0076](1/131):cellular_component	[name] Toll-like receptor 2-Toll-like receptor 6 protein complex	[def] "A heterodimeric protein complex containing Toll-like receptor 2 (TLR2) and Toll-like receptor 6 (TLR6)." [GOC
	GO:0030139[0.0076](1/131):cellular_component	[name] endocytic vesicle	[def] "A membrane-bounded intracellular vesicle formed by invagination of the plasma membrane around an extracellular substance. Endocytic vesicles fuse with early endosomes to deliver the cargo for further sorting." [GOC
	GO:0043209[0.0076](1/131):cellular_component	[name] myelin sheath	[def] "An electrically insulating fatty layer that surrounds the axons of many neurons. It is an outgrowth of glial cells
	GO:0000790[0.0076](1/131):cellular_component	[name] nuclear chromatin	[def] "The ordered and organized complex of DNA, protein, and sometimes RNA, that forms the chromosome in the nucleus." [GOC
	GO:0005819[0.0076](1/131):cellular_component	[name] spindle	[def] "The array of microtubules and associated molecules that forms between opposite poles of a eukaryotic cell during mitosis or meiosis and serves to move the duplicated chromosomes apart." [ISBN
	GO:0032839[0.0076](1/131):cellular_component	[name] dendrite cytoplasm	[def] "All of the contents of a dendrite, excluding the surrounding plasma membrane." [GOC
	GO:0005657[0.0076](1/131):cellular_component	[name] replication fork	[def] "The Y-shaped region of a replicating DNA molecule, resulting from the separation of the DNA strands and in which the synthesis of new strands takes place. Also includes associated protein complexes." [GOC
	GO:0005720[0.0076](1/131):cellular_component	[name] nuclear heterochromatin	[def] "A condensed form of chromatin, occurring in the nucleus during interphase, that stains strongly with basophilic dyes. The DNA of heterochromatin is typically replicated at a later stage in the cell-division cycle than euchromatin." [ISBN
	GO:0005958[0.0076](1/131):cellular_component	[name] DNA-dependent protein kinase-DNA ligase 4 complex	[def] "A large protein complex which is involved in the repair of DNA double-strand breaks and, in mammals, V(D)J recombination events. It consists of the DNA-dependent protein kinase catalytic subunit (DNA-PKcs), the DNA end-binding heterodimer Ku, the nuclear phosphoprotein XRCC4 or a homolog thereof, and DNA ligase IV." [GOC
	GO:0005789[0.0076](1/131):cellular_component	[name] endoplasmic reticulum membrane	[def] "The lipid bilayer surrounding the endoplasmic reticulum." [GOC
	GO:0002133[0.0076](1/131):cellular_component	[name] polycystin complex	[def] "A stable heterodimeric complex composed of polycystin-1 and polycystin-2." [GOC
	GO:0043234[0.0076](1/131):cellular_component	[name] protein complex	[def] "Any macromolecular complex composed of two or more polypeptide subunits, which may or may not be identical. Protein complexes may have other associated non-protein prosthetic groups, such as nucleotides, metal ions or other small molecules." [GOC
	GO:0000783[0.0076](1/131):cellular_component	[name] nuclear telomere cap complex	[def] "A complex of DNA and protein located at the end of a linear chromosome in the nucleus that protects and stabilizes a linear chromosome." [GOC
	GO:0031012[0.0076](1/131):cellular_component	[name] extracellular matrix	[def] "A structure lying external to one or more cells, which provides structural support for cells or tissues_ may be completely external to the cell (as in animals) or be part of the cell (as in plants)." [GOC
	GO:0005583[0.0076](1/131):cellular_component	[name] fibrillar collagen	[def] "Any collagen polymer in which collagen triple helices associate to form fibrils." [GOC
	GO:0002102[0.0076](1/131):cellular_component	[name] podosome	[def] "An actin-rich adhesion structure characterized by formation upon cell substrate contact and localization at the substrate-attached part of the cell, contain an F-actin-rich core surrounded by a ring structure containing proteins such as vinculin and talin, and have a diameter of 0.5 mm." [PMID
	GO:0035354[0.0076](1/131):cellular_component	[name] Toll-like receptor 1-Toll-like receptor 2 protein complex	[def] "A heterodimeric protein complex containing Toll-like receptor 1 (TLR1) and Toll-like receptor 2 (TLR2)." [GOC
	GO:0045177[0.0076](1/131):cellular_component	[name] apical part of cell	[def] "The region of a polarized cell that forms a tip or is distal to a base. For example, in a polarized epithelial cell, the apical region has an exposed surface and lies opposite to the basal lamina that separates the epithelium from other tissue." [GOC
[Alpha6]
	GO:0005634[0.7222](26/36):cellular_component	[name] nucleus	[def] "A membrane-bounded organelle of eukaryotic cells in which chromosomes are housed and replicated. In most cells, the nucleus contains all of the cell's chromosomes except the organellar chromosomes, and is the site of RNA synthesis and processing. In some species, or in specialized cell types, RNA metabolism or DNA replication may be absent." [GOC
	GO:0005622[0.6667](24/36):cellular_component	[name] intracellular	[def] "The living contents of a cell_ the matter contained within (but not including) the plasma membrane, usually taken to exclude large vacuoles and masses of secretory or ingested material. In eukaryotes it includes the nucleus and cytoplasm." [ISBN
	GO:0005576[0.1389](5/36):cellular_component	[name] extracellular region	[def] "The space external to the outermost structure of a cell. For cells without external protective or external encapsulating structures this refers to space outside of the plasma membrane. This term covers the host cell environment outside an intracellular parasite." [GOC
	GO:0005737[0.1389](5/36):cellular_component	[name] cytoplasm	[def] "All of the contents of a cell excluding the plasma membrane and nucleus, but including other subcellular structures." [ISBN
	GO:0005604[0.1111](4/36):cellular_component	[name] basement membrane	[def] "A thin layer of dense material found in various animal tissues interposed between the cells and the adjacent connective tissue. It consists of the basal lamina plus an associated layer of reticulin fibers." [ISBN
	GO:0005578[0.1111](4/36):cellular_component	[name] proteinaceous extracellular matrix	[def] "A layer consisting mainly of proteins (especially collagen) and glycosaminoglycans (mostly as proteoglycans) that forms a sheet underlying or overlying cells such as endothelial and epithelial cells. The proteins are secreted by cells in the vicinity. An example of this component is found in Mus musculus." [GOC
	GO:0005615[0.1111](4/36):cellular_component	[name] extracellular space	[def] "That part of a multicellular organism outside the cells proper, usually taken to be outside the plasma membranes, and occupied by fluid." [ISBN
	GO:0005730[0.0833](3/36):cellular_component	[name] nucleolus	[def] "A small, dense body one or more of which are present in the nucleus of eukaryotic cells. It is rich in RNA and protein, is not bounded by a limiting membrane, and is not seen during mitosis. Its prime function is the transcription of the nucleolar DNA into 45S ribosomal-precursor RNA, the processing of this RNA into 5.8S, 18S, and 28S components of ribosomal RNA, and the association of these components with 5S RNA and proteins synthesized outside the nucleolus. This association results in the formation of ribonucleoprotein precursors_ these pass into the cytoplasm and mature into the 40S and 60S subunits of the ribosome." [ISBN
	GO:0016021[0.0833](3/36):cellular_component	[name] integral to membrane	[def] "Penetrating at least one phospholipid bilayer of a membrane. May also refer to the state of being buried in the bilayer with no exposure outside the bilayer. When used to describe a protein, indicates that all or part of the peptide sequence is embedded in the membrane." [GOC
	GO:0016020[0.0833](3/36):cellular_component	[name] membrane	[def] "Double layer of lipid molecules that encloses all cells, and, in eukaryotes, many organelles_ may be a single or double lipid bilayer_ also includes associated proteins." [GOC
	GO:0005575[0.0556](2/36):cellular_component	[name] cellular_component	[def] "The part of a cell or its extracellular environment in which a gene product is located. A gene product may be located in one or more parts of a cell and its location may be as specific as a particular macromolecular complex, that is, a stable, persistent association of macromolecules that function together." [GOC
	GO:0005886[0.0556](2/36):cellular_component	[name] plasma membrane	[def] "The membrane surrounding a cell that separates the cell from its external environment. It consists of a phospholipid bilayer and associated proteins." [ISBN
	GO:0031012[0.0556](2/36):cellular_component	[name] extracellular matrix	[def] "A structure lying external to one or more cells, which provides structural support for cells or tissues_ may be completely external to the cell (as in animals) or be part of the cell (as in plants)." [GOC
	GO:0015629[0.0556](2/36):cellular_component	[name] actin cytoskeleton	[def] "The part of the cytoskeleton (the internal framework of a cell) composed of actin and associated proteins. Includes actin cytoskeleton-associated complexes." [GOC
	GO:0016607[0.0556](2/36):cellular_component	[name] nuclear speck	[def] "A discrete extra-nucleolar subnuclear domain, 20-50 in number, in which splicing factors are seen to be localized by immunofluorescence microscopy." [http
	GO:0005856[0.0278](1/36):cellular_component	[name] cytoskeleton	[def] "Any of the various filamentous elements that form the internal framework of cells, and typically remain after treatment of the cells with mild detergent to remove membrane constituents and soluble components of the cytoplasm. The term embraces intermediate filaments, microfilaments, microtubules, the microtrabecular lattice, and other structures characterized by a polymeric filamentous nature and long-range order within the cell. The various elements of the cytoskeleton not only serve in the maintenance of cellular shape but also have roles in other cellular functions, including cellular movement, cell division, endocytosis, and movement of organelles." [GOC
	GO:0005635[0.0278](1/36):cellular_component	[name] nuclear envelope	[def] "The double lipid bilayer enclosing the nucleus and separating its contents from the rest of the cytoplasm_ includes the intermembrane space, a gap of width 20-40 nm (also called the perinuclear space)." [ISBN
	GO:0000228[0.0278](1/36):cellular_component	[name] nuclear chromosome	[def] "A chromosome found in the nucleus of a eukaryotic cell." [GOC
	GO:0030054[0.0278](1/36):cellular_component	[name] cell junction	[def] "A plasma membrane part that forms a specialized region of connection between two cells or between a cell and the extracellular matrix. At a cell junction, anchoring proteins extend through the plasma membrane to link cytoskeletal proteins in one cell to cytoskeletal proteins in neighboring cells or to proteins in the extracellular matrix." [GOC
	GO:0031673[0.0278](1/36):cellular_component	[name] H zone	[def] "A relatively pale zone traversing the center of the A band of a sarcomere, visible in relaxed muscle fibers_ consists of the central portion of thick (myosin) filaments that are not overlapped by thin (actin) filaments." [GOC
	GO:0008305[0.0278](1/36):cellular_component	[name] integrin complex	[def] "A protein complex that is composed of one alpha subunit and one beta subunit, both of which are members of the integrin superfamily of cell adhesion receptors_ the complex spans the plasma membrane and binds to extracellular matrix ligands, cell-surface ligands, and soluble ligands." [PMID
	GO:0005788[0.0278](1/36):cellular_component	[name] endoplasmic reticulum lumen	[def] "The volume enclosed by the membranes of the endoplasmic reticulum." [ISBN
	GO:0000118[0.0278](1/36):cellular_component	[name] histone deacetylase complex	[def] "A protein complex that possesses histone deacetylase activity." [GOC
	GO:0005874[0.0278](1/36):cellular_component	[name] microtubule	[def] "Any of the long, generally straight, hollow tubes of internal diameter 12-15 nm and external diameter 24 nm found in a wide variety of eukaryotic cells_ each consists (usually) of 13 protofilaments of polymeric tubulin, staggered in such a manner that the tubulin monomers are arranged in a helical pattern on the microtubular surface, and with the alpha/beta axes of the tubulin subunits parallel to the long axis of the tubule_ exist in equilibrium with pool of tubulin monomers and can be rapidly assembled or disassembled in response to physiological stimuli_ concerned with force generation, e.g. in the spindle." [ISBN
	GO:0005783[0.0278](1/36):cellular_component	[name] endoplasmic reticulum	[def] "The irregular network of unit membranes, visible only by electron microscopy, that occurs in the cytoplasm of many eukaryotic cells. The membranes form a complex meshwork of tubular channels, which are often expanded into slitlike cavities called cisternae. The ER takes two forms, rough (or granular), with ribosomes adhering to the outer surface, and smooth (with no ribosomes attached)." [ISBN
	GO:0030425[0.0278](1/36):cellular_component	[name] dendrite	[def] "A neuron projection that has a short, tapering, often branched, morphology, receives and integrates signals from other neurons or from sensory stimuli, and conducts a nerve impulse towards the axon or the cell body. In most neurons, the impulse is conveyed from dendrites to axon via the cell body, but in some types of unipolar neuron, the impulse does not travel via the cell body." [GOC
	GO:0009925[0.0278](1/36):cellular_component	[name] basal plasma membrane	[def] "The region of the plasma membrane located at the basal end of the cell. Often used in reference to animal polarized epithelial membranes, where the basal membrane is the part attached to the extracellular matrix, or in plant cells, where the basal membrane is defined with respect to the zygotic axis." [GOC
	GO:0035371[0.0278](1/36):cellular_component	[name] microtubule plus end	[def] "The growing (plus) end of a microtubule. In vitro, microtubules polymerize more quickly at the plus end than at the minus end. In vivo, microtubule growth occurs only at the plus end, and the plus end switches between periods of growth and shortening, a behavior known as dynamic instability." [GOC
	GO:0015630[0.0278](1/36):cellular_component	[name] microtubule cytoskeleton	[def] "The part of the cytoskeleton (the internal framework of a cell) composed of microtubules and associated proteins." [GOC
	GO:0033267[0.0278](1/36):cellular_component	[name] axon part	[def] "A part of an axon, a cell projection of a neuron." [GOC
	GO:0005882[0.0278](1/36):cellular_component	[name] intermediate filament	[def] "A cytoskeletal structure that forms a distinct elongated structure, characteristically 10 nm in diameter, that occurs in the cytoplasm of eukaryotic cells. Intermediate filaments form a fibrous system, composed of chemically heterogeneous subunits and involved in mechanically integrating the various components of the cytoplasmic space. Intermediate filaments may be divided into five chemically distinct classes
	GO:0030056[0.0278](1/36):cellular_component	[name] hemidesmosome	[def] "A cell-substrate junction that forms a point of contact between the basal surface of epithelial cells and the basal lamina. Morphologically resembles desmosomes_ attached to intermediate filaments." [ISBN
	GO:0045111[0.0278](1/36):cellular_component	[name] intermediate filament cytoskeleton	[def] "Cytoskeletal structure made from intermediate filaments, typically organized in the cytosol as an extended system that stretches from the nuclear envelope to the plasma membrane. Some intermediate filaments run parallel to the cell surface, while others traverse the cytosol_ together they form an internal framework that helps support the shape and resilience of the cell." [ISBN
	GO:0000785[0.0278](1/36):cellular_component	[name] chromatin	[def] "The ordered and organized complex of DNA, protein, and sometimes RNA, that forms the chromosome." [GOC
	GO:0031252[0.0278](1/36):cellular_component	[name] cell leading edge	[def] "The area of a motile cell closest to the direction of movement." [GOC
	GO:0005581[0.0278](1/36):cellular_component	[name] collagen	[def] "Any of the various assemblies in which collagen chains form a left-handed triple helix_ may assemble into higher order structures." [GOC
	GO:0030424[0.0278](1/36):cellular_component	[name] axon	[def] "The long process of a neuron that conducts nerve impulses, usually away from the cell body to the terminals and varicosities, which are sites of storage and release of neurotransmitter." [GOC
	GO:0016604[0.0278](1/36):cellular_component	[name] nuclear body	[def] "Extra-nucleolar nuclear domains usually visualized by confocal microscopy and fluorescent antibodies to specific proteins." [GOC
	GO:0030018[0.0278](1/36):cellular_component	[name] Z disc	[def] "Platelike region of a muscle sarcomere to which the plus ends of actin filaments are attached." [GOC
	GO:0005694[0.0278](1/36):cellular_component	[name] chromosome	[def] "A structure composed of a very long molecule of DNA and associated proteins (e.g. histones) that carries hereditary information." [ISBN
	GO:0005789[0.0278](1/36):cellular_component	[name] endoplasmic reticulum membrane	[def] "The lipid bilayer surrounding the endoplasmic reticulum." [GOC
	GO:0042995[0.0278](1/36):cellular_component	[name] cell projection	[def] "A prolongation or process extending from a cell, e.g. a flagellum or axon." [GOC
	GO:0005938[0.0278](1/36):cellular_component	[name] cell cortex	[def] "The region of a cell that lies just beneath the plasma membrane and often, but not always, contains a network of actin filaments and associated proteins." [GOC
	GO:0016023[0.0278](1/36):cellular_component	[name] cytoplasmic membrane-bounded vesicle	[def] "A membrane-bounded vesicle found in the cytoplasm of the cell." [GOC
	GO:0034707[0.0278](1/36):cellular_component	[name] chloride channel complex	[def] "An ion channel complex through which chloride ions pass." [GOC
[AR]
	GO:0005634[0.4992](324/649):cellular_component	[name] nucleus	[def] "A membrane-bounded organelle of eukaryotic cells in which chromosomes are housed and replicated. In most cells, the nucleus contains all of the cell's chromosomes except the organellar chromosomes, and is the site of RNA synthesis and processing. In some species, or in specialized cell types, RNA metabolism or DNA replication may be absent." [GOC
	GO:0005737[0.3267](212/649):cellular_component	[name] cytoplasm	[def] "All of the contents of a cell excluding the plasma membrane and nucleus, but including other subcellular structures." [ISBN
	GO:0005622[0.0709](46/649):cellular_component	[name] intracellular	[def] "The living contents of a cell_ the matter contained within (but not including) the plasma membrane, usually taken to exclude large vacuoles and masses of secretory or ingested material. In eukaryotes it includes the nucleus and cytoplasm." [ISBN
	GO:0005829[0.0586](38/649):cellular_component	[name] cytosol	[def] "The part of the cytoplasm that does not contain organelles but which does contain other particulate matter, such as protein complexes." [GOC
	GO:0016020[0.0431](28/649):cellular_component	[name] membrane	[def] "Double layer of lipid molecules that encloses all cells, and, in eukaryotes, many organelles_ may be a single or double lipid bilayer_ also includes associated proteins." [GOC
	GO:0005654[0.0416](27/649):cellular_component	[name] nucleoplasm	[def] "That part of the nuclear content other than the chromosomes or the nucleolus." [GOC
	GO:0005856[0.0370](24/649):cellular_component	[name] cytoskeleton	[def] "Any of the various filamentous elements that form the internal framework of cells, and typically remain after treatment of the cells with mild detergent to remove membrane constituents and soluble components of the cytoplasm. The term embraces intermediate filaments, microfilaments, microtubules, the microtrabecular lattice, and other structures characterized by a polymeric filamentous nature and long-range order within the cell. The various elements of the cytoskeleton not only serve in the maintenance of cellular shape but also have roles in other cellular functions, including cellular movement, cell division, endocytosis, and movement of organelles." [GOC
	GO:0005576[0.0339](22/649):cellular_component	[name] extracellular region	[def] "The space external to the outermost structure of a cell. For cells without external protective or external encapsulating structures this refers to space outside of the plasma membrane. This term covers the host cell environment outside an intracellular parasite." [GOC
	GO:0048471[0.0324](21/649):cellular_component	[name] perinuclear region of cytoplasm	[def] "Cytoplasm situated near, or occurring around, the nucleus." [GOC
	GO:0005730[0.0277](18/649):cellular_component	[name] nucleolus	[def] "A small, dense body one or more of which are present in the nucleus of eukaryotic cells. It is rich in RNA and protein, is not bounded by a limiting membrane, and is not seen during mitosis. Its prime function is the transcription of the nucleolar DNA into 45S ribosomal-precursor RNA, the processing of this RNA into 5.8S, 18S, and 28S components of ribosomal RNA, and the association of these components with 5S RNA and proteins synthesized outside the nucleolus. This association results in the formation of ribonucleoprotein precursors_ these pass into the cytoplasm and mature into the 40S and 60S subunits of the ribosome." [ISBN
	GO:0005783[0.0277](18/649):cellular_component	[name] endoplasmic reticulum	[def] "The irregular network of unit membranes, visible only by electron microscopy, that occurs in the cytoplasm of many eukaryotic cells. The membranes form a complex meshwork of tubular channels, which are often expanded into slitlike cavities called cisternae. The ER takes two forms, rough (or granular), with ribosomes adhering to the outer surface, and smooth (with no ribosomes attached)." [ISBN
	GO:0005739[0.0231](15/649):cellular_component	[name] mitochondrion	[def] "A semiautonomous, self replicating organelle that occurs in varying numbers, shapes, and sizes in the cytoplasm of virtually all eukaryotic cells. It is notably the site of tissue respiration." [ISBN
	GO:0005694[0.0216](14/649):cellular_component	[name] chromosome	[def] "A structure composed of a very long molecule of DNA and associated proteins (e.g. histones) that carries hereditary information." [ISBN
	GO:0005886[0.0200](13/649):cellular_component	[name] plasma membrane	[def] "The membrane surrounding a cell that separates the cell from its external environment. It consists of a phospholipid bilayer and associated proteins." [ISBN
	GO:0031012[0.0200](13/649):cellular_component	[name] extracellular matrix	[def] "A structure lying external to one or more cells, which provides structural support for cells or tissues_ may be completely external to the cell (as in animals) or be part of the cell (as in plants)." [GOC
	GO:0016607[0.0200](13/649):cellular_component	[name] nuclear speck	[def] "A discrete extra-nucleolar subnuclear domain, 20-50 in number, in which splicing factors are seen to be localized by immunofluorescence microscopy." [http
	GO:0005815[0.0185](12/649):cellular_component	[name] microtubule organizing center	[def] "A cytoplasmic structure that can catalyze gamma-tubulin-dependent microtubule nucleation and that can anchor microtubules by interacting with their minus ends, plus ends or sides." [ISBN
	GO:0005667[0.0169](11/649):cellular_component	[name] transcription factor complex	[def] "A protein complex, distinct from RNA polymerase, that associates with DNA at promoters or at cis-acting regulatory sequences, by direct binding or by interaction with other DNA-binding polypeptides or complexes, and regulates transcription." [GOC
	GO:0005578[0.0169](11/649):cellular_component	[name] proteinaceous extracellular matrix	[def] "A layer consisting mainly of proteins (especially collagen) and glycosaminoglycans (mostly as proteoglycans) that forms a sheet underlying or overlying cells such as endothelial and epithelial cells. The proteins are secreted by cells in the vicinity. An example of this component is found in Mus musculus." [GOC
	GO:0005615[0.0154](10/649):cellular_component	[name] extracellular space	[def] "That part of a multicellular organism outside the cells proper, usually taken to be outside the plasma membranes, and occupied by fluid." [ISBN
	GO:0005681[0.0139](9/649):cellular_component	[name] spliceosomal complex	[def] "Any of a series of ribonucleoprotein complexes that contain RNA and small nuclear ribonucleoproteins (snRNPs), and are formed sequentially during the splicing of a messenger RNA primary transcript to excise an intron." [GOC
	GO:0005789[0.0139](9/649):cellular_component	[name] endoplasmic reticulum membrane	[def] "The lipid bilayer surrounding the endoplasmic reticulum." [GOC
	GO:0005813[0.0123](8/649):cellular_component	[name] centrosome	[def] "A structure comprised of a core structure (in most organisms, a pair of centrioles) and peripheral material from which a microtubule-based structure, such as a spindle apparatus, is organized. Centrosomes occur close to the nucleus during interphase in many eukaryotic cells, though in animal cells it changes continually during the cell-division cycle." [GOC
	GO:0042995[0.0123](8/649):cellular_component	[name] cell projection	[def] "A prolongation or process extending from a cell, e.g. a flagellum or axon." [GOC
	GO:0043234[0.0123](8/649):cellular_component	[name] protein complex	[def] "Any macromolecular complex composed of two or more polypeptide subunits, which may or may not be identical. Protein complexes may have other associated non-protein prosthetic groups, such as nucleotides, metal ions or other small molecules." [GOC
	GO:0031965[0.0108](7/649):cellular_component	[name] nuclear membrane	[def] "Either of the lipid bilayers that surround the nucleus and form the nuclear envelope_ excludes the intermembrane space." [GOC
	GO:0016605[0.0108](7/649):cellular_component	[name] PML body	[def] "A class of nuclear body_ they react against SP100 auto-antibodies (PML, promyelocytic leukemia)_ cells typically contain 10-30 PML bodies per nucleus_ alterations in the localization of PML bodies occurs after viral infection." [GOC
	GO:0005819[0.0108](7/649):cellular_component	[name] spindle	[def] "The array of microtubules and associated molecules that forms between opposite poles of a eukaryotic cell during mitosis or meiosis and serves to move the duplicated chromosomes apart." [ISBN
	GO:0005874[0.0092](6/649):cellular_component	[name] microtubule	[def] "Any of the long, generally straight, hollow tubes of internal diameter 12-15 nm and external diameter 24 nm found in a wide variety of eukaryotic cells_ each consists (usually) of 13 protofilaments of polymeric tubulin, staggered in such a manner that the tubulin monomers are arranged in a helical pattern on the microtubular surface, and with the alpha/beta axes of the tubulin subunits parallel to the long axis of the tubule_ exist in equilibrium with pool of tubulin monomers and can be rapidly assembled or disassembled in response to physiological stimuli_ concerned with force generation, e.g. in the spindle." [ISBN
	GO:0005794[0.0092](6/649):cellular_component	[name] Golgi apparatus	[def] "A compound membranous cytoplasmic organelle of eukaryotic cells, consisting of flattened, ribosome-free vesicles arranged in a more or less regular stack. The Golgi apparatus differs from the endoplasmic reticulum in often having slightly thicker membranes, appearing in sections as a characteristic shallow semicircle so that the convex side (cis or entry face) abuts the endoplasmic reticulum, secretory vesicles emerging from the concave side (trans or exit face). In vertebrate cells there is usually one such organelle, while in invertebrates and plants, where they are known usually as dictyosomes, there may be several scattered in the cytoplasm. The Golgi apparatus processes proteins produced on the ribosomes of the rough endoplasmic reticulum_ such processing includes modification of the core oligosaccharides of glycoproteins, and the sorting and packaging of proteins for transport to a variety of cellular locations. Three different regions of the Golgi are now recognized both in terms of structure and function
	GO:0030496[0.0092](6/649):cellular_component	[name] midbody	[def] "A thin cytoplasmic bridge formed between daughter cells at the end of cytokinesis. The midbody forms where the contractile ring constricts, and may persist for some time before finally breaking to complete cytokinesis." [ISBN
	GO:0000781[0.0092](6/649):cellular_component	[name] chromosome, telomeric region	[def] "The terminal region of a linear chromosome that includes the telomeric DNA repeats and associated proteins." [GOC
	GO:0015629[0.0092](6/649):cellular_component	[name] actin cytoskeleton	[def] "The part of the cytoskeleton (the internal framework of a cell) composed of actin and associated proteins. Includes actin cytoskeleton-associated complexes." [GOC
	GO:0000151[0.0077](5/649):cellular_component	[name] ubiquitin ligase complex	[def] "A protein complex that includes a ubiquitin-protein ligase and other proteins that may confer substrate specificity on the complex." [PMID
	GO:0005635[0.0077](5/649):cellular_component	[name] nuclear envelope	[def] "The double lipid bilayer enclosing the nucleus and separating its contents from the rest of the cytoplasm_ includes the intermembrane space, a gap of width 20-40 nm (also called the perinuclear space)." [ISBN
	GO:0016021[0.0077](5/649):cellular_component	[name] integral to membrane	[def] "Penetrating at least one phospholipid bilayer of a membrane. May also refer to the state of being buried in the bilayer with no exposure outside the bilayer. When used to describe a protein, indicates that all or part of the peptide sequence is embedded in the membrane." [GOC
	GO:0043231[0.0077](5/649):cellular_component	[name] intracellular membrane-bounded organelle	[def] "Organized structure of distinctive morphology and function, bounded by a single or double lipid bilayer membrane and occurring within the cell. Includes the nucleus, mitochondria, plastids, vacuoles, and vesicles. Excludes the plasma membrane." [GOC
	GO:0005575[0.0077](5/649):cellular_component	[name] cellular_component	[def] "The part of a cell or its extracellular environment in which a gene product is located. A gene product may be located in one or more parts of a cell and its location may be as specific as a particular macromolecular complex, that is, a stable, persistent association of macromolecules that function together." [GOC
	GO:0005743[0.0077](5/649):cellular_component	[name] mitochondrial inner membrane	[def] "The inner, i.e. lumen-facing, lipid bilayer of the mitochondrial envelope. It is highly folded to form cristae." [GOC
	GO:0030529[0.0077](5/649):cellular_component	[name] ribonucleoprotein complex	[def] "A macromolecular complex containing both protein and RNA molecules." [GOC
	GO:0000775[0.0062](4/649):cellular_component	[name] chromosome, centromeric region	[def] "The region of a chromosome that includes the centromeric DNA and associated proteins. In monocentric chromosomes, this region corresponds to a single area of the chromosome, whereas in holocentric chromosomes, it is evenly distributed along the chromosome." [GOC
	GO:0005929[0.0062](4/649):cellular_component	[name] cilium	[def] "A specialized eukaryotic organelle that consists of a filiform extrusion of the cell surface. Each cilium is bounded by an extrusion of the cytoplasmic membrane, and contains a regular longitudinal array of microtubules, anchored basally in a centriole." [GOC
	GO:0030425[0.0062](4/649):cellular_component	[name] dendrite	[def] "A neuron projection that has a short, tapering, often branched, morphology, receives and integrates signals from other neurons or from sensory stimuli, and conducts a nerve impulse towards the axon or the cell body. In most neurons, the impulse is conveyed from dendrites to axon via the cell body, but in some types of unipolar neuron, the impulse does not travel via the cell body." [GOC
	GO:0035097[0.0062](4/649):cellular_component	[name] histone methyltransferase complex	[def] "A multimeric complex that is able to catalyze the addition of methyl groups to histone proteins." [GOC
	GO:0000776[0.0062](4/649):cellular_component	[name] kinetochore	[def] "A multisubunit complex that is located at the centromeric region of DNA and provides an attachment point for the spindle microtubules." [GOC
	GO:0030018[0.0062](4/649):cellular_component	[name] Z disc	[def] "Platelike region of a muscle sarcomere to which the plus ends of actin filaments are attached." [GOC
	GO:0000922[0.0062](4/649):cellular_component	[name] spindle pole	[def] "Either of the ends of a spindle, where spindle microtubules are organized_ usually contains a microtubule organizing center and accessory molecules, spindle microtubules and astral microtubules." [GOC
	GO:0071013[0.0062](4/649):cellular_component	[name] catalytic step 2 spliceosome	[def] "A spliceosomal complex that contains three snRNPs, including U5, bound to a splicing intermediate in which the first catalytic cleavage of the 5' splice site has occurred. The precise subunit composition differs significantly from that of the catalytic step 1, or activated, spliceosome, and includes many proteins in addition to those found in the associated snRNPs." [GOC
	GO:0016363[0.0062](4/649):cellular_component	[name] nuclear matrix	[def] "The dense fibrillar network lying on the inner side of the nuclear membrane." [ISBN
	GO:0031966[0.0046](3/649):cellular_component	[name] mitochondrial membrane	[def] "Either of the lipid bilayers that surround the mitochondrion and form the mitochondrial envelope." [GOC
	GO:0000228[0.0046](3/649):cellular_component	[name] nuclear chromosome	[def] "A chromosome found in the nucleus of a eukaryotic cell." [GOC
	GO:0030054[0.0046](3/649):cellular_component	[name] cell junction	[def] "A plasma membrane part that forms a specialized region of connection between two cells or between a cell and the extracellular matrix. At a cell junction, anchoring proteins extend through the plasma membrane to link cytoskeletal proteins in one cell to cytoskeletal proteins in neighboring cells or to proteins in the extracellular matrix." [GOC
	GO:0005759[0.0046](3/649):cellular_component	[name] mitochondrial matrix	[def] "The gel-like material, with considerable fine structure, that lies in the matrix space, or lumen, of a mitochondrion. It contains the enzymes of the tricarboxylic acid cycle and, in some organisms, the enzymes concerned with fatty acid oxidation." [GOC
	GO:0016581[0.0046](3/649):cellular_component	[name] NuRD complex	[def] "An approximately 2 MDa multi-subunit complex that exhibits ATP-dependent chromatin remodeling activity in addition to histone deacetylase (HDAC) activity, and has been shown to establish transcriptional repression of a number of target genes in vertebrates, invertebrates and fungi. Amongst its subunits, the NuRD complex contains histone deacetylases, histone binding proteins and Mi-2-like proteins." [PMID
	GO:0043005[0.0046](3/649):cellular_component	[name] neuron projection	[def] "A prolongation or process extending from a nerve cell, e.g. an axon or dendrite." [GOC
	GO:0000777[0.0046](3/649):cellular_component	[name] condensed chromosome kinetochore	[def] "A multisubunit complex that is located at the centromeric region of a condensed chromosome and provides an attachment point for the spindle microtubules." [GOC
	GO:0005764[0.0046](3/649):cellular_component	[name] lysosome	[def] "A small lytic vacuole that has cell cycle-independent morphology and is found in most animal cells and that contains a variety of hydrolases, most of which have their maximal activities in the pH range 5-6. The contained enzymes display latency if properly isolated. About 40 different lysosomal hydrolases are known and lysosomes have a great variety of morphologies and functions." [GOC
	GO:0005887[0.0046](3/649):cellular_component	[name] integral to plasma membrane	[def] "Penetrating at least one phospholipid bilayer of a plasma membrane. May also refer to the state of being buried in the bilayer with no exposure outside the bilayer." [GOC
	GO:0005814[0.0046](3/649):cellular_component	[name] centriole	[def] "A cellular organelle, found close to the nucleus in many eukaryotic cells, consisting of a small cylinder with microtubular walls, 300-500 nm long and 150-250 nm in diameter. It contains nine short, parallel, peripheral microtubular fibrils, each fibril consisting of one complete microtubule fused to two incomplete microtubules. Cells usually have two centrioles, lying at right angles to each other. At division, each pair of centrioles generates another pair and the twin pairs form the pole of the mitotic spindle." [ISBN
	GO:0000502[0.0046](3/649):cellular_component	[name] proteasome complex	[def] "A large multisubunit complex which catalyzes protein degradation. This complex consists of the barrel shaped proteasome core complex and one or two associated proteins or complexes that act in regulating entry into or exit from the core." [GOC
	GO:0000932[0.0046](3/649):cellular_component	[name] cytoplasmic mRNA processing body	[def] "A focus in the cytoplasm where mRNAs may become inactivated by decapping or some other mechanism. mRNA processing and binding proteins are localized to these foci." [GOC
	GO:0030915[0.0046](3/649):cellular_component	[name] Smc5-Smc6 complex	[def] "A conserved complex that contains a heterodimer of SMC proteins (Smc5p and Smc6p, or homologs thereof) and several other proteins, and is involved in DNA repair and maintaining cell cycle arrest following DNA damage. In S. cerevisiae, this is an octameric complex called Mms21-Smc5-Smc6 complex, with at least five of its subunits conserved in fission yeast and humans." [GOC
	GO:0009986[0.0046](3/649):cellular_component	[name] cell surface	[def] "The external part of the cell wall and/or plasma membrane." [GOC
	GO:0031519[0.0046](3/649):cellular_component	[name] PcG protein complex	[def] "A chromatin-associated multiprotein complex containing Polycomb Group proteins. In Drosophila, Polycomb group proteins are involved in the long-term maintenance of gene repression, and PcG protein complexes associate with Polycomb group response elements (PREs) in target genes to regulate higher-order chromatin structure." [PMID
	GO:0071339[0.0046](3/649):cellular_component	[name] MLL1 complex	[def] "A protein complex that can methylate lysine-4 of histone H3. MLL1/MLL is the catalytic methyltransferase subunit, and the complex also contains the core components ASH2L, HCFC1/HCF1 WDR5 and RBBP5." [GOC
	GO:0032587[0.0046](3/649):cellular_component	[name] ruffle membrane	[def] "The portion of the plasma membrane surrounding a ruffle." [GOC
	GO:0043025[0.0031](2/649):cellular_component	[name] neuronal cell body	[def] "The portion of a neuron that includes the nucleus, but excludes all cell projections such as axons and dendrites." [GOC
	GO:0001917[0.0031](2/649):cellular_component	[name] photoreceptor inner segment	[def] "The inner segment of a vertebrate photoreceptor containing mitochondria, ribosomes and membranes where opsin molecules are assembled and passed to be part of the outer segment discs." [GOC
	GO:0000118[0.0031](2/649):cellular_component	[name] histone deacetylase complex	[def] "A protein complex that possesses histone deacetylase activity." [GOC
	GO:0000940[0.0031](2/649):cellular_component	[name] condensed chromosome outer kinetochore	[def] "The region of a condensed chromosome kinetochore most external to centromeric DNA_ this outer region mediates kinetochore-microtubule interactions." [GOC
	GO:0015630[0.0031](2/649):cellular_component	[name] microtubule cytoskeleton	[def] "The part of the cytoskeleton (the internal framework of a cell) composed of microtubules and associated proteins." [GOC
	GO:0001725[0.0031](2/649):cellular_component	[name] stress fiber	[def] "A contractile actin filament bundle that consists of short actin filaments with alternating polarity, cross-linked by alpha-actinin and possibly other actin bundling proteins, and with myosin present in a periodic distribution along the fiber." [PMID
	GO:0005876[0.0031](2/649):cellular_component	[name] spindle microtubule	[def] "Any microtubule that is part of a mitotic or meiotic spindle_ anchored at one spindle pole." [ISBN
	GO:0005912[0.0031](2/649):cellular_component	[name] adherens junction	[def] "A cell junction at which anchoring proteins (cadherins or integrins) extend through the plasma membrane and are attached to actin filaments." [GOC
	GO:0005719[0.0031](2/649):cellular_component	[name] nuclear euchromatin	[def] "The dispersed less dense form of chromatin in the interphase nucleus. It exists in at least two forms, a some being in the form of transcriptionally active chromatin which is the least condensed, while the rest is inactive euchromatin which is more condensed than active chromatin but less condensed than heterochromatin." [ISBN
	GO:0005796[0.0031](2/649):cellular_component	[name] Golgi lumen	[def] "The volume enclosed by the membranes of any cisterna or subcompartment of the Golgi apparatus, including the cis- and trans-Golgi networks." [GOC
	GO:0032021[0.0031](2/649):cellular_component	[name] NELF complex	[def] "A complex of five proteins, designated NELF-A, -B, -C, -D, and -E in human, that can physically associate with RNP polymerase II to induce transcriptional pausing." [PMID
	GO:0000785[0.0031](2/649):cellular_component	[name] chromatin	[def] "The ordered and organized complex of DNA, protein, and sometimes RNA, that forms the chromosome." [GOC
	GO:0048188[0.0031](2/649):cellular_component	[name] Set1C/COMPASS complex	[def] "A conserved protein complex that catalyzes methylation of histone H3. In Saccharomyces the complex contains Shg1p, Sdc1p, Swd1p, Swd2p, Swd3p, Spp1p, Bre2p, and the trithorax-related Set1p_ in mammals it contains the catalytic subunit (SETD1A or SETD1B), WDR5, WDR82, RBBP5, ASH2L/ASH2, CXXC1/CFP1, HCFC1 and DPY30." [PMID
	GO:0031225[0.0031](2/649):cellular_component	[name] anchored to membrane	[def] "Tethered to a membrane by a covalently attached anchor, such as a lipid group, that is embedded in the membrane. When used to describe a protein, indicates that none of the peptide sequence is embedded in the membrane." [GOC
	GO:0016604[0.0031](2/649):cellular_component	[name] nuclear body	[def] "Extra-nucleolar nuclear domains usually visualized by confocal microscopy and fluorescent antibodies to specific proteins." [GOC
	GO:0005925[0.0031](2/649):cellular_component	[name] focal adhesion	[def] "Small region on the surface of a cell that anchors the cell to the extracellular matrix and that forms a point of termination of actin filaments." [ISBN
	GO:0000790[0.0031](2/649):cellular_component	[name] nuclear chromatin	[def] "The ordered and organized complex of DNA, protein, and sometimes RNA, that forms the chromosome in the nucleus." [GOC
	GO:0015030[0.0031](2/649):cellular_component	[name] Cajal body	[def] "A class of nuclear body, first seen after silver staining by Ramon y Cajal in 1903, enriched in small nuclear ribonucleoproteins, and certain general RNA polymerase II transcription factors_ ultrastructurally, they appear as a tangle of coiled, electron-dense threads roughly 0.5 micrometers in diameter_ involved in aspects of snRNP biogenesis_ the protein coilin serves as a marker for Cajal bodies. Some argue that Cajal bodies are the sites for preassembly of transcriptosomes, unitary particles involved in transcription and processing of RNA." [http
	GO:0030017[0.0031](2/649):cellular_component	[name] sarcomere	[def] "The repeating unit of a myofibril in a muscle cell, composed of an array of overlapping thick and thin filaments between two adjacent Z discs." [ISBN
	GO:0044297[0.0031](2/649):cellular_component	[name] cell body	[def] "The portion of a cell bearing surface projections such as axons, dendrites, cilia, or flagella that includes the nucleus, but excludes all cell projections." [GOC
	GO:0000123[0.0031](2/649):cellular_component	[name] histone acetyltransferase complex	[def] "A protein complex that possesses histone acetyltransferase activity." [GOC
	GO:0000793[0.0031](2/649):cellular_component	[name] condensed chromosome	[def] "A highly compacted molecule of DNA and associated proteins resulting in a cytologically distinct structure." [GOC
	GO:0019861[0.0031](2/649):cellular_component	[name] flagellum	[def] "Long whiplike or feathery structures borne either singly or in groups by the motile cells of many bacteria and unicellular eukaryotes and by the motile male gametes of many eukaryotic organisms, which propel the cell through a liquid medium." [SP_KW
	GO:0016235[0.0031](2/649):cellular_component	[name] aggresome	[def] "An inclusion body formed by dynein-dependent retrograde transport of an aggregated protein on microtubules." [PMID
	GO:0016529[0.0015](1/649):cellular_component	[name] sarcoplasmic reticulum	[def] "A fine reticular network of membrane-limited elements that pervades the sarcoplasm of a muscle cell_ continuous over large portions of the cell and with the nuclear envelope_ that part of the endoplasmic reticulum specialized for calcium release, uptake and storage." [GOC
	GO:0001726[0.0015](1/649):cellular_component	[name] ruffle	[def] "Projection at the leading edge of a crawling cell_ the protrusions are supported by a microfilament meshwork." [ISBN
	GO:0033276[0.0015](1/649):cellular_component	[name] transcription factor TFTC complex	[def] "A protein complex that does not contain either a TATA-binding protein (TBP) or a TBP-like factor, but is composed of several TAFIIs and other proteins, including a histone acetyltransferase. This complex is able to nucleate transcription initiation by RNA polymerase II, can mediate transcriptional activation, and has histone acetyltransferase activity." [PMID
	GO:0035102[0.0015](1/649):cellular_component	[name] PRC1 complex	[def] "An insect multiprotein complex containing the products of many of the Polycomb Group genes including Polycomb, Posterior sex combs, polyhomeotic and Sex comb on midleg. The Polycomb Group proteins are required for stable long-term maintenance of transcriptionally repressed states and the PRC1 complex directly antagonizes ATP-dependent remodeling of nucleosomal arrays." [GOC
	GO:0005932[0.0015](1/649):cellular_component	[name] microtubule basal body	[def] "A short cylindrical array of microtubules and associated proteins found at the base of a eukaryotic cilium or flagellum that is similar in structure to a centriole. The basal body serves as a nucleation site for axoneme growth." [GOC
	GO:0000806[0.0015](1/649):cellular_component	[name] Y chromosome	[def] "The sex chromosome present in males of species in which the male is the heterogametic sex_ generally, the sex chromosome that pairs with the X chromosome in the heterogametic sex. The Y chromosome is absent from the cells of females and present in one copy in the somatic cells of males." [GOC
	GO:0044306[0.0015](1/649):cellular_component	[name] neuron projection terminus	[def] "The specialized, terminal region of a neuron projection such as an axon or a dendrite." [GOC
	GO:0000779[0.0015](1/649):cellular_component	[name] condensed chromosome, centromeric region	[def] "The region of a condensed chromosome that includes the centromere and associated proteins, including the kinetochore. In monocentric chromosomes, this region corresponds to a single area of the chromosome, whereas in holocentric chromosomes, it is evenly distributed along the chromosome." [GOC
	GO:0005662[0.0015](1/649):cellular_component	[name] DNA replication factor A complex	[def] "A conserved heterotrimeric complex that binds nonspecifically to single-stranded DNA and is required for multiple processes in eukaryotic DNA metabolism, including DNA replication, DNA repair, and recombination. In all eukaryotic organisms examined the complex is composed of subunits of approximately 70, 30, and 14 kDa." [PMID
	GO:0000137[0.0015](1/649):cellular_component	[name] Golgi cis cisterna	[def] "The Golgi cisterna closest to the endoplasmic reticulum_ the first processing compartment through which proteins pass after export from the ER." [ISBN
	GO:0036021[0.0015](1/649):cellular_component	[name] endolysosome lumen	[def] "The volume enclosed by the membrane of an endolysosome. An endolysosome is a transient hybrid organelle formed by fusion of a late endosome with a lysosome." [GOC
	GO:0031410[0.0015](1/649):cellular_component	[name] cytoplasmic vesicle	[def] "A vesicle formed of membrane or protein, found in the cytoplasm of a cell." [GOC
	GO:0005731[0.0015](1/649):cellular_component	[name] nucleolus organizer region	[def] "A region of a chromosome where nucleoli form during interphase, and where genes encoding the largest rRNA precursor transcript are tandemly arrayed." [PMID
	GO:0030895[0.0015](1/649):cellular_component	[name] apolipoprotein B mRNA editing enzyme complex	[def] "Protein complex that mediates editing of the mRNA encoding apolipoprotein B_ catalyzes the deamination of C to U (residue 6666 in the human mRNA). Contains a catalytic subunit, APOBEC-1, and other proteins (e.g. human ASP_ rat ASP and KSRP)." [PMID
	GO:0000805[0.0015](1/649):cellular_component	[name] X chromosome	[def] "The sex chromosome present in both sexes of species in which the male is the heterogametic sex. Two copies of the X chromosome are present in each somatic cell of females and one copy is present in males." [GOC
	GO:0005675[0.0015](1/649):cellular_component	[name] holo TFIIH complex	[def] "A complex that contains kinase activity directed towards the C-terminal Domain (CTD) of the largest subunit of RNA polymerase II and is essential for initiation at RNA polymerase II promoters in vitro. In S. cerevisiae, it is composed of the 5-subunit core (Rad3p, Tfb1p, Tfb2p, Ssl1p and Tfb4p), Ssl2p, and TFIIK (Kin28p, Ccl1p, and Tfb3p). All of the subunits have equivalents in humans
	GO:0072686[0.0015](1/649):cellular_component	[name] mitotic spindle	[def] "A spindle that forms as part of mitosis. Mitotic and meiotic spindles contain distinctive complements of proteins associated with microtubules." [GOC
	GO:0042645[0.0015](1/649):cellular_component	[name] mitochondrial nucleoid	[def] "The region of a mitochondrion to which the DNA is confined." [GOC
	GO:0000159[0.0015](1/649):cellular_component	[name] protein phosphatase type 2A complex	[def] "A protein complex that has protein serine/threonine phosphatase activity that is polycation-stimulated (PCS), being directly stimulated by protamine, polylysine, or histone H1_ it constitutes a subclass of several enzymes activated by different histones and polylysine, and consists of catalytic, scaffolding, and regulatory subunits. The catalytic and scaffolding subunits form the core enzyme, and the holoenzyme also includes the regulatory subunit." [GOC
	GO:0035267[0.0015](1/649):cellular_component	[name] NuA4 histone acetyltransferase complex	[def] "A complex having histone acetylase activity on chromatin, as well as ATPase, DNA helicase and structural DNA binding activities. The complex is thought to be involved in double-strand DNA break repair. Subunits of the human complex include HTATIP/TIP60, TRRAP, RUVBL1, BUVBL2, beta-actin and BAF53/ACTL6A. In yeast, the complex has 13 subunits, including the catalytic subunit Esa1 (homologous to human Tip60)." [GOC
	GO:0033391[0.0015](1/649):cellular_component	[name] chromatoid body	[def] "A ribonucleoprotein complex found in the cytoplasm of male germ cells, composed of exceedingly thin filaments that are consolidated into a compact mass or into dense strands of varying thickness that branch to form an irregular network. Contains mRNAs, miRNAs, and protein components involved in miRNA processing (such as Argonaute proteins and the endonuclease Dicer) and in RNA decay (such as the decapping enzyme DCP1a and GW182)." [PMID
	GO:0043293[0.0015](1/649):cellular_component	[name] apoptosome	[def] "A multisubunit protein complex involved in the activation of apoptosis. In mammals it is typically composed of seven Apaf-1 subunits bound to cytochrome c and caspase-9. A similar complex to promote apoptosis is formed from homologous gene products in other eukaryotic organisms." [PMID
	GO:0070531[0.0015](1/649):cellular_component	[name] BRCA1-A complex	[def] "A protein complex that contains the BRCA1-BARD1 heterodimer, RAP80/UIMC1, BRCC3/BRCC36, BRE/BRCC45, FAM175A/CCDC98/Abraxas and MERIT40/NBA1, and specifically recognizes and binds K63-linked polyubiquitin chains present on histone H2A and H2AX at DNA damage sites." [GOC
	GO:0072558[0.0015](1/649):cellular_component	[name] NLRP1 inflammasome complex	[def] "A protein complex that consists of two components, NLRP1 (NALP1) and caspase-1 or caspase-5. The exact mechanisms of NLRP1 activation remain obscure, but potassium ion efflux appears to be essential." [GOC
	GO:0017053[0.0015](1/649):cellular_component	[name] transcriptional repressor complex	[def] "A protein complex that possesses activity that prevents or downregulates transcription." [GOC
	GO:0009898[0.0015](1/649):cellular_component	[name] internal side of plasma membrane	[def] "The side of the plasma membrane that faces the cytoplasm." [GOC
	GO:0032391[0.0015](1/649):cellular_component	[name] photoreceptor connecting cilium	[def] "A nonmotile primary cilium that has a 9+0 microtubule array and forms the portion of the axoneme traversing the boundary between the photoreceptor inner and outer segments." [PMID
	GO:0000125[0.0015](1/649):cellular_component	[name] PCAF complex	[def] "A large multiprotein complex that possesses histone acetyltransferase activity and is involved in regulation of transcription. The composition is similar to that of the SAGA complex, but includes fewer Spt and Ada proteins, and more TAFs." [PMID
	GO:0008021[0.0015](1/649):cellular_component	[name] synaptic vesicle	[def] "A secretory organelle, some 50 nm in diameter, of presynaptic nerve terminals_ accumulates in high concentrations of neurotransmitters and is secreted these into the synaptic cleft by fusion with the 'active zone' of the presynaptic plasma membrane." [PMID
	GO:0005801[0.0015](1/649):cellular_component	[name] cis-Golgi network	[def] "The network of interconnected tubular and cisternal structures located at the convex side of the Golgi apparatus, which abuts the endoplasmic reticulum." [ISBN
	GO:0031616[0.0015](1/649):cellular_component	[name] spindle pole centrosome	[def] "A centrosome from which one pole of a mitotic or meiotic spindle is organized." [GOC
	GO:0045202[0.0015](1/649):cellular_component	[name] synapse	[def] "The junction between a nerve fiber of one neuron and another neuron or muscle fiber or glial cell_ the site of interneuronal communication. As the nerve fiber approaches the synapse it enlarges into a specialized structure, the presynaptic nerve ending, which contains mitochondria and synaptic vesicles. At the tip of the nerve ending is the presynaptic membrane_ facing it, and separated from it by a minute cleft (the synaptic cleft) is a specialized area of membrane on the receiving cell, known as the postsynaptic membrane. In response to the arrival of nerve impulses, the presynaptic nerve ending secretes molecules of neurotransmitters into the synaptic cleft. These diffuse across the cleft and transmit the signal to the postsynaptic membrane." [ISBN
	GO:0005643[0.0015](1/649):cellular_component	[name] nuclear pore	[def] "Any of the numerous similar discrete openings in the nuclear envelope of a eukaryotic cell, where the inner and outer nuclear membranes are joined." [ISBN
	GO:0043202[0.0015](1/649):cellular_component	[name] lysosomal lumen	[def] "The volume enclosed within the lysosomal membrane." [GOC
	GO:0044300[0.0015](1/649):cellular_component	[name] cerebellar mossy fiber	[def] "An axon arising from cerebellar projecting cells in the cochlea, vestibular nuclei, spinal cord, reticular formation, cerebellar nuclei and basilar pontine nuclei. Mossy fibers enter through all three cerebellar peduncles and send collaterals to the deep cerebellar nuclei, then branch in the white matter and terminate in the granule cell layer. Through this branching, a given mossy fiber can innervate several folia. Mossy fibers synapse on granule cells. The synaptic contacts are made at enlargements along the length of the mossy fiber called mossy fiber rosettes. The enlargements of the rosettes give the axons as \"mossy\" appearance in Golgi stained preparations." [NIF_Subcellular
	GO:0032133[0.0015](1/649):cellular_component	[name] chromosome passenger complex	[def] "A eukaryotically conserved protein complex that localizes to kinetochores in early mitosis, the spindle mid-zone in anaphase B and to the telophase midbody. It has been proposed that the passenger complex coordinates various events based on its location to different structures during the course of mitosis. Complex members include the BIR-domain-containing protein Survivin, Aurora B kinase, INCENP and Borealin." [GOC
	GO:0035101[0.0015](1/649):cellular_component	[name] FACT complex	[def] "An abundant nuclear complex, which was originally identified in mammalian systems as a factor required for transcription elongation on chromatin templates. The FACT complex has been shown to destablilize the interaction between the H2A/H2B dimer and the H3/H4 tetramer of the nucleosome, thus reorganizing the structure of the nucleosome. In this way, the FACT complex may play a role in DNA replication and other processes that traverse the chromatin, as well as in transcription elongation. FACT is composed of two proteins that are evolutionarily conserved in all eukaryotes and homologous to mammalian Spt16 and SSRP1. In metazoans, the SSRP1 homolog contains an HMG domain_ however in fungi and protists, it does not. For example, in S. cerevisiae the Pob3 protein is homologous to SSRP1, but lacks the HMG chromatin binding domain. Instead, the yFACT complex of Spt16p and Pob3p, binds to nucleosomes where multiple copies of the HMG-domain containing protein Nhp6p have already bound, but Nhp6p does not form a stable complex with the Spt16p/Pob3p heterodimer." [GOC
	GO:0030014[0.0015](1/649):cellular_component	[name] CCR4-NOT complex	[def] "A large multimeric transcription factor complex that can regulate transcription positively or negatively_ consists of a core complex plus additional proteins_ may interact with other proteins to control initiation of transcription. In Saccharomyces the core complex comprises Ccr4p, Caf1p, Not1p, Not2p, Not3p, Not4p, and Not5p_ Caf4p, Caf16p, and several less well characterized proteins." [PMID
	GO:0051233[0.0015](1/649):cellular_component	[name] spindle midzone	[def] "The area in the center of the spindle where the spindle microtubules from opposite poles overlap." [GOC
	GO:0015934[0.0015](1/649):cellular_component	[name] large ribosomal subunit	[def] "The larger of the two subunits of a ribosome. Two sites on the ribosomal large subunit are involved in translation, namely the aminoacyl site (A site) and peptidyl site (P site)." [ISBN
	GO:0035085[0.0015](1/649):cellular_component	[name] cilium axoneme	[def] "The bundle of microtubules and associated proteins that forms the core of cilia in eukaryotic cells and is responsible for their movements." [GOC
	GO:0031090[0.0015](1/649):cellular_component	[name] organelle membrane	[def] "The lipid bilayer surrounding an organelle." [GOC
	GO:0071547[0.0015](1/649):cellular_component	[name] piP-body	[def] "A P granule that contains the PIWIL4-TDRD9 module, a set of proteins that act in the secondary piRNA pathway." [GOC
	GO:0035086[0.0015](1/649):cellular_component	[name] flagellar axoneme	[def] "The bundle of microtubules and associated proteins that forms the core of flagellar in eukaryotic cells and is responsible for their movements." [GOC
	GO:0034451[0.0015](1/649):cellular_component	[name] centriolar satellite	[def] "A small (70-100 nm) cytoplasmic granule that contains a number of centrosomal proteins_ centriolar satellites traffic toward microtubule minus ends and are enriched near the centrosome." [GOC
	GO:0005802[0.0015](1/649):cellular_component	[name] trans-Golgi network	[def] "The network of interconnected tubular and cisternal structures located at the side of the Golgi apparatus distal to the endoplasmic reticulum, from which secretory vesicles emerge. The trans-Golgi network is important in the later stages of protein secretion where it is thought to play a key role in the sorting and targeting of secreted proteins to the correct destination." [GOC
	GO:0005930[0.0015](1/649):cellular_component	[name] axoneme	[def] "The bundle of microtubules and associated proteins that forms the core of cilia and flagella in eukaryotic cells and is responsible for their movements." [ISBN
	GO:0030027[0.0015](1/649):cellular_component	[name] lamellipodium	[def] "A thin sheetlike process extended by the leading edge of a crawling fibroblast_ contains a dense meshwork of actin filaments." [ISBN
	GO:0031597[0.0015](1/649):cellular_component	[name] cytosolic proteasome complex	[def] "A proteasome complex found in the cytosol of a cell." [GOC
	GO:0001750[0.0015](1/649):cellular_component	[name] photoreceptor outer segment	[def] "The outer segment of a vertebrate photoreceptor that contains discs of photoreceptive membranes." [ISBN
	GO:0044302[0.0015](1/649):cellular_component	[name] dentate gyrus mossy fiber	[def] "Distinctive, unmyelinated axons produced by granule cells." [NIF_Subcellular
	GO:0032039[0.0015](1/649):cellular_component	[name] integrator complex	[def] "A protein complex that stably associates with the C-terminus of RNA polymerase II and mediates 3'-end processing of small nuclear RNAs generated by RNA polymerase II." [PMID
	GO:0044295[0.0015](1/649):cellular_component	[name] axonal growth cone	[def] "The migrating motile tip of a growing nerve cell axon." [GOC
	GO:0005677[0.0015](1/649):cellular_component	[name] chromatin silencing complex	[def] "Any protein complex that mediates changes in chromatin structure that result in transcriptional silencing." [GOC
	GO:0046540[0.0015](1/649):cellular_component	[name] U4/U6 x U5 tri-snRNP complex	[def] "A ribonucleoprotein complex formed by the association of the U4/U6 and U5 small nuclear ribonucleoproteins." [PMID
	GO:0000796[0.0015](1/649):cellular_component	[name] condensin complex	[def] "A multisubunit protein complex that plays a central role in chromosome condensation." [GOC
	GO:0071546[0.0015](1/649):cellular_component	[name] pi-body	[def] "A P granule that contains the PIWIL2-TDRD1 module, a set of proteins that act in the primary piRNA pathway. The pi-body corresponds to the cementing material between mitochondria found in gonocytes." [GOC
	GO:0005758[0.0015](1/649):cellular_component	[name] mitochondrial intermembrane space	[def] "The region between the inner and outer lipid bilayers of the mitochondrial envelope." [GOC
	GO:0005811[0.0015](1/649):cellular_component	[name] lipid particle	[def] "Any particle of coalesced lipids in the cytoplasm of a cell. May include associated proteins." [GOC
	GO:0010369[0.0015](1/649):cellular_component	[name] chromocenter	[def] "A region in which centric, heterochromatic portions of one or more chromosomes form a compact structure." [PMID
	GO:0043679[0.0015](1/649):cellular_component	[name] axon terminus	[def] "Terminal inflated portion of the axon, containing the specialized apparatus necessary to release neurotransmitters. The axon terminus is considered to be the whole region of thickening and the terminal button is a specialized region of it." [GOC
	GO:0016327[0.0015](1/649):cellular_component	[name] apicolateral plasma membrane	[def] "The apical end of the lateral plasma membrane of epithelial cells." [GOC
	GO:0030141[0.0015](1/649):cellular_component	[name] secretory granule	[def] "A small subcellular vesicle, surrounded by a membrane, that is formed from the Golgi apparatus and contains a highly concentrated protein destined for secretion. Secretory granules move towards the periphery of the cell and upon stimulation, their membranes fuse with the cell membrane, and their protein load is exteriorized. Processing of the contained protein may take place in secretory granules." [GOC
	GO:0072559[0.0015](1/649):cellular_component	[name] NLRP3 inflammasome complex	[def] "A protein complex that consists of three components, NLRP3 (NALP3), PYCARD and caspase-1. It is activated upon exposure to whole pathogens, as well as a number of structurally diverse pathogen- and danger-associated molecular patterns (PAMPs and DAMPs) and environmental irritants. Whole pathogens demonstrated to activate the NLRP3 inflammasome complex include the fungi Candida albicans and Saccharomyces cerevisiae, bacteria that produce pore-forming toxins, including Listeria monocytogenes and Staphylococcus aureus, and viruses such as Sendai virus, adenovirus, and influenza virus." [GOC
	GO:0000792[0.0015](1/649):cellular_component	[name] heterochromatin	[def] "A compact and highly condensed form of chromatin." [GOC
	GO:0005785[0.0015](1/649):cellular_component	[name] signal recognition particle receptor complex	[def] "A transmembrane heterodimeric protein located in the membrane of the rough endoplasmic reticulum. Both subunits contain GTPase domains with which signal recognition particle interacts. In the presence of GTP and SRP receptor, SRP is released from the ribosome-nascent chain complex." [ISBN
	GO:0044430[0.0015](1/649):cellular_component	[name] cytoskeletal part	[def] "Any constituent part of the cytoskeleton, a cellular scaffolding or skeleton that maintains cell shape, enables some cell motion (using structures such as flagella and cilia), and plays important roles in both intra-cellular transport (e.g. the movement of vesicles and organelles) and cellular division. Includes constituent parts of intermediate filaments, microfilaments, microtubules, and the microtrabecular lattice." [GOC
	GO:0005769[0.0015](1/649):cellular_component	[name] early endosome	[def] "A membrane-bounded organelle that receives incoming material from primary endocytic vesicles that have been generated by clathrin-dependent and clathrin-independent endocytosis_ vesicles fuse with the early endosome to deliver cargo for sorting into recycling or degradation pathways." [GOC
	GO:0031372[0.0015](1/649):cellular_component	[name] UBC13-MMS2 complex	[def] "A heterodimeric ubiquitin conjugating enzyme complex that catalyzes assembly of K63-linked polyubiquitin chains, which act as a signal to promote error-free DNA postreplication repair_ in Saccharomyces the complex comprises Ubc13p and Mms2p." [GOC
	GO:0016324[0.0015](1/649):cellular_component	[name] apical plasma membrane	[def] "The region of the plasma membrane located at the apical end of the cell." [GOC
	GO:0031436[0.0015](1/649):cellular_component	[name] BRCA1-BARD1 complex	[def] "A heterodimeric complex comprising BRCA1 and BARD1, which possesses ubiquitin ligase activity and is involved in genome maintenance, possibly by functioning in surveillance for DNA damage." [PMID
	GO:0005665[0.0015](1/649):cellular_component	[name] DNA-directed RNA polymerase II, core complex	[def] "RNA polymerase II, one of three nuclear DNA-directed RNA polymerases found in all eukaryotes, is a multisubunit complex_ typically it produces mRNAs, snoRNAs, and some of the snRNAs. Two large subunits comprise the most conserved portion including the catalytic site and share similarity with other eukaryotic and bacterial multisubunit RNA polymerases. The largest subunit of RNA polymerase II contains an essential carboxyl-terminal domain (CTD) composed of a variable number of heptapeptide repeats (YSPTSPS). The remainder of the complex is composed of smaller subunits (generally ten or more), some of which are also found in RNA polymerases I and III. Although the core is competent to mediate ribonucleic acid synthesis, it requires additional factors to select the appropriate template." [GOC
	GO:0071001[0.0015](1/649):cellular_component	[name] U4/U6 snRNP	[def] "A ribonucleoprotein complex that contains base-paired U4 and U6 small nuclear RNAs." [GOC
	GO:0030867[0.0015](1/649):cellular_component	[name] rough endoplasmic reticulum membrane	[def] "The lipid bilayer surrounding the rough endoplasmic reticulum." [GOC
	GO:0030849[0.0015](1/649):cellular_component	[name] autosome	[def] "Any chromosome other than a sex chromosome." [GOC
	GO:0042734[0.0015](1/649):cellular_component	[name] presynaptic membrane	[def] "A specialized area of membrane of the axon terminal that faces the plasma membrane of the neuron or muscle fiber with which the axon terminal establishes a synaptic junction_ many synaptic junctions exhibit structural presynaptic characteristics, such as conical, electron-dense internal protrusions, that distinguish it from the remainder of the axon plasma membrane." [GOC
	GO:0016328[0.0015](1/649):cellular_component	[name] lateral plasma membrane	[def] "The membranes on the sides of epithelial cells which lie at the interface of adjacent cells." [GOC
	GO:0035631[0.0015](1/649):cellular_component	[name] CD40 receptor complex	[def] "A protein complex that contains at least CD40 (a cell surface receptor of the tumour necrosis factor receptor (TNFR) superfamily), and other signaling molecules." [GOC
	GO:0016592[0.0015](1/649):cellular_component	[name] mediator complex	[def] "A protein complex that interacts with the carboxy-terminal domain of the largest subunit of RNA polymerase II and plays an active role in transducing the signal from a transcription factor to the transcriptional machinery. The mediator complex is required for activation of transcription of most protein-coding genes, but can also act as a transcriptional corepressor. The Saccharomyces complex contains several identifiable subcomplexes
	GO:0030175[0.0015](1/649):cellular_component	[name] filopodium	[def] "Thin, stiff protrusion extended by the leading edge of a motile cell such as a crawling fibroblast or amoeba, or an axonal growth cone_ usually approximately 0.1 um wide, 5-10 um long, can be up to 50 um long in axon growth cones_ contains a loose bundle of about 20 actin filaments oriented with their plus ends pointing outward." [GOC
	GO:0032993[0.0015](1/649):cellular_component	[name] protein-DNA complex	[def] "A macromolecular complex containing both protein and DNA molecules." [GOC
	GO:0042555[0.0015](1/649):cellular_component	[name] MCM complex	[def] "A hexameric protein complex required for the initiation and regulation of DNA replication." [GOC
	GO:0030016[0.0015](1/649):cellular_component	[name] myofibril	[def] "The contractile element of skeletal and cardiac muscle_ a long, highly organized bundle of actin, myosin, and other proteins that contracts by a sliding filament mechanism." [ISBN
	GO:0055087[0.0015](1/649):cellular_component	[name] Ski complex	[def] "A protein complex that regulates RNA degradation by the exosome complex. In Saccharomyces the complex has a heterotetrameric stoichiometry consisting of one copy each of Ski2p and Ski3 and two copies of Ski8p." [GOC
	GO:0030863[0.0015](1/649):cellular_component	[name] cortical cytoskeleton	[def] "The portion of the cytoskeleton that lies just beneath the plasma membrane." [GOC
	GO:0032059[0.0015](1/649):cellular_component	[name] bleb	[def] "A cell extension characterized by rapid formation, rounded shape, and scarcity of organelles within the protrusions." [PMID
	GO:0045111[0.0015](1/649):cellular_component	[name] intermediate filament cytoskeleton	[def] "Cytoskeletal structure made from intermediate filaments, typically organized in the cytosol as an extended system that stretches from the nuclear envelope to the plasma membrane. Some intermediate filaments run parallel to the cell surface, while others traverse the cytosol_ together they form an internal framework that helps support the shape and resilience of the cell." [ISBN
	GO:0016591[0.0015](1/649):cellular_component	[name] DNA-directed RNA polymerase II, holoenzyme	[def] "Large protein complex composed of the RNA polymerase core complex and a variety of other proteins including transcription factor complexes TFIIA, D, E, F, and H which are required for promoter recognition, and the Mediator subcomplex. Catalyzes the synthesis of eukaryotic pre-mRNA." [GOC
	GO:0031465[0.0015](1/649):cellular_component	[name] Cul4B-RING ubiquitin ligase complex	[def] "A ubiquitin ligase complex in which a cullin from the Cul4B subfamily and a RING domain protein form the catalytic core_ substrate specificity is conferred by unknown subunits." [PMID
	GO:0009331[0.0015](1/649):cellular_component	[name] glycerol-3-phosphate dehydrogenase complex	[def] "An enzyme complex that catalyzes the dehydrogenation of sn-glycerol 3-phosphate to form glycerone phosphate." [EC
	GO:0035145[0.0015](1/649):cellular_component	[name] exon-exon junction complex	[def] "A multi-subunit complex deposited by the spliceosome upstream of messenger RNA exon-exon junctions. The exon-exon junction complex provides a binding platform for factors involved in mRNA export and nonsense-mediated mRNA decay." [PMID
	GO:0030424[0.0015](1/649):cellular_component	[name] axon	[def] "The long process of a neuron that conducts nerve impulses, usually away from the cell body to the terminals and varicosities, which are sites of storage and release of neurotransmitter." [GOC
	GO:0072487[0.0015](1/649):cellular_component	[name] MSL complex	[def] "A histone acetyltransferase complex that catalyzes the acetylation of a histone H4 lysine residue at position 16. In human, it contains the catalytic subunit MOF, and MSL1, MSL2 and MSL3." [PMID
	GO:0001741[0.0015](1/649):cellular_component	[name] XY body	[def] "A structure found in a male mammalian spermatocyte containing an unpaired X chromosome that has become densely heterochromatic, silenced and localized at the nuclear periphery." [GOC
	GO:0008023[0.0015](1/649):cellular_component	[name] transcription elongation factor complex	[def] "Any protein complex that interacts with RNA polymerase II to increase (positive transcription elongation factor) or reduce (negative transcription elongation factor) the rate of transcription elongation." [GOC
	GO:0042788[0.0015](1/649):cellular_component	[name] polysomal ribosome	[def] "A ribosome bound to mRNA that forms part of a polysome." [GOC
	GO:0016590[0.0015](1/649):cellular_component	[name] ACF complex	[def] "A chromatin-remodeling complex that catalyzes the ATP-dependent assembly of periodic nucleosome arrays. In Drosophila, the complex comprises ACF1 and ISWI." [GOC
	GO:0010494[0.0015](1/649):cellular_component	[name] cytoplasmic stress granule	[def] "A dense aggregation in the cytosol composed of proteins and RNAs that appear when the cell is under stress." [GOC
	GO:0019908[0.0015](1/649):cellular_component	[name] nuclear cyclin-dependent protein kinase holoenzyme complex	[def] "Cyclin-dependent protein kinase (CDK) complex found in the nucleus." [GOC
	GO:0044464[0.0015](1/649):cellular_component	[name] cell part	[def] "Any constituent part of a cell, the basic structural and functional unit of all organisms." [GOC
	GO:0031464[0.0015](1/649):cellular_component	[name] Cul4A-RING ubiquitin ligase complex	[def] "A ubiquitin ligase complex in which a cullin from the Cul4A subfamily and a RING domain protein form the catalytic core_ substrate specificity is conferred by an adaptor protein." [PMID
	GO:0071595[0.0015](1/649):cellular_component	[name] Nem1-Spo7 phosphatase complex	[def] "A protein serine/threonine phosphatase complex that is involved in nuclear envelope organization, and contains proteins known in budding yeast as Nem1p and Spo7p." [GOC
	GO:0044530[0.0015](1/649):
	GO:0043196[0.0015](1/649):cellular_component	[name] varicosity	[def] "Non-terminal inflated portion of the axon, containing the specialized apparatus necessary to release neurotransmitters." [GOC
	GO:0044294[0.0015](1/649):cellular_component	[name] dendritic growth cone	[def] "The migrating motile tip of a growing nerve cell dendrite." [GOC
	GO:0005768[0.0015](1/649):cellular_component	[name] endosome	[def] "A membrane-bounded organelle to which materials ingested by endocytosis are delivered." [ISBN
	GO:0035327[0.0015](1/649):cellular_component	[name] transcriptionally active chromatin	[def] "The ordered and organized complex of DNA and protein that forms regions of the chromosome that are being actively transcribed." [GOC
	GO:0030868[0.0015](1/649):cellular_component	[name] smooth endoplasmic reticulum membrane	[def] "The lipid bilayer surrounding the smooth endoplasmic reticulum." [GOC
	GO:0005657[0.0015](1/649):cellular_component	[name] replication fork	[def] "The Y-shaped region of a replicating DNA molecule, resulting from the separation of the DNA strands and in which the synthesis of new strands takes place. Also includes associated protein complexes." [GOC
	GO:0008623[0.0015](1/649):cellular_component	[name] chromatin accessibility complex	[def] "A multisubunit complex that uses ATP to increase the general accessibility of DNA in chromatin. Unlike other known chromatin remodeling complexes, CHRAC can also function during chromatin assembly_ it uses ATP to convert irregular chromatin into a regular array of nucleosomes with even spacing." [GOC
	GO:0005720[0.0015](1/649):cellular_component	[name] nuclear heterochromatin	[def] "A condensed form of chromatin, occurring in the nucleus during interphase, that stains strongly with basophilic dyes. The DNA of heterochromatin is typically replicated at a later stage in the cell-division cycle than euchromatin." [ISBN
	GO:0071942[0.0015](1/649):cellular_component	[name] XPC complex	[def] "A nucleotide-excision repair complex that is involved in damage sensing during global genome nucleotide excision repair (GG-NER). It is part of the pre-incision (or initial recognition) complex bound to sites of DNA damage. In human, it is composed of XPC, RAD23B and CETN2." [PMID
	GO:0070776[0.0015](1/649):cellular_component	[name] MOZ/MORF histone acetyltransferase complex	[def] "A histone acetyltransferase complex that has histone H3 acetyltransferase and coactivator activities. Subunits of the human complex include MYST3/MOZ, MYST4/MORF, ING5, EAF6 and one of BRPF1, BRD1/BRPF2 and BRPF3." [PMID
	GO:0005680[0.0015](1/649):cellular_component	[name] anaphase-promoting complex	[def] "A ubiquitin ligase complex that degrades mitotic cyclins and anaphase inhibitory protein, thereby triggering sister chromatid separation and exit from mitosis. Substrate recognition by APC occurs through degradation signals, the most common of which is termed the Dbox degradation motif, originally discovered in cyclin B." [GOC
	GO:0016589[0.0015](1/649):cellular_component	[name] NURF complex	[def] "A four subunit ISWI-containing protein complex that facilitates nucleosome mobility and transcriptional activation in an ATP-dependent manner. In contrast to other chromatin remodeling complexes, the ATPase activity of NURF requires nucleosomes rather than free DNA or histones." [GOC
	GO:0005844[0.0015](1/649):cellular_component	[name] polysome	[def] "Several ribosomes bound to one mRNA." [ISBN
	GO:0070062[0.0015](1/649):cellular_component	[name] extracellular vesicular exosome	[def] "A membrane-bounded vesicle that is released into the extracellular region by fusion of the limiting endosomal membrane of a multivesicular body with the plasma membrane." [GOC
	GO:0005911[0.0015](1/649):cellular_component	[name] cell-cell junction	[def] "A cell junction that forms a connection between two cells_ excludes direct cytoplasmic junctions such as ring canals." [GOC
	GO:0030914[0.0015](1/649):cellular_component	[name] STAGA complex	[def] "A large multiprotein complex that possesses histone acetyltransferase and is involved in regulation of transcription. The composition is similar to that of the SAGA complex_ for example, the human complex contains the transcription-transformation cofactor TRRAP, hGCN5L acetylase, novel human ADA-like and SPT-like cofactors, and a subset of TAFs." [PMID
	GO:0035861[0.0015](1/649):cellular_component	[name] site of double-strand break	[def] "A region of a chromosome at which a DNA double-strand break has occurred. DNA damage signaling and repair proteins accumulate at the lesion to respond to the damage and repair the DNA to form a continuous DNA helix." [GOC
	GO:0016585[0.0015](1/649):cellular_component	[name] chromatin remodeling complex	[def] "Any complex that mediates dynamic changes in eukaryotic chromatin." [GOC
	GO:0043596[0.0015](1/649):cellular_component	[name] nuclear replication fork	[def] "The Y-shaped region of a nuclear replicating DNA molecule, resulting from the separation of the DNA strands and in which the synthesis of new strands takes place. Also includes associated protein complexes." [GOC
	GO:0034098[0.0015](1/649):cellular_component	[name] Cdc48p-Npl4p-Ufd1p AAA ATPase complex	[def] "A multiprotein ATPase complex required for the efficient dislocation of ER-lumenal degradation substrates, and their subsequent proteolysis by the proteasome. In budding yeast, this complex includes Cdc48p, Npl4p and Ufd1p proteins." [PMID
	GO:0031674[0.0015](1/649):cellular_component	[name] I band	[def] "A region of a sarcomere that appears as a light band on each side of the Z disc, comprising a region of the sarcomere where thin (actin) filaments are not overlapped by thick (myosin) filaments_ contains actin, troponin, and tropomyosin_ each sarcomere includes half of an I band at each end." [ISBN
	GO:0012505[0.0015](1/649):cellular_component	[name] endomembrane system	[def] "A collection of membranous structures involved in transport within the cell. The main components of the endomembrane system are endoplasmic reticulum, Golgi bodies, vesicles, cell membrane and nuclear envelope. Members of the endomembrane system pass materials through each other or though the use of vesicles." [GOC
	GO:0045120[0.0015](1/649):cellular_component	[name] pronucleus	[def] "The nucleus of either the ovum or the spermatozoon following fertilization. Thus, in the fertilized ovum, there are two pronuclei, one originating from the ovum, the other from the spermatozoon that brought about fertilization_ they approach each other, but do not fuse until just before the first cleavage, when each pronucleus loses its membrane to release its contents." [ISBN
	GO:0097361[0.0015](1/649):
	GO:0031595[0.0015](1/649):cellular_component	[name] nuclear proteasome complex	[def] "A proteasome found in the nucleus of a cell." [GOC
	GO:0016035[0.0015](1/649):cellular_component	[name] zeta DNA polymerase complex	[def] "A heterodimeric DNA polymerase complex that catalyzes error-prone DNA synthesis in contexts such as translesion synthesis and double-stranded break repair. First characterized in Saccharomyces, in which the subunits are Rev3p and Rev7p_ a third protein, Rev1p, is often associated with the polymerase dimer." [PMID
	GO:0071817[0.0015](1/649):cellular_component	[name] MMXD complex	[def] "A protein complex that contains the proteins MMS19, MIP18 and XPD, localizes to mitotic spindle during mitosis, and is required for proper chromosome segregation." [GOC
	GO:0030864[0.0015](1/649):cellular_component	[name] cortical actin cytoskeleton	[def] "The portion of the actin cytoskeleton, comprising filamentous actin and associated proteins, that lies just beneath the plasma membrane." [GOC
[BCR]
	GO:0016020[0.4407](78/177):cellular_component	[name] membrane	[def] "Double layer of lipid molecules that encloses all cells, and, in eukaryotes, many organelles_ may be a single or double lipid bilayer_ also includes associated proteins." [GOC
	GO:0016021[0.3390](60/177):cellular_component	[name] integral to membrane	[def] "Penetrating at least one phospholipid bilayer of a membrane. May also refer to the state of being buried in the bilayer with no exposure outside the bilayer. When used to describe a protein, indicates that all or part of the peptide sequence is embedded in the membrane." [GOC
	GO:0005886[0.2938](52/177):cellular_component	[name] plasma membrane	[def] "The membrane surrounding a cell that separates the cell from its external environment. It consists of a phospholipid bilayer and associated proteins." [ISBN
	GO:0005615[0.2034](36/177):cellular_component	[name] extracellular space	[def] "That part of a multicellular organism outside the cells proper, usually taken to be outside the plasma membranes, and occupied by fluid." [ISBN
	GO:0005576[0.1921](34/177):cellular_component	[name] extracellular region	[def] "The space external to the outermost structure of a cell. For cells without external protective or external encapsulating structures this refers to space outside of the plasma membrane. This term covers the host cell environment outside an intracellular parasite." [GOC
	GO:0005887[0.1638](29/177):cellular_component	[name] integral to plasma membrane	[def] "Penetrating at least one phospholipid bilayer of a plasma membrane. May also refer to the state of being buried in the bilayer with no exposure outside the bilayer." [GOC
	GO:0005737[0.1299](23/177):cellular_component	[name] cytoplasm	[def] "All of the contents of a cell excluding the plasma membrane and nucleus, but including other subcellular structures." [ISBN
	GO:0009897[0.0960](17/177):cellular_component	[name] external side of plasma membrane	[def] "The side of the plasma membrane that is opposite to the side that faces the cytoplasm." [GOC
	GO:0005634[0.0791](14/177):cellular_component	[name] nucleus	[def] "A membrane-bounded organelle of eukaryotic cells in which chromosomes are housed and replicated. In most cells, the nucleus contains all of the cell's chromosomes except the organellar chromosomes, and is the site of RNA synthesis and processing. In some species, or in specialized cell types, RNA metabolism or DNA replication may be absent." [GOC
	GO:0005622[0.0621](11/177):cellular_component	[name] intracellular	[def] "The living contents of a cell_ the matter contained within (but not including) the plasma membrane, usually taken to exclude large vacuoles and masses of secretory or ingested material. In eukaryotes it includes the nucleus and cytoplasm." [ISBN
	GO:0005783[0.0565](10/177):cellular_component	[name] endoplasmic reticulum	[def] "The irregular network of unit membranes, visible only by electron microscopy, that occurs in the cytoplasm of many eukaryotic cells. The membranes form a complex meshwork of tubular channels, which are often expanded into slitlike cavities called cisternae. The ER takes two forms, rough (or granular), with ribosomes adhering to the outer surface, and smooth (with no ribosomes attached)." [ISBN
	GO:0005829[0.0565](10/177):cellular_component	[name] cytosol	[def] "The part of the cytoplasm that does not contain organelles but which does contain other particulate matter, such as protein complexes." [GOC
	GO:0005789[0.0395](7/177):cellular_component	[name] endoplasmic reticulum membrane	[def] "The lipid bilayer surrounding the endoplasmic reticulum." [GOC
	GO:0000139[0.0339](6/177):cellular_component	[name] Golgi membrane	[def] "The lipid bilayer surrounding any of the compartments of the Golgi apparatus." [GOC
	GO:0043025[0.0282](5/177):cellular_component	[name] neuronal cell body	[def] "The portion of a neuron that includes the nucleus, but excludes all cell projections such as axons and dendrites." [GOC
	GO:0048471[0.0282](5/177):cellular_component	[name] perinuclear region of cytoplasm	[def] "Cytoplasm situated near, or occurring around, the nucleus." [GOC
	GO:0005794[0.0282](5/177):cellular_component	[name] Golgi apparatus	[def] "A compound membranous cytoplasmic organelle of eukaryotic cells, consisting of flattened, ribosome-free vesicles arranged in a more or less regular stack. The Golgi apparatus differs from the endoplasmic reticulum in often having slightly thicker membranes, appearing in sections as a characteristic shallow semicircle so that the convex side (cis or entry face) abuts the endoplasmic reticulum, secretory vesicles emerging from the concave side (trans or exit face). In vertebrate cells there is usually one such organelle, while in invertebrates and plants, where they are known usually as dictyosomes, there may be several scattered in the cytoplasm. The Golgi apparatus processes proteins produced on the ribosomes of the rough endoplasmic reticulum_ such processing includes modification of the core oligosaccharides of glycoproteins, and the sorting and packaging of proteins for transport to a variety of cellular locations. Three different regions of the Golgi are now recognized both in terms of structure and function
	GO:0016529[0.0226](4/177):cellular_component	[name] sarcoplasmic reticulum	[def] "A fine reticular network of membrane-limited elements that pervades the sarcoplasm of a muscle cell_ continuous over large portions of the cell and with the nuclear envelope_ that part of the endoplasmic reticulum specialized for calcium release, uptake and storage." [GOC
	GO:0031095[0.0226](4/177):cellular_component	[name] platelet dense tubular network membrane	[def] "The lipid bilayer surrounding the platelet dense tubular network." [GOC
	GO:0045121[0.0226](4/177):cellular_component	[name] membrane raft	[def] "Any of the small (10-200 nm), heterogeneous, highly dynamic, sterol- and sphingolipid-enriched membrane domains that compartmentalize cellular processes. Small rafts can sometimes be stabilized to form larger platforms through protein-protein and protein-lipid interactions." [PMID
	GO:0009986[0.0226](4/177):cellular_component	[name] cell surface	[def] "The external part of the cell wall and/or plasma membrane." [GOC
	GO:0033017[0.0226](4/177):cellular_component	[name] sarcoplasmic reticulum membrane	[def] "The lipid bilayer surrounding the sarcoplasmic reticulum." [GOC
	GO:0005768[0.0226](4/177):cellular_component	[name] endosome	[def] "A membrane-bounded organelle to which materials ingested by endocytosis are delivered." [ISBN
	GO:0031410[0.0169](3/177):cellular_component	[name] cytoplasmic vesicle	[def] "A vesicle formed of membrane or protein, found in the cytoplasm of a cell." [GOC
	GO:0030054[0.0169](3/177):cellular_component	[name] cell junction	[def] "A plasma membrane part that forms a specialized region of connection between two cells or between a cell and the extracellular matrix. At a cell junction, anchoring proteins extend through the plasma membrane to link cytoskeletal proteins in one cell to cytoskeletal proteins in neighboring cells or to proteins in the extracellular matrix." [GOC
	GO:0043202[0.0169](3/177):cellular_component	[name] lysosomal lumen	[def] "The volume enclosed within the lysosomal membrane." [GOC
	GO:0030425[0.0169](3/177):cellular_component	[name] dendrite	[def] "A neuron projection that has a short, tapering, often branched, morphology, receives and integrates signals from other neurons or from sensory stimuli, and conducts a nerve impulse towards the axon or the cell body. In most neurons, the impulse is conveyed from dendrites to axon via the cell body, but in some types of unipolar neuron, the impulse does not travel via the cell body." [GOC
	GO:0031225[0.0169](3/177):cellular_component	[name] anchored to membrane	[def] "Tethered to a membrane by a covalently attached anchor, such as a lipid group, that is embedded in the membrane. When used to describe a protein, indicates that none of the peptide sequence is embedded in the membrane." [GOC
	GO:0030424[0.0169](3/177):cellular_component	[name] axon	[def] "The long process of a neuron that conducts nerve impulses, usually away from the cell body to the terminals and varicosities, which are sites of storage and release of neurotransmitter." [GOC
	GO:0043234[0.0169](3/177):cellular_component	[name] protein complex	[def] "Any macromolecular complex composed of two or more polypeptide subunits, which may or may not be identical. Protein complexes may have other associated non-protein prosthetic groups, such as nucleotides, metal ions or other small molecules." [GOC
	GO:0031594[0.0113](2/177):cellular_component	[name] neuromuscular junction	[def] "The junction between the axon of a motor neuron and a muscle fiber. In response to the arrival of action potentials, the presynaptic button releases molecules of neurotransmitters into the synaptic cleft. These diffuse across the cleft and transmit the signal to the postsynaptic membrane of the muscle fiber, leading to a post-synaptic potential responsible of the muscle contraction." [GOC
	GO:0005856[0.0113](2/177):cellular_component	[name] cytoskeleton	[def] "Any of the various filamentous elements that form the internal framework of cells, and typically remain after treatment of the cells with mild detergent to remove membrane constituents and soluble components of the cytoplasm. The term embraces intermediate filaments, microfilaments, microtubules, the microtrabecular lattice, and other structures characterized by a polymeric filamentous nature and long-range order within the cell. The various elements of the cytoskeleton not only serve in the maintenance of cellular shape but also have roles in other cellular functions, including cellular movement, cell division, endocytosis, and movement of organelles." [GOC
	GO:0045202[0.0113](2/177):cellular_component	[name] synapse	[def] "The junction between a nerve fiber of one neuron and another neuron or muscle fiber or glial cell_ the site of interneuronal communication. As the nerve fiber approaches the synapse it enlarges into a specialized structure, the presynaptic nerve ending, which contains mitochondria and synaptic vesicles. At the tip of the nerve ending is the presynaptic membrane_ facing it, and separated from it by a minute cleft (the synaptic cleft) is a specialized area of membrane on the receiving cell, known as the postsynaptic membrane. In response to the arrival of nerve impulses, the presynaptic nerve ending secretes molecules of neurotransmitters into the synaptic cleft. These diffuse across the cleft and transmit the signal to the postsynaptic membrane." [ISBN
	GO:0034704[0.0113](2/177):cellular_component	[name] calcium channel complex	[def] "An ion channel complex through which calcium ions pass." [GOC
	GO:0005765[0.0113](2/177):cellular_component	[name] lysosomal membrane	[def] "The lipid bilayer surrounding the lysosome and separating its contents from the cell cytoplasm." [GOC
	GO:0005764[0.0113](2/177):cellular_component	[name] lysosome	[def] "A small lytic vacuole that has cell cycle-independent morphology and is found in most animal cells and that contains a variety of hydrolases, most of which have their maximal activities in the pH range 5-6. The contained enzymes display latency if properly isolated. About 40 different lysosomal hydrolases are known and lysosomes have a great variety of morphologies and functions." [GOC
	GO:0005901[0.0113](2/177):cellular_component	[name] caveola	[def] "A membrane raft that forms small pit, depression, or invagination that communicates with the outside of a cell and extends inward, indenting the cytoplasm and the cell membrane. Examples include any of the minute pits or incuppings of the cell membrane formed during pinocytosis. Such caveolae may be pinched off to form free vesicles within the cytoplasm." [GOC
	GO:0031902[0.0113](2/177):cellular_component	[name] late endosome membrane	[def] "The lipid bilayer surrounding a late endosome." [GOC
	GO:0005796[0.0113](2/177):cellular_component	[name] Golgi lumen	[def] "The volume enclosed by the membranes of any cisterna or subcompartment of the Golgi apparatus, including the cis- and trans-Golgi networks." [GOC
	GO:0005578[0.0113](2/177):cellular_component	[name] proteinaceous extracellular matrix	[def] "A layer consisting mainly of proteins (especially collagen) and glycosaminoglycans (mostly as proteoglycans) that forms a sheet underlying or overlying cells such as endothelial and epithelial cells. The proteins are secreted by cells in the vicinity. An example of this component is found in Mus musculus." [GOC
	GO:0012506[0.0113](2/177):cellular_component	[name] vesicle membrane	[def] "The lipid bilayer surrounding any membrane-bounded vesicle in the cell." [GOC
	GO:0005654[0.0113](2/177):cellular_component	[name] nucleoplasm	[def] "That part of the nuclear content other than the chromosomes or the nucleolus." [GOC
	GO:0044291[0.0056](1/177):cellular_component	[name] cell-cell contact zone	[def] "Extended zone of intimate apposition between two cells containing one or more types of intercellular junctions, e.g., the intercalated disk of muscle." [NIF_Subcellular
	GO:0032580[0.0056](1/177):cellular_component	[name] Golgi cisterna membrane	[def] "The lipid bilayer surrounding any of the thin, flattened compartments that form the central portion of the Golgi complex." [GOC
	GO:0031965[0.0056](1/177):cellular_component	[name] nuclear membrane	[def] "Either of the lipid bilayers that surround the nucleus and form the nuclear envelope_ excludes the intermembrane space." [GOC
	GO:0014069[0.0056](1/177):cellular_component	[name] postsynaptic density	[def] "The post synaptic density is a region that lies adjacent to the cytoplasmic face of the postsynaptic membrane at excitatory synapse. It forms a disc that consists of a range of proteins with different functions, some of which contact the cytoplasmic domains of ion channels in the postsynaptic membrane. The proteins making up the disc include receptors, and structural proteins linked to the actin cytoskeleton. They also include signalling machinery, such as protein kinases and phosphatases." [GOC
	GO:0010008[0.0056](1/177):cellular_component	[name] endosome membrane	[def] "The lipid bilayer surrounding an endosome." [GOC
	GO:0019897[0.0056](1/177):cellular_component	[name] extrinsic to plasma membrane	[def] "Loosely bound to one surface of the plasma membrane, but not integrated into the hydrophobic region." [GOC
	GO:0031673[0.0056](1/177):cellular_component	[name] H zone	[def] "A relatively pale zone traversing the center of the A band of a sarcomere, visible in relaxed muscle fibers_ consists of the central portion of thick (myosin) filaments that are not overlapped by thin (actin) filaments." [GOC
	GO:0055038[0.0056](1/177):cellular_component	[name] recycling endosome membrane	[def] "The lipid bilayer surrounding a recycling endosome." [GOC
	GO:0017053[0.0056](1/177):cellular_component	[name] transcriptional repressor complex	[def] "A protein complex that possesses activity that prevents or downregulates transcription." [GOC
	GO:0031093[0.0056](1/177):cellular_component	[name] platelet alpha granule lumen	[def] "The volume enclosed by the membrane of the platelet alpha granule." [GOC
	GO:0000118[0.0056](1/177):cellular_component	[name] histone deacetylase complex	[def] "A protein complex that possesses histone deacetylase activity." [GOC
	GO:0005883[0.0056](1/177):cellular_component	[name] neurofilament	[def] "A type of intermediate filament found in the core of neuronal axons. Neurofilaments are heteropolymers composed of three type IV polypeptides
	GO:0071556[0.0056](1/177):cellular_component	[name] integral to lumenal side of endoplasmic reticulum membrane	[def] "Penetrating at least one phospholipid bilayer of the endoplasmic reticulum membrane, with the bulk of the gene product located on the side that faces the lumen." [GOC
	GO:0005771[0.0056](1/177):cellular_component	[name] multivesicular body	[def] "A type of late endosome in which regions of the limiting endosomal membrane invaginate to form internal vesicles_ membrane proteins that enter the internal vesicles are sequestered from the cytoplasm." [PMID
	GO:0044444[0.0056](1/177):cellular_component	[name] cytoplasmic part	[def] "Any constituent part of the cytoplasm, all of the contents of a cell excluding the plasma membrane and nucleus, but including other subcellular structures." [GOC
	GO:0030669[0.0056](1/177):cellular_component	[name] clathrin-coated endocytic vesicle membrane	[def] "The lipid bilayer surrounding a clathrin-coated endocytic vesicle." [GOC
	GO:0005730[0.0056](1/177):cellular_component	[name] nucleolus	[def] "A small, dense body one or more of which are present in the nucleus of eukaryotic cells. It is rich in RNA and protein, is not bounded by a limiting membrane, and is not seen during mitosis. Its prime function is the transcription of the nucleolar DNA into 45S ribosomal-precursor RNA, the processing of this RNA into 5.8S, 18S, and 28S components of ribosomal RNA, and the association of these components with 5S RNA and proteins synthesized outside the nucleolus. This association results in the formation of ribonucleoprotein precursors_ these pass into the cytoplasm and mature into the 40S and 60S subunits of the ribosome." [ISBN
	GO:0005874[0.0056](1/177):cellular_component	[name] microtubule	[def] "Any of the long, generally straight, hollow tubes of internal diameter 12-15 nm and external diameter 24 nm found in a wide variety of eukaryotic cells_ each consists (usually) of 13 protofilaments of polymeric tubulin, staggered in such a manner that the tubulin monomers are arranged in a helical pattern on the microtubular surface, and with the alpha/beta axes of the tubulin subunits parallel to the long axis of the tubule_ exist in equilibrium with pool of tubulin monomers and can be rapidly assembled or disassembled in response to physiological stimuli_ concerned with force generation, e.g. in the spindle." [ISBN
	GO:0005929[0.0056](1/177):cellular_component	[name] cilium	[def] "A specialized eukaryotic organelle that consists of a filiform extrusion of the cell surface. Each cilium is bounded by an extrusion of the cytoplasmic membrane, and contains a regular longitudinal array of microtubules, anchored basally in a centriole." [GOC
	GO:0031901[0.0056](1/177):cellular_component	[name] early endosome membrane	[def] "The lipid bilayer surrounding an early endosome." [GOC
	GO:0005637[0.0056](1/177):cellular_component	[name] nuclear inner membrane	[def] "The inner, i.e. lumen-facing, lipid bilayer of the nuclear envelope." [GOC
	GO:0014701[0.0056](1/177):cellular_component	[name] junctional sarcoplasmic reticulum membrane	[def] "The part of the sarcoplasmic reticulum membrane that contains calcium release channels, is devoted to calcium release and is juxtaposed to transverse tubule membrane. The junctional sarcoplasmic reticulum membrane consists of the junctional region of the terminal cisterna membrane." [GOC
	GO:0030666[0.0056](1/177):cellular_component	[name] endocytic vesicle membrane	[def] "The lipid bilayer surrounding an endocytic vesicle." [GOC
	GO:0005905[0.0056](1/177):cellular_component	[name] coated pit	[def] "A part of the endomembrane system in the form of an invagination of a membrane upon which a clathrin coat forms, and that can be converted by vesicle budding into a clathrin-coated vesicle. Coated pits form on the plasma membrane, where they are involved in receptor-mediated selective transport of many proteins and other macromolecules across the cell membrane, in the trans-Golgi network, and on some endosomes." [GOC
	GO:0005773[0.0056](1/177):cellular_component	[name] vacuole	[def] "A closed structure, found only in eukaryotic cells, that is completely surrounded by unit membrane and contains liquid material. Cells contain one or several vacuoles, that may have different functions from each other. Vacuoles have a diverse array of functions. They can act as a storage organelle for nutrients or waste products, as a degradative compartment, as a cost-effective way of increasing cell size, and as a homeostatic regulator controlling both turgor pressure and pH of the cytosol." [GOC
	GO:0032588[0.0056](1/177):cellular_component	[name] trans-Golgi network membrane	[def] "The lipid bilayer surrounding any of the compartments that make up the trans-Golgi network." [GOC
	GO:0008076[0.0056](1/177):cellular_component	[name] voltage-gated potassium channel complex	[def] "A protein complex that forms a transmembrane channel through which potassium ions may cross a cell membrane in response to changes in membrane potential." [GOC
	GO:0005903[0.0056](1/177):cellular_component	[name] brush border	[def] "Dense covering of microvilli on the apical surface of epithelial cells in tissues such as the intestine, kidney, and choroid plexus_ the microvilli aid absorption by increasing the surface area of the cell." [GOC
	GO:0005769[0.0056](1/177):cellular_component	[name] early endosome	[def] "A membrane-bounded organelle that receives incoming material from primary endocytic vesicles that have been generated by clathrin-dependent and clathrin-independent endocytosis_ vesicles fuse with the early endosome to deliver cargo for sorting into recycling or degradation pathways." [GOC
	GO:0033270[0.0056](1/177):cellular_component	[name] paranode region of axon	[def] "An axon part that is located adjacent to the nodes of Ranvier and surrounded by lateral loop portions of myelin sheath." [GOC
	GO:0016324[0.0056](1/177):cellular_component	[name] apical plasma membrane	[def] "The region of the plasma membrane located at the apical end of the cell." [GOC
	GO:0030658[0.0056](1/177):cellular_component	[name] transport vesicle membrane	[def] "The lipid bilayer surrounding a transport vesicle." [GOC
	GO:0055037[0.0056](1/177):cellular_component	[name] recycling endosome	[def] "Organelle consisting of networks of 60nm tubules organized around the microtubule organizing centre in some cell types. They transport receptors from late endosomes back to the plasma membrane for recycling and are also involved in membrane trafficking." [GOC
	GO:0005815[0.0056](1/177):cellular_component	[name] microtubule organizing center	[def] "A cytoplasmic structure that can catalyze gamma-tubulin-dependent microtubule nucleation and that can anchor microtubules by interacting with their minus ends, plus ends or sides." [ISBN
	GO:0043231[0.0056](1/177):cellular_component	[name] intracellular membrane-bounded organelle	[def] "Organized structure of distinctive morphology and function, bounded by a single or double lipid bilayer membrane and occurring within the cell. Includes the nucleus, mitochondria, plastids, vacuoles, and vesicles. Excludes the plasma membrane." [GOC
	GO:0005882[0.0056](1/177):cellular_component	[name] intermediate filament	[def] "A cytoskeletal structure that forms a distinct elongated structure, characteristically 10 nm in diameter, that occurs in the cytoplasm of eukaryotic cells. Intermediate filaments form a fibrous system, composed of chemically heterogeneous subunits and involved in mechanically integrating the various components of the cytoplasmic space. Intermediate filaments may be divided into five chemically distinct classes
	GO:0005793[0.0056](1/177):cellular_component	[name] endoplasmic reticulum-Golgi intermediate compartment	[def] "A complex system of membrane-bounded compartments located between endoplasmic reticulum (ER) and the Golgi complex, with a distinctive membrane protein composition_ involved in ER-to-Golgi transport." [GOC
	GO:0005575[0.0056](1/177):cellular_component	[name] cellular_component	[def] "The part of a cell or its extracellular environment in which a gene product is located. A gene product may be located in one or more parts of a cell and its location may be as specific as a particular macromolecular complex, that is, a stable, persistent association of macromolecules that function together." [GOC
	GO:0042641[0.0056](1/177):cellular_component	[name] actomyosin	[def] "Any complex of actin, myosin, and accessory proteins." [GOC
	GO:0043197[0.0056](1/177):cellular_component	[name] dendritic spine	[def] "Protrusion from a dendrite. Spines are specialised subcellular compartments involved in the synaptic transmission. They are linked to the dendritic shaft by a restriction. Because of their bulb shape, they function as a biochemical and an electrical compartment. Spine remodeling is though to be involved in synaptic plasticity." [GOC
	GO:0030016[0.0056](1/177):cellular_component	[name] myofibril	[def] "The contractile element of skeletal and cardiac muscle_ a long, highly organized bundle of actin, myosin, and other proteins that contracts by a sliding filament mechanism." [ISBN
	GO:0030863[0.0056](1/177):cellular_component	[name] cortical cytoskeleton	[def] "The portion of the cytoskeleton that lies just beneath the plasma membrane." [GOC
	GO:0033596[0.0056](1/177):cellular_component	[name] TSC1-TSC2 complex	[def] "A heterodimeric protein complex consisting of tumerin and hamartin_ its formation may regulate hamartin homomultimer formation. The complex acts as a GTPase activating protein (GAP) for the small GTPase (Rheb), and inhibits the TOR signaling pathway." [PMID
	GO:0030659[0.0056](1/177):cellular_component	[name] cytoplasmic vesicle membrane	[def] "The lipid bilayer surrounding a cytoplasmic vesicle." [GOC
	GO:0005770[0.0056](1/177):cellular_component	[name] late endosome	[def] "A prelysosomal endocytic organelle differentiated from early endosomes by lower lumenal pH and different protein composition. Late endosomes are more spherical than early endosomes and are mostly juxtanuclear, being concentrated near the microtubule organizing center." [PMID
	GO:0042613[0.0056](1/177):cellular_component	[name] MHC class II protein complex	[def] "A transmembrane protein complex composed of an MHC class II alpha and MHC class II beta chain, and with or without a bound peptide or polysaccharide antigen." [GOC
	GO:0071439[0.0056](1/177):cellular_component	[name] clathrin complex	[def] "A protein complex that consists of three clathrin heavy chains and three clathrin light chains, organized into a symmetrical three-legged structure called a triskelion. In clathrin-coated vesicles clathrin is the main component of the coat and forms a polymeric mechanical scaffold on the vesicle surface." [GOC
	GO:0071944[0.0056](1/177):cellular_component	[name] cell periphery	[def] "The part of a cell encompassing the cell cortex, the plasma membrane, and any external encapsulating structures." [GOC
	GO:0012507[0.0056](1/177):cellular_component	[name] ER to Golgi transport vesicle membrane	[def] "The lipid bilayer surrounding a vesicle transporting substances from the endoplasmic reticulum to the Golgi." [GOC
	GO:0031224[0.0056](1/177):cellular_component	[name] intrinsic to membrane	[def] "Located in a membrane such that some covalently attached portion of the gene product, for example part of a peptide sequence or some other covalently attached group such as a GPI anchor, spans or is embedded in one or both leaflets of the membrane." [GOC
	GO:0005739[0.0056](1/177):cellular_component	[name] mitochondrion	[def] "A semiautonomous, self replicating organelle that occurs in varying numbers, shapes, and sizes in the cytoplasm of virtually all eukaryotic cells. It is notably the site of tissue respiration." [ISBN
	GO:0043209[0.0056](1/177):cellular_component	[name] myelin sheath	[def] "An electrically insulating fatty layer that surrounds the axons of many neurons. It is an outgrowth of glial cells
	GO:0030018[0.0056](1/177):cellular_component	[name] Z disc	[def] "Platelike region of a muscle sarcomere to which the plus ends of actin filaments are attached." [GOC
	GO:0030017[0.0056](1/177):cellular_component	[name] sarcomere	[def] "The repeating unit of a myofibril in a muscle cell, composed of an array of overlapping thick and thin filaments between two adjacent Z discs." [ISBN
	GO:0035692[0.0056](1/177):cellular_component	[name] macrophage migration inhibitory factor receptor complex	[def] "A protein complex that binds macrophage migration inhibitory factor. Comprises CD74 and CD44 cell surface proteins." [GOC
	GO:0032584[0.0056](1/177):cellular_component	[name] growth cone membrane	[def] "The portion of the plasma membrane surrounding a growth cone." [GOC
	GO:0005640[0.0056](1/177):cellular_component	[name] nuclear outer membrane	[def] "The outer, i.e. cytoplasm-facing, lipid bilayer of the nuclear envelope_ continuous with the endoplasmic reticulum of the cell and sometimes studded with ribosomes." [ISBN
	GO:0005743[0.0056](1/177):cellular_component	[name] mitochondrial inner membrane	[def] "The inner, i.e. lumen-facing, lipid bilayer of the mitochondrial envelope. It is highly folded to form cristae." [GOC
	GO:0035693[0.0056](1/177):cellular_component	[name] NOS2-CD74 complex	[def] "A protein complex comprising nitric oxide synthase 2 and CD74. This stable complex formation is thought to prevent CD74 degradation by caspases." [GOC
	GO:0005797[0.0056](1/177):cellular_component	[name] Golgi medial cisterna	[def] "The middle Golgi cisterna (or cisternae)." [ISBN
	GO:0005911[0.0056](1/177):cellular_component	[name] cell-cell junction	[def] "A cell junction that forms a connection between two cells_ excludes direct cytoplasmic junctions such as ring canals." [GOC
	GO:0042995[0.0056](1/177):cellular_component	[name] cell projection	[def] "A prolongation or process extending from a cell, e.g. a flagellum or axon." [GOC
	GO:0005938[0.0056](1/177):cellular_component	[name] cell cortex	[def] "The region of a cell that lies just beneath the plasma membrane and often, but not always, contains a network of actin filaments and associated proteins." [GOC
	GO:0031674[0.0056](1/177):cellular_component	[name] I band	[def] "A region of a sarcomere that appears as a light band on each side of the Z disc, comprising a region of the sarcomere where thin (actin) filaments are not overlapped by thick (myosin) filaments_ contains actin, troponin, and tropomyosin_ each sarcomere includes half of an I band at each end." [ISBN
	GO:0016023[0.0056](1/177):cellular_component	[name] cytoplasmic membrane-bounded vesicle	[def] "A membrane-bounded vesicle found in the cytoplasm of the cell." [GOC
	GO:0012505[0.0056](1/177):cellular_component	[name] endomembrane system	[def] "A collection of membranous structures involved in transport within the cell. The main components of the endomembrane system are endoplasmic reticulum, Golgi bodies, vesicles, cell membrane and nuclear envelope. Members of the endomembrane system pass materials through each other or though the use of vesicles." [GOC
	GO:0031012[0.0056](1/177):cellular_component	[name] extracellular matrix	[def] "A structure lying external to one or more cells, which provides structural support for cells or tissues_ may be completely external to the cell (as in animals) or be part of the cell (as in plants)." [GOC
	GO:0045177[0.0056](1/177):cellular_component	[name] apical part of cell	[def] "The region of a polarized cell that forms a tip or is distal to a base. For example, in a polarized epithelial cell, the apical region has an exposed surface and lies opposite to the basal lamina that separates the epithelium from other tissue." [GOC
[BDNF]
	GO:0016020[0.7050](98/139):cellular_component	[name] membrane	[def] "Double layer of lipid molecules that encloses all cells, and, in eukaryotes, many organelles_ may be a single or double lipid bilayer_ also includes associated proteins." [GOC
	GO:0005886[0.6619](92/139):cellular_component	[name] plasma membrane	[def] "The membrane surrounding a cell that separates the cell from its external environment. It consists of a phospholipid bilayer and associated proteins." [ISBN
	GO:0016021[0.5899](82/139):cellular_component	[name] integral to membrane	[def] "Penetrating at least one phospholipid bilayer of a membrane. May also refer to the state of being buried in the bilayer with no exposure outside the bilayer. When used to describe a protein, indicates that all or part of the peptide sequence is embedded in the membrane." [GOC
	GO:0045202[0.3525](49/139):cellular_component	[name] synapse	[def] "The junction between a nerve fiber of one neuron and another neuron or muscle fiber or glial cell_ the site of interneuronal communication. As the nerve fiber approaches the synapse it enlarges into a specialized structure, the presynaptic nerve ending, which contains mitochondria and synaptic vesicles. At the tip of the nerve ending is the presynaptic membrane_ facing it, and separated from it by a minute cleft (the synaptic cleft) is a specialized area of membrane on the receiving cell, known as the postsynaptic membrane. In response to the arrival of nerve impulses, the presynaptic nerve ending secretes molecules of neurotransmitters into the synaptic cleft. These diffuse across the cleft and transmit the signal to the postsynaptic membrane." [ISBN
	GO:0030054[0.3381](47/139):cellular_component	[name] cell junction	[def] "A plasma membrane part that forms a specialized region of connection between two cells or between a cell and the extracellular matrix. At a cell junction, anchoring proteins extend through the plasma membrane to link cytoskeletal proteins in one cell to cytoskeletal proteins in neighboring cells or to proteins in the extracellular matrix." [GOC
	GO:0045211[0.3022](42/139):cellular_component	[name] postsynaptic membrane	[def] "A specialized area of membrane facing the presynaptic membrane on the tip of the nerve ending and separated from it by a minute cleft (the synaptic cleft). Neurotransmitters across the synaptic cleft and transmit the signal to the postsynaptic membrane." [ISBN
	GO:0005887[0.2590](36/139):cellular_component	[name] integral to plasma membrane	[def] "Penetrating at least one phospholipid bilayer of a plasma membrane. May also refer to the state of being buried in the bilayer with no exposure outside the bilayer." [GOC
	GO:0008076[0.2014](28/139):cellular_component	[name] voltage-gated potassium channel complex	[def] "A protein complex that forms a transmembrane channel through which potassium ions may cross a cell membrane in response to changes in membrane potential." [GOC
	GO:0030425[0.1583](22/139):cellular_component	[name] dendrite	[def] "A neuron projection that has a short, tapering, often branched, morphology, receives and integrates signals from other neurons or from sensory stimuli, and conducts a nerve impulse towards the axon or the cell body. In most neurons, the impulse is conveyed from dendrites to axon via the cell body, but in some types of unipolar neuron, the impulse does not travel via the cell body." [GOC
	GO:0005737[0.1223](17/139):cellular_component	[name] cytoplasm	[def] "All of the contents of a cell excluding the plasma membrane and nucleus, but including other subcellular structures." [ISBN
	GO:0043025[0.1151](16/139):cellular_component	[name] neuronal cell body	[def] "The portion of a neuron that includes the nucleus, but excludes all cell projections such as axons and dendrites." [GOC
	GO:0014069[0.1007](14/139):cellular_component	[name] postsynaptic density	[def] "The post synaptic density is a region that lies adjacent to the cytoplasmic face of the postsynaptic membrane at excitatory synapse. It forms a disc that consists of a range of proteins with different functions, some of which contact the cytoplasmic domains of ion channels in the postsynaptic membrane. The proteins making up the disc include receptors, and structural proteins linked to the actin cytoskeleton. They also include signalling machinery, such as protein kinases and phosphatases." [GOC
	GO:0034707[0.0863](12/139):cellular_component	[name] chloride channel complex	[def] "An ion channel complex through which chloride ions pass." [GOC
	GO:0030424[0.0719](10/139):cellular_component	[name] axon	[def] "The long process of a neuron that conducts nerve impulses, usually away from the cell body to the terminals and varicosities, which are sites of storage and release of neurotransmitter." [GOC
	GO:0043195[0.0647](9/139):cellular_component	[name] terminal button	[def] "Terminal inflated portion of the axon, containing the specialized apparatus necessary to release neurotransmitters. The axon terminus is considered to be the whole region of thickening and the terminal button is a specialized region of it." [GOC
	GO:0005829[0.0647](9/139):cellular_component	[name] cytosol	[def] "The part of the cytoplasm that does not contain organelles but which does contain other particulate matter, such as protein complexes." [GOC
	GO:0042734[0.0576](8/139):cellular_component	[name] presynaptic membrane	[def] "A specialized area of membrane of the axon terminal that faces the plasma membrane of the neuron or muscle fiber with which the axon terminal establishes a synaptic junction_ many synaptic junctions exhibit structural presynaptic characteristics, such as conical, electron-dense internal protrusions, that distinguish it from the remainder of the axon plasma membrane." [GOC
	GO:0005892[0.0576](8/139):cellular_component	[name] acetylcholine-gated channel complex	[def] "A homo- or hetero-pentameric protein complex that forms a transmembrane channel through which ions may pass in response to acetylcholine binding." [GOC
	GO:0043005[0.0504](7/139):cellular_component	[name] neuron projection	[def] "A prolongation or process extending from a nerve cell, e.g. an axon or dendrite." [GOC
	GO:0008328[0.0504](7/139):cellular_component	[name] ionotropic glutamate receptor complex	[def] "A multimeric assembly of four or five subunits which form a structure with an extracellular N-terminus and a large loop that together form the ligand binding domain. The C-terminus is intracellular. The ionotropic glutamate receptor complex itself acts as a ligand-gated ion channel_ on binding glutamate, charged ions pass through a channel in the center of the receptor complex." [http
	GO:0005622[0.0504](7/139):cellular_component	[name] intracellular	[def] "The living contents of a cell_ the matter contained within (but not including) the plasma membrane, usually taken to exclude large vacuoles and masses of secretory or ingested material. In eukaryotes it includes the nucleus and cytoplasm." [ISBN
	GO:0042995[0.0504](7/139):cellular_component	[name] cell projection	[def] "A prolongation or process extending from a cell, e.g. a flagellum or axon." [GOC
	GO:0008021[0.0432](6/139):cellular_component	[name] synaptic vesicle	[def] "A secretory organelle, some 50 nm in diameter, of presynaptic nerve terminals_ accumulates in high concentrations of neurotransmitters and is secreted these into the synaptic cleft by fusion with the 'active zone' of the presynaptic plasma membrane." [PMID
	GO:0043197[0.0432](6/139):cellular_component	[name] dendritic spine	[def] "Protrusion from a dendrite. Spines are specialised subcellular compartments involved in the synaptic transmission. They are linked to the dendritic shaft by a restriction. Because of their bulb shape, they function as a biochemical and an electrical compartment. Spine remodeling is though to be involved in synaptic plasticity." [GOC
	GO:0032983[0.0360](5/139):cellular_component	[name] kainate selective glutamate receptor complex	[def] "An assembly of four or five subunits which form a structure with an extracellular N-terminus and a large loop that together form the ligand binding domain. The C-terminus is intracellular. The ionotropic glutamate receptor complex itself acts as a ligand gated ion channel_ on binding glutamate, charged ions pass through a channel in the center of the receptor complex. Kainate receptors are multimeric assemblies of GluR5-7 and KA-1/2 subunits." [http
	GO:0030288[0.0360](5/139):cellular_component	[name] outer membrane-bounded periplasmic space	[def] "The region between the inner (cytoplasmic or plasma) membrane and outer membrane of organisms with two membranes such as Gram negative bacteria. These periplasmic spaces are relatively thick and contain a thin cell wall." [GOC
	GO:0009986[0.0360](5/139):cellular_component	[name] cell surface	[def] "The external part of the cell wall and/or plasma membrane." [GOC
	GO:0005634[0.0360](5/139):cellular_component	[name] nucleus	[def] "A membrane-bounded organelle of eukaryotic cells in which chromosomes are housed and replicated. In most cells, the nucleus contains all of the cell's chromosomes except the organellar chromosomes, and is the site of RNA synthesis and processing. In some species, or in specialized cell types, RNA metabolism or DNA replication may be absent." [GOC
	GO:0031594[0.0288](4/139):cellular_component	[name] neuromuscular junction	[def] "The junction between the axon of a motor neuron and a muscle fiber. In response to the arrival of action potentials, the presynaptic button releases molecules of neurotransmitters into the synaptic cleft. These diffuse across the cleft and transmit the signal to the postsynaptic membrane of the muscle fiber, leading to a post-synaptic potential responsible of the muscle contraction." [GOC
	GO:0031410[0.0288](4/139):cellular_component	[name] cytoplasmic vesicle	[def] "A vesicle formed of membrane or protein, found in the cytoplasm of a cell." [GOC
	GO:0017146[0.0288](4/139):cellular_component	[name] N-methyl-D-aspartate selective glutamate receptor complex	[def] "An assembly of four or five subunits which form a structure with an extracellular N-terminus and a large loop that together form the ligand binding domain. The C-terminus is intracellular. The ionotropic glutamate receptor complex itself acts as a ligand gated ion channel_ on binding glutamate, charged ions pass through a channel in the center of the receptor complex. NMDA receptors are composed of assemblies of NR1 subunits (Figure 3) and NR2 subunits, which can be one of four separate gene products (NR2A-D). Expression of both subunits are required to form functional channels. The glutamate binding domain is formed at the junction of NR1 and NR2 subunits. NMDA receptors are permeable to calcium ions as well as being permeable to other ions. Thus NMDA receptor activation leads to a calcium influx into the post-synaptic cells, a signal thought to be crucial for the induction of NMDA-receptor dependent LTP and LTD." [http
[truncated: 374,350 more chars]
